# Supplementary material for: Dissecting the genomic activity of a transcriptional regulator by the integrative analysis of omics data
Source: Sci Rep. 2017 Aug 17;7:8564. doi: 10.1038/s41598-017-08754-9 (PMC5561104; doi:10.1038/s41598-017-08754-9)
Supplement: Supplementary file 1 — Supplementary Table 1 [file 41598_2017_8754_MOESM1_ESM.xls]

## Sheet: A_ERBS_and_GRBS_datasets
List of datasets used to define the ERα or GR cistrome.
ERBS datasets
ID	Condition	Experimental Context	Processed data source	Number of ERBSs	Number of reads	Aligned reads (%)	Note
Caizzi_2014	Veh + siCTR / siERα	E2-Independent	GSE53533	4232	53673423	0.826786
Fullwood_2009_r1	E2 45 minutes	E2-Early	GSM451985	14378	33983132	0.5943	Low aligned rate
Fullwood_2009_r2	E2 45 minutes	E2-Early	GSM451986	6659	29393345	0.5902	Low aligned rate
Cicatiello_2010	E2 45 minutes	E2-Early	Supplementary materials (Table S4)	3548	NA	NA	No public raw data
He_2012	E2 45 minutes	E2-Early	Private communication	10764	NA	NA	No public raw data
Fletcher_2013_r1	E2 45 minutes	E2-Early	GSM1187116	71307	33768557	0.941
Fletcher_2013_r2	E2 45 minutes	E2-Early	GSM1187117	44824	36978860	0.9733
Fletcher_2013_r3	E2 45 minutes	E2-Early	GSM1187118	61227	27258888	0.9065
Madak-Erdogan_2013	E2 45 minutes	E2-Early	GSM1038222	37893	NA	NA	No public raw data
Zwart_2013	E2 45 minutes	E2-Early	E-MTAB-1534 (jc43)	28533	13633868	0.8691
Tang_2012	E2 1 hour	E2-Early	GSM862179	20755	70292794	0.9086	No signal
Welboren_2009	E2 1 hour	E2-Early	GSM365926	10182	12652745	0.9219
Joseph_2010	E2 3 hours	E2-Late	Cistrome (Dataset 1404)	11563	21220101	0.5454	Low aligned rate
Theodorou_2013_r1	E2 3 hours	E2-Late	GSM986061	33521	16749008	0.9735
Theodorou_2013_r2	E2 3 hours	E2-Late	GSM986059	40177	29991295	0.9892
Theodorou_2013_r3	E2 3 hours	E2-Late	GSM986063	100445	33806462	0.9863
Zwart_2011_r1	E2 3 hours	E2-Late	E-MTAB-785 (jc103)	19417	14710817	0.9706
Zwart_2011_r2	E2 3 hours	E2-Late	E-MTAB-785 (jc127)	16150	20227024	0.9488
Tang_2012	E2 4 hours	E2-Late	GSM862180	14943	58660856	0.9318	No signal
Ross-Innes_2010	Full medium	E2-Constitutive	Author website (http://www.carroll-lab.org.uk/data)	14492	NA	NA	No public raw data
Hurtado_2011	Full medium	E2-Constitutive	Author website (http://www.carroll-lab.org.uk/data)	12969	32888586	0.7306	Low aligned rate
Lai_2013_r1	Full medium	E2-Constitutive	GSM1198711	46902	32102078	0.8765
Lai_2013_r2	Full medium	E2-Constitutive	GSM1198713	31930	25505703	0.9619
Mohammed_2013_r1	Full medium	E2-Constitutive	GSM1019125	73954	26825998	0.9902
Mohammed_2013_r2	Full medium	E2-Constitutive	GSM1019128	49035	27404636	0.9896
Serandour_2013_exo_r1	Full medium	E2-Constitutive	E-MTAB-1827 (jc1056)	82859	33736040	0.6559	Low aligned rate
Serandour_2013_exo_r2	Full medium	E2-Constitutive	E-MTAB-1827 (jc1057)	91081	37382396	0.6553	Low aligned rate
Serandour_2013_exo_r3	Full medium	E2-Constitutive	E-MTAB-1827 (jc1199)	37209	16609362	0.612	Low aligned rate
Serandour_2013_exo_r4	Full medium	E2-Constitutive	E-MTAB-1827 (jc1200)	43958	21210504	0.8051
Serandour_2013_exo_r5	Full medium	E2-Constitutive	E-MTAB-1827 (jc1201)	46146	22324848	0.876
Serandour_2013_r1	Full medium	E2-Constitutive	E-MTAB-1827 (jc1202)	27500	20393286	0.2616	Low aligned rate
Serandour_2013_r2	Full medium	E2-Constitutive	E-MTAB-1827 (jc1203)	26660	20719727	0.4652	Low aligned rate
Serandour_2013_r3	Full medium	E2-Constitutive	E-MTAB-1827 (jc1204)	24233	16051485	0.2219	Low aligned rate
GRBS datasets
ID	Condition	Experimental Context	Processed data source	Number of GRBSs	Number of reads	Aligned reads (%)	Note
A549	DEX 1 hour	DEX-Early	GSM803371	10682	61549508	25.34%	Low aligned rate
A549	DEX 1 hour	DEX-Early	GSM803371	13928	58837621	33.16%
A549	DEX 3 hours	DEX-Late	GSM2095218	12534	49911356	81.09%
A549	DEX 3 hours	DEX-Late	GSM2095219	13954	39705280	96.31%
A549	Vehicle	DEX-Independent	GSM2095220	NA	58325978	92.31%
A549	Vehicle	DEX-Independent	GSM2095221	NA	42968656	91.05%
A549	Vehicle	DEX-Independent	GSM803373	NA	36015842	42.1%	Low aligned rate
A549	Vehicle	DEX-Independent	GSM803373	NA	48310392	41.09%	Low aligned rate
A549	Vehicle	DEX-Independent	GSM803395	NA	29544890	75.57%
A549	Vehicle	DEX-Independent	GSM803395	NA	30485461	74.56%	Low aligned rate

## Sheet: B_TR_and_chromatin_modification_analysed_datasets
List of TR and chromatin modification ChIP datasets integrated in the analysis of the ERα or GR cistrome
Cell Line	IP Target	Experimental Context	Data source	N°reads	Aligned reads (%)	Filtered
MCF-7	AP2γ	E2-Independent	GSM588927	17067787	0.9068
MCF-7	AP2γ	E2-Independent	GSM1469997	35354625	0.9657
MCF-7	c-Fos	E2-Independent	GSM659790	18991389	0.9374
MCF-7	c-Jun	E2-Independent	GSM659792	18074227	0.952
MCF-7	c-Myc	E2-Independent	GSM822301	52920745	0.9278
MCF-7	c-Myc	E2-Independent	GSM822301	48518944	0.6551	x
MCF-7	CBP	E2-Independent	E-MTAB-785	26694104	0.9723
MCF-7	CBP	E2-Independent	E-MTAB-785	31170169	0.9727
MCF-7	CTCF	E2-Independent	GSM822308	49327032	0.9256
MCF-7	CTCF	E2-Independent	GSM822308	52296016	0.9201
MCF-7	CTCF	E2-Independent	E-MTAB-740	24209995	0.8674
MCF-7	CTCF	E2-Independent	E-MTAB-740	28835052	0.9559
MCF-7	CTCF	E2-Independent	GSM631475/GSM631476	24209995	0.8674
MCF-7	ERα S118	E2-Independent	GSM1470007	20671653	0.944
MCF-7	FOXA1	E2-Independent	GSM588929	23174922	0.8711
MCF-7	FOXA1	E2-Independent	GSM659788	24735220	0.927
MCF-7	FOXA1	E2-Independent	GSM986065	34232106	0.969
MCF-7	FOXA1	E2-Independent	GSM1470025	40065413	0.8241
MCF-7	FOXM1	E2-Independent	GSM1001003	15626190	0.9737
MCF-7	FOXM1	E2-Independent	GSM1000997	28936359	0.9774
MCF-7	FOXM1	E2-Independent	GSM1000995	31367142	0.9276
MCF-7	FOXM1	E2-Independent	GSM1001005	33887037	0.9705
MCF-7	GATA3	E2-Independent	GSM720423	20050055	0.945
MCF-7	GATA3	E2-Independent	GSM986072	30969123	0.9722
MCF-7	GATA3	E2-Independent	GSM986068	31356017	0.9709
MCF-7	GATA3	E2-Independent	GSM986070	33828892	0.9603
MCF-7	GATA3	E2-Independent	GSM986076	34877195	0.966
MCF-7	GATA3	E2-Independent	GSM986074	35673551	0.8866
MCF-7	GATA3	E2-Independent	GSM1469992	41234062	0.8724
MCF-7	MED1	E2-Independent	GSM1469999	38403900	0.9274
MCF-7	p300	E2-Independent	GSM720425	22007325	0.9342
MCF-7	p300	E2-Independent	E-MTAB-785	27482524	0.972
MCF-7	p300	E2-Independent	E-MTAB-785	27490238	0.9779
MCF-7	p300	E2-Independent	GSM986087	35633033	0.9792
MCF-7	RAD21	E2-Independent	GSM614618	14885742	0.9003
MCF-7	RAD21	E2-Independent	GSM614619	18259701	0.8997
MCF-7	RNAPII	E2-Independent	GSM1116655	25912097	0.9475
MCF-7	RNAPII	E2-Independent	GSM1116656	29881894	0.9374
MCF-7	RNAPII	E2-Independent	GSM365929	5590348	0.8335
MCF-7	RNAPII	E2-Independent	GSM529981	25156105	0.5865	x
MCF-7	RNAPII	E2-Independent	GSM588577	26592317	0.7175	x
MCF-7	SRC1	E2-Independent	E-MTAB-785	27885785	0.9725
MCF-7	SRC1	E2-Independent	E-MTAB-785	28014875	0.9716
MCF-7	SRC2	E2-Independent	E-MTAB-785	23507352	0.8829
MCF-7	SRC2	E2-Independent	E-MTAB-785	24299324	0.9666
MCF-7	SRC3	E2-Independent	E-MTAB-785	30784080	0.9717
MCF-7	SRC3	E2-Independent	E-MTAB-785	73335673	0.9592
MCF-7	STAG1	E2-Independent	GSM614616	14413958	0.94
MCF-7	STAG1	E2-Independent	GSM614617	17533615	0.9451
MCF-7	DNaseI	E2-Independent	GSM1024764	58364969	0.9618
MCF-7	DNaseI	E2-Independent	GSM1024767	137377422	0.9671
MCF-7	H3K27ac	E2-Independent	GSM1115993	15132669	0.8617
MCF-7	H3K27ac	E2-Independent	GSM986079	29552919	0.9669
MCF-7	H3K27ac	E2-Independent	GSM1115992	26965015	0.6207	x
MCF-7	H3K4me1	E2-Independent	GSM986083	29143405	0.9617
MCF-7	H3K4me1	E2-Independent	GSM588569	28856112	0.6507	x
MCF-7	H3K4me3	E2-Independent	GSM588571	59890060	0.4435
MCF-7	H3K9me3	E2-Independent	GSM588567	28346274	0.7858
MCF-7	H3K27me3	E2-Independent	GSM588565	29588633	0.7115
MCF-7	H3K36me3	E2-Independent	GSM916106	15967212	0.9679
MCF-7	AP2γ	E2-Early	GSM588928	17027953	0.9077
MCF-7	AP2γ	E2-Early	GSM1469998	26971810	0.9535
MCF-7	c-Fos	E2-Early	GSM659789	22464712	0.9679
MCF-7	c-Jun	E2-Early	GSM659791	19619036	0.9767
MCF-7	c-Myc	E2-Early	GSM822304	118116975	0.9656
MCF-7	c-Myc	E2-Early	GSM822304	59892370	0.9696
MCF-7	CTCF	E2-Early	GSM822309	60573432	0.9799
MCF-7	CTCF	E2-Early	GSM822309	59898952	0.9775
MCF-7	CTCF	E2-Early	E-MTAB-740	23510851	0.8716
MCF-7	CTCF	E2-Early	GSM614615	15189680	0.9482
MCF-7	CTCF	E2-Early	GSM631477/GSM631478	23510851	0.8716
MCF-7	CTCF	E2-Early	GSM614614	8321171	0.7318	x
MCF-7	ERα S118	E2-Early	GSM1470008	21386762	0.9562
MCF-7	FOXA1	E2-Early	GSM588930	18099506	0.9072
MCF-7	FOXA1	E2-Early	GSM1470026	64359762	0.9113
MCF-7	FOXA1	E2-Early	GSM659787	17235643	0.9241
MCF-7	GATA3	E2-Early	GSM720422	28236567	0.9482
MCF-7	GATA3	E2-Early	GSM1469993	27836798	0.905
MCF-7	MED1	E2-Early	GSM1470000	130291287	0.8087
MCF-7	p300	E2-Early	GSM720424	18327823	0.8497
MCF-7	RAD21	E2-Early	GSM614610	14562369	0.8812
MCF-7	RAD21	E2-Early	GSM614611	18354283	0.8857
MCF-7	RNAPII	E2-Early	GSM1143125	31179215	0.9588
MCF-7	RNAPII	E2-Early	GSM365930	10836166	0.8797
MCF-7	RNAPII	E2-Early	GSM451989	8789791	0.2439	x
MCF-7	RNAPII	E2-Early	GSM451990	6863611	0.1802	x
MCF-7	RNAPII	E2-Early	GSM451991	3289402	0.1135	x
MCF-7	STAG1	E2-Early	GSM614608	12739993	0.8984
MCF-7	STAG1	E2-Early	GSM614609	16770383	0.8967
MCF-7	DNaseI	E2-Early	GSM822390	100634783	0.804
MCF-7	H3K27ac	E2-Early	GSM1115992	26965015	0.6207
MCF-7	H3K4me1	E2-Early	GSM1115994	24039198	0.4449
MCF-7	H3K4me3	E2-Early	GSM588570	66641401	0.4762
MCF-7	H3K4me3	E2-Early	GSM451987	14080403	0.4634	x
MCF-7	H3K4me3	E2-Early	GSM451988	15793763	0.1169	x
MCF-7	H3K36me3	E2-Early	GSM916107	30995296	0.9701
MCF-7	CBP	E2-Late	E-MTAB-785	32451891	0.9783
MCF-7	CBP	E2-Late	E-MTAB-785	26577355	0.9795
MCF-7	CTCF	E2-Late	E-MTAB-740	31851534	0.9531
MCF-7	GATA3	E2-Late	GSM986067	30418877	0.851
MCF-7	GATA3	E2-Late	GSM986069	36203798	0.9258
MCF-7	GATA3	E2-Late	GSM986071	35745318	0.9723
MCF-7	GATA3	E2-Late	GSM986073	31992134	0.91
MCF-7	GATA3	E2-Late	GSM986075	26415088	0.9241
MCF-7	p300	E2-Late	E-MTAB-785	27178531	0.9004
MCF-7	p300	E2-Late	E-MTAB-785	27383540	0.9733
MCF-7	p300	E2-Late	GSM986085	35773159	0.9743
MCF-7	RNAPII	E2-Late	GSM588576	25454024	0.7094
MCF-7	SRC1	E2-Late	E-MTAB-785	27514813	0.9683
MCF-7	SRC1	E2-Late	E-MTAB-785	36538074	0.9754
MCF-7	SRC2	E2-Late	E-MTAB-785	27563575	0.9741
MCF-7	SRC2	E2-Late	E-MTAB-785	29065038	0.9629
MCF-7	SRC3	E2-Late	E-MTAB-785	31855688	0.9615
MCF-7	SRC3	E2-Late	E-MTAB-785	22057556	0.9672
MCF-7	H3K9me3	E2-Late	GSM588566	30809478	0.7087
MCF-7	H3K27me3	E2-Late	GSM588564	77331028	0.338
MCF-7	AP2γ	E2-Constitutive	GSM530915	9932154	0.9411
MCF-7	c-Myc	E2-Constitutive	GSM1006877	66532241	0.9087
MCF-7	c-Myc	E2-Constitutive	GSM1006877	38945759	0.948
MCF-7	CTCF	E2-Constitutive	GSM1006875	37795693	0.9665
MCF-7	CTCF	E2-Constitutive	GSM1006875	37919778	0.9623
MCF-7	CTCF	E2-Constitutive	GSM1010874	36278312	0.8497
MCF-7	CTCF	E2-Constitutive	GSM1010874	25648164	0.7837	x
MCF-7	CTCF	E2-Constitutive	GSM822305	22593576	0.9433
MCF-7	CTCF	E2-Constitutive	GSM822305	25775296	0.941
MCF-7	CTCF	E2-Constitutive	GSM1022658	28385407	0.8918
MCF-7	CTCF	E2-Constitutive	GSM1022663	32412076	0.7385	x
MCF-7	FOXA1	E2-Constitutive	E-MTAB-1827	20313686	0.9228
MCF-7	FOXA1	E2-Constitutive	E-MTAB-1827	19445136	0.893
MCF-7	FOXA1	E2-Constitutive	E-MTAB-1827	19348662	0.8936
MCF-7	FOXA1	E2-Constitutive	E-MTAB-1827	20406551	0.9225
MCF-7	FOXA1	E2-Constitutive	E-MTAB-223	26940662	0.9814
MCF-7	FOXA1	E2-Constitutive	E-MTAB-986	13406298	0.9198
MCF-7	FOXA1	E2-Constitutive	E-MTAB-986	26940662	0.9814
MCF-7	FOXA1	E2-Constitutive	GSM631469	18517316	0.9716
MCF-7	FOXA1	E2-Constitutive	GSM631470	17347832	0.9747
MCF-7	FOXM1	E2-Constitutive	GSM1010769	35231722	0.922
MCF-7	FOXM1	E2-Constitutive	GSM1010769	16812147	0.9623
MCF-7	GATA3	E2-Constitutive	GSM1010783	31608976	0.9542
MCF-7	GATA3	E2-Constitutive	GSM1010783	17980237	0.692	x
MCF-7	GATA3	E2-Constitutive	GSM825711	36435043	0.9786
MCF-7	p300	E2-Constitutive	E-MTAB-1827	32409308	0.876
MCF-7	p300	E2-Constitutive	GSM1010800	34434381	0.9319
MCF-7	p300	E2-Constitutive	GSM1010800	22262157	0.9095
MCF-7	p300	E2-Constitutive	GSM1059392	16516252	0.9714
MCF-7	RAD21	E2-Constitutive	GSM1010791	16658065	0.8883
MCF-7	RAD21	E2-Constitutive	GSM1010791	23334051	0.9199
MCF-7	RNAPII	E2-Constitutive	GSM822295	30298258	0.9749
MCF-7	RNAPII	E2-Constitutive	GSM822295	29604416	0.9705
MCF-7	RNAPII	E2-Constitutive	GSM1006876	37148620	0.9457
MCF-7	RNAPII	E2-Constitutive	GSM1006876	38344523	0.9478
MCF-7	RNAPII	E2-Constitutive	GSM1276019	163028744	0.9184
MCF-7	RNAPII	E2-Constitutive	GSM1383863	13538826	0.5863	x
MCF-7	DnaseI	E2-Constitutive	GSM816627	56868522	0.9905
MCF-7	DnaseI	E2-Constitutive	GSM816627	57795762	0.9862
MCF-7	H3K27ac	E2-Constitutive	GSM945854	31418572	0.9775
MCF-7	H3K27ac	E2-Constitutive	GSM945854	28751674	0.9871
MCF-7	H3K27ac	E2-Constitutive	GSM946850	31418572	0.9775
MCF-7	H3K27ac	E2-Constitutive	GSM946850	28751674	0.9871
MCF-7	H3K27ac	E2-Constitutive	GSM1383859	36329146	0.916
MCF-7	H3K27ac	E2-Constitutive	GSM1059386	48866451	0.8326
MCF-7	H3K4me1	E2-Constitutive	GSM946849	30311722	0.9794
MCF-7	H3K4me1	E2-Constitutive	GSM946849	29430344	0.9793
MCF-7	H3K4me1	E2-Constitutive	GSM946849	33495531	0.9804
MCF-7	H3K4me1	E2-Constitutive	GSM1383861	26313772	0.8302
MCF-7	H3K4me3	E2-Constitutive	GSM1322273	43797091	0.9276
MCF-7	H3K4me3	E2-Constitutive	GSM945269	32530994	0.9806
MCF-7	H3K4me3	E2-Constitutive	GSM945269	35638908	0.9799
MCF-7	H3K4me3	E2-Constitutive	GSM1383862	32198530	0.8778
MCF-7	H3K4me3	E2-Constitutive	GSM1122656	113765889	0.8718
MCF-7	H3K27me3	E2-Constitutive	GSM970218	79680116	0.9837
MCF-7	H3K27me3	E2-Constitutive	GSM1383860	41021547	0.9298
MCF-7	H3K27me3	E2-Constitutive	GSM946851	41013542	0.9873
MCF-7	H3K27me3	E2-Constitutive	GSM946851	6107909	0.9576
MCF-7	H3K27me3	E2-Constitutive	GSM946851	16932928	0.982
MCF-7	H3K36me3	E2-Constitutive	GSM970217	66914341	0.9849
MCF-7	H3K36me3	E2-Constitutive	GSM1369946	14275818	0.5524	x
MCF-7	H3K9me3	E2-Constitutive	GSM945857	57306360	0.9467
MCF-7	H3K9me3	E2-Constitutive	GSM946852	31710504	0.9447
MCF-7	H3K9me3	E2-Constitutive	GSM946852	20577862	0.95
MCF-7	H3K9me3	E2-Constitutive	GSM946852	5017994	0.9462
A549	CREB1	DEX-Early	GSM1010719	44508054	68.6%	x
A549	CREB1	DEX-Early	GSM1010719	24928369	78.58%
A549	CTCF	DEX-Early	GSM803453	44093889	59.78%	x
A549	CTCF	DEX-Early	GSM803453	20866799	80.34%
A549	CTCF	DEX-Early	GSM1003582	39867440	90.32%
A549	CTCF	DEX-Early	GSM1003582	16972305	85.89%
A549	FOXA1	DEX-Early	GSM1010826	29909221	91.42%
A549	FOXA1	DEX-Early	GSM1010826	21976702	90.76%
A549	H2A.Z	DEX-Early	GSM1003580	56042218	95.95%
A549	H2A.Z	DEX-Early	GSM1003580	23703214	84.19%
A549	H3K27ac	DEX-Early	GSM1003493	49100796	88.27%
A549	H3K27ac	DEX-Early	GSM1003493	29340815	91.56%
A549	H3K27me3	DEX-Early	GSM1003577	34433746	93.13%
A549	H3K27me3	DEX-Early	GSM1003577	33807036	92.35%
A549	H3K36me3	DEX-Early	GSM1003494	36119022	91.03%
A549	H3K36me3	DEX-Early	GSM1003494	37193254	94.33%
A549	H3K4me1	DEX-Early	GSM1003495	40417850	97.01%
A549	H3K4me1	DEX-Early	GSM1003495	35671032	91.63%
A549	H3K4me2	DEX-Early	GSM1003511	29744880	96.78%
A549	H3K4me2	DEX-Early	GSM1003511	10491381	96.67%
A549	H3K4me3	DEX-Early	GSM1003542	31493699	94.21%
A549	H3K4me3	DEX-Early	GSM1003542	40096056	82.15%
A549	H3K79me2	DEX-Early	GSM1003543	27985925	96.71%
A549	H3K79me2	DEX-Early	GSM1003543	20723174	96.76%
A549	RNAPII	DEX-Early	GSM803361	17159824	59.44%
A549	RNAPII	DEX-Early	GSM803361	61456694	39.42%	x
A549	USF-1	DEX-Early	GSM803457	41765747	57.78%	x
A549	USF-1	DEX-Early	GSM803457	16046611	83.87%
A549	CREB1	DEX-Independent	GSM1010720	26246321	75.54%	x
A549	CREB1	DEX-Independent	GSM1010726	25435483	83.53%
A549	CTCF	DEX-Independent	GSM803456	40964813	60.27%	x
A549	CTCF	DEX-Independent	GSM803456	20933343	75.07%
A549	CTCF	DEX-Independent	GSM1003581	36686716	88.15%
A549	CTCF	DEX-Independent	GSM1003581	12548044	95.98%
A549	FOXA1	DEX-Independent	GSM1010725	29323895	91.09%
A549	FOXA1	DEX-Independent	GSM1010725	24817838	87.62%
A549	H2A.Z	DEX-Independent	GSM1003546	43683191	95.07%
A549	H2A.Z	DEX-Independent	GSM1003546	18445091	89.35%
A549	H3K27ac	DEX-Independent	GSM1003547	37585720	93.55%
A549	H3K27ac	DEX-Independent	GSM1003547	22053339	94.38%
A549	H3K27me3	DEX-Independent	GSM1003455	155905110	93.86%
A549	H3K27me3	DEX-Independent	GSM1003455	36304828	89.1%
A549	H3K36me3	DEX-Independent	GSM1003456	151494389	95%
A549	H3K36me3	DEX-Independent	GSM1003456	14021327	95.88%
A549	H3K4me1	DEX-Independent	GSM1003453	89773322	94.57%
A549	H3K4me1	DEX-Independent	GSM1003453	13922399	96.25%
A549	H3K4me2	DEX-Independent	GSM1003496	52666391	94.12%
A549	H3K4me2	DEX-Independent	GSM1003496	32645723	93.9%
A549	H3K4me3	DEX-Independent	GSM1003561	86020762	97.2%
A549	H3K4me3	DEX-Independent	GSM1003561	29930213	93.02%
A549	H3K79me2	DEX-Independent	GSM1003512	63845894	95.79%
A549	H3K79me2	DEX-Independent	GSM1003512	36577885	53.2%	x
A549	RNAPII	DEX-Independent	GSM803360	15515081	67.22%
A549	RNAPII	DEX-Independent	GSM803360	36879371	53.83%	x
A549	USF-1	DEX-Independent	GSM803429	22806840	77.61%	x
A549	USF-1	DEX-Independent	GSM803429	17959872	80.39%
A549	USF-1	DEX-Independent	GSM1010828	46947664	76.88%	x
A549	USF-1	DEX-Independent	GSM1010828	44592833	78.87%
