# Supplementary material for: Dissecting the genomic activity of a transcriptional regulator by the integrative analysis of omics data
Source: Sci Rep. 2017 Aug 17;7:8564. doi: 10.1038/s41598-017-08754-9 (PMC5561104; doi:10.1038/s41598-017-08754-9)
Supplement: Supplementary file 2 — Supplementary Table 2 [file 41598_2017_8754_MOESM2_ESM.xls]

## Sheet: A_E2-Constitutive_ERBSs
List of ERBSs defined in E2-Constitutive experimental context. ERBSs are separated based on their belonging to reference or dismissed ERBS sets. For each region, the overlap against independent genomic features is reported.
ERBS information				Features overlap: 1 = Overlap, 0 = Non overlap
Chromosome	Start	End	Category	Encode Blacklist	Active Enhancer Li et al., 2013	ChIA-PET	Amplification	Het Deletion	AI Responder	AI Non Responder	TAM Responder	Tam Not Responder	Metastasis	iCOGS
chr1	1009000	1009855	Reference E2-Constitutive	0	0	0	0	0	1	1	0	0	1	0
chr1	1014831	1015079	Reference E2-Constitutive	0	1	0	0	0	0	0	0	0	1	0
chr1	1015286	1015295	Reference E2-Constitutive	0	0	0	0	0	0	0	0	0	0	0
chr1	1060279	1060288	Reference E2-Constitutive	0	0	0	0	0	0	0	0	0	0	0
chr1	1072018	1072069	Reference E2-Constitutive	0	0	0	0	0	0	0	0	0	1	0
chr1	1172465	1172545	Reference E2-Constitutive	0	0	0	0	0	0	0	0	0	0	0
chr1	1173848	1173918	Reference E2-Constitutive	0	0	0	0	0	0	0	0	0	0	0
chr1	1235992	1236083	Reference E2-Constitutive	0	0	0	0	0	0	0	0	0	0	0
chr1	1368507	1368644	Reference E2-Constitutive	0	0	0	0	0	0	0	0	0	0	0
chr1	1608231	1608302	Reference E2-Constitutive	0	0	0	0	0	0	0	0	0	0	0
chr1	1671103	1671151	Reference E2-Constitutive	0	0	0	0	0	1	1	0	0	0	0
chr1	1690393	1690759	Reference E2-Constitutive	0	0	0	0	0	0	0	0	0	1	0
chr1	1691203	1691309	Reference E2-Constitutive	0	0	0	0	0	0	0	0	0	1	0
chr1	1694495	1694653	Reference E2-Constitutive	0	0	0	0	0	0	0	0	0	0	0
chr1	1724875	1725230	Reference E2-Constitutive	0	0	0	0	0	0	0	0	0	1	0
chr1	2174707	2174744	Reference E2-Constitutive	0	0	0	0	0	0	0	0	0	0	0
chr1	3002506	3002672	Reference E2-Constitutive	0	0	0	0	0	0	0	0	0	0	0
chr1	3130261	3130520	Reference E2-Constitutive	0	0	0	0	0	0	0	0	0	0	0
chr1	3178166	3178426	Reference E2-Constitutive	0	0	0	0	0	0	0	0	0	0	0
chr1	3254878	3255142	Reference E2-Constitutive	0	0	0	0	0	0	0	0	0	0	0
chr1	3398927	3399131	Reference E2-Constitutive	0	0	0	0	0	0	0	0	0	1	0
chr1	3470090	3470271	Reference E2-Constitutive	0	0	0	0	0	0	0	0	0	0	0
chr1	3471839	3472121	Reference E2-Constitutive	0	0	0	0	0	0	0	0	0	0	0
chr1	3503969	3503974	Reference E2-Constitutive	0	0	0	0	0	0	0	0	0	0	0
chr1	3556887	3557092	Reference E2-Constitutive	0	0	0	0	0	0	0	0	0	0	0
chr1	3557108	3557415	Reference E2-Constitutive	0	0	0	0	0	0	0	0	0	0	0
chr1	3571258	3571499	Reference E2-Constitutive	0	0	0	0	0	0	0	0	0	0	0
chr1	3585550	3585622	Reference E2-Constitutive	0	0	0	0	0	0	0	0	0	0	0
chr1	3689590	3689779	Reference E2-Constitutive	0	0	0	0	0	0	0	0	0	0	0
chr1	3691664	3691764	Reference E2-Constitutive	0	0	0	0	0	0	0	0	0	0	0
chr1	5373114	5373186	Reference E2-Constitutive	0	0	0	0	0	0	0	0	0	0	0
chr1	5433479	5433509	Reference E2-Constitutive	0	0	0	0	0	0	0	0	0	1	0
chr1	6019930	6019967	Reference E2-Constitutive	0	0	0	0	0	0	0	0	0	0	0
chr1	6161149	6161383	Reference E2-Constitutive	0	0	1	0	0	0	0	0	0	0	0
chr1	6218033	6218240	Reference E2-Constitutive	0	0	1	0	0	0	0	0	0	1	0
chr1	6295403	6295476	Reference E2-Constitutive	0	0	0	0	0	0	0	0	0	0	0
chr1	6543211	6543491	Reference E2-Constitutive	0	0	0	0	0	0	0	0	0	0	0
chr1	6671786	6672055	Reference E2-Constitutive	0	1	0	0	0	0	0	0	0	1	0
chr1	6682864	6682974	Reference E2-Constitutive	0	0	0	0	0	0	0	0	0	0	0
chr1	7019563	7019931	Reference E2-Constitutive	0	1	1	0	0	0	0	0	0	1	0
chr1	7020656	7020838	Reference E2-Constitutive	0	1	0	0	0	0	0	0	0	0	0
chr1	7283935	7284293	Reference E2-Constitutive	0	0	0	0	0	0	0	0	0	0	0
chr1	7507325	7507432	Reference E2-Constitutive	0	0	0	0	0	0	0	0	0	1	0
chr1	7507828	7508303	Reference E2-Constitutive	0	1	1	0	0	1	1	1	0	1	0
chr1	8085020	8085230	Reference E2-Constitutive	0	0	0	0	0	0	0	0	0	0	0
chr1	8254698	8254849	Reference E2-Constitutive	0	0	0	0	0	0	0	0	0	0	0
chr1	8257965	8258323	Reference E2-Constitutive	0	0	0	0	0	0	0	0	0	0	0
chr1	8260640	8260683	Reference E2-Constitutive	0	0	0	0	0	0	0	0	0	0	0
chr1	8262716	8263039	Reference E2-Constitutive	0	0	0	0	0	0	0	0	0	0	0
chr1	8319020	8319112	Reference E2-Constitutive	0	0	0	0	0	0	0	0	0	0	0
chr1	8319195	8319552	Reference E2-Constitutive	0	0	0	0	0	1	0	0	0	1	0
chr1	8403674	8403848	Reference E2-Constitutive	0	0	0	0	0	0	0	0	0	1	0
chr1	8973589	8973694	Reference E2-Constitutive	0	0	0	0	0	0	0	0	0	0	0
chr1	8975633	8975793	Reference E2-Constitutive	0	0	0	0	0	0	0	0	0	0	0
chr1	9050150	9050212	Reference E2-Constitutive	0	0	0	0	0	0	0	0	0	0	0
chr1	9173290	9173327	Reference E2-Constitutive	0	0	0	0	0	0	0	0	0	0	0
chr1	9357138	9357345	Reference E2-Constitutive	0	0	0	0	0	0	0	0	0	0	0
chr1	9386069	9386120	Reference E2-Constitutive	0	0	0	0	0	0	0	0	0	0	0
chr1	9406208	9406346	Reference E2-Constitutive	0	0	0	0	0	0	0	0	0	0	0
chr1	9536981	9537063	Reference E2-Constitutive	0	0	0	0	0	0	0	0	0	0	0
chr1	9923112	9923237	Reference E2-Constitutive	0	0	0	0	0	0	0	0	0	0	0
chr1	10010461	10010856	Reference E2-Constitutive	0	0	0	0	0	0	0	0	0	1	0
chr1	10078706	10078948	Reference E2-Constitutive	0	0	0	0	0	0	0	0	0	1	0
chr1	10770785	10770819	Reference E2-Constitutive	0	0	0	0	0	0	0	0	0	0	0
chr1	10811222	10811510	Reference E2-Constitutive	0	0	0	0	0	0	0	0	0	1	0
chr1	10812483	10812781	Reference E2-Constitutive	0	1	0	0	0	0	1	1	0	1	0
chr1	10891151	10891244	Reference E2-Constitutive	0	0	0	0	0	0	0	0	0	0	0
chr1	11113658	11113727	Reference E2-Constitutive	0	0	0	0	0	0	0	0	0	0	0
chr1	11434534	11434826	Reference E2-Constitutive	0	0	0	0	0	0	1	1	0	1	0
chr1	11544301	11544336	Reference E2-Constitutive	0	0	0	0	0	0	0	0	0	1	0
chr1	11854517	11854756	Reference E2-Constitutive	0	0	0	0	0	0	0	0	0	0	1
chr1	12208459	12208679	Reference E2-Constitutive	0	0	0	0	0	0	0	0	0	0	0
chr1	12254053	12254085	Reference E2-Constitutive	0	0	0	0	0	0	0	0	0	0	0
chr1	12545540	12545560	Reference E2-Constitutive	0	0	1	0	0	0	0	0	0	0	0
chr1	12545566	12546026	Reference E2-Constitutive	0	1	1	0	0	0	0	0	0	0	0
chr1	12546411	12546836	Reference E2-Constitutive	0	1	1	0	0	0	0	0	0	1	0
chr1	12609303	12609381	Reference E2-Constitutive	0	0	0	0	0	0	0	0	0	0	0
chr1	12609738	12609875	Reference E2-Constitutive	0	0	1	0	0	0	0	0	0	0	0
chr1	12660315	12660707	Reference E2-Constitutive	0	0	1	0	0	1	1	1	1	1	0
chr1	12676121	12676176	Reference E2-Constitutive	0	0	0	0	0	0	0	0	0	0	0
chr1	14609212	14609400	Reference E2-Constitutive	0	0	0	0	0	0	0	0	0	0	0
chr1	15240487	15240645	Reference E2-Constitutive	0	0	0	0	0	0	0	0	0	0	0
chr1	15252589	15252803	Reference E2-Constitutive	0	1	0	0	0	0	0	0	0	0	0
chr1	15303846	15304037	Reference E2-Constitutive	0	0	1	0	0	0	0	0	0	0	0
chr1	15342554	15342691	Reference E2-Constitutive	0	0	0	0	0	1	0	0	0	1	0
chr1	15343748	15343977	Reference E2-Constitutive	0	0	0	0	0	0	0	0	0	0	0
chr1	15352072	15352317	Reference E2-Constitutive	0	0	1	0	0	0	0	0	0	1	0
chr1	15556252	15556808	Reference E2-Constitutive	0	0	0	0	0	0	0	0	0	0	0
chr1	15611506	15611787	Reference E2-Constitutive	0	0	0	0	0	0	0	0	0	1	0
chr1	15731746	15731992	Reference E2-Constitutive	0	0	0	0	0	0	0	0	0	0	0
chr1	16061537	16061600	Reference E2-Constitutive	0	0	0	0	0	0	0	0	0	0	0
chr1	16126642	16126847	Reference E2-Constitutive	0	0	0	0	1	0	0	0	0	1	0
chr1	16403504	16403746	Reference E2-Constitutive	0	0	0	0	0	0	0	0	0	0	0
chr1	16422074	16422128	Reference E2-Constitutive	0	0	0	0	0	0	0	0	0	0	0
chr1	16500239	16500365	Reference E2-Constitutive	0	0	0	0	0	0	0	0	0	0	0
chr1	16502398	16502686	Reference E2-Constitutive	0	0	0	0	0	0	0	0	0	0	0
chr1	16894753	16894788	Reference E2-Constitutive	0	0	0	0	0	0	0	0	0	0	0
chr1	16934762	16935367	Reference E2-Constitutive	0	1	0	0	0	0	0	0	0	1	0
chr1	16940788	16940801	Reference E2-Constitutive	0	0	0	0	0	0	0	0	0	0	0
chr1	16940914	16941076	Reference E2-Constitutive	0	1	0	0	0	0	0	0	0	0	0
chr1	17035324	17035512	Reference E2-Constitutive	0	0	0	0	0	0	0	0	0	0	0
chr1	17039878	17040178	Reference E2-Constitutive	0	0	0	0	0	0	0	0	0	0	0
chr1	17356031	17356356	Reference E2-Constitutive	0	0	0	0	0	0	0	0	0	1	0
chr1	17560241	17560484	Reference E2-Constitutive	0	0	0	0	0	0	0	0	0	0	0
chr1	17563934	17564233	Reference E2-Constitutive	0	0	1	0	0	0	0	0	0	1	0
chr1	17577246	17577399	Reference E2-Constitutive	0	0	0	0	0	0	0	0	0	0	0
chr1	17641345	17641553	Reference E2-Constitutive	0	1	1	0	0	0	0	0	0	0	0
chr1	17795475	17795582	Reference E2-Constitutive	0	0	0	0	0	0	0	0	0	0	0
chr1	17847034	17847368	Reference E2-Constitutive	0	1	1	0	0	0	0	0	0	1	0
chr1	17851705	17851738	Reference E2-Constitutive	0	0	0	0	0	0	0	0	0	0	0
chr1	17855953	17856230	Reference E2-Constitutive	0	1	1	0	0	0	0	0	0	1	0
chr1	17856359	17856411	Reference E2-Constitutive	0	0	1	0	0	0	0	0	0	0	0
chr1	17886385	17886602	Reference E2-Constitutive	0	0	1	0	0	0	0	0	0	1	0
chr1	17888154	17888184	Reference E2-Constitutive	0	0	0	0	0	0	0	0	0	0	0
chr1	17904136	17904381	Reference E2-Constitutive	0	0	1	0	0	0	0	0	0	1	0
chr1	19334079	19334270	Reference E2-Constitutive	0	0	0	0	0	0	0	0	0	0	0
chr1	19752246	19752607	Reference E2-Constitutive	0	0	0	0	0	0	0	0	0	1	0
chr1	19753691	19754141	Reference E2-Constitutive	0	0	0	0	0	0	0	0	0	1	0
chr1	19775273	19775306	Reference E2-Constitutive	0	0	0	0	0	0	0	0	0	0	0
chr1	19798663	19798907	Reference E2-Constitutive	0	0	0	0	0	0	0	0	0	0	0
chr1	19908757	19908896	Reference E2-Constitutive	0	0	1	0	0	0	0	0	0	0	0
chr1	19923155	19923482	Reference E2-Constitutive	0	0	1	0	0	0	1	0	0	1	0
chr1	19923715	19923784	Reference E2-Constitutive	0	0	1	0	0	0	0	0	0	1	0
chr1	20683462	20683562	Reference E2-Constitutive	0	0	0	0	0	0	0	0	0	1	0
chr1	20683833	20684076	Reference E2-Constitutive	0	1	0	0	0	0	0	0	0	1	0
chr1	21568196	21568512	Reference E2-Constitutive	0	1	1	0	0	0	0	0	0	1	0
chr1	21578368	21578700	Reference E2-Constitutive	0	0	0	0	0	0	0	0	0	1	0
chr1	21581247	21581431	Reference E2-Constitutive	0	0	1	0	0	0	0	0	0	1	0
chr1	21595068	21595296	Reference E2-Constitutive	0	0	0	0	0	1	0	0	1	1	0
chr1	21650965	21651000	Reference E2-Constitutive	0	0	0	0	0	0	0	0	0	0	0
chr1	21651131	21651336	Reference E2-Constitutive	0	0	0	0	0	0	0	0	0	0	0
chr1	21953333	21953385	Reference E2-Constitutive	0	0	0	0	0	0	0	0	0	0	0
chr1	21953395	21953599	Reference E2-Constitutive	0	0	0	0	0	0	0	0	0	0	0
chr1	21953615	21953617	Reference E2-Constitutive	0	0	0	0	0	0	0	0	0	0	0
chr1	21961147	21961204	Reference E2-Constitutive	0	0	0	0	0	0	0	0	0	0	0
chr1	21961242	21961252	Reference E2-Constitutive	0	0	0	0	0	0	0	0	0	0	0
chr1	21965672	21965774	Reference E2-Constitutive	0	0	0	0	0	0	0	0	0	0	0
chr1	22182458	22182614	Reference E2-Constitutive	0	0	0	0	0	0	0	0	0	0	0
chr1	22283291	22283348	Reference E2-Constitutive	0	0	0	0	0	0	0	0	0	0	0
chr1	22582300	22582338	Reference E2-Constitutive	0	0	0	0	0	0	0	0	0	0	0
chr1	22739128	22739391	Reference E2-Constitutive	0	0	0	0	0	0	0	0	0	0	0
chr1	22740909	22740942	Reference E2-Constitutive	0	0	0	0	0	0	0	0	0	0	0
chr1	22796023	22796353	Reference E2-Constitutive	0	1	0	0	0	0	0	0	0	0	0
chr1	22799040	22799570	Reference E2-Constitutive	0	1	1	0	0	0	0	0	1	0	0
chr1	22952504	22952663	Reference E2-Constitutive	0	0	1	0	0	0	0	0	0	0	0
chr1	23720728	23720836	Reference E2-Constitutive	0	0	0	0	0	0	0	0	0	0	0
chr1	23800021	23800189	Reference E2-Constitutive	0	0	0	0	0	0	0	0	0	0	0
chr1	23857509	23857586	Reference E2-Constitutive	0	0	0	0	0	0	0	0	0	0	0
chr1	23912171	23912411	Reference E2-Constitutive	0	0	0	0	0	0	0	0	0	0	0
chr1	23943862	23943986	Reference E2-Constitutive	0	0	0	0	0	0	0	0	0	0	0
chr1	24894468	24894823	Reference E2-Constitutive	0	0	1	0	0	0	0	0	0	0	0
chr1	24897004	24897154	Reference E2-Constitutive	0	0	1	0	0	0	0	0	0	0	0
chr1	24932155	24932498	Reference E2-Constitutive	0	0	1	0	0	0	0	0	0	0	0
chr1	24959488	24959573	Reference E2-Constitutive	0	0	1	0	0	0	0	0	0	0	0
chr1	25223055	25223138	Reference E2-Constitutive	0	0	0	0	0	0	0	0	0	0	0
chr1	25802650	25803222	Reference E2-Constitutive	0	0	0	0	0	0	0	0	0	1	0
chr1	25894697	25895119	Reference E2-Constitutive	0	0	0	0	0	0	0	0	0	1	0
chr1	25900198	25900280	Reference E2-Constitutive	0	0	0	0	0	0	0	0	0	0	1
chr1	26034849	26035083	Reference E2-Constitutive	0	0	0	0	0	0	0	0	0	0	0
chr1	26083680	26083948	Reference E2-Constitutive	0	0	0	0	0	0	0	0	0	1	0
chr1	26391315	26391421	Reference E2-Constitutive	0	0	0	0	0	0	0	0	0	0	0
chr1	26405087	26405326	Reference E2-Constitutive	0	0	0	0	0	0	0	0	0	0	0
chr1	26731127	26731213	Reference E2-Constitutive	0	0	0	0	0	0	0	0	0	0	0
chr1	27165274	27165494	Reference E2-Constitutive	0	0	0	0	0	0	0	0	0	1	0
chr1	27240650	27240861	Reference E2-Constitutive	0	0	0	0	0	0	0	0	0	0	0
chr1	27274659	27274907	Reference E2-Constitutive	0	0	0	0	0	0	0	0	0	1	0
chr1	27471199	27471256	Reference E2-Constitutive	0	0	0	0	0	0	0	0	0	0	0
chr1	27868470	27868928	Reference E2-Constitutive	0	0	0	0	0	0	0	0	0	0	0
chr1	27869042	27869213	Reference E2-Constitutive	0	0	0	0	0	0	0	0	0	0	0
chr1	27884516	27884799	Reference E2-Constitutive	0	0	0	0	0	0	0	0	0	0	0
chr1	27928306	27928479	Reference E2-Constitutive	0	0	0	0	0	0	0	0	0	0	0
chr1	28395274	28395454	Reference E2-Constitutive	0	0	0	0	0	0	0	0	0	0	0
chr1	28640588	28640883	Reference E2-Constitutive	0	0	0	0	0	0	0	0	0	1	0
chr1	28846762	28846977	Reference E2-Constitutive	0	0	0	0	0	0	0	0	0	0	0
chr1	30775737	30775874	Reference E2-Constitutive	0	0	1	0	0	0	0	0	0	1	0
chr1	30776047	30776288	Reference E2-Constitutive	0	1	1	0	0	0	0	0	0	1	0
chr1	30818319	30818882	Reference E2-Constitutive	0	0	1	0	0	0	0	0	0	1	0
chr1	30855628	30855903	Reference E2-Constitutive	0	0	1	0	0	0	0	0	0	1	0
chr1	30934515	30934935	Reference E2-Constitutive	0	0	0	0	0	1	1	0	1	1	0
chr1	31288577	31288774	Reference E2-Constitutive	0	0	0	0	0	0	0	0	0	0	0
chr1	31659445	31659758	Reference E2-Constitutive	0	1	0	0	0	0	0	0	0	1	0
chr1	31669586	31669811	Reference E2-Constitutive	0	0	0	0	0	0	0	0	0	1	0
chr1	31841688	31841910	Reference E2-Constitutive	0	0	0	0	0	1	0	1	0	1	0
chr1	31944489	31944617	Reference E2-Constitutive	0	0	0	0	0	0	0	0	0	1	0
chr1	32049757	32049802	Reference E2-Constitutive	0	0	0	0	0	0	0	0	0	0	0
chr1	32221101	32221130	Reference E2-Constitutive	0	0	0	0	0	0	0	0	0	0	0
chr1	32235186	32235340	Reference E2-Constitutive	0	0	0	0	0	0	0	0	0	0	0
chr1	32296111	32296116	Reference E2-Constitutive	0	0	1	0	0	0	0	0	0	1	0
chr1	32296390	32296616	Reference E2-Constitutive	0	1	1	0	0	0	0	0	0	1	0
chr1	32308453	32308866	Reference E2-Constitutive	0	1	1	0	0	1	0	0	1	1	0
chr1	32320853	32320934	Reference E2-Constitutive	0	0	0	0	0	0	0	0	0	0	0
chr1	32320956	32320973	Reference E2-Constitutive	0	0	0	0	0	0	0	0	0	0	0
chr1	32345715	32346154	Reference E2-Constitutive	0	1	1	0	0	0	0	0	0	0	0
chr1	32798417	32798729	Reference E2-Constitutive	0	1	0	0	0	0	0	0	0	1	0
chr1	34126130	34126374	Reference E2-Constitutive	0	0	0	0	0	0	0	0	0	1	0
chr1	35161848	35162096	Reference E2-Constitutive	0	0	0	0	0	0	0	0	0	0	0
chr1	35290664	35290792	Reference E2-Constitutive	0	0	0	0	0	0	0	0	0	0	0
chr1	35291201	35291627	Reference E2-Constitutive	0	1	0	0	0	0	0	0	0	1	0
chr1	35971512	35971881	Reference E2-Constitutive	0	0	0	0	0	0	0	0	0	1	0
chr1	36669823	36669896	Reference E2-Constitutive	0	0	0	0	0	0	0	0	0	1	0
chr1	36874109	36874353	Reference E2-Constitutive	0	0	0	0	0	0	0	0	0	0	0
chr1	36952652	36952902	Reference E2-Constitutive	0	0	0	0	0	0	0	0	0	1	0
chr1	37504356	37504437	Reference E2-Constitutive	0	0	0	0	0	0	0	1	0	1	0
chr1	37961094	37961289	Reference E2-Constitutive	0	0	0	0	0	0	0	0	0	0	0
chr1	37961561	37961582	Reference E2-Constitutive	0	0	0	0	0	0	0	0	0	0	0
chr1	38078611	38078879	Reference E2-Constitutive	0	0	0	0	0	0	0	0	0	0	0
chr1	38259016	38259302	Reference E2-Constitutive	0	0	0	0	0	0	0	0	0	1	0
chr1	38589080	38589585	Reference E2-Constitutive	0	0	0	0	0	0	0	0	0	0	0
chr1	39598862	39599105	Reference E2-Constitutive	0	0	0	0	0	0	0	0	0	0	0
chr1	39608478	39608847	Reference E2-Constitutive	0	0	0	0	0	0	0	0	0	1	0
chr1	39644599	39644954	Reference E2-Constitutive	0	0	1	0	0	0	0	0	0	0	0
chr1	40318233	40318393	Reference E2-Constitutive	0	0	0	0	0	0	0	0	0	1	0
chr1	40446222	40446694	Reference E2-Constitutive	0	0	0	0	0	0	0	0	0	0	0
chr1	40606823	40606918	Reference E2-Constitutive	0	0	0	0	0	0	0	0	0	0	0
chr1	40782183	40782241	Reference E2-Constitutive	0	0	0	0	0	0	0	0	0	0	0
chr1	41269798	41269843	Reference E2-Constitutive	0	0	0	0	0	0	0	0	0	1	0
chr1	41365099	41365418	Reference E2-Constitutive	0	0	0	0	0	1	0	0	0	1	0
chr1	41367714	41367882	Reference E2-Constitutive	0	0	0	0	0	0	0	0	0	0	0
chr1	41385079	41385418	Reference E2-Constitutive	0	0	0	0	0	0	0	0	0	1	0
chr1	41389304	41389676	Reference E2-Constitutive	0	0	0	0	0	1	1	1	1	1	0
chr1	41707530	41707652	Reference E2-Constitutive	0	0	0	0	0	0	0	0	0	0	0
chr1	41819441	41819474	Reference E2-Constitutive	0	0	0	0	0	0	0	0	0	0	0
chr1	41881215	41881413	Reference E2-Constitutive	0	0	0	0	0	0	0	0	0	0	0
chr1	41889496	41889522	Reference E2-Constitutive	0	0	0	0	0	0	0	0	0	0	0
chr1	41980018	41980347	Reference E2-Constitutive	0	0	0	0	0	0	0	0	0	0	0
chr1	41980813	41981131	Reference E2-Constitutive	0	0	0	0	0	0	0	0	0	0	0
chr1	42244010	42244385	Reference E2-Constitutive	0	1	1	0	0	0	0	0	0	0	0
chr1	42255315	42255865	Reference E2-Constitutive	0	1	1	0	0	0	0	0	0	1	1
chr1	42288979	42289409	Reference E2-Constitutive	0	0	0	0	0	0	0	0	0	0	0
chr1	42325760	42326298	Reference E2-Constitutive	0	1	1	0	0	0	0	0	0	0	0
chr1	42327547	42327667	Reference E2-Constitutive	0	0	0	0	0	0	0	0	0	0	0
chr1	42328323	42328612	Reference E2-Constitutive	0	0	1	0	0	0	0	0	0	0	0
chr1	42331941	42332257	Reference E2-Constitutive	0	1	1	0	0	0	0	1	1	1	0
chr1	42333879	42334237	Reference E2-Constitutive	0	1	1	0	0	0	0	0	1	1	0
chr1	42617790	42618221	Reference E2-Constitutive	0	0	1	0	0	0	0	0	0	0	0
chr1	42631396	42631790	Reference E2-Constitutive	0	0	1	0	0	0	0	0	0	0	0
chr1	43403461	43403774	Reference E2-Constitutive	0	0	0	0	0	0	0	0	0	0	0
chr1	43439182	43439206	Reference E2-Constitutive	0	0	0	0	0	0	0	0	0	0	0
chr1	43458030	43458488	Reference E2-Constitutive	0	1	0	0	0	0	0	0	0	1	1
chr1	44001882	44002083	Reference E2-Constitutive	0	0	0	0	0	0	0	0	0	0	0
chr1	44105638	44105929	Reference E2-Constitutive	0	0	0	0	0	0	0	0	0	0	0
chr1	44296554	44296863	Reference E2-Constitutive	0	1	0	0	0	0	0	0	0	1	0
chr1	44533294	44533599	Reference E2-Constitutive	0	0	0	0	0	0	0	0	0	1	0
chr1	45040221	45040419	Reference E2-Constitutive	0	0	0	0	0	0	0	0	0	0	0
chr1	45770383	45770594	Reference E2-Constitutive	0	0	0	0	0	0	0	0	0	1	0
chr1	45795358	45795411	Reference E2-Constitutive	0	0	0	0	0	0	0	0	0	0	0
chr1	45910568	45910871	Reference E2-Constitutive	0	0	0	0	0	0	0	0	0	0	0
chr1	45982417	45982961	Reference E2-Constitutive	0	0	0	0	0	0	0	0	0	1	0
chr1	45985037	45985249	Reference E2-Constitutive	0	1	0	0	0	0	0	0	0	1	0
chr1	46337863	46338067	Reference E2-Constitutive	0	0	0	0	0	0	0	0	0	1	0
chr1	46638224	46638349	Reference E2-Constitutive	0	0	0	0	0	0	0	0	0	0	0
chr1	46648915	46649000	Reference E2-Constitutive	0	0	0	0	0	0	0	0	0	0	0
chr1	46988478	46988540	Reference E2-Constitutive	0	0	0	0	0	0	0	0	0	0	0
chr1	47223113	47223225	Reference E2-Constitutive	0	0	0	0	0	0	0	0	0	0	0
chr1	47223519	47223599	Reference E2-Constitutive	0	0	0	0	0	0	0	0	0	0	0
chr1	47223796	47223890	Reference E2-Constitutive	0	0	0	0	0	0	0	0	0	0	0
chr1	47943883	47944097	Reference E2-Constitutive	0	0	0	0	0	0	0	0	0	0	0
chr1	48355141	48355253	Reference E2-Constitutive	0	0	0	0	0	0	0	0	0	0	0
chr1	48360323	48360637	Reference E2-Constitutive	0	0	0	0	0	1	0	1	0	1	0
chr1	48386888	48386938	Reference E2-Constitutive	0	0	1	0	0	0	0	0	0	0	0
chr1	51772622	51772935	Reference E2-Constitutive	0	0	1	0	0	0	0	0	0	1	0
chr1	51787042	51787408	Reference E2-Constitutive	0	0	1	0	0	0	0	0	0	1	0
chr1	51795036	51795215	Reference E2-Constitutive	0	0	0	0	0	0	0	0	0	0	0
chr1	52007487	52007774	Reference E2-Constitutive	0	0	0	0	0	0	0	0	0	0	0
chr1	52033289	52033788	Reference E2-Constitutive	0	0	0	0	0	0	0	0	0	1	0
chr1	52044540	52044680	Reference E2-Constitutive	0	0	0	0	0	0	0	0	0	0	0
chr1	52442888	52443247	Reference E2-Constitutive	0	0	0	0	0	0	0	0	0	0	0
chr1	53372124	53372283	Reference E2-Constitutive	0	0	0	0	0	0	0	0	0	0	0
chr1	53877615	53877644	Reference E2-Constitutive	0	0	0	0	0	0	0	0	0	0	0
chr1	54481882	54482491	Reference E2-Constitutive	0	0	0	0	0	0	0	0	0	1	0
chr1	54739186	54739233	Reference E2-Constitutive	0	0	0	0	0	0	0	0	0	0	0
chr1	55106743	55106837	Reference E2-Constitutive	0	0	0	0	0	0	0	0	0	0	0
chr1	55106879	55107120	Reference E2-Constitutive	0	0	0	0	0	0	0	0	0	0	0
chr1	55894608	55895185	Reference E2-Constitutive	0	0	0	0	0	0	0	0	0	0	1
chr1	57013633	57013853	Reference E2-Constitutive	0	0	0	0	0	0	0	0	1	1	0
chr1	57253855	57254152	Reference E2-Constitutive	0	0	0	0	0	0	0	0	0	1	0
chr1	57254215	57254322	Reference E2-Constitutive	0	0	0	0	0	0	0	0	0	1	0
chr1	57277005	57277314	Reference E2-Constitutive	0	0	0	0	0	0	0	0	0	0	0
chr1	61681375	61681679	Reference E2-Constitutive	0	0	0	0	0	1	0	0	0	1	0
chr1	61962016	61962388	Reference E2-Constitutive	0	0	0	0	0	0	0	0	0	0	0
chr1	61962442	61962564	Reference E2-Constitutive	0	0	0	0	0	0	0	0	0	0	0
chr1	62108112	62108659	Reference E2-Constitutive	0	0	0	0	0	0	0	0	0	1	0
chr1	62108718	62108800	Reference E2-Constitutive	0	0	0	0	0	0	0	0	0	0	0
chr1	64653378	64653560	Reference E2-Constitutive	0	0	0	0	0	0	0	0	0	0	0
chr1	64809372	64809399	Reference E2-Constitutive	0	0	0	0	0	0	0	0	0	0	0
chr1	65344647	65345102	Reference E2-Constitutive	0	0	0	0	0	0	0	0	0	0	0
chr1	65381625	65381797	Reference E2-Constitutive	0	0	0	0	0	0	0	0	0	0	0
chr1	65448839	65449221	Reference E2-Constitutive	0	1	1	0	0	0	0	0	0	1	0
chr1	65510023	65510535	Reference E2-Constitutive	0	1	1	0	0	0	0	0	0	1	0
chr1	67934010	67934239	Reference E2-Constitutive	0	0	0	0	1	0	0	0	0	0	0
chr1	68044546	68044607	Reference E2-Constitutive	0	0	0	0	1	0	0	0	0	1	0
chr1	71184129	71184346	Reference E2-Constitutive	0	0	0	0	1	0	0	0	0	0	0
chr1	71914332	71914642	Reference E2-Constitutive	0	0	1	0	1	0	0	0	0	1	0
chr1	72468786	72469085	Reference E2-Constitutive	0	0	0	0	0	0	0	0	0	0	0
chr1	75118154	75118613	Reference E2-Constitutive	0	0	0	0	0	1	0	0	0	1	0
chr1	76525165	76525516	Reference E2-Constitutive	0	0	0	0	0	0	0	0	0	0	0
chr1	77229550	77229564	Reference E2-Constitutive	0	0	0	0	0	0	0	0	0	0	0
chr1	77229672	77229707	Reference E2-Constitutive	0	0	0	0	0	0	0	0	0	0	0
chr1	81632769	81633077	Reference E2-Constitutive	0	0	0	0	0	0	0	0	0	0	0
chr1	81668049	81668252	Reference E2-Constitutive	0	0	0	0	0	0	0	0	0	0	0
chr1	82829207	82829499	Reference E2-Constitutive	0	0	0	0	0	0	0	0	0	0	0
chr1	83629778	83630004	Reference E2-Constitutive	0	0	0	0	0	0	0	0	0	0	0
chr1	85100484	85100750	Reference E2-Constitutive	0	0	0	0	0	0	0	0	0	0	0
chr1	85225455	85225731	Reference E2-Constitutive	0	0	0	0	0	0	0	1	0	0	0
chr1	85312997	85313184	Reference E2-Constitutive	0	0	0	0	0	0	0	0	0	0	0
chr1	85690771	85691035	Reference E2-Constitutive	0	0	0	0	0	0	0	0	0	0	0
chr1	85763551	85763844	Reference E2-Constitutive	0	0	0	0	0	1	0	0	0	1	0
chr1	86288510	86288622	Reference E2-Constitutive	0	0	0	0	1	0	0	0	0	0	0
chr1	86296284	86296395	Reference E2-Constitutive	0	0	0	0	1	0	0	0	0	1	0
chr1	86296425	86296463	Reference E2-Constitutive	0	0	0	0	1	0	0	0	0	1	0
chr1	87258734	87259078	Reference E2-Constitutive	0	0	0	0	1	0	0	0	0	1	0
chr1	88759403	88759412	Reference E2-Constitutive	0	0	0	0	1	0	0	0	0	1	0
chr1	88759472	88759822	Reference E2-Constitutive	0	0	0	0	1	0	0	0	0	1	0
chr1	88975125	88975252	Reference E2-Constitutive	0	0	0	0	0	0	0	0	0	0	0
chr1	90071326	90071544	Reference E2-Constitutive	0	0	0	0	1	0	0	0	0	0	0
chr1	92424699	92424735	Reference E2-Constitutive	0	0	0	0	1	0	0	0	0	0	0
chr1	92424786	92424907	Reference E2-Constitutive	0	0	0	0	1	0	0	0	0	0	0
chr1	93222211	93222283	Reference E2-Constitutive	0	0	0	0	0	0	0	0	0	0	0
chr1	93459679	93459957	Reference E2-Constitutive	0	0	0	0	1	0	0	0	0	0	0
chr1	94050658	94050997	Reference E2-Constitutive	0	0	0	0	1	0	0	0	1	0	0
chr1	94064832	94065336	Reference E2-Constitutive	0	0	0	0	1	0	0	0	0	1	0
chr1	94074921	94075163	Reference E2-Constitutive	0	0	0	0	1	0	0	0	0	0	0
chr1	94244548	94244584	Reference E2-Constitutive	0	0	0	0	1	0	0	0	0	0	0
chr1	94245307	94245675	Reference E2-Constitutive	0	0	0	0	1	0	0	0	0	0	0
chr1	94374318	94374637	Reference E2-Constitutive	0	0	0	0	1	0	0	0	0	1	0
chr1	94583576	94583667	Reference E2-Constitutive	0	0	0	0	1	0	0	0	0	0	0
chr1	94717931	94718188	Reference E2-Constitutive	0	0	0	0	1	0	0	0	0	0	0
chr1	94888692	94888829	Reference E2-Constitutive	0	0	0	0	1	0	0	0	0	1	0
chr1	95288741	95288946	Reference E2-Constitutive	0	0	0	0	1	0	0	0	0	0	0
chr1	96525312	96525668	Reference E2-Constitutive	0	0	0	0	0	0	0	0	0	1	0
chr1	96526138	96526545	Reference E2-Constitutive	0	0	0	0	0	0	0	0	0	0	0
chr1	96538310	96538800	Reference E2-Constitutive	0	0	0	0	0	0	0	0	0	0	0
chr1	96629759	96630587	Reference E2-Constitutive	0	0	0	0	0	0	0	0	0	1	0
chr1	97448886	97448970	Reference E2-Constitutive	0	0	0	0	0	0	0	0	0	0	0
chr1	100895818	100896243	Reference E2-Constitutive	0	0	0	0	1	0	0	0	0	0	0
chr1	100905689	100905976	Reference E2-Constitutive	0	0	0	0	1	0	0	0	0	0	0
chr1	100951434	100951590	Reference E2-Constitutive	0	0	0	0	1	0	0	0	0	0	0
chr1	100951663	100951706	Reference E2-Constitutive	0	0	0	0	1	0	0	0	0	0	0
chr1	102900058	102900277	Reference E2-Constitutive	0	0	0	0	1	0	0	0	0	0	0
chr1	103291665	103291808	Reference E2-Constitutive	0	0	0	0	1	0	0	0	0	0	0
chr1	103298728	103299077	Reference E2-Constitutive	0	0	0	0	1	0	0	0	0	0	0
chr1	107963011	107963520	Reference E2-Constitutive	0	0	1	1	0	0	0	0	0	1	0
chr1	108186422	108186660	Reference E2-Constitutive	0	0	0	1	0	0	0	0	0	0	0
chr1	108225872	108226002	Reference E2-Constitutive	0	0	0	1	0	0	0	0	0	0	0
chr1	108298971	108299373	Reference E2-Constitutive	0	0	1	1	0	0	0	0	0	1	0
chr1	108396975	108397086	Reference E2-Constitutive	0	0	0	1	0	0	0	0	0	0	0
chr1	108397102	108397472	Reference E2-Constitutive	0	0	0	1	0	0	0	0	0	0	0
chr1	108479043	108479078	Reference E2-Constitutive	0	0	0	1	0	0	0	0	0	0	0
chr1	108479132	108479712	Reference E2-Constitutive	0	0	0	1	0	0	0	0	0	1	0
chr1	108741771	108742165	Reference E2-Constitutive	0	1	0	1	0	0	0	0	0	1	0
chr1	109096657	109096990	Reference E2-Constitutive	0	0	0	0	0	0	0	0	0	0	0
chr1	109658368	109658566	Reference E2-Constitutive	0	0	0	0	0	0	0	0	0	0	0
chr1	109680587	109681240	Reference E2-Constitutive	0	0	0	0	0	0	0	0	0	0	0
chr1	109693798	109694186	Reference E2-Constitutive	0	1	0	0	0	0	0	0	0	0	0
chr1	109694922	109695121	Reference E2-Constitutive	0	1	0	0	0	0	0	0	0	0	0
chr1	109723877	109723899	Reference E2-Constitutive	0	0	0	0	0	0	0	0	0	0	0
chr1	109723942	109724029	Reference E2-Constitutive	0	0	0	0	0	0	0	0	0	0	0
chr1	109724116	109724197	Reference E2-Constitutive	0	0	0	0	0	0	0	0	0	0	1
chr1	109741810	109742148	Reference E2-Constitutive	0	0	0	0	0	0	0	0	0	1	0
chr1	109782455	109783150	Reference E2-Constitutive	0	1	0	0	0	0	0	0	0	1	0
chr1	109788834	109789293	Reference E2-Constitutive	0	1	0	0	0	0	0	0	0	1	0
chr1	109793387	109793625	Reference E2-Constitutive	0	0	0	0	0	0	0	0	0	0	0
chr1	109817202	109817230	Reference E2-Constitutive	0	0	0	0	0	0	0	0	0	0	0
chr1	109817414	109817667	Reference E2-Constitutive	0	0	0	0	0	0	0	0	0	0	0
chr1	110267011	110267090	Reference E2-Constitutive	0	0	0	0	0	0	0	0	0	0	0
chr1	110268092	110268488	Reference E2-Constitutive	0	0	0	0	0	0	0	0	0	1	0
chr1	110493142	110493452	Reference E2-Constitutive	0	0	0	0	0	0	0	0	0	0	0
chr1	110641044	110641267	Reference E2-Constitutive	0	0	0	0	0	0	0	0	0	0	0
chr1	110659570	110659796	Reference E2-Constitutive	0	0	0	0	0	0	0	0	0	0	0
chr1	110662494	110662850	Reference E2-Constitutive	0	0	0	0	0	0	0	0	0	0	0
chr1	110708650	110708904	Reference E2-Constitutive	0	0	0	0	0	0	0	0	0	0	0
chr1	110881088	110881146	Reference E2-Constitutive	0	0	0	0	0	0	0	0	0	0	0
chr1	111155175	111155234	Reference E2-Constitutive	0	0	0	0	0	0	0	0	0	0	0
chr1	111288999	111289547	Reference E2-Constitutive	0	0	0	0	0	0	0	0	0	1	0
chr1	111771098	111771286	Reference E2-Constitutive	0	0	0	0	0	0	0	0	0	0	0
chr1	112015831	112016197	Reference E2-Constitutive	0	0	1	0	0	0	0	0	0	0	0
chr1	112051309	112051535	Reference E2-Constitutive	0	0	0	0	0	0	0	0	0	0	0
chr1	112055894	112056624	Reference E2-Constitutive	0	1	1	0	0	0	0	0	0	1	0
chr1	112057501	112057649	Reference E2-Constitutive	0	1	0	0	0	0	0	0	0	0	0
chr1	112119204	112119625	Reference E2-Constitutive	0	0	0	0	0	0	0	0	0	0	0
chr1	112213754	112214067	Reference E2-Constitutive	0	0	0	0	0	0	0	0	0	0	0
chr1	112429417	112429453	Reference E2-Constitutive	0	0	0	1	0	0	0	0	0	0	0
chr1	112519580	112519827	Reference E2-Constitutive	0	0	0	1	0	0	0	0	0	0	0
chr1	112521478	112521621	Reference E2-Constitutive	0	0	0	1	0	0	0	0	0	1	0
chr1	113007145	113007324	Reference E2-Constitutive	0	0	0	0	0	0	0	0	0	0	0
chr1	113256156	113256446	Reference E2-Constitutive	0	0	0	0	0	0	0	0	1	1	0
chr1	113689513	113689727	Reference E2-Constitutive	0	0	0	0	0	0	0	0	0	0	0
chr1	113690677	113690713	Reference E2-Constitutive	0	0	0	0	0	0	0	0	0	0	0
chr1	113760276	113760311	Reference E2-Constitutive	0	0	0	0	0	0	0	0	0	0	0
chr1	113930798	113931130	Reference E2-Constitutive	0	0	0	0	0	0	0	0	0	1	0
chr1	113931217	113931664	Reference E2-Constitutive	0	0	0	0	0	0	0	0	0	1	0
chr1	114083026	114083076	Reference E2-Constitutive	0	0	0	1	0	0	0	0	0	0	0
chr1	114083130	114083148	Reference E2-Constitutive	0	0	0	1	0	0	0	0	0	0	0
chr1	114519182	114519694	Reference E2-Constitutive	0	1	1	1	0	0	0	1	0	1	1
chr1	114576628	114577033	Reference E2-Constitutive	0	1	0	1	0	0	0	0	0	0	0
chr1	114585803	114585982	Reference E2-Constitutive	0	0	1	1	0	0	0	0	0	0	0
chr1	114632679	114633088	Reference E2-Constitutive	0	0	0	1	0	0	0	0	0	0	0
chr1	115722286	115722510	Reference E2-Constitutive	0	0	0	1	0	0	0	0	0	0	0
chr1	115998180	115998289	Reference E2-Constitutive	0	0	0	1	0	0	0	0	0	0	0
chr1	116254003	116254073	Reference E2-Constitutive	0	0	0	1	0	0	0	0	0	0	0
chr1	116255622	116255868	Reference E2-Constitutive	0	0	0	1	0	0	0	0	0	1	0
chr1	116256885	116256931	Reference E2-Constitutive	0	0	0	1	0	0	0	0	0	0	0
chr1	116257084	116257741	Reference E2-Constitutive	0	0	0	1	0	0	0	0	0	0	0
chr1	116268436	116268505	Reference E2-Constitutive	0	0	0	1	0	0	0	0	0	0	0
chr1	116353745	116354140	Reference E2-Constitutive	0	0	0	1	0	0	0	0	0	0	0
chr1	116357894	116358029	Reference E2-Constitutive	0	0	0	1	0	0	0	0	0	0	0
chr1	116358204	116358663	Reference E2-Constitutive	0	0	0	1	0	0	0	0	0	1	0
chr1	116495196	116495863	Reference E2-Constitutive	0	0	0	1	0	0	0	0	0	1	0
chr1	116551341	116551579	Reference E2-Constitutive	0	0	0	1	0	0	0	0	0	1	0
chr1	116582550	116582672	Reference E2-Constitutive	0	0	0	1	0	0	0	0	0	0	0
chr1	116665673	116665770	Reference E2-Constitutive	0	0	0	1	0	0	0	0	0	0	0
chr1	116666466	116666673	Reference E2-Constitutive	0	0	0	1	0	0	0	0	0	0	0
chr1	116810904	116811006	Reference E2-Constitutive	0	0	0	1	0	0	0	0	0	0	0
chr1	116832762	116833000	Reference E2-Constitutive	0	0	0	1	0	0	0	0	0	0	0
chr1	116854959	116855243	Reference E2-Constitutive	0	0	0	1	0	0	0	0	0	0	0
chr1	116992156	116992516	Reference E2-Constitutive	0	0	0	1	0	0	0	0	0	0	0
chr1	117034876	117035114	Reference E2-Constitutive	0	0	0	1	0	0	0	0	0	0	0
chr1	117051027	117051383	Reference E2-Constitutive	0	0	0	1	0	0	0	0	0	0	0
chr1	117051567	117052075	Reference E2-Constitutive	0	0	0	1	0	0	0	0	0	0	0
chr1	117161841	117162098	Reference E2-Constitutive	0	0	0	1	0	0	0	0	0	1	0
chr1	117195290	117195664	Reference E2-Constitutive	0	0	0	1	0	0	0	0	0	0	0
chr1	117209363	117209719	Reference E2-Constitutive	0	0	0	1	0	0	0	0	0	0	0
chr1	117396350	117396633	Reference E2-Constitutive	0	0	0	1	0	0	0	0	0	1	0
chr1	117401450	117401892	Reference E2-Constitutive	0	0	0	1	0	0	0	0	0	0	0
chr1	117420702	117420859	Reference E2-Constitutive	0	0	0	1	0	0	0	0	0	0	0
chr1	117422410	117422686	Reference E2-Constitutive	0	0	0	1	0	0	0	0	0	1	0
chr1	117454926	117455016	Reference E2-Constitutive	0	0	0	1	0	0	0	0	0	0	0
chr1	117462562	117462679	Reference E2-Constitutive	0	0	0	1	0	0	0	0	0	0	0
chr1	117555953	117556245	Reference E2-Constitutive	0	0	0	1	0	0	0	0	0	1	0
chr1	117560742	117560952	Reference E2-Constitutive	0	0	1	1	0	0	0	0	0	0	1
chr1	117724331	117724655	Reference E2-Constitutive	0	1	1	1	0	0	0	0	0	0	0
chr1	117811423	117811926	Reference E2-Constitutive	0	0	1	1	0	0	0	0	0	1	0
chr1	118105347	118105390	Reference E2-Constitutive	0	0	0	1	0	0	0	0	0	0	0
chr1	118105921	118105975	Reference E2-Constitutive	0	0	0	1	0	0	0	0	0	0	0
chr1	118132872	118133213	Reference E2-Constitutive	0	0	0	1	0	0	0	0	0	0	0
chr1	118135075	118135151	Reference E2-Constitutive	0	0	0	1	0	0	0	0	0	0	0
chr1	118385017	118385176	Reference E2-Constitutive	0	0	0	1	0	0	0	0	0	0	0
chr1	118389701	118389741	Reference E2-Constitutive	0	0	0	1	0	0	0	0	0	0	0
chr1	118389830	118389831	Reference E2-Constitutive	0	0	0	1	0	0	0	0	0	0	0
chr1	118389848	118390119	Reference E2-Constitutive	0	0	0	1	0	0	0	0	0	0	0
chr1	118643670	118643714	Reference E2-Constitutive	0	0	0	0	0	0	0	0	0	0	0
chr1	118659560	118659928	Reference E2-Constitutive	0	0	0	0	0	0	0	0	0	1	0
chr1	118660343	118660400	Reference E2-Constitutive	0	0	0	0	0	0	0	0	0	0	0
chr1	119022043	119022293	Reference E2-Constitutive	0	0	0	0	0	0	0	0	0	0	0
chr1	119022328	119022337	Reference E2-Constitutive	0	0	0	0	0	0	0	0	0	0	0
chr1	119099558	119099894	Reference E2-Constitutive	0	0	0	0	0	0	0	0	0	0	0
chr1	119178697	119178904	Reference E2-Constitutive	0	0	0	0	0	0	0	0	0	0	0
chr1	119931116	119931360	Reference E2-Constitutive	0	0	0	0	0	0	0	0	0	0	0
chr1	120322603	120322887	Reference E2-Constitutive	0	0	0	0	0	0	0	0	0	0	0
chr1	120326118	120326197	Reference E2-Constitutive	0	0	0	0	0	0	0	0	0	0	0
chr1	120333508	120333728	Reference E2-Constitutive	0	0	0	0	0	0	0	0	0	0	0
chr1	144891891	144892065	Reference E2-Constitutive	0	0	0	0	0	0	0	0	0	0	0
chr1	144989154	144989782	Reference E2-Constitutive	0	0	0	0	0	0	0	0	0	0	0
chr1	144992829	144993251	Reference E2-Constitutive	0	0	1	0	0	0	0	0	0	0	0
chr1	145246333	145246389	Reference E2-Constitutive	0	0	0	0	0	1	0	0	0	1	0
chr1	145246516	145246565	Reference E2-Constitutive	0	0	0	0	0	1	0	0	0	1	0
chr1	145668862	145668902	Reference E2-Constitutive	0	0	0	0	0	0	0	0	0	0	0
chr1	145669201	145669592	Reference E2-Constitutive	0	0	0	0	0	0	0	0	0	0	0
chr1	145723612	145723761	Reference E2-Constitutive	0	0	0	0	0	0	0	0	0	0	0
chr1	145726394	145726971	Reference E2-Constitutive	0	0	0	0	0	0	0	0	0	1	0
chr1	145728471	145728754	Reference E2-Constitutive	0	0	0	0	0	0	0	0	0	0	0
chr1	146501994	146502161	Reference E2-Constitutive	0	0	0	0	0	0	0	0	0	0	0
chr1	146586311	146586496	Reference E2-Constitutive	0	0	0	0	0	0	0	0	0	0	0
chr1	147191998	147192178	Reference E2-Constitutive	0	0	0	0	0	0	0	0	0	0	0
chr1	149205827	149205968	Reference E2-Constitutive	0	1	0	0	1	0	0	0	0	0	0
chr1	149209546	149209804	Reference E2-Constitutive	0	1	0	0	1	0	0	0	0	1	0
chr1	149871066	149871101	Reference E2-Constitutive	0	0	0	1	0	0	0	0	0	0	0
chr1	149989343	149989804	Reference E2-Constitutive	0	0	0	1	0	0	0	0	0	0	0
chr1	150331912	150331974	Reference E2-Constitutive	0	0	0	1	0	0	0	0	0	1	0
chr1	150380397	150380505	Reference E2-Constitutive	0	0	0	1	0	0	0	0	0	0	0
chr1	150943779	150944092	Reference E2-Constitutive	0	0	0	1	0	0	0	0	0	0	0
chr1	150954252	150954565	Reference E2-Constitutive	0	0	1	1	0	0	0	0	0	1	0
chr1	150980472	150980816	Reference E2-Constitutive	0	0	1	1	0	0	0	0	0	1	0
chr1	151284134	151284281	Reference E2-Constitutive	0	0	0	1	0	0	0	0	0	0	0
chr1	151484237	151484286	Reference E2-Constitutive	0	0	0	1	0	0	0	0	0	0	0
chr1	151486632	151486895	Reference E2-Constitutive	0	0	0	1	0	0	0	0	0	1	0
chr1	151521310	151521577	Reference E2-Constitutive	0	0	0	1	0	0	0	0	0	0	0
chr1	151554449	151554866	Reference E2-Constitutive	0	0	0	1	0	0	0	0	0	1	0
chr1	151762632	151762725	Reference E2-Constitutive	0	0	0	1	0	0	0	0	0	0	0
chr1	151809494	151809536	Reference E2-Constitutive	0	0	0	1	0	0	0	0	0	0	0
chr1	151828246	151828458	Reference E2-Constitutive	0	0	0	1	0	0	0	0	0	0	0
chr1	151966398	151966915	Reference E2-Constitutive	0	0	0	1	0	0	0	0	0	0	1
chr1	152715614	152716200	Reference E2-Constitutive	0	0	0	0	0	0	0	0	0	1	0
chr1	152935572	152935671	Reference E2-Constitutive	0	0	0	0	0	0	0	0	0	0	0
chr1	153336699	153336868	Reference E2-Constitutive	0	0	0	0	0	0	0	0	0	0	0
chr1	153337986	153338158	Reference E2-Constitutive	0	0	0	0	0	0	0	0	0	0	0
chr1	153451184	153451472	Reference E2-Constitutive	0	0	0	0	0	0	0	0	0	0	0
chr1	153483566	153483763	Reference E2-Constitutive	0	0	0	0	0	0	0	0	0	0	0
chr1	153492725	153493059	Reference E2-Constitutive	0	0	0	0	0	0	0	0	0	1	0
chr1	153493637	153493883	Reference E2-Constitutive	0	0	0	0	0	0	0	0	0	0	0
chr1	153581344	153581769	Reference E2-Constitutive	0	0	0	0	0	0	0	0	0	0	0
chr1	153582951	153583201	Reference E2-Constitutive	0	0	0	0	0	0	0	0	0	0	0
chr1	153681090	153681125	Reference E2-Constitutive	0	0	0	0	0	0	0	0	0	0	0
chr1	153681162	153681207	Reference E2-Constitutive	0	0	0	0	0	0	0	0	0	0	0
chr1	154130045	154130064	Reference E2-Constitutive	0	0	0	0	0	0	0	0	0	0	0
chr1	154130092	154130232	Reference E2-Constitutive	0	0	0	0	0	0	0	0	0	0	0
chr1	154163025	154163420	Reference E2-Constitutive	0	0	0	0	0	1	1	1	1	1	0
chr1	154301887	154302034	Reference E2-Constitutive	0	0	0	0	0	0	0	0	0	0	0
chr1	154306804	154307053	Reference E2-Constitutive	0	0	0	0	0	0	0	0	0	0	0
chr1	154307319	154307374	Reference E2-Constitutive	0	0	0	0	0	0	0	0	0	0	0
chr1	154390669	154390907	Reference E2-Constitutive	0	0	0	0	0	0	0	0	0	0	0
chr1	154659053	154659264	Reference E2-Constitutive	0	0	0	0	0	0	0	0	0	0	0
chr1	154973405	154973807	Reference E2-Constitutive	0	0	0	0	0	0	0	0	0	0	0
chr1	154977945	154978286	Reference E2-Constitutive	0	0	0	0	0	0	0	0	0	1	0
chr1	155063616	155063685	Reference E2-Constitutive	0	0	0	0	0	0	0	0	0	0	0
chr1	155090260	155090447	Reference E2-Constitutive	0	0	0	0	0	0	0	0	0	0	0
chr1	155096975	155097201	Reference E2-Constitutive	0	0	0	0	0	0	0	0	0	0	0
chr1	155098498	155098681	Reference E2-Constitutive	0	0	0	0	0	0	0	0	0	0	0
chr1	155149860	155149936	Reference E2-Constitutive	0	0	0	0	0	0	0	0	0	1	0
chr1	155161000	155161074	Reference E2-Constitutive	0	0	0	0	0	0	0	0	0	1	0
chr1	155660488	155660681	Reference E2-Constitutive	0	0	0	0	0	0	0	0	0	1	0
chr1	156021444	156021516	Reference E2-Constitutive	0	0	0	0	0	0	0	0	0	0	0
chr1	156072141	156072208	Reference E2-Constitutive	0	0	0	0	0	0	0	0	0	0	0
chr1	156427108	156427274	Reference E2-Constitutive	0	0	0	0	0	0	0	0	0	0	0
chr1	156441508	156441780	Reference E2-Constitutive	0	0	0	0	0	0	0	0	0	1	0
chr1	156586299	156586622	Reference E2-Constitutive	0	1	0	0	0	0	0	0	0	1	0
chr1	156662590	156662629	Reference E2-Constitutive	0	0	0	0	0	0	0	0	0	0	0
chr1	156716674	156716870	Reference E2-Constitutive	0	0	0	0	0	0	0	0	0	0	0
chr1	156718559	156718626	Reference E2-Constitutive	0	0	0	0	0	0	0	0	0	1	0
chr1	156736971	156737246	Reference E2-Constitutive	0	0	0	0	0	0	0	0	0	0	0
chr1	156801048	156801232	Reference E2-Constitutive	0	0	0	0	0	0	0	0	0	0	0
chr1	156955530	156955753	Reference E2-Constitutive	0	0	0	0	0	0	0	0	0	0	0
chr1	157101996	157102257	Reference E2-Constitutive	0	0	0	0	0	0	0	0	0	1	0
chr1	157102432	157102713	Reference E2-Constitutive	0	0	0	0	0	0	0	0	0	0	0
chr1	157102771	157102808	Reference E2-Constitutive	0	0	0	0	0	0	0	0	0	0	0
chr1	157998616	157998914	Reference E2-Constitutive	0	0	0	0	0	0	0	0	0	0	0
chr1	159886164	159886400	Reference E2-Constitutive	0	0	0	0	0	0	0	0	0	0	0
chr1	159886495	159886694	Reference E2-Constitutive	0	0	0	0	0	0	0	0	0	0	0
chr1	160031323	160031504	Reference E2-Constitutive	0	0	0	0	0	0	0	0	0	0	1
chr1	160285007	160285040	Reference E2-Constitutive	0	0	0	0	0	0	0	0	0	0	0
chr1	160285302	160285431	Reference E2-Constitutive	0	0	0	0	0	0	0	0	0	1	0
chr1	161002360	161002613	Reference E2-Constitutive	0	0	0	0	0	0	0	0	0	0	0
chr1	161053495	161053550	Reference E2-Constitutive	0	0	0	0	0	0	0	0	0	0	0
chr1	161368502	161368715	Reference E2-Constitutive	0	0	0	0	0	0	0	0	0	0	0
chr1	162122073	162122458	Reference E2-Constitutive	0	0	0	0	0	0	0	0	0	1	0
chr1	162129155	162129676	Reference E2-Constitutive	0	1	0	0	0	0	0	0	1	1	0
chr1	162135334	162135938	Reference E2-Constitutive	0	0	0	0	0	0	0	0	0	1	0
chr1	162138157	162138359	Reference E2-Constitutive	0	0	0	0	0	0	0	0	0	1	0
chr1	162255026	162255426	Reference E2-Constitutive	0	0	0	0	0	0	0	0	0	1	0
chr1	162762335	162762418	Reference E2-Constitutive	0	0	0	0	0	0	0	0	0	1	0
chr1	162816669	162817034	Reference E2-Constitutive	0	0	0	0	0	0	0	0	0	1	0
chr1	163736391	163736426	Reference E2-Constitutive	0	0	0	0	0	0	0	0	0	0	0
chr1	163736462	163736660	Reference E2-Constitutive	0	0	0	0	0	0	0	0	0	0	0
chr1	164567897	164568342	Reference E2-Constitutive	0	0	0	0	0	0	0	0	0	1	0
chr1	164685637	164685747	Reference E2-Constitutive	0	0	0	0	0	0	0	0	0	0	0
chr1	164717527	164718150	Reference E2-Constitutive	0	1	1	0	0	0	0	0	0	0	0
chr1	165128148	165128283	Reference E2-Constitutive	0	0	0	0	0	0	0	0	0	0	0
chr1	165297375	165297643	Reference E2-Constitutive	0	0	0	0	0	0	0	0	0	0	0
chr1	166572471	166572860	Reference E2-Constitutive	0	0	0	0	0	0	0	0	0	1	0
chr1	166809973	166810270	Reference E2-Constitutive	0	0	0	0	0	0	0	0	0	0	0
chr1	167074665	167074747	Reference E2-Constitutive	0	0	0	0	0	0	0	0	0	0	0
chr1	168600963	168601221	Reference E2-Constitutive	0	0	0	0	0	0	0	0	0	0	0
chr1	168876378	168876738	Reference E2-Constitutive	0	0	0	0	0	0	0	0	0	1	0
chr1	169078165	169078375	Reference E2-Constitutive	0	0	0	0	0	0	0	0	0	1	0
chr1	169486836	169487222	Reference E2-Constitutive	0	0	0	0	0	0	0	0	0	0	0
chr1	169498562	169498964	Reference E2-Constitutive	0	0	0	0	0	0	0	0	0	1	0
chr1	169911671	169911918	Reference E2-Constitutive	0	0	0	0	0	0	0	0	0	0	0
chr1	171226641	171226682	Reference E2-Constitutive	0	0	0	0	0	0	0	0	0	0	0
chr1	171227791	171227879	Reference E2-Constitutive	0	0	0	0	0	0	0	0	0	0	0
chr1	171393745	171393936	Reference E2-Constitutive	0	0	0	0	0	0	0	0	0	0	1
chr1	172328044	172328447	Reference E2-Constitutive	0	0	0	0	0	0	0	0	0	0	0
chr1	172418104	172418152	Reference E2-Constitutive	0	0	0	0	0	0	0	0	0	0	0
chr1	172418194	172418519	Reference E2-Constitutive	0	0	0	0	0	0	0	0	0	0	0
chr1	172499169	172499574	Reference E2-Constitutive	0	0	0	0	0	0	0	0	0	0	0
chr1	172599936	172600294	Reference E2-Constitutive	0	0	0	0	0	0	0	0	0	0	0
chr1	172715477	172716035	Reference E2-Constitutive	0	0	0	0	0	1	0	0	0	1	0
chr1	172862295	172862399	Reference E2-Constitutive	0	0	0	0	0	0	0	0	0	0	0
chr1	173446058	173446285	Reference E2-Constitutive	0	0	0	0	0	0	0	1	0	1	0
chr1	173837497	173837756	Reference E2-Constitutive	0	0	0	0	0	0	0	0	0	1	0
chr1	175156355	175156630	Reference E2-Constitutive	0	0	0	0	0	0	0	0	0	1	0
chr1	175642816	175642918	Reference E2-Constitutive	0	0	0	0	0	0	0	0	0	1	1
chr1	176721681	176722091	Reference E2-Constitutive	0	0	0	0	0	0	0	0	0	0	0
chr1	176792286	176792600	Reference E2-Constitutive	0	0	0	0	0	0	0	0	0	0	0
chr1	177225518	177225756	Reference E2-Constitutive	0	0	0	0	0	0	0	0	0	0	0
chr1	177409982	177410396	Reference E2-Constitutive	0	1	0	0	0	0	0	0	0	1	0
chr1	177417824	177418285	Reference E2-Constitutive	0	1	1	0	0	0	0	0	0	1	0
chr1	177540796	177541227	Reference E2-Constitutive	0	0	0	0	0	0	0	0	0	1	0
chr1	177554709	177555237	Reference E2-Constitutive	0	0	0	0	0	0	0	0	0	1	0
chr1	177589812	177590106	Reference E2-Constitutive	0	0	0	0	0	0	0	0	0	1	0
chr1	177759772	177760015	Reference E2-Constitutive	0	0	1	0	0	0	0	0	0	0	0
chr1	178506098	178506105	Reference E2-Constitutive	0	0	0	0	0	0	0	0	0	0	0
chr1	178624832	178625207	Reference E2-Constitutive	0	0	0	0	0	0	0	0	0	1	0
chr1	178694902	178695316	Reference E2-Constitutive	0	0	0	0	0	0	0	0	0	0	0
chr1	178923267	178923345	Reference E2-Constitutive	0	0	0	0	0	0	0	0	0	0	0
chr1	178986175	178986452	Reference E2-Constitutive	0	0	0	0	0	0	0	0	0	0	0
chr1	179900132	179900431	Reference E2-Constitutive	0	0	0	0	0	0	0	0	0	0	0
chr1	180049664	180049799	Reference E2-Constitutive	0	0	1	0	0	0	0	0	0	0	0
chr1	180136932	180137370	Reference E2-Constitutive	0	0	1	0	0	0	0	0	0	1	0
chr1	180138194	180138359	Reference E2-Constitutive	0	0	0	0	0	0	0	0	0	0	0
chr1	180197710	180197984	Reference E2-Constitutive	0	1	0	0	0	0	0	0	0	0	0
chr1	180513245	180513331	Reference E2-Constitutive	0	0	0	0	0	0	0	0	0	0	0
chr1	180531785	180532117	Reference E2-Constitutive	0	0	0	0	0	0	0	0	0	0	0
chr1	181086752	181087069	Reference E2-Constitutive	0	0	0	0	0	0	0	0	0	1	0
chr1	181088391	181088761	Reference E2-Constitutive	0	0	0	0	0	0	0	0	0	1	0
chr1	181096127	181096409	Reference E2-Constitutive	0	1	0	0	0	0	0	0	0	1	0
chr1	181102891	181102957	Reference E2-Constitutive	0	1	0	0	0	0	0	0	0	0	0
chr1	182057095	182057130	Reference E2-Constitutive	0	0	0	0	0	0	0	0	0	0	0
chr1	182057148	182057443	Reference E2-Constitutive	0	0	0	0	0	0	0	0	0	0	0
chr1	182065246	182065552	Reference E2-Constitutive	0	0	0	0	0	0	0	0	0	0	0
chr1	182150442	182150760	Reference E2-Constitutive	0	0	0	0	0	0	0	0	0	1	0
chr1	182213528	182213970	Reference E2-Constitutive	0	0	0	0	0	0	0	0	0	1	0
chr1	182284390	182284618	Reference E2-Constitutive	0	0	0	0	0	0	0	0	0	1	0
chr1	182309926	182310070	Reference E2-Constitutive	0	0	0	0	0	0	0	0	0	0	0
chr1	182573068	182573090	Reference E2-Constitutive	0	0	0	0	0	0	0	0	0	0	0
chr1	182602757	182603368	Reference E2-Constitutive	0	0	1	0	0	0	0	0	0	1	0
chr1	182615485	182615711	Reference E2-Constitutive	0	0	1	0	0	0	0	0	0	0	0
chr1	182615951	182616135	Reference E2-Constitutive	0	0	1	0	0	0	0	0	0	1	0
chr1	182922600	182922916	Reference E2-Constitutive	0	0	0	0	0	0	0	0	0	0	0
chr1	182993006	182993284	Reference E2-Constitutive	0	0	0	0	0	0	0	0	0	1	0
chr1	183192043	183192311	Reference E2-Constitutive	0	0	0	0	0	0	0	0	0	1	0
chr1	183218655	183218878	Reference E2-Constitutive	0	0	0	0	0	0	0	0	0	0	0
chr1	183232014	183232213	Reference E2-Constitutive	0	0	0	0	0	0	0	0	0	0	0
chr1	183245617	183245839	Reference E2-Constitutive	0	0	0	0	0	0	0	0	0	0	0
chr1	183300710	183300761	Reference E2-Constitutive	0	0	0	0	0	0	0	0	0	0	0
chr1	184125202	184125353	Reference E2-Constitutive	0	0	0	0	0	0	0	0	0	0	0
chr1	184125393	184125414	Reference E2-Constitutive	0	0	0	0	0	0	0	0	0	0	0
chr1	184125596	184125917	Reference E2-Constitutive	0	0	0	0	0	0	0	0	0	0	0
chr1	184342436	184342547	Reference E2-Constitutive	0	0	0	0	0	0	0	0	0	0	0
chr1	184377666	184378060	Reference E2-Constitutive	0	0	0	0	0	0	0	0	0	0	0
chr1	184452146	184452456	Reference E2-Constitutive	0	0	1	0	0	0	0	0	0	1	0
chr1	184516911	184517246	Reference E2-Constitutive	0	0	1	0	0	0	0	0	0	0	0
chr1	184566907	184567191	Reference E2-Constitutive	0	0	0	0	0	0	0	0	0	0	0
chr1	184595798	184596196	Reference E2-Constitutive	0	0	1	0	0	1	0	1	0	1	0
chr1	184601922	184602196	Reference E2-Constitutive	0	0	0	0	0	0	0	0	0	1	0
chr1	185296322	185296507	Reference E2-Constitutive	0	0	0	0	0	0	0	0	0	0	0
chr1	185554976	185555269	Reference E2-Constitutive	0	0	0	0	0	0	0	0	0	0	0
chr1	185614632	185614746	Reference E2-Constitutive	0	0	0	0	0	0	0	0	0	0	0
chr1	185614822	185615045	Reference E2-Constitutive	0	0	0	0	0	0	0	0	0	0	0
chr1	185615407	185615637	Reference E2-Constitutive	0	0	0	0	0	0	0	0	0	0	0
chr1	186081489	186081665	Reference E2-Constitutive	0	0	0	0	0	0	0	0	0	0	0
chr1	186121803	186122545	Reference E2-Constitutive	0	0	0	0	0	0	0	0	0	0	0
chr1	186201005	186201443	Reference E2-Constitutive	0	0	0	0	0	0	0	0	0	0	0
chr1	186603753	186603988	Reference E2-Constitutive	0	0	0	0	0	0	0	0	0	0	0
chr1	186631915	186632214	Reference E2-Constitutive	0	0	0	0	0	0	0	0	0	0	0
chr1	186734484	186734640	Reference E2-Constitutive	0	0	0	0	0	0	0	0	0	0	0
chr1	186967031	186967403	Reference E2-Constitutive	0	0	0	0	0	0	0	0	0	0	0
chr1	187005515	187005818	Reference E2-Constitutive	0	0	0	0	0	0	0	0	0	0	0
chr1	187269373	187269551	Reference E2-Constitutive	0	0	0	0	0	0	0	0	0	0	0
chr1	187282369	187282711	Reference E2-Constitutive	0	0	0	0	0	0	0	0	0	0	0
chr1	187328753	187329080	Reference E2-Constitutive	0	0	0	0	0	0	0	0	0	0	0
chr1	187377554	187377923	Reference E2-Constitutive	0	0	0	0	0	0	0	0	0	0	0
chr1	187665121	187665302	Reference E2-Constitutive	0	0	0	0	0	0	0	0	0	0	0
chr1	188313068	188313283	Reference E2-Constitutive	0	0	0	0	0	0	0	0	0	0	0
chr1	188401542	188402187	Reference E2-Constitutive	0	0	0	0	0	0	0	0	0	1	0
chr1	188458496	188458670	Reference E2-Constitutive	0	0	0	0	0	0	0	0	0	0	0
chr1	189688922	189689184	Reference E2-Constitutive	0	0	0	0	0	0	0	0	0	0	0
chr1	189743832	189744290	Reference E2-Constitutive	0	0	0	0	0	0	0	0	0	0	0
chr1	190116858	190117067	Reference E2-Constitutive	0	0	0	0	0	0	0	0	0	0	0
chr1	190138359	190138723	Reference E2-Constitutive	0	0	0	0	0	0	0	0	0	0	0
chr1	190148961	190149040	Reference E2-Constitutive	0	0	0	0	0	0	0	0	0	0	0
chr1	190149098	190149303	Reference E2-Constitutive	0	0	0	0	0	0	0	0	0	0	0
chr1	190254268	190254658	Reference E2-Constitutive	0	0	0	0	0	0	0	0	0	0	0
chr1	191119318	191119368	Reference E2-Constitutive	0	0	0	0	0	0	0	0	0	0	0
chr1	191122321	191122555	Reference E2-Constitutive	0	0	0	0	0	0	0	0	0	0	0
chr1	191373578	191373679	Reference E2-Constitutive	0	0	0	0	0	0	0	0	0	0	0
chr1	191396696	191397221	Reference E2-Constitutive	0	0	0	0	0	0	0	0	0	1	0
chr1	192018410	192018689	Reference E2-Constitutive	0	0	0	0	0	0	0	0	0	0	0
chr1	192548303	192548316	Reference E2-Constitutive	0	0	0	0	0	0	0	0	0	0	0
chr1	192548372	192548587	Reference E2-Constitutive	0	0	0	0	0	0	0	0	0	0	1
chr1	193888933	193889352	Reference E2-Constitutive	0	1	0	0	0	0	0	0	0	0	0
chr1	194899468	194899660	Reference E2-Constitutive	0	0	0	1	0	0	0	0	0	0	0
chr1	197139723	197139807	Reference E2-Constitutive	0	0	0	1	0	0	0	0	0	0	0
chr1	197454956	197455424	Reference E2-Constitutive	0	0	0	1	0	0	0	0	0	1	0
chr1	198624730	198624993	Reference E2-Constitutive	0	0	0	1	0	0	0	0	0	0	0
chr1	198908493	198908615	Reference E2-Constitutive	0	0	0	1	0	0	0	0	0	0	0
chr1	199870645	199870734	Reference E2-Constitutive	0	0	0	1	0	0	0	0	0	0	0
chr1	199964252	199964574	Reference E2-Constitutive	0	0	1	1	0	0	0	0	0	0	0
chr1	199985823	199986425	Reference E2-Constitutive	0	1	1	1	0	0	0	0	0	1	0
chr1	200119814	200120251	Reference E2-Constitutive	0	0	0	1	0	0	0	0	0	0	0
chr1	200306350	200306708	Reference E2-Constitutive	0	0	1	1	0	0	0	0	0	0	0
chr1	200858245	200858409	Reference E2-Constitutive	0	0	1	1	0	0	0	0	0	0	0
chr1	201029154	201029264	Reference E2-Constitutive	0	0	1	1	0	0	0	0	0	0	0
chr1	201139675	201139889	Reference E2-Constitutive	0	0	0	1	0	0	0	0	0	0	0
chr1	201278570	201278761	Reference E2-Constitutive	0	0	0	1	0	0	0	0	0	1	0
chr1	201322199	201322814	Reference E2-Constitutive	0	1	0	1	0	0	0	0	0	0	0
chr1	201350298	201350352	Reference E2-Constitutive	0	0	0	1	0	0	0	0	0	0	0
chr1	201464565	201464844	Reference E2-Constitutive	0	0	0	1	0	0	0	0	0	0	0
chr1	201567261	201567313	Reference E2-Constitutive	0	0	1	1	0	0	0	0	0	1	0
chr1	201683967	201684044	Reference E2-Constitutive	0	0	0	1	0	0	0	0	0	0	0
chr1	201710815	201710846	Reference E2-Constitutive	0	0	0	1	0	0	0	0	0	0	0
chr1	201710956	201711214	Reference E2-Constitutive	0	0	0	1	0	0	0	0	0	0	0
chr1	201886041	201886068	Reference E2-Constitutive	0	0	0	0	1	0	0	0	0	0	0
chr1	201910485	201910728	Reference E2-Constitutive	0	0	0	0	1	0	0	0	0	0	0
chr1	201977247	201977472	Reference E2-Constitutive	0	0	0	0	1	0	0	0	0	0	0
chr1	201987593	201988181	Reference E2-Constitutive	0	0	0	1	0	0	0	0	0	1	0
chr1	201992187	201992579	Reference E2-Constitutive	0	1	0	1	0	0	0	0	1	1	0
chr1	202015273	202015645	Reference E2-Constitutive	0	0	0	1	0	0	0	0	0	1	0
chr1	202016125	202016526	Reference E2-Constitutive	0	0	0	1	0	0	0	0	0	0	0
chr1	202026110	202026492	Reference E2-Constitutive	0	0	0	1	0	0	0	0	0	0	0
chr1	202027334	202028121	Reference E2-Constitutive	0	0	1	1	0	0	0	0	0	1	1
chr1	202041519	202041859	Reference E2-Constitutive	0	0	0	1	0	0	0	0	0	0	0
chr1	202056117	202056306	Reference E2-Constitutive	0	0	0	1	0	0	0	0	0	0	0
chr1	202075477	202075824	Reference E2-Constitutive	0	1	1	1	0	0	0	0	0	0	0
chr1	202076486	202076555	Reference E2-Constitutive	0	0	0	1	0	0	0	0	0	0	0
chr1	202076920	202077174	Reference E2-Constitutive	0	0	1	1	0	0	0	0	0	0	0
chr1	202077333	202077883	Reference E2-Constitutive	0	1	1	1	0	0	0	0	0	1	0
chr1	202077938	202077999	Reference E2-Constitutive	0	0	1	1	0	0	0	0	0	0	0
chr1	202081914	202081936	Reference E2-Constitutive	0	0	1	1	0	0	0	0	0	1	0
chr1	202081960	202082400	Reference E2-Constitutive	0	1	1	1	0	0	0	0	0	1	0
chr1	202101266	202101328	Reference E2-Constitutive	0	1	0	1	0	0	0	0	0	1	0
chr1	202101716	202101862	Reference E2-Constitutive	0	1	1	1	0	0	0	1	0	1	0
chr1	202169492	202169591	Reference E2-Constitutive	0	0	0	1	0	0	0	0	0	0	0
chr1	202238828	202239058	Reference E2-Constitutive	0	1	1	1	0	0	0	0	0	1	0
chr1	202304342	202304902	Reference E2-Constitutive	0	1	1	1	0	0	0	0	0	1	0
chr1	202501283	202501638	Reference E2-Constitutive	0	1	1	1	0	0	0	0	0	0	0
chr1	202558613	202558665	Reference E2-Constitutive	0	0	0	1	0	0	0	0	0	0	0
chr1	202719176	202719502	Reference E2-Constitutive	0	0	0	1	0	0	0	0	0	0	0
chr1	203028609	203028720	Reference E2-Constitutive	0	1	1	1	0	0	0	0	0	1	0
chr1	203055940	203055965	Reference E2-Constitutive	0	0	0	1	0	0	0	0	0	0	0
chr1	203058210	203058921	Reference E2-Constitutive	0	1	1	1	0	1	0	1	1	1	0
chr1	203250125	203250310	Reference E2-Constitutive	0	0	0	1	0	0	0	0	0	0	0
chr1	203250443	203250522	Reference E2-Constitutive	0	0	0	1	0	0	0	0	0	0	0
chr1	203285712	203286168	Reference E2-Constitutive	0	0	0	1	0	0	0	0	0	0	0
chr1	203488643	203488922	Reference E2-Constitutive	0	0	0	1	0	0	0	0	0	0	0
chr1	203898931	203899158	Reference E2-Constitutive	0	0	0	1	0	0	0	0	0	0	0
chr1	203901245	203901496	Reference E2-Constitutive	0	0	0	1	0	0	0	0	0	1	0
chr1	204073263	204073635	Reference E2-Constitutive	0	0	0	1	0	0	0	0	0	1	0
chr1	204099437	204099503	Reference E2-Constitutive	0	0	0	1	0	0	0	0	0	0	0
chr1	204110338	204110618	Reference E2-Constitutive	0	0	0	1	0	0	0	0	0	0	0
chr1	204114497	204114835	Reference E2-Constitutive	0	0	1	1	0	0	0	0	0	0	0
chr1	204349623	204350025	Reference E2-Constitutive	0	1	0	1	0	0	0	0	0	1	0
chr1	204350056	204350058	Reference E2-Constitutive	0	0	0	1	0	0	0	0	0	0	0
chr1	204350364	204350539	Reference E2-Constitutive	0	1	0	1	0	0	0	0	0	0	0
chr1	204386347	204386412	Reference E2-Constitutive	0	0	0	0	0	0	0	0	0	0	0
chr1	204542320	204542883	Reference E2-Constitutive	0	0	0	1	0	0	0	0	0	1	0
chr1	204545635	204545650	Reference E2-Constitutive	0	0	0	1	0	0	0	0	0	0	0
chr1	204732817	204733075	Reference E2-Constitutive	0	1	0	1	0	0	0	0	0	1	0
chr1	204972737	204972839	Reference E2-Constitutive	0	0	0	1	0	0	0	0	0	0	0
chr1	205622098	205622276	Reference E2-Constitutive	0	0	0	1	0	0	0	0	0	0	0
chr1	205916149	205916437	Reference E2-Constitutive	0	0	0	1	0	0	0	0	0	0	0
chr1	206862343	206862416	Reference E2-Constitutive	0	0	0	1	0	0	0	0	0	1	0
chr1	206881516	206881551	Reference E2-Constitutive	0	0	0	1	0	0	0	0	0	1	0
chr1	207015362	207015555	Reference E2-Constitutive	0	1	1	1	0	0	0	0	0	1	0
chr1	207016988	207017421	Reference E2-Constitutive	0	1	1	1	0	0	0	0	0	1	0
chr1	207020916	207021159	Reference E2-Constitutive	0	1	1	1	0	0	0	0	0	0	0
chr1	207021166	207021201	Reference E2-Constitutive	0	0	1	1	0	0	0	0	0	0	0
chr1	207068776	207068888	Reference E2-Constitutive	0	1	1	1	0	0	0	0	0	1	0
chr1	207072082	207072139	Reference E2-Constitutive	0	1	1	1	0	0	0	0	0	0	0
chr1	207074659	207074820	Reference E2-Constitutive	0	1	1	1	0	0	0	0	0	0	0
chr1	207076927	207077395	Reference E2-Constitutive	0	1	1	1	0	1	0	1	1	1	0
chr1	207414853	207415229	Reference E2-Constitutive	0	0	0	1	0	0	0	0	0	0	0
chr1	207489532	207489800	Reference E2-Constitutive	0	0	0	1	0	0	0	0	0	1	0
chr1	207489951	207490225	Reference E2-Constitutive	0	0	0	1	0	0	0	0	0	1	0
chr1	207494730	207494983	Reference E2-Constitutive	0	0	0	1	0	0	0	0	0	0	0
chr1	207495028	207495183	Reference E2-Constitutive	0	0	0	1	0	0	0	0	0	0	0
chr1	208357796	208358062	Reference E2-Constitutive	0	0	0	0	1	0	0	0	0	0	0
chr1	208649927	208650057	Reference E2-Constitutive	0	0	1	0	1	0	0	0	0	1	0
chr1	209393318	209393630	Reference E2-Constitutive	0	0	0	0	1	0	0	0	0	1	0
chr1	209719763	209720060	Reference E2-Constitutive	0	0	0	0	1	1	1	1	0	1	0
chr1	209761174	209761286	Reference E2-Constitutive	0	0	0	0	1	0	0	0	0	0	0
chr1	210540337	210540513	Reference E2-Constitutive	0	0	0	0	1	0	0	0	0	1	0
chr1	211287022	211287270	Reference E2-Constitutive	0	0	0	0	1	0	0	0	0	1	0
chr1	211432247	211432472	Reference E2-Constitutive	0	0	0	0	1	0	0	0	0	1	0
chr1	211501165	211501252	Reference E2-Constitutive	0	0	0	0	1	0	0	0	0	0	0
chr1	211675797	211676094	Reference E2-Constitutive	0	0	0	0	1	0	0	0	0	0	0
chr1	211694847	211695139	Reference E2-Constitutive	0	0	0	0	1	1	0	1	0	1	0
chr1	211776983	211777037	Reference E2-Constitutive	0	0	0	0	1	0	0	0	0	0	0
chr1	212101672	212101858	Reference E2-Constitutive	0	0	0	0	1	0	0	0	0	1	0
chr1	212251371	212251733	Reference E2-Constitutive	0	0	0	0	1	0	0	0	0	1	0
chr1	212311816	212312311	Reference E2-Constitutive	0	0	0	0	1	0	0	0	0	0	0
chr1	212320922	212320989	Reference E2-Constitutive	0	0	0	0	1	0	0	0	0	1	0
chr1	212321028	212321076	Reference E2-Constitutive	0	0	0	0	1	0	0	0	0	1	0
chr1	212640307	212640546	Reference E2-Constitutive	0	0	0	0	1	0	0	0	0	0	0
chr1	212659747	212659767	Reference E2-Constitutive	0	0	0	0	1	0	0	0	0	1	0
chr1	212731380	212731690	Reference E2-Constitutive	0	1	0	0	1	0	0	0	0	1	0
chr1	213596370	213596659	Reference E2-Constitutive	0	0	0	0	1	0	0	0	0	0	0
chr1	214158218	214158484	Reference E2-Constitutive	0	0	0	0	1	0	0	0	0	1	0
chr1	214223946	214224284	Reference E2-Constitutive	0	0	0	0	1	0	0	0	0	0	0
chr1	214224434	214224526	Reference E2-Constitutive	0	0	0	0	1	0	0	0	0	0	0
chr1	214418508	214418715	Reference E2-Constitutive	0	0	0	0	1	0	0	0	0	0	0
chr1	214443630	214443719	Reference E2-Constitutive	0	0	0	0	1	0	0	0	0	0	0
chr1	214500864	214501127	Reference E2-Constitutive	0	0	0	0	1	0	0	0	0	0	0
chr1	214873716	214874087	Reference E2-Constitutive	0	0	0	1	0	0	0	0	0	0	0
chr1	215598480	215598877	Reference E2-Constitutive	0	0	1	1	0	0	0	1	0	1	0
chr1	215647240	215647480	Reference E2-Constitutive	0	0	1	1	0	0	0	0	0	0	0
chr1	215655455	215655871	Reference E2-Constitutive	0	0	1	1	0	0	0	0	0	0	0
chr1	215713536	215713955	Reference E2-Constitutive	0	0	0	1	0	0	0	0	0	0	0
chr1	215756836	215756928	Reference E2-Constitutive	0	0	0	1	0	0	0	0	0	0	0
chr1	217297793	217298207	Reference E2-Constitutive	0	0	0	1	0	0	0	0	0	0	1
chr1	217299218	217299494	Reference E2-Constitutive	0	0	0	1	0	0	0	0	0	0	0
chr1	217536481	217536819	Reference E2-Constitutive	0	0	0	1	0	0	0	0	0	0	0
chr1	217545429	217545660	Reference E2-Constitutive	0	0	0	1	0	0	0	0	0	0	0
chr1	217730316	217730504	Reference E2-Constitutive	0	0	0	1	0	0	0	0	0	0	0
chr1	218540571	218540626	Reference E2-Constitutive	0	0	0	1	0	0	0	0	0	0	0
chr1	218610282	218610589	Reference E2-Constitutive	0	0	0	1	0	0	0	0	0	0	0
chr1	218653780	218653782	Reference E2-Constitutive	0	0	0	1	0	0	0	0	0	0	0
chr1	218654110	218654479	Reference E2-Constitutive	0	0	0	1	0	0	0	0	0	0	0
chr1	218654571	218654720	Reference E2-Constitutive	0	0	0	1	0	0	0	0	0	0	0
chr1	218663787	218663825	Reference E2-Constitutive	0	0	0	1	0	0	0	0	0	0	0
chr1	218663862	218664159	Reference E2-Constitutive	0	0	0	1	0	0	0	0	0	0	0
chr1	218790189	218790366	Reference E2-Constitutive	0	0	0	1	0	0	0	0	0	0	0
chr1	219704164	219704363	Reference E2-Constitutive	0	0	0	1	0	0	0	0	0	0	0
chr1	219704454	219704878	Reference E2-Constitutive	0	0	0	1	0	0	0	0	0	0	0
chr1	219915383	219915615	Reference E2-Constitutive	0	0	0	0	0	0	0	0	0	0	0
chr1	220537530	220537650	Reference E2-Constitutive	0	0	0	0	0	0	0	0	0	0	0
chr1	220595733	220595875	Reference E2-Constitutive	0	0	0	0	0	0	0	0	0	0	0
chr1	220958300	220958336	Reference E2-Constitutive	0	0	0	0	0	0	0	0	0	0	0
chr1	220971843	220971876	Reference E2-Constitutive	0	0	0	0	0	0	0	0	0	0	0
chr1	221140530	221140996	Reference E2-Constitutive	0	0	0	0	0	0	0	0	0	0	0
chr1	221842943	221843263	Reference E2-Constitutive	0	0	0	0	0	0	0	0	0	1	0
chr1	222013476	222013497	Reference E2-Constitutive	0	0	0	0	0	0	0	0	0	0	0
chr1	222060517	222060645	Reference E2-Constitutive	0	0	0	0	0	0	0	0	0	0	0
chr1	223322504	223322765	Reference E2-Constitutive	0	0	1	0	0	0	0	0	0	0	0
chr1	223351063	223351315	Reference E2-Constitutive	0	0	0	0	0	0	0	0	0	0	0
chr1	223385918	223386291	Reference E2-Constitutive	0	0	0	0	0	0	0	0	0	0	0
chr1	223492821	223493058	Reference E2-Constitutive	0	0	0	0	0	0	0	0	0	0	0
chr1	223617864	223618147	Reference E2-Constitutive	0	0	1	0	0	0	0	0	0	1	0
chr1	223842021	223842068	Reference E2-Constitutive	0	0	0	0	0	0	0	0	0	0	0
chr1	223842693	223843271	Reference E2-Constitutive	0	0	1	0	0	0	0	0	0	0	0
chr1	223853338	223853687	Reference E2-Constitutive	0	0	0	0	0	0	0	0	0	0	0
chr1	223888818	223888859	Reference E2-Constitutive	0	0	0	0	0	0	0	0	0	0	0
chr1	223908656	223908877	Reference E2-Constitutive	0	0	0	0	0	0	0	0	0	0	0
chr1	224048157	224048231	Reference E2-Constitutive	0	0	0	0	0	0	0	0	0	1	0
chr1	224391459	224391681	Reference E2-Constitutive	0	0	0	0	0	0	0	0	0	0	0
chr1	224392655	224392858	Reference E2-Constitutive	0	0	0	0	0	0	0	0	0	1	0
chr1	224393134	224393259	Reference E2-Constitutive	0	0	0	0	0	0	0	0	0	0	0
chr1	224400368	224400409	Reference E2-Constitutive	0	0	0	0	0	0	0	0	0	0	0
chr1	224920140	224920345	Reference E2-Constitutive	0	0	0	0	0	0	0	0	0	0	0
chr1	225072214	225072699	Reference E2-Constitutive	0	0	0	0	0	0	0	0	0	0	0
chr1	225091816	225091896	Reference E2-Constitutive	0	0	0	0	0	0	0	1	0	1	0
chr1	225638321	225638541	Reference E2-Constitutive	0	0	0	0	0	0	0	0	0	0	0
chr1	226063304	226063402	Reference E2-Constitutive	0	0	0	0	0	0	0	0	0	0	0
chr1	226249752	226249956	Reference E2-Constitutive	0	0	0	0	0	0	0	1	0	1	0
chr1	226667208	226667508	Reference E2-Constitutive	0	0	0	0	0	0	0	0	0	0	0
chr1	226885627	226886050	Reference E2-Constitutive	0	0	0	0	0	0	0	0	0	0	0
chr1	227954050	227954083	Reference E2-Constitutive	0	0	0	0	0	0	0	0	0	0	0
chr1	228619639	228619833	Reference E2-Constitutive	0	0	0	0	0	0	0	0	0	0	0
chr1	228872028	228872144	Reference E2-Constitutive	0	0	0	0	0	0	0	0	0	0	0
chr1	228875159	228875450	Reference E2-Constitutive	0	0	0	0	0	0	0	0	0	0	0
chr1	228989573	228989818	Reference E2-Constitutive	0	0	0	0	0	0	0	0	0	0	0
chr1	229139524	229139562	Reference E2-Constitutive	0	0	0	0	0	0	0	0	0	0	0
chr1	229283890	229284201	Reference E2-Constitutive	0	0	1	0	0	0	0	0	0	0	0
chr1	229298070	229298331	Reference E2-Constitutive	0	0	0	0	0	0	0	0	0	0	0
chr1	229301166	229301373	Reference E2-Constitutive	0	0	0	0	0	0	0	0	0	0	0
chr1	229356971	229357600	Reference E2-Constitutive	0	0	0	0	0	0	0	0	0	1	0
chr1	229517729	229517971	Reference E2-Constitutive	0	0	0	0	0	0	0	0	0	1	0
chr1	230220503	230220536	Reference E2-Constitutive	0	0	0	0	0	0	0	0	0	0	0
chr1	230636233	230636599	Reference E2-Constitutive	0	0	0	0	0	0	0	0	0	0	0
chr1	230838889	230838933	Reference E2-Constitutive	0	0	0	0	0	0	0	0	0	0	0
chr1	230882418	230882620	Reference E2-Constitutive	0	0	0	0	0	0	0	0	0	0	0
chr1	230883957	230884189	Reference E2-Constitutive	0	0	0	0	0	0	0	0	0	0	0
chr1	230893901	230894202	Reference E2-Constitutive	0	0	0	0	0	0	0	0	0	0	0
chr1	230896166	230896249	Reference E2-Constitutive	0	0	0	0	0	0	0	0	0	1	0
chr1	231647947	231648165	Reference E2-Constitutive	0	0	0	0	0	0	0	0	0	0	0
chr1	231855531	231855734	Reference E2-Constitutive	0	0	1	0	0	0	0	0	0	0	0
chr1	232118280	232118304	Reference E2-Constitutive	0	0	0	0	0	0	0	0	0	0	0
chr1	232118462	232118497	Reference E2-Constitutive	0	0	0	0	0	0	0	0	0	0	0
chr1	232122794	232122870	Reference E2-Constitutive	0	0	0	0	0	0	0	0	0	1	0
chr1	232123080	232123166	Reference E2-Constitutive	0	0	0	0	0	0	0	0	0	1	0
chr1	232458081	232458419	Reference E2-Constitutive	0	0	0	0	0	0	0	0	0	0	0
chr1	232680355	232680515	Reference E2-Constitutive	0	0	0	0	0	0	0	0	0	0	0
chr1	232690985	232691205	Reference E2-Constitutive	0	0	0	0	0	0	0	0	0	0	0
chr1	232736297	232736637	Reference E2-Constitutive	0	0	0	0	0	0	0	0	0	0	0
chr1	233217433	233217700	Reference E2-Constitutive	0	0	0	0	0	0	0	0	0	1	0
chr1	233679153	233679423	Reference E2-Constitutive	0	0	0	0	0	0	0	0	0	0	1
chr1	233751107	233751332	Reference E2-Constitutive	0	0	0	0	0	0	0	0	0	0	0
chr1	233840754	233841353	Reference E2-Constitutive	0	0	0	0	0	0	0	0	0	0	0
chr1	233850701	233851075	Reference E2-Constitutive	0	0	1	0	0	0	0	0	0	0	0
chr1	233871809	233871845	Reference E2-Constitutive	0	0	0	0	0	0	0	0	0	0	0
chr1	234108427	234108517	Reference E2-Constitutive	0	0	0	0	0	0	0	0	0	0	0
chr1	234108574	234108928	Reference E2-Constitutive	0	0	0	0	0	0	0	0	0	0	0
chr1	234688852	234689181	Reference E2-Constitutive	0	0	0	0	0	0	0	0	0	0	0
chr1	234774763	234775057	Reference E2-Constitutive	0	0	0	0	0	0	0	0	0	1	0
chr1	234803940	234804243	Reference E2-Constitutive	0	0	0	0	0	0	0	0	0	0	0
chr1	234820022	234820310	Reference E2-Constitutive	0	0	0	0	0	0	0	0	0	0	0
chr1	234860561	234860773	Reference E2-Constitutive	0	0	0	0	0	1	1	1	0	1	0
chr1	234882693	234882731	Reference E2-Constitutive	0	0	0	0	0	0	0	0	0	0	0
chr1	234987677	234987784	Reference E2-Constitutive	0	0	0	0	0	0	0	0	0	0	0
chr1	235003156	235003223	Reference E2-Constitutive	0	0	1	0	0	0	0	0	0	1	0
chr1	235010101	235010278	Reference E2-Constitutive	0	0	0	0	0	0	0	0	0	0	0
chr1	235010356	235010630	Reference E2-Constitutive	0	0	0	0	0	0	0	0	0	0	0
chr1	235011337	235011564	Reference E2-Constitutive	0	1	0	0	0	0	0	0	0	0	0
chr1	235011971	235012611	Reference E2-Constitutive	0	1	1	0	0	0	0	0	0	1	0
chr1	235093247	235093301	Reference E2-Constitutive	0	0	0	0	0	0	0	0	0	1	0
chr1	235096668	235096726	Reference E2-Constitutive	0	0	0	0	0	0	0	0	0	1	0
chr1	235098904	235099638	Reference E2-Constitutive	0	1	1	0	0	0	1	0	0	1	0
chr1	235099803	235099976	Reference E2-Constitutive	0	0	0	0	0	0	0	0	0	0	0
chr1	235109529	235109788	Reference E2-Constitutive	0	0	0	0	0	0	0	0	0	1	0
chr1	235110839	235111215	Reference E2-Constitutive	0	0	0	0	0	0	0	0	0	0	0
chr1	235142497	235142728	Reference E2-Constitutive	0	0	0	0	0	0	0	0	0	1	0
chr1	235459331	235459675	Reference E2-Constitutive	0	0	0	0	0	0	0	0	0	1	0
chr1	236562889	236563133	Reference E2-Constitutive	0	0	0	0	0	0	0	0	0	1	0
chr1	240276058	240276185	Reference E2-Constitutive	0	0	0	0	0	0	0	0	0	0	0
chr1	240451073	240451363	Reference E2-Constitutive	0	0	0	0	0	0	0	0	0	0	0
chr1	240599237	240599820	Reference E2-Constitutive	0	0	0	0	0	0	0	0	0	0	0
chr1	240639193	240639452	Reference E2-Constitutive	0	0	0	0	0	0	0	0	0	0	0
chr1	240851282	240851408	Reference E2-Constitutive	0	0	0	0	0	0	0	0	0	1	0
chr1	241320002	241320023	Reference E2-Constitutive	0	0	0	0	0	0	0	0	0	0	0
chr1	241320066	241320111	Reference E2-Constitutive	0	0	0	0	0	0	0	0	0	0	0
chr1	241428467	241429097	Reference E2-Constitutive	0	0	0	0	0	0	0	0	0	0	0
chr1	241525701	241525929	Reference E2-Constitutive	0	0	0	0	0	0	0	0	0	0	0
chr1	241555350	241555635	Reference E2-Constitutive	0	0	0	0	0	0	0	0	0	0	0
chr1	241870394	241870581	Reference E2-Constitutive	0	0	0	0	0	0	0	0	0	0	0
chr1	241872080	241872281	Reference E2-Constitutive	0	0	0	0	0	0	0	0	0	0	0
chr1	241964448	241964890	Reference E2-Constitutive	0	0	0	0	0	0	0	0	0	1	0
chr1	241980454	241980788	Reference E2-Constitutive	0	0	0	0	0	0	0	0	0	0	0
chr1	244466224	244466614	Reference E2-Constitutive	0	0	0	0	0	0	0	0	0	0	0
chr1	245210212	245210278	Reference E2-Constitutive	0	0	0	0	0	0	0	1	0	1	0
chr1	245499690	245499870	Reference E2-Constitutive	0	0	0	0	0	0	0	0	0	0	0
chr1	245966359	245966650	Reference E2-Constitutive	0	0	0	0	0	0	0	0	0	1	0
chr1	246746109	246746212	Reference E2-Constitutive	0	0	0	0	0	0	0	0	0	0	0
chr1	246772064	246772501	Reference E2-Constitutive	0	0	0	0	0	0	0	0	0	1	0
chr1	247267673	247267945	Reference E2-Constitutive	0	0	0	0	0	0	0	1	0	1	0
chr2	35940	36152	Reference E2-Constitutive	0	0	0	0	0	0	0	0	0	0	0
chr2	260711	261274	Reference E2-Constitutive	0	0	0	0	0	0	0	0	0	1	0
chr2	383337	383406	Reference E2-Constitutive	0	0	0	0	0	0	0	0	0	0	0
chr2	567088	567239	Reference E2-Constitutive	0	1	0	0	0	0	0	0	0	0	0
chr2	1604455	1604487	Reference E2-Constitutive	0	0	0	0	0	0	0	0	0	0	0
chr2	1621500	1621693	Reference E2-Constitutive	0	0	0	0	0	0	0	0	0	1	1
chr2	1680215	1680421	Reference E2-Constitutive	0	0	0	0	0	1	1	0	0	1	0
chr2	1696421	1696638	Reference E2-Constitutive	0	0	0	0	0	1	1	0	0	1	0
chr2	1950651	1950833	Reference E2-Constitutive	0	0	0	0	0	0	0	0	0	0	0
chr2	3226349	3226890	Reference E2-Constitutive	0	1	0	0	0	0	0	0	0	1	0
chr2	3226972	3227066	Reference E2-Constitutive	0	0	0	0	0	0	0	0	0	0	0
chr2	3313816	3313926	Reference E2-Constitutive	0	0	0	0	0	0	0	0	0	0	0
chr2	3721019	3721183	Reference E2-Constitutive	0	0	0	0	0	0	0	0	0	0	0
chr2	4034171	4034373	Reference E2-Constitutive	0	0	0	0	0	0	0	0	0	0	0
chr2	5271318	5271401	Reference E2-Constitutive	0	0	0	0	0	0	0	0	0	0	0
chr2	5888438	5888493	Reference E2-Constitutive	0	0	0	0	0	0	0	0	0	0	0
chr2	5888543	5888624	Reference E2-Constitutive	0	0	0	0	0	0	0	0	0	0	0
chr2	5888638	5888839	Reference E2-Constitutive	0	0	0	0	0	0	0	0	0	0	0
chr2	6326932	6327248	Reference E2-Constitutive	0	0	0	0	0	0	0	0	0	0	0
chr2	7057919	7058103	Reference E2-Constitutive	0	0	1	0	0	0	0	0	0	0	0
chr2	7157788	7158141	Reference E2-Constitutive	0	0	0	0	0	0	0	0	0	1	0
chr2	7172062	7172200	Reference E2-Constitutive	0	0	0	0	0	0	0	0	0	1	0
chr2	7172209	7172259	Reference E2-Constitutive	0	0	0	0	0	0	0	0	0	1	0
chr2	7932463	7932650	Reference E2-Constitutive	0	0	0	0	0	0	0	0	0	1	0
chr2	8010325	8010491	Reference E2-Constitutive	0	0	0	0	0	0	0	0	0	1	0
chr2	8243326	8243458	Reference E2-Constitutive	0	0	0	0	0	0	0	0	0	0	0
chr2	8415173	8415235	Reference E2-Constitutive	0	0	0	0	0	0	0	0	0	0	0
chr2	8680151	8680254	Reference E2-Constitutive	0	0	0	0	0	0	0	0	0	1	0
chr2	8713843	8714133	Reference E2-Constitutive	0	0	0	0	0	0	0	0	0	1	0
chr2	9243484	9243591	Reference E2-Constitutive	0	0	0	0	0	0	0	0	0	0	0
chr2	9245334	9245667	Reference E2-Constitutive	0	0	0	0	0	0	0	0	0	0	0
chr2	9293726	9294043	Reference E2-Constitutive	0	0	0	0	0	0	0	0	0	0	0
chr2	9308230	9308731	Reference E2-Constitutive	0	0	0	0	0	0	0	0	0	1	0
chr2	9308789	9308846	Reference E2-Constitutive	0	0	0	0	0	0	0	0	0	0	0
chr2	9946426	9946694	Reference E2-Constitutive	0	0	0	0	0	0	0	0	0	0	0
chr2	9949351	9949381	Reference E2-Constitutive	0	0	0	0	0	0	0	0	0	0	0
chr2	9952768	9952872	Reference E2-Constitutive	0	0	0	0	0	0	0	0	0	1	0
chr2	10091826	10092071	Reference E2-Constitutive	0	0	0	0	0	0	0	0	0	0	0
chr2	10115452	10115586	Reference E2-Constitutive	0	0	0	0	0	0	0	0	0	0	0
chr2	10115672	10115749	Reference E2-Constitutive	0	0	0	0	0	0	0	0	0	0	0
chr2	10161923	10162163	Reference E2-Constitutive	0	1	1	0	0	0	0	0	0	0	0
chr2	10369082	10369174	Reference E2-Constitutive	0	0	0	0	0	0	0	0	0	0	0
chr2	10393873	10393929	Reference E2-Constitutive	0	0	0	0	0	0	0	0	0	0	0
chr2	10400423	10400456	Reference E2-Constitutive	0	0	0	0	0	0	0	0	0	0	0
chr2	10436242	10436468	Reference E2-Constitutive	0	0	0	0	0	0	0	0	0	0	0
chr2	10447327	10447382	Reference E2-Constitutive	0	0	0	0	0	0	0	0	0	0	0
chr2	10545681	10545755	Reference E2-Constitutive	0	0	0	0	0	0	0	0	0	0	0
chr2	10598271	10598486	Reference E2-Constitutive	0	0	0	0	0	0	0	0	0	0	0
chr2	10627331	10627591	Reference E2-Constitutive	0	0	0	0	0	0	0	0	0	0	1
chr2	10630970	10631160	Reference E2-Constitutive	0	0	0	0	0	0	0	0	0	1	0
chr2	10897593	10897944	Reference E2-Constitutive	0	0	0	0	0	0	0	0	0	1	0
chr2	10917686	10917879	Reference E2-Constitutive	0	0	0	0	0	0	0	0	0	0	0
chr2	10981889	10982228	Reference E2-Constitutive	0	0	0	0	0	0	0	0	0	0	0
chr2	11076404	11076609	Reference E2-Constitutive	0	0	0	0	0	0	0	0	0	1	0
chr2	11262475	11262861	Reference E2-Constitutive	0	1	1	0	0	0	0	0	0	1	0
chr2	11510797	11511143	Reference E2-Constitutive	0	0	0	0	0	0	0	0	0	0	0
chr2	11638583	11639138	Reference E2-Constitutive	0	1	0	0	0	1	1	1	1	1	0
chr2	11652767	11653241	Reference E2-Constitutive	0	1	0	0	0	0	0	0	0	0	0
chr2	11664533	11664909	Reference E2-Constitutive	0	1	0	0	0	0	0	0	0	0	0
chr2	11670967	11671571	Reference E2-Constitutive	0	1	0	0	0	0	0	0	0	1	0
chr2	11672348	11672986	Reference E2-Constitutive	0	1	0	0	0	1	0	0	0	1	0
chr2	11673570	11673609	Reference E2-Constitutive	0	0	0	0	0	0	0	0	0	0	0
chr2	11679547	11680185	Reference E2-Constitutive	0	0	0	0	0	1	0	0	1	1	0
chr2	11698733	11699084	Reference E2-Constitutive	0	1	0	0	0	0	0	0	0	0	0
chr2	11699344	11699600	Reference E2-Constitutive	0	0	0	0	0	0	0	0	0	0	0
chr2	11796800	11796876	Reference E2-Constitutive	0	0	0	0	0	0	0	0	0	0	0
chr2	11904724	11904783	Reference E2-Constitutive	0	0	0	0	0	0	0	0	0	0	0
chr2	13685551	13685799	Reference E2-Constitutive	0	0	0	0	0	0	0	0	0	0	0
chr2	14318937	14319294	Reference E2-Constitutive	0	0	0	0	0	0	0	0	0	1	0
chr2	14683443	14683828	Reference E2-Constitutive	0	0	0	0	0	0	0	0	0	1	0
chr2	15282902	15283189	Reference E2-Constitutive	0	0	0	0	0	0	0	0	0	0	0
chr2	15906511	15906801	Reference E2-Constitutive	0	0	0	0	0	0	0	0	0	0	0
chr2	16607068	16607320	Reference E2-Constitutive	0	0	0	0	0	0	0	0	0	0	0
chr2	16687603	16687947	Reference E2-Constitutive	0	1	1	0	0	0	0	0	0	0	0
chr2	16812245	16812344	Reference E2-Constitutive	0	0	0	0	0	0	0	0	0	0	0
chr2	16900682	16900869	Reference E2-Constitutive	0	0	0	0	0	0	0	0	0	0	0
chr2	16963563	16963977	Reference E2-Constitutive	0	0	0	0	0	0	0	0	0	1	0
chr2	16998787	16999158	Reference E2-Constitutive	0	0	0	0	0	0	0	0	0	1	0
chr2	16999261	16999469	Reference E2-Constitutive	0	0	0	0	0	0	0	0	0	1	0
chr2	19005678	19006028	Reference E2-Constitutive	0	0	0	0	0	0	0	0	0	0	0
chr2	19172809	19173291	Reference E2-Constitutive	0	0	0	0	0	0	0	0	0	0	0
chr2	19173426	19173458	Reference E2-Constitutive	0	0	0	0	0	0	0	0	0	0	0
chr2	19184956	19185194	Reference E2-Constitutive	0	0	0	0	0	0	0	0	0	0	0
chr2	19272764	19273027	Reference E2-Constitutive	0	0	0	0	0	0	0	0	0	0	0
chr2	19325727	19325868	Reference E2-Constitutive	0	0	0	0	0	0	0	0	0	0	0
chr2	19328045	19328213	Reference E2-Constitutive	0	0	0	0	0	0	0	0	0	0	0
chr2	19338095	19338507	Reference E2-Constitutive	0	0	0	0	0	0	0	0	0	1	0
chr2	19340579	19340949	Reference E2-Constitutive	0	0	0	0	0	0	0	0	0	0	0
chr2	19873048	19873383	Reference E2-Constitutive	0	0	0	0	0	0	0	0	0	0	0
chr2	20237592	20237708	Reference E2-Constitutive	0	0	0	0	0	0	0	0	0	0	0
chr2	20271301	20272104	Reference E2-Constitutive	0	1	0	0	0	0	0	0	0	1	0
chr2	20300424	20300589	Reference E2-Constitutive	0	0	0	0	0	0	0	0	0	0	0
chr2	20313747	20314077	Reference E2-Constitutive	0	0	1	0	0	0	0	0	0	1	0
chr2	20396365	20396646	Reference E2-Constitutive	0	0	0	0	0	0	0	0	0	0	0
chr2	20397892	20397937	Reference E2-Constitutive	0	0	0	0	0	0	0	0	0	0	0
chr2	20408012	20408120	Reference E2-Constitutive	0	0	0	0	0	0	0	0	0	0	0
chr2	20551412	20551525	Reference E2-Constitutive	0	0	1	0	0	0	0	0	0	0	0
chr2	20574614	20574991	Reference E2-Constitutive	0	0	0	0	0	0	0	0	0	0	0
chr2	20578450	20578764	Reference E2-Constitutive	0	0	1	0	0	0	0	0	0	0	0
chr2	20581091	20581527	Reference E2-Constitutive	0	1	1	0	0	0	0	0	0	0	0
chr2	20657414	20657697	Reference E2-Constitutive	0	0	0	0	0	0	0	0	0	0	0
chr2	20665977	20666057	Reference E2-Constitutive	0	0	0	0	0	0	0	0	0	0	0
chr2	20666440	20666503	Reference E2-Constitutive	0	0	0	0	0	0	0	0	0	0	0
chr2	20668772	20668869	Reference E2-Constitutive	0	0	0	0	0	0	0	0	0	0	0
chr2	20668930	20669184	Reference E2-Constitutive	0	0	0	0	0	0	0	0	0	0	0
chr2	20672043	20672557	Reference E2-Constitutive	0	0	0	0	0	0	0	0	0	0	0
chr2	20672574	20672587	Reference E2-Constitutive	0	0	0	0	0	0	0	0	0	0	0
chr2	20673947	20674436	Reference E2-Constitutive	0	0	1	0	0	0	0	0	0	1	0
chr2	20674502	20674520	Reference E2-Constitutive	0	0	1	0	0	0	0	0	0	0	0
chr2	20674541	20675080	Reference E2-Constitutive	0	0	1	0	0	0	0	0	0	0	0
chr2	20675214	20675248	Reference E2-Constitutive	0	0	0	0	0	0	0	0	0	0	0
chr2	20817759	20817981	Reference E2-Constitutive	0	0	0	0	0	0	0	0	0	0	0
chr2	20861061	20861315	Reference E2-Constitutive	0	0	0	0	0	0	0	0	0	0	0
chr2	21293253	21293526	Reference E2-Constitutive	0	0	0	0	0	0	0	0	0	1	0
chr2	21293586	21293694	Reference E2-Constitutive	0	0	0	0	0	0	0	0	0	0	0
chr2	21293731	21293744	Reference E2-Constitutive	0	0	0	0	0	0	0	0	0	0	0
chr2	23018554	23018855	Reference E2-Constitutive	0	0	0	0	0	0	0	0	0	0	0
chr2	24307164	24307305	Reference E2-Constitutive	0	0	0	0	0	0	0	0	0	0	0
chr2	25301891	25302164	Reference E2-Constitutive	0	0	1	0	0	0	0	0	0	1	0
chr2	25471117	25471203	Reference E2-Constitutive	0	0	1	0	0	0	0	0	0	0	0
chr2	25534380	25534563	Reference E2-Constitutive	0	0	0	0	0	0	0	0	0	1	0
chr2	25896884	25896920	Reference E2-Constitutive	0	0	0	0	0	0	0	0	0	0	0
chr2	26200903	26200905	Reference E2-Constitutive	0	0	0	0	0	0	0	0	0	0	0
chr2	26235109	26235671	Reference E2-Constitutive	0	0	0	0	0	0	0	0	0	0	0
chr2	26241101	26241164	Reference E2-Constitutive	0	0	0	0	0	0	0	0	0	0	0
chr2	26590841	26591187	Reference E2-Constitutive	0	0	0	0	0	0	0	0	0	0	0
chr2	26833612	26833987	Reference E2-Constitutive	0	0	0	0	0	0	0	0	0	0	0
chr2	26902015	26902147	Reference E2-Constitutive	0	0	0	0	0	0	0	0	0	0	0
chr2	26905281	26905312	Reference E2-Constitutive	0	0	0	0	0	0	0	0	0	0	0
chr2	26944590	26944877	Reference E2-Constitutive	0	0	0	0	0	0	0	0	0	0	0
chr2	26980868	26981248	Reference E2-Constitutive	0	0	0	0	0	1	0	0	0	1	0
chr2	26981314	26981606	Reference E2-Constitutive	0	0	0	0	0	0	0	0	0	0	0
chr2	26993826	26993900	Reference E2-Constitutive	0	0	0	0	0	0	0	0	0	0	0
chr2	26995326	26995947	Reference E2-Constitutive	0	1	0	0	0	1	0	0	0	1	0
chr2	27394574	27394691	Reference E2-Constitutive	0	0	0	0	0	0	0	0	0	1	0
chr2	27644084	27644259	Reference E2-Constitutive	0	0	0	0	0	0	0	0	0	0	0
chr2	27644874	27644882	Reference E2-Constitutive	0	0	0	0	0	0	0	0	0	0	0
chr2	27929450	27929516	Reference E2-Constitutive	0	0	0	0	0	0	0	0	0	0	0
chr2	28492186	28492373	Reference E2-Constitutive	0	0	0	0	0	0	0	0	0	0	0
chr2	28492595	28492641	Reference E2-Constitutive	0	0	0	0	0	0	0	0	0	0	0
chr2	28565297	28565551	Reference E2-Constitutive	0	0	1	0	0	0	0	0	0	1	0
chr2	28582262	28582418	Reference E2-Constitutive	0	0	0	0	0	0	0	0	0	0	0
chr2	28584015	28584109	Reference E2-Constitutive	0	0	1	0	0	0	0	0	0	0	0
chr2	28600027	28600649	Reference E2-Constitutive	0	1	0	0	0	0	1	0	0	1	0
chr2	28659665	28659750	Reference E2-Constitutive	0	0	0	0	0	0	0	0	0	0	0
chr2	29806386	29806850	Reference E2-Constitutive	0	0	0	0	0	0	0	0	0	0	0
chr2	30440798	30441064	Reference E2-Constitutive	0	0	0	0	0	0	0	0	0	0	0
chr2	30457301	30457336	Reference E2-Constitutive	0	0	0	0	0	0	0	0	0	0	0
chr2	30862804	30863001	Reference E2-Constitutive	0	0	0	0	0	0	0	0	0	0	0
chr2	31167170	31167397	Reference E2-Constitutive	0	0	0	0	0	0	0	0	0	0	0
chr2	31212710	31212965	Reference E2-Constitutive	0	0	0	0	0	0	0	0	0	0	0
chr2	33294506	33294689	Reference E2-Constitutive	0	1	1	0	0	0	0	0	0	0	0
chr2	33295116	33295122	Reference E2-Constitutive	0	0	0	0	0	0	0	0	0	0	0
chr2	33295139	33295604	Reference E2-Constitutive	0	1	0	0	0	0	0	0	0	1	0
chr2	33417314	33417373	Reference E2-Constitutive	0	0	0	0	0	0	0	0	0	0	0
chr2	35517354	35517364	Reference E2-Constitutive	0	0	0	0	0	0	0	0	0	0	0
chr2	35517394	35517678	Reference E2-Constitutive	0	0	0	0	0	0	0	0	0	0	0
chr2	35522461	35522900	Reference E2-Constitutive	0	1	0	0	0	0	0	0	0	1	0
chr2	35523627	35523953	Reference E2-Constitutive	0	0	0	0	0	0	0	0	0	0	0
chr2	35754558	35754868	Reference E2-Constitutive	0	0	0	0	0	0	0	0	0	0	0
chr2	36928772	36928968	Reference E2-Constitutive	0	0	0	0	0	0	0	0	0	0	1
chr2	37906407	37906868	Reference E2-Constitutive	0	0	0	0	0	0	0	0	0	0	0
chr2	38303205	38303793	Reference E2-Constitutive	0	0	0	0	0	0	0	0	0	1	0
chr2	38303833	38304003	Reference E2-Constitutive	0	0	0	0	0	0	0	0	0	0	0
chr2	38323428	38323644	Reference E2-Constitutive	0	0	0	0	0	0	0	0	0	1	0
chr2	38478564	38478768	Reference E2-Constitutive	0	0	0	0	0	0	0	0	0	0	0
chr2	38662772	38662997	Reference E2-Constitutive	0	0	0	0	0	0	0	0	0	0	0
chr2	38689769	38689883	Reference E2-Constitutive	0	0	0	0	0	0	0	0	0	0	0
chr2	38722537	38722888	Reference E2-Constitutive	0	0	0	0	0	0	0	0	0	0	0
chr2	38742056	38742249	Reference E2-Constitutive	0	0	0	0	0	0	0	0	0	0	0
chr2	38918011	38918302	Reference E2-Constitutive	0	0	0	0	0	0	0	0	0	0	0
chr2	39133078	39133280	Reference E2-Constitutive	0	1	1	0	0	0	0	0	0	0	0
chr2	39404195	39404348	Reference E2-Constitutive	0	0	0	0	0	0	0	0	0	0	0
chr2	39407346	39407870	Reference E2-Constitutive	0	1	0	0	0	0	0	0	0	1	0
chr2	39444071	39444213	Reference E2-Constitutive	0	0	0	0	0	0	0	0	0	0	0
chr2	39675297	39675593	Reference E2-Constitutive	0	0	0	0	0	0	0	0	0	1	1
chr2	39693295	39693389	Reference E2-Constitutive	0	0	1	0	0	0	0	0	0	0	0
chr2	39693506	39693838	Reference E2-Constitutive	0	0	1	0	0	0	0	0	0	0	0
chr2	39731314	39731557	Reference E2-Constitutive	0	0	0	0	0	0	0	0	0	0	0
chr2	39742506	39742925	Reference E2-Constitutive	0	0	0	0	0	0	0	0	0	0	0
chr2	39743830	39744084	Reference E2-Constitutive	0	0	0	0	0	0	0	0	0	0	0
chr2	41369729	41369975	Reference E2-Constitutive	0	0	0	0	0	0	0	0	0	1	0
chr2	41684216	41684597	Reference E2-Constitutive	0	0	0	0	0	0	0	0	0	1	0
chr2	42001270	42001644	Reference E2-Constitutive	0	0	1	0	0	0	0	0	0	0	0
chr2	42002906	42003184	Reference E2-Constitutive	0	0	0	0	0	0	0	0	0	0	0
chr2	42237901	42238243	Reference E2-Constitutive	0	0	0	0	0	0	0	0	0	1	0
chr2	42263191	42263266	Reference E2-Constitutive	0	0	0	0	0	0	0	0	0	0	0
chr2	42569611	42569995	Reference E2-Constitutive	0	1	0	0	0	0	0	0	0	1	0
chr2	42593412	42593749	Reference E2-Constitutive	0	1	0	0	0	0	0	0	0	0	0
chr2	42722185	42722261	Reference E2-Constitutive	0	0	0	0	0	0	0	0	0	0	0
chr2	42786067	42786425	Reference E2-Constitutive	0	0	0	0	0	0	0	0	0	0	0
chr2	42789672	42789900	Reference E2-Constitutive	0	0	0	0	0	0	0	0	0	0	0
chr2	43011796	43012033	Reference E2-Constitutive	0	1	1	0	0	0	0	0	0	0	0
chr2	43015997	43016399	Reference E2-Constitutive	0	0	0	0	0	0	0	0	0	0	0
chr2	43265612	43265961	Reference E2-Constitutive	0	0	0	0	0	0	0	0	0	0	0
chr2	43358240	43358461	Reference E2-Constitutive	0	0	0	0	0	0	0	0	0	0	0
chr2	43385587	43385659	Reference E2-Constitutive	0	0	0	0	0	0	0	0	0	0	0
chr2	43500697	43501141	Reference E2-Constitutive	0	0	0	0	0	0	0	0	0	1	0
chr2	43503757	43503958	Reference E2-Constitutive	0	0	0	0	0	0	0	0	0	1	0
chr2	43506747	43506942	Reference E2-Constitutive	0	0	0	0	0	0	0	0	0	0	0
chr2	43527804	43528027	Reference E2-Constitutive	0	0	0	0	0	0	0	0	0	0	1
chr2	43574951	43575271	Reference E2-Constitutive	0	0	0	0	0	0	0	0	0	0	1
chr2	43647471	43647898	Reference E2-Constitutive	0	0	0	0	0	0	0	0	0	0	0
chr2	43679521	43680008	Reference E2-Constitutive	0	0	0	0	0	0	0	0	0	1	0
chr2	43683546	43683684	Reference E2-Constitutive	0	0	0	0	0	0	0	0	0	1	0
chr2	43690281	43690765	Reference E2-Constitutive	0	0	0	0	0	0	0	0	0	0	0
chr2	43696463	43696515	Reference E2-Constitutive	0	0	0	0	0	0	0	0	0	0	0
chr2	43968656	43968980	Reference E2-Constitutive	0	0	0	0	0	0	0	0	0	0	0
chr2	44125529	44125748	Reference E2-Constitutive	0	0	0	0	0	0	0	0	0	0	0
chr2	44330838	44331118	Reference E2-Constitutive	0	0	0	0	0	0	0	1	0	1	0
chr2	45134085	45134282	Reference E2-Constitutive	0	0	0	0	0	0	0	0	0	0	0
chr2	45186150	45186358	Reference E2-Constitutive	0	0	0	0	0	0	0	0	0	0	0
chr2	45979611	45979628	Reference E2-Constitutive	0	0	1	0	0	1	0	0	0	0	0
chr2	45979674	45980122	Reference E2-Constitutive	0	1	0	0	0	1	1	1	1	1	0
chr2	45980200	45980263	Reference E2-Constitutive	0	0	0	0	0	0	0	0	0	0	0
chr2	45980558	45980846	Reference E2-Constitutive	0	1	0	0	0	0	0	0	0	0	0
chr2	46047799	46048147	Reference E2-Constitutive	0	0	0	0	0	0	0	0	0	1	0
chr2	46136880	46136969	Reference E2-Constitutive	0	0	0	0	0	0	0	0	0	0	0
chr2	46323083	46323293	Reference E2-Constitutive	0	0	0	0	0	0	0	0	0	1	0
chr2	46361692	46362102	Reference E2-Constitutive	0	0	1	0	0	0	0	0	0	1	0
chr2	46391326	46391586	Reference E2-Constitutive	0	0	0	0	0	0	0	0	0	0	0
chr2	46636406	46636619	Reference E2-Constitutive	0	0	0	0	0	0	0	0	0	0	0
chr2	47166762	47167035	Reference E2-Constitutive	0	0	0	0	0	0	0	0	0	0	0
chr2	47184296	47184583	Reference E2-Constitutive	0	0	1	0	0	0	0	0	0	1	0
chr2	47192071	47192288	Reference E2-Constitutive	0	0	0	0	0	0	0	0	0	0	0
chr2	47197898	47198299	Reference E2-Constitutive	0	0	1	0	0	0	0	0	0	1	0
chr2	47214800	47215039	Reference E2-Constitutive	0	0	0	0	0	0	0	0	0	0	0
chr2	47256163	47256453	Reference E2-Constitutive	0	0	1	0	0	0	0	0	0	1	0
chr2	47270721	47270977	Reference E2-Constitutive	0	0	0	0	0	0	0	0	0	0	0
chr2	47304266	47304347	Reference E2-Constitutive	0	0	0	0	0	0	0	0	0	0	0
chr2	47426125	47426826	Reference E2-Constitutive	0	0	0	0	0	0	0	0	0	0	1
chr2	47443023	47443052	Reference E2-Constitutive	0	0	0	0	0	0	0	0	0	0	0
chr2	47443103	47443323	Reference E2-Constitutive	0	0	0	0	0	0	0	0	0	0	0
chr2	47859422	47859674	Reference E2-Constitutive	0	0	0	0	0	0	0	0	0	0	0
chr2	47925837	47925997	Reference E2-Constitutive	0	0	0	0	0	0	0	0	0	0	0
chr2	51240383	51240419	Reference E2-Constitutive	0	0	0	0	0	0	0	0	0	0	0
chr2	53915228	53915472	Reference E2-Constitutive	0	0	0	0	0	0	0	0	0	0	0
chr2	54215922	54216062	Reference E2-Constitutive	0	0	0	0	0	0	0	0	0	1	0
chr2	54216418	54216967	Reference E2-Constitutive	0	0	0	0	0	0	0	0	0	1	0
chr2	54801260	54801942	Reference E2-Constitutive	0	0	0	0	0	0	0	0	0	0	0
chr2	55132099	55132419	Reference E2-Constitutive	0	0	1	0	0	0	0	0	0	1	0
chr2	55180399	55180733	Reference E2-Constitutive	0	0	0	0	0	0	0	0	0	1	0
chr2	55334712	55335008	Reference E2-Constitutive	0	0	0	0	0	0	0	0	0	0	0
chr2	55390886	55391271	Reference E2-Constitutive	0	0	1	0	0	0	0	0	0	1	0
chr2	56418912	56419229	Reference E2-Constitutive	0	0	0	0	0	0	0	0	0	0	0
chr2	57037351	57037516	Reference E2-Constitutive	0	0	0	0	0	0	0	0	0	0	0
chr2	57320165	57320465	Reference E2-Constitutive	0	0	0	0	0	0	0	0	0	0	0
chr2	57367516	57368102	Reference E2-Constitutive	0	0	0	0	0	0	0	0	0	1	0
chr2	58217383	58217769	Reference E2-Constitutive	0	0	0	0	0	0	0	0	0	0	0
chr2	60321508	60322147	Reference E2-Constitutive	0	0	0	0	0	0	0	0	0	0	0
chr2	62633834	62634023	Reference E2-Constitutive	0	0	0	0	0	0	0	0	0	0	0
chr2	62638591	62638676	Reference E2-Constitutive	0	0	0	0	0	0	0	0	0	0	0
chr2	62652108	62652382	Reference E2-Constitutive	0	0	0	0	0	0	0	0	0	0	0
chr2	63085337	63085908	Reference E2-Constitutive	0	0	0	0	0	0	0	0	0	1	1
chr2	64500724	64501184	Reference E2-Constitutive	0	0	0	0	0	1	0	0	0	1	0
chr2	64912718	64912837	Reference E2-Constitutive	0	0	0	0	0	0	0	0	0	0	0
chr2	65048750	65049078	Reference E2-Constitutive	0	0	0	0	0	0	0	0	0	0	0
chr2	65133966	65134536	Reference E2-Constitutive	0	1	1	0	0	0	0	0	0	1	0
chr2	65202461	65202899	Reference E2-Constitutive	0	0	0	0	0	0	0	0	0	1	0
chr2	65527313	65527640	Reference E2-Constitutive	0	1	0	0	0	1	1	1	0	1	0
chr2	65536848	65537232	Reference E2-Constitutive	0	0	0	0	0	0	0	0	0	0	0
chr2	65604655	65605058	Reference E2-Constitutive	0	0	0	0	0	0	0	0	0	0	0
chr2	65615452	65615537	Reference E2-Constitutive	0	0	0	0	0	0	0	0	0	0	0
chr2	65679389	65679615	Reference E2-Constitutive	0	0	0	0	0	0	0	0	0	0	0
chr2	65679810	65679866	Reference E2-Constitutive	0	0	0	0	0	0	0	0	0	0	0
chr2	65681124	65681368	Reference E2-Constitutive	0	0	0	0	0	0	0	0	0	0	0
chr2	65831393	65831732	Reference E2-Constitutive	0	0	0	0	0	0	0	0	0	0	0
chr2	65866665	65866929	Reference E2-Constitutive	0	0	0	0	0	0	0	0	0	0	0
chr2	66146945	66147017	Reference E2-Constitutive	0	0	0	0	0	0	0	0	0	0	0
chr2	66439897	66440268	Reference E2-Constitutive	0	0	0	0	0	0	0	0	0	0	0
chr2	66616831	66617401	Reference E2-Constitutive	0	0	0	0	0	0	0	0	0	0	0
chr2	66653946	66654036	Reference E2-Constitutive	0	0	0	0	0	0	0	0	0	0	0
chr2	66734753	66735053	Reference E2-Constitutive	0	0	0	0	0	0	0	0	0	0	0
chr2	66781304	66781622	Reference E2-Constitutive	0	0	0	0	0	0	0	0	0	0	0
chr2	67939639	67939855	Reference E2-Constitutive	0	0	0	0	0	0	0	0	0	0	0
chr2	68076540	68076571	Reference E2-Constitutive	0	0	0	0	0	0	0	0	0	0	0
chr2	68076590	68077001	Reference E2-Constitutive	0	0	0	0	0	0	0	0	0	0	1
chr2	68102190	68102301	Reference E2-Constitutive	0	0	0	0	0	0	0	0	0	0	0
chr2	69387241	69387424	Reference E2-Constitutive	0	0	0	0	0	0	0	0	0	0	0
chr2	70172026	70172255	Reference E2-Constitutive	0	0	1	0	0	0	0	0	0	0	0
chr2	70173773	70174014	Reference E2-Constitutive	0	0	0	0	0	0	0	0	0	0	0
chr2	70203143	70203333	Reference E2-Constitutive	0	0	0	0	0	0	0	0	0	0	0
chr2	70203682	70204115	Reference E2-Constitutive	0	0	1	0	0	0	0	0	0	1	0
chr2	70205707	70205820	Reference E2-Constitutive	0	0	0	0	0	0	0	0	0	0	0
chr2	70224662	70225035	Reference E2-Constitutive	0	0	0	0	0	0	0	0	0	1	0
chr2	70559276	70559407	Reference E2-Constitutive	0	0	1	0	0	0	0	0	0	0	0
chr2	70609339	70609363	Reference E2-Constitutive	0	0	0	0	0	0	0	0	0	0	0
chr2	70843315	70843728	Reference E2-Constitutive	0	1	0	0	0	1	0	1	0	1	0
chr2	71347488	71347641	Reference E2-Constitutive	0	0	0	0	0	0	0	0	0	0	0
chr2	71686236	71686431	Reference E2-Constitutive	0	0	1	0	0	0	0	0	0	0	0
chr2	71733518	71733566	Reference E2-Constitutive	0	0	1	0	0	0	0	0	0	0	0
chr2	71944187	71944255	Reference E2-Constitutive	0	0	0	0	0	0	0	0	0	0	0
chr2	72180138	72180235	Reference E2-Constitutive	0	0	0	0	0	0	0	0	0	1	0
chr2	72797554	72798250	Reference E2-Constitutive	0	0	0	0	0	0	0	0	0	1	0
chr2	72801946	72802422	Reference E2-Constitutive	0	0	0	0	0	0	0	0	0	1	0
chr2	73212908	73213524	Reference E2-Constitutive	0	1	0	0	0	0	0	0	0	1	0
chr2	73403382	73403486	Reference E2-Constitutive	0	0	0	0	0	0	0	0	0	0	0
chr2	73481672	73481962	Reference E2-Constitutive	0	1	0	0	0	0	0	0	0	0	0
chr2	73740530	73740754	Reference E2-Constitutive	0	0	0	0	0	0	0	0	0	0	0
chr2	73853084	73853122	Reference E2-Constitutive	0	0	0	0	0	0	0	0	0	0	0
chr2	73930132	73930263	Reference E2-Constitutive	0	0	0	0	0	0	0	0	0	1	0
chr2	73977835	73978105	Reference E2-Constitutive	0	0	0	0	0	0	0	0	0	0	0
chr2	74453884	74453974	Reference E2-Constitutive	0	0	0	0	0	0	0	0	0	0	0
chr2	74499214	74499345	Reference E2-Constitutive	0	0	0	0	0	0	0	0	0	0	0
chr2	74519948	74520191	Reference E2-Constitutive	0	0	0	0	0	0	0	0	0	0	0
chr2	74973706	74973866	Reference E2-Constitutive	0	0	0	0	0	0	0	0	0	0	0
chr2	75072456	75072624	Reference E2-Constitutive	0	0	1	0	0	0	0	0	0	0	0
chr2	75083408	75083682	Reference E2-Constitutive	0	0	0	0	0	0	0	0	0	0	0
chr2	75094868	75094932	Reference E2-Constitutive	0	0	0	0	0	0	0	0	0	0	0
chr2	75095152	75095413	Reference E2-Constitutive	0	0	0	0	0	0	0	0	0	0	0
chr2	75124949	75125407	Reference E2-Constitutive	0	1	1	0	0	0	0	0	0	1	0
chr2	75145003	75145260	Reference E2-Constitutive	0	0	0	0	0	0	0	0	0	0	0
chr2	75167205	75167477	Reference E2-Constitutive	0	0	0	0	0	0	0	0	0	0	0
chr2	75168522	75168575	Reference E2-Constitutive	0	0	0	0	0	0	0	0	0	0	0
chr2	75548970	75549171	Reference E2-Constitutive	0	0	0	0	0	0	0	0	0	0	0
chr2	75776782	75777083	Reference E2-Constitutive	0	0	0	0	0	0	0	0	0	1	0
chr2	75819164	75819438	Reference E2-Constitutive	0	0	0	0	0	0	0	0	0	1	0
chr2	76483862	76484204	Reference E2-Constitutive	0	0	0	0	0	0	0	0	0	0	0
chr2	76496199	76496290	Reference E2-Constitutive	0	0	0	0	0	0	0	0	0	0	0
chr2	77059666	77060029	Reference E2-Constitutive	0	0	0	0	0	0	0	0	0	0	0
chr2	77431066	77431297	Reference E2-Constitutive	0	0	0	0	0	0	0	0	0	0	0
chr2	84312774	84312859	Reference E2-Constitutive	0	0	0	0	0	0	0	0	0	0	0
chr2	84312897	84312968	Reference E2-Constitutive	0	0	0	0	0	0	0	0	0	0	0
chr2	84968554	84968618	Reference E2-Constitutive	0	0	0	0	0	0	0	0	0	0	0
chr2	85259956	85260147	Reference E2-Constitutive	0	0	0	0	0	0	0	0	0	0	0
chr2	85360964	85361046	Reference E2-Constitutive	0	0	0	0	0	0	0	0	0	0	0
chr2	85484648	85484870	Reference E2-Constitutive	0	0	0	0	0	0	0	0	0	0	0
chr2	85486328	85486745	Reference E2-Constitutive	0	0	0	0	0	0	0	0	0	0	0
chr2	85487172	85487365	Reference E2-Constitutive	0	0	0	0	0	0	0	0	0	0	0
chr2	85625108	85625220	Reference E2-Constitutive	0	0	0	0	0	0	0	0	0	0	0
chr2	85744224	85744444	Reference E2-Constitutive	0	0	0	0	0	0	0	0	0	0	0
chr2	85751894	85752065	Reference E2-Constitutive	0	0	0	0	0	0	0	0	0	0	0
chr2	85820291	85820406	Reference E2-Constitutive	0	0	0	0	0	0	0	0	0	0	0
chr2	85957914	85958180	Reference E2-Constitutive	0	0	0	0	0	0	0	0	0	0	0
chr2	85969121	85969150	Reference E2-Constitutive	0	0	0	0	0	0	0	0	0	0	0
chr2	85969680	85969904	Reference E2-Constitutive	0	0	0	0	0	0	0	0	0	0	0
chr2	86151694	86151811	Reference E2-Constitutive	0	0	0	0	0	0	0	0	0	0	0
chr2	86181719	86181990	Reference E2-Constitutive	0	0	0	0	0	0	0	0	0	1	0
chr2	86182140	86182474	Reference E2-Constitutive	0	0	0	0	0	0	0	0	0	0	0
chr2	86491282	86491646	Reference E2-Constitutive	0	0	1	0	0	0	0	0	0	1	0
chr2	86859723	86859752	Reference E2-Constitutive	0	0	0	0	0	0	0	0	0	0	0
chr2	86859815	86859848	Reference E2-Constitutive	0	0	0	0	0	0	0	0	0	0	0
chr2	86859924	86859991	Reference E2-Constitutive	0	0	0	0	0	0	0	0	0	0	0
chr2	87842312	87842336	Reference E2-Constitutive	0	0	0	0	0	0	0	0	0	0	0
chr2	87842355	87842356	Reference E2-Constitutive	0	0	0	0	0	0	0	0	0	0	0
chr2	87842463	87842502	Reference E2-Constitutive	0	0	0	0	0	0	0	0	0	0	0
chr2	88490892	88491231	Reference E2-Constitutive	0	0	0	0	0	0	0	0	0	0	0
chr2	88959173	88959294	Reference E2-Constitutive	0	0	0	0	0	0	0	0	0	1	0
chr2	95682709	95682984	Reference E2-Constitutive	0	0	0	0	0	0	0	0	0	0	0
chr2	95700153	95700396	Reference E2-Constitutive	0	0	0	0	0	0	0	0	0	0	0
chr2	95708486	95708775	Reference E2-Constitutive	0	0	0	0	0	0	0	0	0	0	0
chr2	95718280	95718379	Reference E2-Constitutive	0	0	0	0	0	0	0	0	0	0	0
chr2	95792634	95792889	Reference E2-Constitutive	0	0	0	0	0	0	0	0	0	0	0
chr2	96812956	96812998	Reference E2-Constitutive	0	0	0	0	0	0	0	0	0	0	0
chr2	96926235	96926404	Reference E2-Constitutive	0	0	0	0	0	0	0	0	0	0	0
chr2	96995459	96995667	Reference E2-Constitutive	0	0	0	0	0	0	0	0	0	1	0
chr2	97018966	97019122	Reference E2-Constitutive	0	0	0	0	0	0	0	0	0	0	0
chr2	97462775	97462809	Reference E2-Constitutive	0	0	0	0	0	0	0	0	0	0	0
chr2	97484904	97484950	Reference E2-Constitutive	0	0	0	0	0	0	0	0	0	0	0
chr2	97485016	97485125	Reference E2-Constitutive	0	0	0	0	0	0	0	0	0	0	0
chr2	97552216	97552342	Reference E2-Constitutive	0	0	0	0	0	0	0	0	0	0	0
chr2	97554307	97554421	Reference E2-Constitutive	0	0	0	0	0	0	0	0	1	0	0
chr2	97557398	97557624	Reference E2-Constitutive	0	0	0	0	0	0	0	0	0	0	0
chr2	97617704	97617997	Reference E2-Constitutive	0	0	1	0	0	0	0	0	0	1	0
chr2	97630402	97630694	Reference E2-Constitutive	0	1	0	0	0	0	0	0	0	1	0
chr2	97725793	97725960	Reference E2-Constitutive	0	0	0	0	0	0	0	0	0	0	0
chr2	98498027	98498071	Reference E2-Constitutive	0	0	0	0	0	0	0	0	0	1	0
chr2	98645510	98645746	Reference E2-Constitutive	0	0	0	0	0	0	0	0	0	0	0
chr2	98675022	98675106	Reference E2-Constitutive	0	0	0	0	0	0	0	0	0	0	0
chr2	98702250	98702391	Reference E2-Constitutive	0	0	0	0	0	0	0	0	0	0	0
chr2	98703498	98703793	Reference E2-Constitutive	0	0	0	0	0	0	0	0	0	0	0
chr2	98850377	98850763	Reference E2-Constitutive	0	1	0	0	0	0	0	0	0	0	0
chr2	99099861	99099935	Reference E2-Constitutive	0	0	0	0	0	0	0	0	0	0	0
chr2	99448664	99448728	Reference E2-Constitutive	0	0	0	0	0	0	0	0	0	0	0
chr2	100190618	100190863	Reference E2-Constitutive	0	1	0	0	0	0	0	0	0	0	0
chr2	100226248	100226611	Reference E2-Constitutive	0	1	0	0	0	0	0	0	0	0	0
chr2	100234484	100234519	Reference E2-Constitutive	0	1	0	0	0	0	0	0	0	0	0
chr2	100253102	100253474	Reference E2-Constitutive	0	1	0	0	0	1	0	1	1	1	0
chr2	100423281	100423545	Reference E2-Constitutive	0	0	0	0	0	0	0	0	0	0	0
chr2	100630346	100630600	Reference E2-Constitutive	0	0	1	0	0	0	0	0	0	1	0
chr2	100678583	100678606	Reference E2-Constitutive	0	0	0	0	0	0	0	0	0	0	0
chr2	100683334	100683699	Reference E2-Constitutive	0	0	0	0	0	0	0	0	0	1	0
chr2	100684276	100684649	Reference E2-Constitutive	0	0	0	0	0	0	0	0	0	0	0
chr2	100884328	100884633	Reference E2-Constitutive	0	0	1	0	0	0	0	0	0	0	0
chr2	100907535	100907935	Reference E2-Constitutive	0	0	0	0	0	0	0	0	0	1	0
chr2	100908504	100908933	Reference E2-Constitutive	0	1	1	0	0	0	0	0	0	1	0
chr2	100938782	100939029	Reference E2-Constitutive	0	0	0	0	0	0	0	0	0	1	0
chr2	101499777	101499853	Reference E2-Constitutive	0	0	0	0	0	0	0	0	0	0	0
chr2	101504287	101504529	Reference E2-Constitutive	0	0	0	0	0	0	0	0	0	0	0
chr2	101736959	101737445	Reference E2-Constitutive	0	0	0	0	0	1	0	0	0	1	0
chr2	101741443	101741746	Reference E2-Constitutive	0	0	0	0	0	0	0	0	0	0	0
chr2	102183178	102183346	Reference E2-Constitutive	0	0	0	0	0	0	0	0	0	0	0
chr2	102672825	102672949	Reference E2-Constitutive	0	0	0	0	0	0	0	0	0	0	0
chr2	102717010	102717084	Reference E2-Constitutive	0	0	0	0	0	0	0	0	0	0	0
chr2	102717384	102717649	Reference E2-Constitutive	0	0	0	0	0	0	0	0	0	0	0
chr2	103104785	103104952	Reference E2-Constitutive	0	0	0	0	0	0	0	0	0	0	0
chr2	103141480	103141887	Reference E2-Constitutive	0	0	0	0	0	0	0	0	0	0	0
chr2	103151301	103151484	Reference E2-Constitutive	0	0	0	0	0	0	0	0	0	0	0
chr2	103157382	103157660	Reference E2-Constitutive	0	0	0	0	0	0	0	0	0	0	0
chr2	103202275	103202944	Reference E2-Constitutive	0	0	0	0	0	0	0	0	0	0	0
chr2	103235811	103235991	Reference E2-Constitutive	0	0	0	0	0	0	0	0	0	0	0
chr2	105097947	105098006	Reference E2-Constitutive	0	0	1	0	0	0	0	0	0	0	0
chr2	105098009	105098366	Reference E2-Constitutive	0	0	1	0	0	0	0	0	0	1	0
chr2	105803508	105803782	Reference E2-Constitutive	0	0	0	0	0	0	0	0	0	0	0
chr2	106003728	106003944	Reference E2-Constitutive	0	0	0	0	0	0	0	0	0	0	0
chr2	106068204	106068316	Reference E2-Constitutive	0	0	1	0	0	0	0	0	0	0	0
chr2	106139158	106139528	Reference E2-Constitutive	0	0	0	0	0	0	0	0	0	1	0
chr2	106763762	106763883	Reference E2-Constitutive	0	0	0	0	0	0	0	0	0	0	0
chr2	106778534	106778617	Reference E2-Constitutive	0	0	0	0	0	0	0	0	0	0	0
chr2	106890981	106891237	Reference E2-Constitutive	0	0	0	0	0	0	0	0	0	0	0
chr2	107192528	107192583	Reference E2-Constitutive	0	0	0	0	0	0	0	0	0	0	0
chr2	107192611	107192773	Reference E2-Constitutive	0	0	0	0	0	0	0	0	0	0	0
chr2	108912155	108912472	Reference E2-Constitutive	0	0	0	0	0	0	0	0	0	1	0
chr2	109211516	109211646	Reference E2-Constitutive	0	0	0	0	0	0	0	0	0	0	0
chr2	109469997	109470126	Reference E2-Constitutive	0	0	0	0	0	0	0	0	0	0	0
chr2	109521789	109521854	Reference E2-Constitutive	0	0	0	0	0	0	0	0	0	0	0
chr2	109588897	109589065	Reference E2-Constitutive	0	0	0	0	0	0	0	0	0	0	0
chr2	110024296	110024352	Reference E2-Constitutive	0	0	1	0	0	0	0	0	0	1	0
chr2	110089124	110089473	Reference E2-Constitutive	0	1	1	0	0	0	0	0	0	1	0
chr2	110316285	110316388	Reference E2-Constitutive	0	0	0	0	0	0	0	0	0	1	0
chr2	110402178	110402517	Reference E2-Constitutive	0	0	0	0	0	0	0	0	0	1	0
chr2	110448386	110448705	Reference E2-Constitutive	0	0	0	0	0	0	0	0	0	1	0
chr2	111806475	111806527	Reference E2-Constitutive	0	0	0	0	0	0	0	0	0	0	0
chr2	112293000	112293327	Reference E2-Constitutive	0	0	0	0	0	0	0	0	0	1	0
chr2	112690309	112690883	Reference E2-Constitutive	0	0	0	0	0	0	0	0	0	1	0
chr2	112704337	112704372	Reference E2-Constitutive	0	0	0	0	0	0	0	0	0	0	0
chr2	112704380	112704664	Reference E2-Constitutive	0	0	0	0	0	0	0	0	0	0	0
chr2	113346049	113346142	Reference E2-Constitutive	0	0	0	0	0	0	0	0	0	0	0
chr2	113346145	113346288	Reference E2-Constitutive	0	0	0	0	0	0	0	0	0	0	0
chr2	113349015	113349401	Reference E2-Constitutive	0	0	0	0	0	0	0	0	0	1	0
chr2	113835859	113836068	Reference E2-Constitutive	0	0	0	0	0	0	0	0	0	0	0
chr2	113836834	113837095	Reference E2-Constitutive	0	0	0	0	0	0	0	0	0	1	1
chr2	113934333	113934586	Reference E2-Constitutive	0	1	0	0	0	0	0	0	0	0	0
chr2	114564143	114564438	Reference E2-Constitutive	0	0	0	0	0	0	0	0	0	0	0
chr2	114634122	114634307	Reference E2-Constitutive	0	0	0	0	0	0	0	0	0	0	0
chr2	118227948	118228261	Reference E2-Constitutive	0	0	0	0	0	0	0	0	0	1	0
chr2	118247104	118247214	Reference E2-Constitutive	0	0	0	0	0	0	0	0	0	0	0
chr2	118715366	118715452	Reference E2-Constitutive	0	0	0	0	0	0	0	0	0	1	0
chr2	119079343	119079650	Reference E2-Constitutive	0	0	0	0	0	0	0	0	0	0	0
chr2	119639015	119639314	Reference E2-Constitutive	0	0	0	0	0	0	0	0	0	0	0
chr2	119976055	119976265	Reference E2-Constitutive	0	0	0	0	0	0	0	0	0	0	0
chr2	120395900	120396129	Reference E2-Constitutive	0	0	0	0	0	0	0	0	0	0	0
chr2	120502008	120502043	Reference E2-Constitutive	0	0	0	0	0	0	0	0	0	1	0
chr2	120824559	120825174	Reference E2-Constitutive	0	0	0	0	0	0	0	0	0	0	0
chr2	120986180	120986473	Reference E2-Constitutive	0	0	0	0	0	0	0	0	0	1	0
chr2	120987000	120987213	Reference E2-Constitutive	0	0	0	0	0	0	0	0	0	0	0
chr2	121002949	121003295	Reference E2-Constitutive	0	0	0	0	0	0	0	0	0	0	0
chr2	121049079	121049175	Reference E2-Constitutive	0	0	0	0	0	0	0	0	0	1	1
chr2	121071676	121071729	Reference E2-Constitutive	0	0	1	0	0	0	0	0	0	0	0
chr2	121156397	121156427	Reference E2-Constitutive	0	0	0	0	0	0	0	0	0	0	0
chr2	121156755	121157140	Reference E2-Constitutive	0	0	0	0	0	0	0	0	0	0	1
chr2	121161705	121162025	Reference E2-Constitutive	0	1	0	0	0	0	0	0	0	0	0
chr2	121164411	121164483	Reference E2-Constitutive	0	1	0	0	0	0	0	0	0	0	0
chr2	121180189	121180251	Reference E2-Constitutive	0	0	0	0	0	0	0	0	0	0	0
chr2	121222761	121222795	Reference E2-Constitutive	0	0	1	0	0	0	0	0	0	0	0
chr2	121691403	121691502	Reference E2-Constitutive	0	0	0	0	0	0	0	0	0	0	0
chr2	121692477	121692589	Reference E2-Constitutive	0	0	0	0	0	0	0	0	0	0	0
chr2	121822687	121822904	Reference E2-Constitutive	0	0	1	0	0	0	0	0	0	0	0
chr2	121892417	121892512	Reference E2-Constitutive	0	1	0	0	0	0	0	0	0	0	0
chr2	122077642	122077920	Reference E2-Constitutive	0	1	1	0	0	0	0	0	0	1	0
chr2	122810006	122810230	Reference E2-Constitutive	0	0	0	0	0	0	0	0	0	0	0
chr2	123803391	123803607	Reference E2-Constitutive	0	0	0	0	0	0	0	0	0	0	0
chr2	123809297	123809572	Reference E2-Constitutive	0	0	0	0	0	0	0	0	0	1	0
chr2	127692489	127692540	Reference E2-Constitutive	0	0	0	0	0	0	0	0	0	0	0
chr2	127842859	127842970	Reference E2-Constitutive	0	0	0	0	0	0	0	0	0	0	0
chr2	127984256	127984448	Reference E2-Constitutive	0	0	0	0	0	0	0	0	0	0	0
chr2	129035380	129035792	Reference E2-Constitutive	0	0	0	0	0	0	0	0	0	1	0
chr2	129038399	129038639	Reference E2-Constitutive	0	0	0	0	0	0	0	0	0	0	0
chr2	129039478	129039752	Reference E2-Constitutive	0	0	0	0	0	0	0	0	0	1	0
chr2	129049123	129049311	Reference E2-Constitutive	0	0	0	0	0	0	0	0	0	1	0
chr2	129059620	129059967	Reference E2-Constitutive	0	0	0	0	0	0	0	0	0	1	0
chr2	129063969	129064136	Reference E2-Constitutive	0	0	0	0	0	0	0	0	0	0	0
chr2	129065180	129065254	Reference E2-Constitutive	0	0	0	0	0	0	0	0	0	1	0
chr2	129861947	129862170	Reference E2-Constitutive	0	0	1	0	0	0	0	0	0	1	0
chr2	130702912	130702943	Reference E2-Constitutive	0	0	0	0	0	0	0	0	0	0	0
chr2	130703027	130703537	Reference E2-Constitutive	0	0	0	0	0	0	0	0	0	1	0
chr2	130715503	130715812	Reference E2-Constitutive	0	0	0	0	0	0	0	0	0	0	0
chr2	130997199	130997441	Reference E2-Constitutive	0	1	0	0	0	1	0	1	1	1	0
chr2	130997461	130997508	Reference E2-Constitutive	0	1	0	0	0	1	0	0	0	0	0
chr2	131791628	131791910	Reference E2-Constitutive	0	0	0	0	0	0	0	0	0	0	0
chr2	131873517	131873619	Reference E2-Constitutive	0	0	0	0	0	0	0	0	0	0	0
chr2	131878588	131878623	Reference E2-Constitutive	0	0	0	0	0	0	0	0	0	0	0
chr2	131878666	131878711	Reference E2-Constitutive	0	0	0	0	0	0	0	0	0	0	0
chr2	132192021	132192199	Reference E2-Constitutive	0	1	0	0	0	1	0	1	0	1	0
chr2	132313723	132314117	Reference E2-Constitutive	0	0	0	0	0	0	0	0	0	1	0
chr2	132321498	132321816	Reference E2-Constitutive	0	0	0	0	0	0	0	0	0	0	0
chr2	132361955	132362062	Reference E2-Constitutive	0	0	0	0	0	0	0	0	0	0	0
chr2	132426552	132426735	Reference E2-Constitutive	0	0	0	0	0	0	0	0	0	0	0
chr2	133340063	133340372	Reference E2-Constitutive	0	1	0	0	0	0	0	0	0	1	0
chr2	134089286	134089547	Reference E2-Constitutive	0	0	1	0	0	0	0	0	0	1	0
chr2	134179237	134179353	Reference E2-Constitutive	0	0	0	0	0	0	0	0	0	0	0
chr2	134250399	134250896	Reference E2-Constitutive	0	0	0	0	0	0	0	0	0	1	0
chr2	134262435	134262944	Reference E2-Constitutive	0	0	0	0	0	0	0	0	0	1	0
chr2	134826089	134826415	Reference E2-Constitutive	0	0	0	0	0	0	0	0	0	0	0
chr2	135000861	135001191	Reference E2-Constitutive	0	0	0	0	0	0	0	0	0	0	0
chr2	135580983	135581282	Reference E2-Constitutive	0	0	0	0	0	0	0	0	0	0	0
chr2	136002709	136002975	Reference E2-Constitutive	0	0	0	0	0	0	0	0	0	0	0
chr2	136972081	136972174	Reference E2-Constitutive	0	0	0	0	0	0	0	0	0	0	0
chr2	136972728	136973039	Reference E2-Constitutive	0	0	1	0	0	0	0	0	0	0	0
chr2	137051626	137051906	Reference E2-Constitutive	0	0	0	0	0	0	0	0	0	0	0
chr2	137084797	137084930	Reference E2-Constitutive	0	0	1	0	0	0	0	0	0	0	0
chr2	137084972	137084976	Reference E2-Constitutive	0	0	1	0	0	0	0	0	0	0	0
chr2	137085172	137085278	Reference E2-Constitutive	0	0	1	0	0	0	0	0	0	0	0
chr2	137926268	137926506	Reference E2-Constitutive	0	0	0	0	0	0	0	0	0	0	0
chr2	137936645	137936803	Reference E2-Constitutive	0	0	0	0	0	0	0	0	0	0	0
chr2	138266409	138266703	Reference E2-Constitutive	0	0	1	0	0	0	0	0	0	0	0
chr2	138433523	138433832	Reference E2-Constitutive	0	0	0	0	0	0	0	0	0	1	0
chr2	138631619	138632037	Reference E2-Constitutive	0	0	0	0	0	0	0	0	0	1	0
chr2	138702234	138702617	Reference E2-Constitutive	0	0	0	0	0	0	0	0	0	0	0
chr2	138741352	138741610	Reference E2-Constitutive	0	0	0	0	0	0	0	0	0	0	0
chr2	139039672	139039990	Reference E2-Constitutive	0	0	0	0	0	0	0	0	0	0	0
chr2	139193268	139193666	Reference E2-Constitutive	0	0	0	0	0	0	0	0	0	1	0
chr2	139193733	139193881	Reference E2-Constitutive	0	0	0	0	0	0	0	0	0	0	0
chr2	139322406	139322869	Reference E2-Constitutive	0	0	0	0	0	0	0	0	0	0	0
chr2	139477992	139478088	Reference E2-Constitutive	0	0	0	0	0	0	0	0	0	1	0
chr2	140002772	140003217	Reference E2-Constitutive	0	0	1	0	0	0	0	0	0	0	0
chr2	140530905	140531106	Reference E2-Constitutive	0	0	1	0	0	0	0	0	0	0	0
chr2	140531181	140531599	Reference E2-Constitutive	0	0	1	0	0	0	0	0	0	0	0
chr2	141864027	141864323	Reference E2-Constitutive	0	0	0	0	1	0	0	0	0	0	0
chr2	142224973	142225285	Reference E2-Constitutive	0	0	0	0	0	0	0	0	0	0	0
chr2	142226426	142226571	Reference E2-Constitutive	0	0	0	0	0	0	0	0	0	0	0
chr2	142259570	142259703	Reference E2-Constitutive	0	0	0	0	0	0	0	0	0	0	0
chr2	142259752	142260146	Reference E2-Constitutive	0	0	0	0	0	0	0	0	0	0	0
chr2	142266518	142266552	Reference E2-Constitutive	0	0	0	0	0	0	0	0	0	0	0
chr2	142266826	142267036	Reference E2-Constitutive	0	0	0	0	0	0	0	0	0	0	0
chr2	142274865	142274962	Reference E2-Constitutive	0	0	0	0	0	0	0	0	0	0	0
chr2	142275239	142275252	Reference E2-Constitutive	0	0	0	0	0	0	0	0	0	0	0
chr2	142275473	142275766	Reference E2-Constitutive	0	0	0	0	0	0	0	0	0	0	0
chr2	142468221	142468553	Reference E2-Constitutive	0	0	0	0	0	0	0	0	0	1	1
chr2	142592751	142592957	Reference E2-Constitutive	0	0	0	0	0	0	0	0	0	0	0
chr2	142642070	142642085	Reference E2-Constitutive	0	0	0	0	0	0	0	0	0	0	0
chr2	142642199	142642583	Reference E2-Constitutive	0	0	0	0	0	0	0	0	0	0	0
chr2	143631872	143632171	Reference E2-Constitutive	0	0	0	0	0	0	0	0	0	0	0
chr2	143756248	143756334	Reference E2-Constitutive	0	0	0	0	0	0	0	0	0	0	0
chr2	144092370	144092679	Reference E2-Constitutive	0	0	0	0	0	0	0	0	0	0	0
chr2	144860085	144860197	Reference E2-Constitutive	0	0	0	0	0	0	0	0	0	0	0
chr2	148566281	148566396	Reference E2-Constitutive	0	0	0	0	0	0	0	0	0	0	0
chr2	148569902	148570348	Reference E2-Constitutive	0	0	0	0	0	0	0	0	0	1	0
chr2	149351815	149352083	Reference E2-Constitutive	0	1	0	0	0	0	0	0	0	0	0
chr2	149365144	149365479	Reference E2-Constitutive	0	1	0	0	0	0	0	0	0	0	0
chr2	149934441	149934770	Reference E2-Constitutive	0	0	1	0	0	0	0	0	0	1	0
chr2	149937456	149937681	Reference E2-Constitutive	0	0	0	0	0	0	0	0	0	0	0
chr2	150061744	150061855	Reference E2-Constitutive	0	0	0	0	0	0	0	0	0	0	0
chr2	150278952	150279039	Reference E2-Constitutive	0	0	0	0	0	0	0	0	0	0	0
chr2	150279269	150279289	Reference E2-Constitutive	0	0	0	0	0	0	0	0	0	0	0
chr2	150279436	150279834	Reference E2-Constitutive	0	0	0	0	0	0	0	0	0	1	0
chr2	150279883	150279914	Reference E2-Constitutive	0	0	0	0	0	0	0	0	0	0	0
chr2	150283949	150284160	Reference E2-Constitutive	0	0	0	0	0	0	0	0	0	0	0
chr2	150846096	150846474	Reference E2-Constitutive	0	0	0	0	0	0	0	0	0	1	0
chr2	150990274	150990302	Reference E2-Constitutive	0	0	0	0	0	0	0	0	0	0	0
chr2	151010861	151010946	Reference E2-Constitutive	0	0	0	0	0	0	0	0	0	0	0
chr2	151022867	151023058	Reference E2-Constitutive	0	0	0	0	0	0	0	0	0	0	0
chr2	151227230	151227408	Reference E2-Constitutive	0	0	0	0	0	0	0	0	0	0	0
chr2	151233298	151233439	Reference E2-Constitutive	0	0	0	0	0	0	0	0	0	0	0
chr2	151595747	151595898	Reference E2-Constitutive	0	0	0	0	0	0	0	0	0	0	0
chr2	152120712	152121037	Reference E2-Constitutive	0	1	0	0	0	0	0	0	0	0	0
chr2	152476062	152476316	Reference E2-Constitutive	0	0	0	0	0	0	0	0	0	0	0
chr2	154023221	154023295	Reference E2-Constitutive	0	0	0	0	0	0	0	0	0	0	0
chr2	154069694	154069992	Reference E2-Constitutive	0	0	0	0	0	0	0	0	0	0	0
chr2	154085599	154086025	Reference E2-Constitutive	0	0	0	0	0	0	0	0	0	0	0
chr2	155260024	155260233	Reference E2-Constitutive	0	0	0	0	0	0	0	0	0	0	0
chr2	155350888	155350983	Reference E2-Constitutive	0	0	0	0	0	0	0	0	0	0	0
chr2	155351149	155351190	Reference E2-Constitutive	0	0	0	0	0	0	0	0	0	0	0
chr2	155535287	155535659	Reference E2-Constitutive	0	0	0	0	0	0	0	0	0	0	0
chr2	155535705	155535747	Reference E2-Constitutive	0	0	0	0	0	0	0	0	0	0	0
chr2	155764618	155764646	Reference E2-Constitutive	0	0	0	0	0	0	0	0	0	0	0
chr2	156129011	156129189	Reference E2-Constitutive	0	0	0	0	0	0	0	0	0	0	0
chr2	156929357	156929613	Reference E2-Constitutive	0	0	0	0	0	0	0	0	0	1	0
chr2	157038560	157038982	Reference E2-Constitutive	0	0	0	0	0	0	0	0	0	1	0
chr2	157239670	157239684	Reference E2-Constitutive	0	0	0	0	0	0	0	0	0	0	0
chr2	157239695	157240050	Reference E2-Constitutive	0	0	0	0	0	0	0	0	0	0	0
chr2	157255931	157256288	Reference E2-Constitutive	0	1	0	0	0	0	0	0	0	1	0
chr2	157790489	157790805	Reference E2-Constitutive	0	1	0	0	0	0	0	0	0	0	0
chr2	157862213	157862344	Reference E2-Constitutive	0	0	0	0	0	0	0	0	0	0	0
chr2	157981776	157982038	Reference E2-Constitutive	0	0	1	0	0	0	0	0	0	1	0
chr2	158125674	158126011	Reference E2-Constitutive	0	0	0	0	0	0	0	0	0	0	0
chr2	159363774	159364123	Reference E2-Constitutive	0	1	1	0	0	0	0	0	0	1	0
chr2	159579979	159580856	Reference E2-Constitutive	0	0	0	0	0	0	0	0	0	1	0
chr2	159581496	159581565	Reference E2-Constitutive	0	0	0	0	0	0	0	0	0	0	0
chr2	159583769	159584210	Reference E2-Constitutive	0	1	0	0	0	0	0	0	0	1	0
chr2	159855576	159855781	Reference E2-Constitutive	0	0	0	0	0	0	0	0	0	0	0
chr2	159887491	159887541	Reference E2-Constitutive	0	0	0	0	0	0	0	0	0	0	0
chr2	159956083	159956372	Reference E2-Constitutive	0	0	1	0	0	0	0	0	0	0	0
chr2	159967884	159968075	Reference E2-Constitutive	0	0	0	0	0	0	0	0	0	1	0
chr2	159968161	159968425	Reference E2-Constitutive	0	0	0	0	0	0	0	1	0	1	0
chr2	160010232	160010552	Reference E2-Constitutive	0	0	0	0	0	0	0	0	0	0	0
chr2	161078251	161078573	Reference E2-Constitutive	0	0	0	0	0	0	0	0	0	1	0
chr2	161083839	161084114	Reference E2-Constitutive	0	0	0	0	0	0	0	0	0	0	0
chr2	161098463	161098532	Reference E2-Constitutive	0	0	0	0	0	0	0	0	0	0	0
chr2	161491004	161491328	Reference E2-Constitutive	0	0	0	0	0	0	0	0	0	1	0
chr2	161606980	161607330	Reference E2-Constitutive	0	0	0	0	0	0	0	0	0	0	0
chr2	161850229	161850274	Reference E2-Constitutive	0	0	0	0	0	0	0	0	0	1	0
chr2	162017461	162017494	Reference E2-Constitutive	0	0	0	0	0	0	0	0	0	1	0
chr2	162701417	162701691	Reference E2-Constitutive	0	0	0	0	0	0	0	0	0	0	0
chr2	162723920	162724175	Reference E2-Constitutive	0	0	0	0	0	0	0	0	0	0	0
chr2	162728499	162728535	Reference E2-Constitutive	0	0	1	0	0	0	0	0	0	0	0
chr2	162728612	162728624	Reference E2-Constitutive	0	0	1	0	0	0	0	0	0	0	0
chr2	162728682	162729037	Reference E2-Constitutive	0	0	1	0	0	0	0	0	0	1	0
chr2	162772923	162773187	Reference E2-Constitutive	0	0	1	0	0	0	0	0	0	0	0
chr2	163345842	163346145	Reference E2-Constitutive	0	0	0	0	0	0	0	0	0	0	0
chr2	163401852	163402110	Reference E2-Constitutive	0	0	0	0	0	0	0	0	0	0	0
chr2	163436494	163436778	Reference E2-Constitutive	0	0	0	0	0	0	0	0	0	0	0
chr2	163438968	163439352	Reference E2-Constitutive	0	0	0	0	0	0	0	0	0	0	0
chr2	163671982	163672235	Reference E2-Constitutive	0	0	0	0	0	0	0	0	0	0	0
chr2	163680767	163681077	Reference E2-Constitutive	0	0	0	0	0	0	0	0	0	0	0
chr2	164000882	164000948	Reference E2-Constitutive	0	0	0	0	0	0	0	0	0	0	0
chr2	164031873	164032068	Reference E2-Constitutive	0	0	0	0	0	0	0	0	0	0	0
chr2	164225552	164226011	Reference E2-Constitutive	0	0	0	0	0	0	0	0	0	0	0
chr2	164483126	164483202	Reference E2-Constitutive	0	0	0	0	0	0	0	0	0	0	0
chr2	164483253	164483457	Reference E2-Constitutive	0	0	0	0	0	0	0	0	0	0	0
chr2	164636802	164637084	Reference E2-Constitutive	0	0	0	0	0	0	0	0	0	0	0
chr2	164695479	164695901	Reference E2-Constitutive	0	0	0	0	0	0	0	0	0	0	0
chr2	164696718	164697397	Reference E2-Constitutive	0	0	0	0	0	0	0	0	0	0	0
chr2	164697700	164698125	Reference E2-Constitutive	0	0	0	0	0	0	0	0	0	0	0
chr2	164713287	164713544	Reference E2-Constitutive	0	0	0	0	0	0	0	0	0	0	0
chr2	164949787	164949908	Reference E2-Constitutive	0	0	0	0	0	0	0	0	0	0	0
chr2	164975999	164976186	Reference E2-Constitutive	0	0	0	0	0	0	0	0	0	0	0
chr2	165379095	165379488	Reference E2-Constitutive	0	0	0	0	0	0	0	0	0	1	0
chr2	166262758	166262828	Reference E2-Constitutive	0	0	0	0	0	0	0	0	0	0	0
chr2	166262863	166262998	Reference E2-Constitutive	0	0	0	0	0	0	0	0	0	0	0
chr2	166269807	166269873	Reference E2-Constitutive	0	0	0	0	0	0	0	0	0	0	0
chr2	167488204	167488448	Reference E2-Constitutive	0	0	0	0	0	0	0	0	0	0	0
chr2	168912771	168913204	Reference E2-Constitutive	0	0	0	0	0	0	0	0	0	0	0
chr2	169288183	169288546	Reference E2-Constitutive	0	0	0	0	0	0	0	0	0	0	0
chr2	169288790	169288815	Reference E2-Constitutive	0	0	0	0	0	0	0	0	0	0	0
chr2	169312578	169312666	Reference E2-Constitutive	0	0	0	0	0	0	0	0	0	0	0
chr2	169709841	169709894	Reference E2-Constitutive	0	0	0	0	0	0	0	0	0	0	0
chr2	169820803	169821063	Reference E2-Constitutive	0	0	0	0	0	0	0	0	0	0	0
chr2	170060422	170060807	Reference E2-Constitutive	0	0	0	0	0	0	0	0	0	1	0
chr2	171095206	171095647	Reference E2-Constitutive	0	1	0	0	0	0	0	0	0	1	0
chr2	171163529	171163908	Reference E2-Constitutive	0	1	0	0	0	0	0	0	0	0	0
chr2	171232029	171232092	Reference E2-Constitutive	0	0	1	0	0	0	0	0	0	0	0
chr2	172421103	172421339	Reference E2-Constitutive	0	0	0	0	0	0	0	0	0	1	1
chr2	172903593	172903835	Reference E2-Constitutive	0	0	0	0	0	0	0	0	0	0	0
chr2	173138814	173139191	Reference E2-Constitutive	0	0	0	0	0	1	0	1	0	1	0
chr2	173139471	173139637	Reference E2-Constitutive	0	0	0	0	0	0	0	0	0	0	0
chr2	173245331	173245386	Reference E2-Constitutive	0	0	0	0	0	0	0	0	0	0	0
chr2	173245482	173245739	Reference E2-Constitutive	0	0	0	0	0	0	0	0	0	0	1
chr2	174013287	174013503	Reference E2-Constitutive	0	0	0	0	0	0	0	0	0	0	0
chr2	174545480	174545839	Reference E2-Constitutive	0	0	0	0	0	0	0	0	0	0	0
chr2	174624131	174624155	Reference E2-Constitutive	0	1	0	0	0	0	0	0	0	0	0
chr2	174624208	174624342	Reference E2-Constitutive	0	1	0	0	0	0	0	0	0	0	0
chr2	174631684	174631982	Reference E2-Constitutive	0	1	0	0	0	0	0	0	0	0	0
chr2	174837250	174837598	Reference E2-Constitutive	0	0	0	0	0	0	0	0	0	0	0
chr2	174850371	174850657	Reference E2-Constitutive	0	1	0	0	0	0	0	0	0	1	0
chr2	175063610	175063748	Reference E2-Constitutive	0	0	0	0	0	0	0	0	0	1	0
chr2	175525769	175526063	Reference E2-Constitutive	0	0	1	0	0	0	0	0	0	0	0
chr2	175930790	175931008	Reference E2-Constitutive	0	0	0	0	0	0	0	0	0	0	0
chr2	177710410	177710793	Reference E2-Constitutive	0	0	0	0	0	1	0	1	0	1	0
chr2	178250018	178250129	Reference E2-Constitutive	0	0	1	0	0	0	0	0	1	1	0
chr2	178385874	178385952	Reference E2-Constitutive	0	0	0	0	0	0	0	0	0	0	0
chr2	180133252	180133382	Reference E2-Constitutive	0	0	0	0	0	0	0	0	0	0	0
chr2	180511608	180511917	Reference E2-Constitutive	0	1	0	0	0	0	0	0	0	0	0
chr2	181224886	181225123	Reference E2-Constitutive	0	0	0	0	0	0	0	0	0	0	0
chr2	181962070	181962279	Reference E2-Constitutive	0	0	0	0	0	0	0	0	0	0	0
chr2	182410745	182410878	Reference E2-Constitutive	0	0	0	0	0	0	0	0	0	1	0
chr2	182410995	182411003	Reference E2-Constitutive	0	0	0	0	0	0	0	0	0	0	0
chr2	182608204	182608305	Reference E2-Constitutive	0	0	0	0	0	0	0	0	0	0	0
chr2	182608708	182608781	Reference E2-Constitutive	0	0	0	0	0	0	0	0	0	0	0
chr2	182885391	182885858	Reference E2-Constitutive	0	0	0	0	0	0	0	0	0	0	0
chr2	182943543	182944296	Reference E2-Constitutive	0	0	0	0	0	0	0	0	0	0	0
chr2	182991263	182991505	Reference E2-Constitutive	0	0	0	0	0	0	0	0	0	0	0
chr2	186052006	186052506	Reference E2-Constitutive	0	1	0	0	0	0	0	0	0	0	0
chr2	186094318	186094605	Reference E2-Constitutive	0	0	0	0	0	0	0	0	0	0	0
chr2	186257944	186258234	Reference E2-Constitutive	0	0	0	0	0	0	0	0	0	0	0
chr2	187459907	187460214	Reference E2-Constitutive	0	0	0	0	0	0	0	0	0	0	0
chr2	187636644	187636840	Reference E2-Constitutive	0	0	0	0	0	0	0	0	0	0	0
chr2	189231925	189232136	Reference E2-Constitutive	0	0	0	0	0	0	0	0	0	0	0
chr2	189715549	189715990	Reference E2-Constitutive	0	0	0	0	0	0	0	0	0	0	0
chr2	190150233	190150483	Reference E2-Constitutive	0	0	0	0	0	0	0	0	0	0	0
chr2	190406030	190406749	Reference E2-Constitutive	0	0	0	0	0	1	0	0	0	1	0
chr2	190406903	190406942	Reference E2-Constitutive	0	0	0	0	0	0	0	0	0	1	0
chr2	190406979	190407028	Reference E2-Constitutive	0	0	0	0	0	0	0	0	0	1	0
chr2	190407091	190407334	Reference E2-Constitutive	0	0	0	0	0	0	0	0	0	0	0
chr2	191281865	191282261	Reference E2-Constitutive	0	0	0	0	0	0	0	0	0	0	0
chr2	191583658	191583988	Reference E2-Constitutive	0	0	0	0	0	0	0	0	0	1	0
chr2	191651075	191651930	Reference E2-Constitutive	0	1	0	0	0	0	0	0	0	1	0
chr2	191844846	191844986	Reference E2-Constitutive	0	0	0	0	0	0	0	0	0	0	0
chr2	192035064	192035071	Reference E2-Constitutive	0	0	0	0	0	0	0	0	0	0	0
chr2	192035110	192035213	Reference E2-Constitutive	0	0	0	0	0	0	0	0	0	0	0
chr2	192194658	192194783	Reference E2-Constitutive	0	0	0	0	0	0	0	0	0	0	0
chr2	192447256	192447436	Reference E2-Constitutive	0	0	0	0	0	0	0	0	0	0	0
chr2	193302885	193303265	Reference E2-Constitutive	0	0	1	0	0	0	0	0	0	0	0
chr2	193743621	193743912	Reference E2-Constitutive	0	0	0	0	0	0	0	0	0	0	0
chr2	194665608	194666001	Reference E2-Constitutive	0	0	0	0	0	0	0	0	0	0	0
chr2	195413792	195414342	Reference E2-Constitutive	0	0	0	0	0	0	0	0	0	0	0
chr2	195902988	195903156	Reference E2-Constitutive	0	0	0	0	0	0	0	0	0	0	0
chr2	196267518	196267655	Reference E2-Constitutive	0	0	0	0	0	0	0	0	0	0	0
chr2	196385407	196385528	Reference E2-Constitutive	0	0	0	0	0	0	0	0	0	0	0
chr2	196385744	196385824	Reference E2-Constitutive	0	0	0	0	0	0	0	0	0	0	0
chr2	196424016	196424327	Reference E2-Constitutive	0	0	0	0	0	0	0	0	0	0	0
chr2	196542185	196542268	Reference E2-Constitutive	0	0	0	0	0	0	0	0	0	0	0
chr2	197157142	197157360	Reference E2-Constitutive	0	0	0	0	0	0	0	0	0	1	0
chr2	197474780	197475176	Reference E2-Constitutive	0	0	0	0	0	0	0	0	0	0	0
chr2	198478163	198478529	Reference E2-Constitutive	0	0	0	0	0	0	0	0	0	1	0
chr2	198707572	198707987	Reference E2-Constitutive	0	0	0	0	0	0	0	0	0	1	0
chr2	199833023	199833306	Reference E2-Constitutive	0	0	0	0	0	0	0	0	0	0	0
chr2	200093958	200094197	Reference E2-Constitutive	0	0	0	0	0	0	0	0	0	0	0
chr2	200207063	200207351	Reference E2-Constitutive	0	0	0	0	0	0	0	0	0	0	0
chr2	200896680	200896766	Reference E2-Constitutive	0	0	0	0	0	0	0	0	0	0	0
chr2	201049783	201050042	Reference E2-Constitutive	0	0	0	0	0	0	0	0	0	1	0
chr2	201153368	201153727	Reference E2-Constitutive	0	1	0	0	0	0	0	0	0	1	0
chr2	201165370	201165701	Reference E2-Constitutive	0	0	0	0	0	0	0	0	0	1	0
chr2	201175503	201175703	Reference E2-Constitutive	0	0	1	0	0	0	0	0	0	0	0
chr2	201520639	201520903	Reference E2-Constitutive	0	0	0	0	0	0	0	0	0	0	0
chr2	201527580	201527795	Reference E2-Constitutive	0	0	0	0	0	0	0	0	0	0	0
chr2	201530434	201530723	Reference E2-Constitutive	0	0	0	0	0	0	0	0	0	0	0
chr2	201530921	201530953	Reference E2-Constitutive	0	0	0	0	0	0	0	0	0	0	0
chr2	201544632	201544871	Reference E2-Constitutive	0	0	0	0	0	0	0	0	0	0	0
chr2	201611718	201611954	Reference E2-Constitutive	0	1	1	0	0	0	0	0	0	0	0
chr2	201612743	201613130	Reference E2-Constitutive	0	1	0	0	0	0	0	0	0	0	0
chr2	201647031	201647111	Reference E2-Constitutive	0	0	0	0	0	0	0	0	0	0	0
chr2	202850445	202850804	Reference E2-Constitutive	0	1	0	0	0	0	0	0	0	1	0
chr2	203226900	203227057	Reference E2-Constitutive	0	0	0	0	0	0	0	0	0	0	0
chr2	204974310	204974684	Reference E2-Constitutive	0	1	0	0	0	0	0	0	0	1	0
chr2	204979627	204979974	Reference E2-Constitutive	0	0	0	0	0	0	0	0	0	1	0
chr2	204984946	204985154	Reference E2-Constitutive	0	0	0	0	0	0	0	0	0	0	0
chr2	205272446	205272750	Reference E2-Constitutive	0	0	0	0	0	0	0	0	0	0	0
chr2	206619019	206619259	Reference E2-Constitutive	0	0	0	0	0	0	0	0	0	0	0
chr2	208038415	208038762	Reference E2-Constitutive	0	0	0	0	0	0	0	0	0	0	1
chr2	208123268	208123543	Reference E2-Constitutive	0	0	0	0	0	0	0	0	0	0	0
chr2	208216094	208216369	Reference E2-Constitutive	0	0	0	0	0	0	0	0	0	0	0
chr2	208259831	208259976	Reference E2-Constitutive	0	0	0	0	0	0	0	0	0	0	0
chr2	208497659	208497724	Reference E2-Constitutive	0	0	0	0	0	0	0	0	0	0	0
chr2	208497899	208498081	Reference E2-Constitutive	0	0	0	0	0	0	0	0	0	0	0
chr2	208902552	208902682	Reference E2-Constitutive	0	0	0	0	0	0	0	0	0	0	0
chr2	209264079	209264280	Reference E2-Constitutive	0	0	0	0	0	0	0	0	0	0	1
chr2	209794205	209794476	Reference E2-Constitutive	0	0	0	0	0	0	0	0	0	1	0
chr2	210233703	210233799	Reference E2-Constitutive	0	0	0	0	0	0	0	0	0	0	0
chr2	211994717	211994746	Reference E2-Constitutive	0	0	0	0	0	0	0	0	0	0	0
chr2	211994904	211995130	Reference E2-Constitutive	0	0	0	0	0	0	0	0	0	0	0
chr2	212287782	212288156	Reference E2-Constitutive	0	0	1	0	0	0	0	0	0	1	0
chr2	212299914	212300279	Reference E2-Constitutive	0	0	1	0	0	0	0	0	0	0	1
chr2	212700564	212700647	Reference E2-Constitutive	0	0	0	0	0	0	0	0	0	1	0
chr2	212803860	212804142	Reference E2-Constitutive	0	0	0	0	0	0	0	0	0	0	0
chr2	212806081	212806321	Reference E2-Constitutive	0	0	0	0	0	0	0	0	0	0	0
chr2	214039948	214040009	Reference E2-Constitutive	0	0	0	0	0	0	0	0	0	0	0
chr2	215243054	215243919	Reference E2-Constitutive	0	0	0	0	0	1	0	0	0	1	0
chr2	216081535	216081926	Reference E2-Constitutive	0	0	1	0	0	0	0	0	0	1	0
chr2	216082383	216082472	Reference E2-Constitutive	0	0	0	0	0	0	0	0	0	0	0
chr2	216226770	216226853	Reference E2-Constitutive	0	0	0	0	0	0	0	0	0	0	0
chr2	216693288	216693376	Reference E2-Constitutive	0	0	0	0	0	0	0	0	0	0	0
chr2	216808252	216808334	Reference E2-Constitutive	0	0	0	0	0	0	0	0	0	0	0
chr2	216831104	216831344	Reference E2-Constitutive	0	0	0	0	0	0	0	0	0	1	0
chr2	216844354	216844702	Reference E2-Constitutive	0	1	1	0	0	0	0	0	0	1	0
chr2	216847148	216847760	Reference E2-Constitutive	0	1	0	0	0	1	1	1	0	1	0
chr2	216997269	216997726	Reference E2-Constitutive	0	0	0	0	0	0	0	0	0	1	0
chr2	217158726	217159045	Reference E2-Constitutive	0	0	0	0	0	0	0	0	0	0	0
chr2	217159116	217159178	Reference E2-Constitutive	0	0	0	0	0	0	0	0	0	0	0
chr2	217415926	217416076	Reference E2-Constitutive	0	0	0	0	0	0	0	0	0	0	0
chr2	217490972	217491369	Reference E2-Constitutive	0	0	0	0	0	0	0	0	0	0	0
chr2	217549484	217549676	Reference E2-Constitutive	0	0	0	0	0	0	0	0	0	0	0
chr2	217619344	217619465	Reference E2-Constitutive	0	0	0	0	0	0	0	0	0	0	0
chr2	217720659	217720724	Reference E2-Constitutive	0	0	0	0	0	0	0	0	0	0	0
chr2	217801559	217801919	Reference E2-Constitutive	0	0	0	0	0	0	0	0	0	0	0
chr2	217957288	217957748	Reference E2-Constitutive	0	1	0	0	0	1	0	0	0	1	0
chr2	218112170	218112580	Reference E2-Constitutive	0	0	1	0	0	0	0	0	1	1	0
chr2	218153855	218154186	Reference E2-Constitutive	0	0	0	0	0	0	0	0	0	0	1
chr2	218154245	218154295	Reference E2-Constitutive	0	0	0	0	0	0	0	0	0	0	0
chr2	218154666	218154907	Reference E2-Constitutive	0	0	0	0	0	0	0	0	0	0	0
chr2	218179075	218179195	Reference E2-Constitutive	0	0	0	0	0	0	0	0	0	0	0
chr2	218191123	218191195	Reference E2-Constitutive	0	0	0	0	0	0	0	0	0	0	0
chr2	218191241	218191256	Reference E2-Constitutive	0	0	0	0	0	0	0	0	0	0	0
chr2	218196291	218196925	Reference E2-Constitutive	0	0	1	0	0	0	0	0	0	1	0
chr2	218225706	218225824	Reference E2-Constitutive	0	0	0	0	0	0	0	0	0	0	0
chr2	218225934	218226191	Reference E2-Constitutive	0	0	0	0	0	0	0	0	0	0	0
chr2	218231106	218231173	Reference E2-Constitutive	0	0	0	0	0	0	0	0	0	0	0
chr2	218231373	218231409	Reference E2-Constitutive	0	0	1	0	0	0	0	0	0	0	0
chr2	218231579	218231995	Reference E2-Constitutive	0	0	0	0	0	0	0	0	0	1	0
chr2	218232209	218232489	Reference E2-Constitutive	0	0	0	0	0	0	0	0	0	0	0
chr2	218252242	218253181	Reference E2-Constitutive	0	0	0	0	0	0	0	0	0	1	0
chr2	218261160	218261305	Reference E2-Constitutive	0	0	0	0	0	0	0	0	0	0	0
chr2	218521203	218521417	Reference E2-Constitutive	0	0	0	0	0	0	0	0	0	0	0
chr2	218546441	218546739	Reference E2-Constitutive	0	0	0	0	0	0	0	0	0	0	0
chr2	218549927	218549985	Reference E2-Constitutive	0	0	0	0	0	0	0	0	0	0	0
chr2	218550025	218550229	Reference E2-Constitutive	0	0	0	0	0	0	0	0	0	0	0
chr2	218568888	218568999	Reference E2-Constitutive	0	0	0	0	0	0	0	0	0	0	0
chr2	218808323	218808528	Reference E2-Constitutive	0	0	0	0	0	0	0	0	0	1	0
chr2	218808875	218809106	Reference E2-Constitutive	0	0	0	0	0	0	0	0	0	1	0
chr2	218816219	218816469	Reference E2-Constitutive	0	0	1	0	0	0	0	0	0	0	0
chr2	218852948	218853141	Reference E2-Constitutive	0	0	1	0	0	0	0	0	0	1	0
chr2	219187080	219187690	Reference E2-Constitutive	0	0	0	0	0	0	0	0	0	1	0
chr2	219187863	219187901	Reference E2-Constitutive	0	0	0	0	0	0	0	0	0	0	0
chr2	219309322	219309711	Reference E2-Constitutive	0	0	0	0	0	0	0	0	0	0	0
chr2	219310316	219310775	Reference E2-Constitutive	0	0	0	0	0	0	0	0	0	0	0
chr2	220263592	220264087	Reference E2-Constitutive	0	0	0	0	0	0	0	0	0	1	0
chr2	220264129	220264151	Reference E2-Constitutive	0	0	0	0	0	0	0	0	0	0	0
chr2	220264645	220265312	Reference E2-Constitutive	0	0	0	0	0	0	0	0	0	1	0
chr2	220343251	220343569	Reference E2-Constitutive	0	0	0	0	0	0	0	0	0	0	0
chr2	220433906	220434010	Reference E2-Constitutive	0	0	0	0	0	0	0	0	0	0	0
chr2	220436784	220437006	Reference E2-Constitutive	0	0	0	0	0	0	0	0	0	0	0
chr2	220587107	220587571	Reference E2-Constitutive	0	0	0	0	0	0	0	0	0	0	0
chr2	220954845	220954973	Reference E2-Constitutive	0	0	0	0	0	0	0	0	0	0	0
chr2	221089699	221090210	Reference E2-Constitutive	0	0	0	0	0	0	0	0	0	0	0
chr2	221142221	221142725	Reference E2-Constitutive	0	0	0	0	0	0	0	0	0	0	0
chr2	221398317	221398594	Reference E2-Constitutive	0	0	0	0	0	0	0	0	0	1	0
chr2	221399094	221399366	Reference E2-Constitutive	0	0	0	0	0	0	0	0	0	0	0
chr2	221484346	221484437	Reference E2-Constitutive	0	0	0	0	0	0	0	0	0	1	0
chr2	222632119	222632565	Reference E2-Constitutive	0	0	0	0	0	0	0	0	0	0	0
chr2	222669876	222670140	Reference E2-Constitutive	0	0	0	0	0	0	0	0	0	0	0
chr2	223642207	223642347	Reference E2-Constitutive	0	0	0	0	0	0	0	0	0	0	0
chr2	223659971	223660189	Reference E2-Constitutive	0	0	0	0	0	0	0	0	0	0	0
chr2	223660713	223661021	Reference E2-Constitutive	0	0	0	0	0	0	0	0	0	0	0
chr2	223661429	223661669	Reference E2-Constitutive	0	0	0	0	0	0	0	0	0	0	0
chr2	223749841	223750107	Reference E2-Constitutive	0	0	0	0	0	0	0	0	0	0	0
chr2	223833453	223833747	Reference E2-Constitutive	0	0	0	0	0	0	0	0	0	1	0
chr2	223886153	223886338	Reference E2-Constitutive	0	0	0	0	0	0	0	0	0	1	0
chr2	224609299	224609575	Reference E2-Constitutive	0	0	0	0	0	0	0	0	0	0	0
chr2	224679896	224679936	Reference E2-Constitutive	0	0	0	0	0	0	0	0	0	0	0
chr2	225196405	225196855	Reference E2-Constitutive	0	0	0	0	0	1	0	0	0	0	0
chr2	226480265	226480618	Reference E2-Constitutive	0	1	0	0	0	1	0	0	0	1	0
chr2	226511404	226511792	Reference E2-Constitutive	0	0	0	0	0	0	0	0	0	0	0
chr2	226602463	226602691	Reference E2-Constitutive	0	0	0	0	0	0	0	0	0	0	0
chr2	226705977	226706339	Reference E2-Constitutive	0	0	0	0	0	0	0	0	0	0	0
chr2	226707704	226708113	Reference E2-Constitutive	0	0	0	0	0	0	0	0	0	1	0
chr2	226979871	226980055	Reference E2-Constitutive	0	0	0	0	0	0	0	0	0	0	0
chr2	226983502	226983588	Reference E2-Constitutive	0	0	0	0	0	0	0	0	0	0	0
chr2	226983769	226984195	Reference E2-Constitutive	0	0	0	0	0	0	0	0	0	0	0
chr2	226989440	226989614	Reference E2-Constitutive	0	0	0	0	0	0	0	0	0	0	0
chr2	226995974	226996261	Reference E2-Constitutive	0	0	1	0	0	0	0	0	0	0	0
chr2	227015833	227016274	Reference E2-Constitutive	0	1	0	0	0	1	1	1	1	1	0
chr2	227046414	227046696	Reference E2-Constitutive	0	0	0	0	0	0	0	0	0	1	0
chr2	227121897	227122120	Reference E2-Constitutive	0	0	0	0	0	0	0	0	0	1	0
chr2	227149006	227149372	Reference E2-Constitutive	0	0	1	0	0	0	0	0	0	0	0
chr2	227149427	227149552	Reference E2-Constitutive	0	0	1	0	0	0	0	0	0	0	0
chr2	227152705	227152949	Reference E2-Constitutive	0	0	0	0	0	0	0	0	0	0	0
chr2	227268152	227268342	Reference E2-Constitutive	0	0	0	0	0	0	0	0	0	0	0
chr2	227342837	227342970	Reference E2-Constitutive	0	0	0	0	0	0	0	0	0	0	1
chr2	227343161	227343350	Reference E2-Constitutive	0	0	0	0	0	0	0	0	0	0	0
chr2	228272480	228272610	Reference E2-Constitutive	0	0	0	0	0	0	0	0	0	0	0
chr2	228330954	228331356	Reference E2-Constitutive	0	0	0	0	0	0	0	0	0	0	0
chr2	228332903	228333306	Reference E2-Constitutive	0	0	0	0	0	0	0	0	0	0	0
chr2	228567962	228568361	Reference E2-Constitutive	0	0	0	0	0	0	0	0	0	0	1
chr2	230507162	230507389	Reference E2-Constitutive	0	0	0	0	0	0	0	0	0	0	0
chr2	231283204	231283341	Reference E2-Constitutive	0	0	0	0	0	0	0	0	0	1	0
chr2	231735947	231736008	Reference E2-Constitutive	0	0	0	0	0	0	0	0	0	0	0
chr2	231915216	231915251	Reference E2-Constitutive	0	0	0	0	0	0	0	0	0	0	0
chr2	232384199	232384475	Reference E2-Constitutive	0	0	1	0	0	0	0	0	0	1	0
chr2	232465598	232465641	Reference E2-Constitutive	0	0	0	0	0	0	0	0	0	1	0
chr2	232571048	232571154	Reference E2-Constitutive	0	1	0	0	0	0	0	0	0	1	0
chr2	232572519	232572781	Reference E2-Constitutive	0	0	1	0	0	0	0	0	0	0	0
chr2	233160679	233161034	Reference E2-Constitutive	0	0	0	0	0	0	0	0	0	0	0
chr2	233190650	233190722	Reference E2-Constitutive	0	0	0	0	0	0	0	0	0	0	0
chr2	233488633	233488822	Reference E2-Constitutive	0	0	0	0	0	0	0	0	0	0	0
chr2	233610021	233610171	Reference E2-Constitutive	0	0	0	0	0	0	0	0	0	0	0
chr2	233993639	233993726	Reference E2-Constitutive	0	0	0	0	0	0	0	0	0	0	0
chr2	234197611	234197721	Reference E2-Constitutive	0	0	0	0	0	0	0	0	0	0	0
chr2	234395707	234395796	Reference E2-Constitutive	0	0	0	0	0	0	0	0	0	0	0
chr2	234395956	234395998	Reference E2-Constitutive	0	0	0	0	0	0	0	0	0	0	0
chr2	234396387	234396726	Reference E2-Constitutive	0	0	0	0	0	0	0	0	0	0	0
chr2	235371249	235371595	Reference E2-Constitutive	0	0	0	0	0	0	0	0	0	0	0
chr2	236079680	236079849	Reference E2-Constitutive	0	0	0	0	0	0	0	0	0	0	0
chr2	236353013	236353161	Reference E2-Constitutive	0	0	0	0	0	0	0	0	0	0	0
chr2	236429314	236429406	Reference E2-Constitutive	0	0	0	0	0	0	0	0	0	0	0
chr2	236429464	236429713	Reference E2-Constitutive	0	0	0	0	0	0	0	0	0	0	0
chr2	236451599	236451625	Reference E2-Constitutive	0	0	0	0	0	0	0	0	0	0	0
chr2	236956688	236956899	Reference E2-Constitutive	0	0	0	0	0	0	0	0	0	0	0
chr2	237357995	237358048	Reference E2-Constitutive	0	0	0	0	0	0	0	0	0	0	0
chr2	237487929	237487996	Reference E2-Constitutive	0	0	0	0	0	0	0	0	0	0	0
chr2	237492720	237492801	Reference E2-Constitutive	0	0	0	0	0	0	0	0	0	0	0
chr2	237501547	237501901	Reference E2-Constitutive	0	0	0	0	0	0	0	0	0	1	0
chr2	237520209	237520607	Reference E2-Constitutive	0	1	0	0	0	0	0	0	0	0	0
chr2	237576971	237577232	Reference E2-Constitutive	0	1	1	0	0	0	0	0	0	1	0
chr2	237591524	237591676	Reference E2-Constitutive	0	0	0	0	0	0	0	0	0	0	0
chr2	237600590	237600773	Reference E2-Constitutive	0	0	0	0	0	0	0	0	0	0	0
chr2	237601471	237602012	Reference E2-Constitutive	0	0	1	0	0	0	0	0	0	1	0
chr2	237612043	237612359	Reference E2-Constitutive	0	0	0	0	0	0	0	0	0	0	0
chr2	237639037	237639387	Reference E2-Constitutive	0	0	0	0	0	0	0	0	0	0	0
chr2	237640354	237641136	Reference E2-Constitutive	0	1	0	0	0	0	0	0	0	1	0
chr2	237648394	237648640	Reference E2-Constitutive	0	0	0	0	0	0	0	0	0	0	0
chr2	237654427	237654783	Reference E2-Constitutive	0	0	0	0	0	0	0	0	0	0	0
chr2	237678400	237678828	Reference E2-Constitutive	0	0	1	0	0	0	0	0	0	0	0
chr2	237727206	237727462	Reference E2-Constitutive	0	0	0	0	0	0	0	0	0	0	0
chr2	237733438	237733911	Reference E2-Constitutive	0	0	0	0	0	0	0	0	0	1	0
chr2	237733952	237733962	Reference E2-Constitutive	0	0	0	0	0	0	0	0	0	0	0
chr2	237734032	237734073	Reference E2-Constitutive	0	0	0	0	0	0	0	0	0	0	0
chr2	237783531	237783853	Reference E2-Constitutive	0	0	1	0	0	0	0	0	0	1	0
chr2	237784494	237784586	Reference E2-Constitutive	0	0	0	0	0	0	0	0	0	0	0
chr2	237805349	237805685	Reference E2-Constitutive	0	0	1	0	0	0	0	0	0	0	0
chr2	237875853	237876126	Reference E2-Constitutive	0	0	0	0	0	0	0	0	0	0	0
chr2	237895148	237895520	Reference E2-Constitutive	0	0	0	0	0	0	0	0	0	1	0
chr2	237897737	237897760	Reference E2-Constitutive	0	0	0	0	0	0	0	0	0	0	0
chr2	237934447	237934753	Reference E2-Constitutive	0	0	0	0	0	0	0	0	0	0	0
chr2	237949906	237950339	Reference E2-Constitutive	0	1	0	0	0	0	0	0	0	1	0
chr2	237952763	237952795	Reference E2-Constitutive	0	0	0	0	0	0	0	0	0	0	0
chr2	237953091	237953349	Reference E2-Constitutive	0	0	0	0	0	0	0	0	0	0	0
chr2	237984645	237984958	Reference E2-Constitutive	0	0	0	0	0	0	0	0	0	0	0
chr2	238144058	238144356	Reference E2-Constitutive	0	0	0	0	0	1	0	1	0	1	0
chr2	238392163	238392413	Reference E2-Constitutive	0	0	0	0	0	0	0	0	0	0	0
chr2	238395801	238396039	Reference E2-Constitutive	0	0	0	0	0	0	0	0	0	0	0
chr2	238398050	238398414	Reference E2-Constitutive	0	0	0	0	0	0	0	0	0	0	1
chr2	238404992	238405458	Reference E2-Constitutive	0	0	0	0	0	0	0	0	0	1	0
chr2	238409693	238410076	Reference E2-Constitutive	0	0	0	0	0	0	0	0	0	1	0
chr2	238411107	238411548	Reference E2-Constitutive	0	0	1	0	0	1	0	0	0	1	0
chr2	238418693	238419127	Reference E2-Constitutive	0	0	0	0	0	0	0	0	0	1	0
chr2	238467569	238468082	Reference E2-Constitutive	0	1	0	0	0	1	1	1	1	1	0
chr2	238599832	238599866	Reference E2-Constitutive	0	0	0	0	0	0	0	0	0	0	0
chr2	238849046	238849180	Reference E2-Constitutive	0	0	0	0	0	0	0	0	0	0	0
chr2	238849489	238849780	Reference E2-Constitutive	0	0	0	0	0	0	0	0	0	1	0
chr2	239050721	239050801	Reference E2-Constitutive	0	0	0	0	0	0	0	0	0	0	0
chr2	239473068	239473327	Reference E2-Constitutive	0	0	0	0	0	0	0	0	0	0	0
chr2	239593298	239593344	Reference E2-Constitutive	0	0	0	0	0	0	0	0	0	0	0
chr2	239928797	239928988	Reference E2-Constitutive	0	0	0	0	0	0	0	0	0	1	0
chr2	240103813	240103865	Reference E2-Constitutive	0	0	0	0	0	0	0	0	0	0	0
chr2	240189903	240190400	Reference E2-Constitutive	0	0	0	0	0	0	0	0	0	1	0
chr2	241008997	241009750	Reference E2-Constitutive	0	1	1	0	0	0	0	0	0	1	0
chr2	241191003	241191223	Reference E2-Constitutive	0	0	0	0	0	0	0	0	0	1	0
chr2	241389757	241390004	Reference E2-Constitutive	0	0	0	0	0	0	0	0	0	0	0
chr2	241394772	241394873	Reference E2-Constitutive	0	0	0	0	0	0	0	0	0	0	0
chr2	241396697	241397306	Reference E2-Constitutive	0	0	0	0	0	0	0	0	0	0	0
chr2	241505391	241505601	Reference E2-Constitutive	0	0	0	0	0	0	0	0	0	0	0
chr2	241796748	241796764	Reference E2-Constitutive	0	0	0	0	0	0	0	0	0	0	0
chr2	241808096	241808150	Reference E2-Constitutive	0	0	0	0	0	0	0	0	0	0	0
chr2	241828952	241829106	Reference E2-Constitutive	0	0	0	0	0	0	0	0	0	0	0
chr2	241832921	241833087	Reference E2-Constitutive	0	0	0	0	0	0	0	0	0	0	0
chr2	241941313	241941363	Reference E2-Constitutive	0	0	0	0	0	0	0	0	0	0	0
chr2	242130487	242130697	Reference E2-Constitutive	0	0	0	0	0	0	0	0	0	0	0
chr2	242130735	242130736	Reference E2-Constitutive	0	0	0	0	0	0	0	0	0	0	0
chr2	242209210	242209279	Reference E2-Constitutive	0	0	0	0	0	0	0	0	0	0	0
chr2	242224773	242225016	Reference E2-Constitutive	0	0	0	0	0	0	0	0	0	0	0
chr3	3678495	3678860	Reference E2-Constitutive	0	0	1	0	0	0	0	0	0	0	0
chr3	3728654	3728923	Reference E2-Constitutive	0	0	1	0	0	0	0	0	0	0	1
chr3	3770557	3770663	Reference E2-Constitutive	0	0	0	0	0	0	0	0	0	0	0
chr3	4480022	4480321	Reference E2-Constitutive	0	0	0	0	0	0	0	0	0	0	0
chr3	4685983	4686091	Reference E2-Constitutive	0	0	0	0	0	0	0	0	0	0	0
chr3	4692319	4692618	Reference E2-Constitutive	0	0	0	0	0	0	0	0	0	0	0
chr3	4728883	4729276	Reference E2-Constitutive	0	0	0	0	0	0	0	0	0	1	0
chr3	4730047	4730446	Reference E2-Constitutive	0	0	0	0	0	0	0	0	0	1	0
chr3	4755753	4755941	Reference E2-Constitutive	0	1	1	0	0	0	0	0	0	1	0
chr3	4786165	4786427	Reference E2-Constitutive	0	0	1	0	0	0	0	0	0	0	0
chr3	4921051	4921110	Reference E2-Constitutive	0	0	0	0	0	0	0	0	0	0	0
chr3	5019393	5019471	Reference E2-Constitutive	0	0	0	0	0	0	0	0	0	0	0
chr3	5020099	5020141	Reference E2-Constitutive	0	0	0	0	0	0	0	0	0	1	0
chr3	5041687	5041757	Reference E2-Constitutive	0	0	0	0	0	0	0	0	0	0	0
chr3	5067993	5068046	Reference E2-Constitutive	0	0	1	0	0	0	0	0	0	1	0
chr3	5230737	5230783	Reference E2-Constitutive	0	0	0	0	0	0	0	0	0	0	0
chr3	5296361	5296665	Reference E2-Constitutive	0	0	0	0	0	0	0	0	0	1	0
chr3	7148384	7148650	Reference E2-Constitutive	0	0	0	0	0	0	0	0	0	1	0
chr3	7148751	7148798	Reference E2-Constitutive	0	0	0	0	0	0	0	0	0	0	0
chr3	8365839	8365934	Reference E2-Constitutive	0	0	0	0	0	0	0	0	0	1	0
chr3	8371586	8371834	Reference E2-Constitutive	0	0	0	0	0	0	0	0	0	0	0
chr3	8498075	8498367	Reference E2-Constitutive	0	0	0	0	0	0	0	0	0	1	0
chr3	8498445	8498831	Reference E2-Constitutive	0	0	0	0	0	0	0	0	0	1	0
chr3	9140418	9140702	Reference E2-Constitutive	0	0	0	0	0	0	0	0	0	1	0
chr3	9211655	9211865	Reference E2-Constitutive	0	0	0	0	0	0	0	0	0	0	0
chr3	9246046	9246218	Reference E2-Constitutive	0	0	0	0	0	0	0	0	0	0	0
chr3	10012228	10012307	Reference E2-Constitutive	0	0	0	0	0	0	0	0	0	0	0
chr3	10018777	10018941	Reference E2-Constitutive	0	0	0	0	0	0	0	0	0	0	0
chr3	10840783	10840891	Reference E2-Constitutive	0	0	0	0	0	0	0	0	0	0	0
chr3	11661677	11662005	Reference E2-Constitutive	0	0	0	0	0	0	0	0	0	0	0
chr3	11662246	11662270	Reference E2-Constitutive	0	0	0	0	0	0	0	0	0	0	0
chr3	11801535	11801831	Reference E2-Constitutive	0	0	0	0	0	0	0	0	0	0	0
chr3	11809550	11809805	Reference E2-Constitutive	0	0	0	0	0	0	0	0	0	0	0
chr3	11816909	11817169	Reference E2-Constitutive	0	0	0	0	0	0	0	0	0	0	0
chr3	12238240	12238513	Reference E2-Constitutive	0	0	0	0	0	0	0	0	0	0	0
chr3	12295199	12295249	Reference E2-Constitutive	0	0	0	0	0	0	0	0	0	0	0
chr3	12413142	12413637	Reference E2-Constitutive	0	0	1	0	0	0	0	0	0	0	0
chr3	12417202	12417317	Reference E2-Constitutive	0	0	0	0	0	0	0	0	0	0	0
chr3	12447387	12447549	Reference E2-Constitutive	0	0	0	0	0	0	0	0	0	0	0
chr3	12486365	12486952	Reference E2-Constitutive	0	0	0	0	0	0	0	0	0	0	0
chr3	12729583	12729830	Reference E2-Constitutive	0	0	0	0	0	0	0	0	0	0	0
chr3	12894920	12895002	Reference E2-Constitutive	0	0	0	0	0	0	0	0	0	0	0
chr3	12994723	12994940	Reference E2-Constitutive	0	0	0	0	0	0	0	0	0	0	0
chr3	13147940	13148258	Reference E2-Constitutive	0	0	0	0	0	0	0	0	0	0	0
chr3	13153602	13153916	Reference E2-Constitutive	0	0	0	0	0	0	0	0	0	0	0
chr3	13319526	13319601	Reference E2-Constitutive	0	0	0	0	0	0	0	0	0	0	0
chr3	13517660	13518017	Reference E2-Constitutive	0	1	0	0	0	1	1	1	0	1	0
chr3	13549393	13549652	Reference E2-Constitutive	0	0	0	0	0	0	0	0	0	0	0
chr3	13555673	13556020	Reference E2-Constitutive	0	0	0	0	0	0	0	0	0	0	0
chr3	13575243	13575656	Reference E2-Constitutive	0	0	0	0	0	0	0	0	0	0	0
chr3	13579302	13579681	Reference E2-Constitutive	0	0	0	0	0	0	0	0	0	0	0
chr3	13694371	13694382	Reference E2-Constitutive	0	0	0	0	0	0	0	0	0	0	0
chr3	13694429	13694481	Reference E2-Constitutive	0	0	0	0	0	0	0	0	0	0	0
chr3	14243842	14244129	Reference E2-Constitutive	0	0	0	0	0	0	0	0	0	0	0
chr3	14266556	14266578	Reference E2-Constitutive	0	0	0	0	0	0	0	0	0	0	0
chr3	14266652	14266775	Reference E2-Constitutive	0	0	0	0	0	0	0	0	0	0	0
chr3	14269371	14269372	Reference E2-Constitutive	0	0	0	0	0	0	0	0	0	0	0
chr3	14269420	14269567	Reference E2-Constitutive	0	0	0	0	0	0	0	0	0	0	0
chr3	14271313	14271559	Reference E2-Constitutive	0	0	0	0	0	0	0	0	0	0	0
chr3	14298093	14298485	Reference E2-Constitutive	0	1	0	0	0	0	0	0	0	0	1
chr3	14306839	14307082	Reference E2-Constitutive	0	1	0	0	0	0	0	0	0	0	0
chr3	14307125	14307385	Reference E2-Constitutive	0	0	0	0	0	0	0	0	0	0	0
chr3	14309593	14309812	Reference E2-Constitutive	0	0	1	0	0	0	0	0	0	0	0
chr3	14310156	14310201	Reference E2-Constitutive	0	0	1	0	0	0	0	0	0	0	0
chr3	14347380	14347651	Reference E2-Constitutive	0	0	0	0	0	0	0	0	0	0	0
chr3	14454406	14454745	Reference E2-Constitutive	0	1	0	0	0	0	0	0	0	1	0
chr3	14455174	14455299	Reference E2-Constitutive	0	0	0	0	0	0	0	0	0	0	0
chr3	14481363	14481442	Reference E2-Constitutive	0	0	1	0	0	0	0	0	0	0	0
chr3	14712413	14712692	Reference E2-Constitutive	0	1	0	0	0	0	0	0	0	0	1
chr3	14713815	14714048	Reference E2-Constitutive	0	1	0	0	0	0	0	0	0	0	0
chr3	14877528	14877756	Reference E2-Constitutive	0	0	0	0	0	0	0	0	0	0	0
chr3	14925791	14925982	Reference E2-Constitutive	0	0	0	0	0	0	0	0	0	0	0
chr3	14926245	14926638	Reference E2-Constitutive	0	0	0	0	0	0	0	0	0	0	0
chr3	14926778	14927022	Reference E2-Constitutive	0	0	0	0	0	0	0	0	0	0	0
chr3	15334333	15334888	Reference E2-Constitutive	0	1	0	0	0	0	0	0	0	1	0
chr3	15351943	15352530	Reference E2-Constitutive	0	0	1	0	0	0	0	0	0	1	0
chr3	15367585	15367822	Reference E2-Constitutive	0	0	0	0	0	0	0	0	0	0	0
chr3	15428702	15428974	Reference E2-Constitutive	0	0	0	0	0	0	0	0	0	0	0
chr3	15518983	15519289	Reference E2-Constitutive	0	0	0	0	0	0	0	0	0	0	0
chr3	15672270	15672521	Reference E2-Constitutive	0	0	0	0	0	0	0	0	0	0	0
chr3	15675423	15675506	Reference E2-Constitutive	0	0	0	0	0	0	0	0	0	0	0
chr3	15675627	15676031	Reference E2-Constitutive	0	0	0	0	0	0	0	0	0	0	0
chr3	15677510	15678214	Reference E2-Constitutive	0	0	0	0	0	0	0	0	0	0	0
chr3	15679050	15679372	Reference E2-Constitutive	0	0	0	0	0	0	0	0	0	0	0
chr3	15727439	15727748	Reference E2-Constitutive	0	0	0	0	0	0	0	0	0	1	0
chr3	16101901	16102163	Reference E2-Constitutive	0	0	0	0	0	0	0	0	0	0	1
chr3	16458808	16459267	Reference E2-Constitutive	0	0	0	0	0	0	0	0	0	0	0
chr3	16531614	16531857	Reference E2-Constitutive	0	0	0	0	0	0	0	0	0	0	0
chr3	16551158	16551380	Reference E2-Constitutive	0	0	0	0	0	0	0	0	0	0	0
chr3	16756953	16757178	Reference E2-Constitutive	0	0	0	0	0	0	0	0	0	0	0
chr3	16939061	16939394	Reference E2-Constitutive	0	0	0	0	0	0	0	0	0	0	0
chr3	17380835	17381062	Reference E2-Constitutive	0	0	0	0	0	0	0	0	0	0	0
chr3	18711018	18711076	Reference E2-Constitutive	0	0	0	0	0	0	0	0	0	0	0
chr3	18711137	18711167	Reference E2-Constitutive	0	0	0	0	0	0	0	0	0	0	0
chr3	18883051	18883181	Reference E2-Constitutive	0	0	0	0	0	0	0	0	0	0	0
chr3	18884843	18884933	Reference E2-Constitutive	0	0	0	0	0	0	0	0	0	0	0
chr3	20083029	20083185	Reference E2-Constitutive	0	0	0	0	0	0	0	0	0	0	0
chr3	20227815	20227971	Reference E2-Constitutive	0	0	0	0	0	0	0	0	0	0	0
chr3	22905655	22905713	Reference E2-Constitutive	0	0	0	0	0	0	0	0	0	0	0
chr3	23059205	23059538	Reference E2-Constitutive	0	0	0	0	0	0	0	0	0	0	0
chr3	23061639	23061678	Reference E2-Constitutive	0	0	0	0	0	0	0	0	0	0	0
chr3	23104240	23104279	Reference E2-Constitutive	0	0	0	0	0	0	0	0	0	1	0
chr3	23104307	23104372	Reference E2-Constitutive	0	0	0	0	0	0	0	0	0	1	0
chr3	23104519	23104634	Reference E2-Constitutive	0	0	0	0	0	0	0	0	0	0	0
chr3	23907820	23907874	Reference E2-Constitutive	0	0	0	0	0	0	0	0	0	0	0
chr3	24160883	24160950	Reference E2-Constitutive	0	0	0	0	0	0	0	0	0	0	0
chr3	24310392	24310656	Reference E2-Constitutive	0	0	0	0	0	0	0	0	0	1	0
chr3	25593972	25594052	Reference E2-Constitutive	0	0	0	0	0	0	0	0	0	0	0
chr3	25766462	25766627	Reference E2-Constitutive	0	0	0	0	0	0	0	0	0	0	0
chr3	25766884	25767275	Reference E2-Constitutive	0	0	0	0	0	0	0	0	0	0	0
chr3	25896020	25896377	Reference E2-Constitutive	0	0	0	0	0	0	0	0	0	0	0
chr3	28060604	28060876	Reference E2-Constitutive	0	0	0	0	0	0	0	0	0	0	0
chr3	29843720	29843806	Reference E2-Constitutive	0	0	0	0	0	0	0	0	0	0	0
chr3	29981256	29981573	Reference E2-Constitutive	0	0	0	0	0	0	0	0	0	0	0
chr3	29982407	29982629	Reference E2-Constitutive	0	0	0	0	0	0	0	0	0	0	0
chr3	30183615	30183853	Reference E2-Constitutive	0	0	0	0	0	0	0	0	0	0	0
chr3	31330362	31330419	Reference E2-Constitutive	0	0	0	0	0	0	0	0	0	0	0
chr3	31793796	31794038	Reference E2-Constitutive	0	0	0	0	0	0	0	0	0	0	0
chr3	31900964	31901094	Reference E2-Constitutive	0	0	0	0	0	0	0	0	0	0	0
chr3	31989457	31989769	Reference E2-Constitutive	0	0	0	0	0	0	0	0	0	1	1
chr3	32148594	32148855	Reference E2-Constitutive	0	0	0	0	0	0	0	0	0	0	0
chr3	32151740	32152166	Reference E2-Constitutive	0	0	0	0	0	0	0	0	0	1	0
chr3	32334102	32334343	Reference E2-Constitutive	0	0	0	0	0	0	0	0	0	0	0
chr3	32377743	32377904	Reference E2-Constitutive	0	0	0	0	0	0	0	0	0	0	0
chr3	32836422	32836460	Reference E2-Constitutive	0	0	0	0	0	0	0	0	0	0	0
chr3	32836552	32836647	Reference E2-Constitutive	0	0	0	0	0	0	0	0	0	0	0
chr3	32906071	32906148	Reference E2-Constitutive	0	0	0	0	0	0	0	0	0	0	0
chr3	33524772	33525027	Reference E2-Constitutive	0	0	0	0	0	0	0	0	0	0	0
chr3	33759883	33759952	Reference E2-Constitutive	0	0	1	0	0	0	0	0	0	1	0
chr3	33839638	33839923	Reference E2-Constitutive	0	0	1	0	0	0	0	0	0	0	0
chr3	34053606	34053773	Reference E2-Constitutive	0	0	0	0	0	0	0	0	0	0	0
chr3	35299271	35299445	Reference E2-Constitutive	0	0	0	0	0	0	0	0	0	0	0
chr3	36953690	36953748	Reference E2-Constitutive	0	0	0	0	0	0	0	0	0	0	0
chr3	37220631	37221017	Reference E2-Constitutive	0	0	0	0	0	0	0	0	0	1	0
chr3	37824157	37824324	Reference E2-Constitutive	0	0	0	0	0	0	0	0	0	0	0
chr3	37986988	37987170	Reference E2-Constitutive	0	0	0	0	0	0	0	0	0	0	0
chr3	38006420	38006656	Reference E2-Constitutive	0	0	0	0	0	0	0	0	0	1	0
chr3	38045959	38046047	Reference E2-Constitutive	0	0	0	0	0	0	0	0	0	1	0
chr3	39172227	39172245	Reference E2-Constitutive	0	0	0	0	0	0	0	0	0	0	0
chr3	39191857	39192096	Reference E2-Constitutive	0	0	0	0	0	0	0	0	0	0	0
chr3	40024281	40024866	Reference E2-Constitutive	0	0	0	0	0	0	0	0	0	0	1
chr3	40025068	40025163	Reference E2-Constitutive	0	0	0	0	0	0	0	0	0	0	0
chr3	40203321	40203452	Reference E2-Constitutive	0	0	0	0	0	0	0	0	0	0	0
chr3	40437959	40438164	Reference E2-Constitutive	0	0	1	0	0	0	0	0	0	0	0
chr3	40459564	40460012	Reference E2-Constitutive	0	0	1	0	0	0	0	0	0	0	0
chr3	40509675	40509734	Reference E2-Constitutive	0	0	0	0	0	0	0	0	0	0	0
chr3	42121231	42121421	Reference E2-Constitutive	0	0	0	0	1	0	0	0	0	0	0
chr3	42122064	42122460	Reference E2-Constitutive	0	0	0	0	1	0	0	0	0	0	0
chr3	42171991	42172198	Reference E2-Constitutive	0	0	0	0	1	0	0	0	0	0	0
chr3	42207552	42207643	Reference E2-Constitutive	0	0	0	0	1	0	0	0	0	0	0
chr3	42319533	42319756	Reference E2-Constitutive	0	0	0	0	1	0	0	0	0	0	0
chr3	42847061	42847129	Reference E2-Constitutive	0	0	0	0	1	0	0	0	0	0	0
chr3	42847209	42847275	Reference E2-Constitutive	0	0	0	0	1	0	0	0	0	0	0
chr3	42861393	42861793	Reference E2-Constitutive	0	0	0	0	1	0	0	0	0	1	0
chr3	42896925	42897342	Reference E2-Constitutive	0	0	0	0	1	0	0	0	0	0	0
chr3	42897404	42897437	Reference E2-Constitutive	0	0	0	0	1	0	0	0	0	0	0
chr3	42942810	42942826	Reference E2-Constitutive	0	0	0	0	1	0	0	0	0	0	0
chr3	42942954	42942994	Reference E2-Constitutive	0	0	0	0	1	0	0	0	0	0	0
chr3	43256103	43256415	Reference E2-Constitutive	0	0	1	0	1	1	0	1	0	1	0
chr3	43811497	43811783	Reference E2-Constitutive	0	0	0	0	1	0	0	0	0	0	0
chr3	45034791	45034921	Reference E2-Constitutive	0	0	0	0	1	0	0	0	0	0	0
chr3	46029355	46029552	Reference E2-Constitutive	0	0	0	0	1	0	0	0	0	0	0
chr3	46204523	46204990	Reference E2-Constitutive	0	0	0	0	1	0	0	0	0	1	0
chr3	46205223	46205427	Reference E2-Constitutive	0	0	0	0	1	0	0	0	0	0	0
chr3	46702453	46702618	Reference E2-Constitutive	0	0	0	0	1	0	0	0	0	0	1
chr3	46734305	46734355	Reference E2-Constitutive	0	0	0	0	1	0	0	0	0	0	0
chr3	46920364	46920676	Reference E2-Constitutive	0	0	0	0	0	0	0	0	0	0	0
chr3	46972522	46972677	Reference E2-Constitutive	0	0	0	0	0	0	0	0	0	0	0
chr3	46972740	46972780	Reference E2-Constitutive	0	0	0	0	0	0	0	0	0	0	0
chr3	46976974	46977172	Reference E2-Constitutive	0	0	0	0	0	0	0	0	0	0	0
chr3	46989512	46989580	Reference E2-Constitutive	0	0	0	0	0	0	0	0	0	0	0
chr3	47026547	47026664	Reference E2-Constitutive	0	0	0	0	0	0	0	0	0	0	0
chr3	47026819	47026935	Reference E2-Constitutive	0	0	0	0	0	0	0	0	0	0	0
chr3	47205747	47206003	Reference E2-Constitutive	0	0	0	0	1	0	0	0	0	1	0
[truncated: 32,768 more rows]

## Sheet: B_Features_Overlap
Absolute (top) and relative (bottom) number of ERBSs overlapping independent genomic features. The ERBSs are divided based on their belonging to the Reference or Dismissed E2-Constitutive ERBS set.
Number of overlapped ERBSs (Absolute)
Features	Reference E2-Constitutive ERBSs	Dismissed E2-Constitutive ERBSs	chi-square p-value
ERBSs number	10799	23966	-
ERE motif (MA0112.2)	4740	5830	< 2.2E-16
ENCODE blacklist	0	70	3.961e-08
Active Enhancer (Li et al., 2013)	973	177	< 2.2E-16
ChIA-PET	1234	499	< 2.2E-16
Amplification	1468	3127	0.1693
Het Deletion	1011	2049	0.01415
AI Responder	252	17	< 2.2E-16
AI Non Responder	137	3	< 2.2E-16
TAM Responder	175	7	< 2.2E-16
Tam Not Responder	117	5	< 2.2E-16
Metastasis	2901	974	< 2.2E-16
iCOGS	308	1093	8.243e-14
Number of overlapped ERBSs (Relative)
Features	Reference E2-Constitutive ERBSs	Dismissed E2-Constitutive ERBSs	chi-square p-value
ERE motif (MA0112.2)	0.43893	0.243261	< 2.2E-16
ENCODE blacklist	0	0.0029208	3.961e-08
Active Enhancer (Li et al., 2013)	0.0901009	0.00738546	< 2.2E-16
ChIA-PET	0.11427	0.0208212	< 2.2E-16
Amplification	0.135939	0.130477	0.1693
Het Deletion	0.0936198	0.0854961	0.01415
AI Responder	0.0233355	0.000709338	< 2.2E-16
AI Non Responder	0.0126864	0.000125177	< 2.2E-16
TAM Responder	0.0162052	0.00029208	< 2.2E-16
Tam Not Responder	0.0108343	0.000208629	< 2.2E-16
Metastasis	0.268636	0.0406409	< 2.2E-16
iCOGS	0.0285212	0.0456063	8.243e-14
