# Supplementary material for: Dissecting the genomic activity of a transcriptional regulator by the integrative analysis of omics data
Source: Sci Rep. 2017 Aug 17;7:8564. doi: 10.1038/s41598-017-08754-9 (PMC5561104; doi:10.1038/s41598-017-08754-9)
Supplement: Supplementary file 3 — Supplementary Table 3 [file 41598_2017_8754_MOESM3_ESM.xls]

## Sheet: A_Refgen_threshold
List of the number of ERBSs and datasets used to define the ERα cistrome. The τ threshold used to define the ERBS reference for each experiment context analysed are also reported.
	Starting data		After replicates integration		After experimental contexts integration
Experimental Contexts	Number of ERBSs	Datasets	Number of ERBSs	Datasets	used τ	Merged ERBSs
E2-Independent	4232	1	4232	1	1	4232
E2-Constitutive	608928	14	148513	6	5	10799
E2-Early (45min-1hr)	310070	11	137192	8	6	2975
E2-Late (3-4 hrs)	236216	7	67572	4	3	6955

## Sheet: B_ERBS_coordinates
List of ERBSs obtained by the integration of the reference ERα cistromes defined for each experimental context considered. For each region, the overlap against independent genomic features is reported.
ERBS information				Features overlap: 1 = Overlap, 0 = Non overlap
Chr	Start	End	Group	E2-Independent	E2-Early	E2-Late	E2-Constitutive	Active Enhancer	ChIA-PET	AI Responder	AI Non Responder	TAM Responder	Tam Not Responder	Metastasis	SNP iCOGS	ENCODE blacklist overlap
chr1	1008920	1009855	C4	1	1	1	1	0	0	1	1	0	0	1	0	0
chr1	3130174	3130623	C4	1	1	1	1	0	0	0	0	0	0	0	0	0
chr1	6217892	6218377	C4	1	1	1	1	0	0	0	0	0	0	1	0	0
chr1	7019499	7020082	C4	1	1	1	1	1	0	0	0	0	0	1	0	0
chr1	7507785	7508359	C4	1	1	1	1	1	0	1	1	1	0	1	0	0
chr1	8257961	8258407	C4	1	1	1	1	0	0	0	0	0	0	0	0	0
chr1	8262672	8263151	C4	1	1	1	1	0	0	0	0	0	0	0	0	0
chr1	9385958	9386315	C4	1	1	1	1	0	0	0	0	0	0	0	0	0
chr1	10010418	10010938	C4	1	1	1	1	0	0	0	0	0	0	1	0	0
chr1	10811126	10811588	C4	1	1	1	1	0	0	0	0	0	0	1	0	0
chr1	12546385	12546853	C4	1	1	1	1	1	0	0	0	0	0	1	0	0
chr1	12609643	12610069	C4	1	1	1	1	0	0	0	0	0	0	0	0	0
chr1	12660299	12660800	C4	1	1	1	1	0	0	1	1	1	1	1	0	0
chr1	15303701	15304164	C4	1	1	1	1	0	0	0	0	0	0	0	0	0
chr1	15342374	15342769	C4	1	1	1	1	0	0	1	0	0	0	1	0	0
chr1	15556252	15556808	C4	1	1	1	1	0	0	0	0	0	0	0	0	0
chr1	16934695	16935367	C4	1	1	1	1	1	0	0	0	0	0	1	0	0
chr1	17563769	17564345	C4	1	1	1	1	0	0	0	0	0	0	1	0	0
chr1	17846926	17847479	C4	1	1	1	1	1	0	0	0	0	0	1	0	0
chr1	17886321	17886807	C4	1	1	1	1	0	0	0	0	0	0	1	0	0
chr1	19752242	19752699	C4	1	1	1	1	0	0	0	0	0	0	1	0	0
chr1	21578350	21578765	C4	1	1	1	1	0	0	0	0	0	0	1	0	0
chr1	21581137	21581502	C4	1	1	1	1	0	0	0	0	0	0	1	0	0
chr1	21594858	21595433	C4	1	1	1	1	0	0	1	0	0	1	1	0	0
chr1	24896910	24897277	C4	1	1	1	1	0	0	0	0	0	0	0	0	0
chr1	26083552	26084052	C4	1	1	1	1	0	0	0	0	0	0	1	0	0
chr1	30775971	30776358	C4	1	1	1	1	1	0	0	0	0	0	1	0	0
chr1	30855602	30856018	C4	1	1	1	1	0	0	0	0	0	0	1	0	0
chr1	30934504	30935004	C4	1	1	1	1	0	0	1	1	0	1	1	0	0
chr1	31841579	31842019	C4	1	1	1	1	0	0	1	0	1	0	1	0	0
chr1	32296143	32296768	C4	1	1	1	1	1	0	0	0	0	0	1	0	0
chr1	32308423	32308916	C4	1	1	1	1	1	0	1	0	0	1	1	0	0
chr1	32798372	32798745	C4	1	1	1	1	1	0	0	0	0	0	1	0	0
chr1	37504165	37504669	C4	1	1	1	1	0	0	0	0	1	0	1	0	0
chr1	38078605	38078954	C4	1	1	1	1	0	0	0	0	0	0	0	0	0
chr1	39608373	39608934	C4	1	1	1	1	0	0	0	0	0	0	1	0	0
chr1	42243971	42244406	C4	1	1	1	1	1	0	0	0	0	0	0	0	0
chr1	42255315	42255865	C4	1	1	1	1	1	0	0	0	0	0	1	1	0
chr1	42325760	42326298	C4	1	1	1	1	1	0	0	0	0	0	0	0	0
chr1	42331845	42332397	C4	1	1	1	1	1	0	0	0	1	1	1	0	0
chr1	42333806	42334290	C4	1	1	1	1	1	0	0	0	0	1	1	0	0
chr1	43458020	43458492	C4	1	1	1	1	1	0	0	0	0	0	1	1	0
chr1	45770312	45770738	C4	1	1	1	1	0	0	0	0	0	0	1	0	0
chr1	48360251	48360747	C4	1	1	1	1	0	0	1	0	1	0	1	0	0
chr1	51772581	51773045	C4	1	1	1	1	0	0	0	0	0	0	1	0	0
chr1	55894608	55895208	C4	1	1	1	1	0	0	0	0	0	0	0	1	0
chr1	62108074	62108659	C4	1	1	1	1	0	0	0	0	0	0	1	0	0
chr1	65448760	65449261	C4	1	1	1	1	1	0	0	0	0	0	1	0	0
chr1	65509912	65510622	C4	1	1	1	1	1	0	0	0	0	0	1	0	0
chr1	85225374	85225803	C4	1	1	1	1	0	0	0	0	1	0	0	0	0
chr1	108298965	108299417	C4	1	1	1	1	0	0	0	0	0	0	1	0	0
chr1	109741785	109742212	C4	1	1	1	1	0	0	0	0	0	0	1	0	0
chr1	109782371	109783208	C4	1	1	1	1	1	0	0	0	0	0	1	0	0
chr1	109788744	109789352	C4	1	1	1	1	1	0	0	0	0	0	1	0	0
chr1	111288999	111289578	C4	1	1	1	1	0	0	0	0	0	0	1	0	0
chr1	115721845	115722645	C4	1	1	1	1	0	0	0	0	0	0	0	0	0
chr1	116255551	116256148	C4	1	1	1	1	0	0	0	0	0	0	1	0	0
chr1	116358140	116358707	C4	1	1	1	1	0	0	0	0	0	0	1	0	0
chr1	116551225	116551724	C4	1	1	1	1	0	0	0	0	0	0	1	0	0
chr1	117050921	117052148	C4	1	1	1	1	0	0	0	0	0	0	0	0	0
chr1	117195289	117195768	C4	1	1	1	1	0	0	0	0	0	0	0	0	0
chr1	117724226	117724731	C4	1	1	1	1	1	0	0	0	0	0	0	0	0
chr1	117811423	117811992	C4	1	1	1	1	0	0	0	0	0	0	1	0	0
chr1	118132766	118133309	C4	1	1	1	1	0	0	0	0	0	0	0	1	0
chr1	118389701	118390220	C4	1	1	1	1	0	0	0	0	0	0	0	0	0
chr1	144989002	144989887	C4	1	1	1	1	0	0	0	0	0	0	0	0	0
chr1	149209512	149209804	C4	1	1	1	1	1	0	0	0	0	0	1	0	0
chr1	149989326	149989864	C4	1	1	1	1	0	0	0	0	0	0	0	0	0
chr1	162121984	162122537	C4	1	1	1	1	0	0	0	0	0	0	1	0	0
chr1	162135261	162135982	C4	1	1	1	1	0	0	0	0	0	0	1	0	0
chr1	162255003	162255445	C4	1	1	1	1	0	0	0	0	0	0	1	0	0
chr1	164717472	164718223	C4	1	1	1	1	1	0	0	0	0	0	0	0	0
chr1	166572471	166572930	C4	1	1	1	1	0	0	0	0	0	0	1	0	0
chr1	168876181	168876829	C4	1	1	1	1	0	0	0	0	0	0	1	0	0
chr1	172715442	172716035	C4	1	1	1	1	0	0	1	0	0	0	1	0	0
chr1	177409981	177410494	C4	1	1	1	1	1	0	0	0	0	0	1	0	0
chr1	177417775	177418372	C4	1	1	1	1	1	0	0	0	0	0	1	0	0
chr1	177589791	177590164	C4	1	1	1	1	0	0	0	0	0	0	1	0	0
chr1	180136932	180137476	C4	1	1	1	1	0	0	0	0	0	0	1	0	0
chr1	181096008	181096541	C4	1	1	1	1	1	0	0	0	0	0	1	0	0
chr1	182213528	182214001	C4	1	1	1	1	0	0	0	0	0	0	1	0	0
chr1	182602691	182603391	C4	1	1	1	1	0	0	0	0	0	0	1	0	0
chr1	184342260	184342697	C4	1	1	1	1	0	0	0	0	0	0	0	0	0
chr1	184451998	184452622	C4	1	1	1	1	0	0	0	0	0	0	1	0	0
chr1	184516842	184517246	C4	1	1	1	1	0	0	0	0	0	0	0	0	0
chr1	190254247	190254692	C4	1	1	1	1	0	0	0	0	0	0	0	0	0
chr1	199985747	199986481	C4	1	1	1	1	1	0	0	0	0	0	1	0	0
chr1	200858122	200858564	C4	1	1	1	1	0	0	0	0	0	0	0	0	0
chr1	201322156	201322901	C4	1	1	1	1	1	0	0	0	0	0	0	1	0
chr1	201987593	201988261	C4	1	1	1	1	0	0	0	0	0	0	1	0	0
chr1	201992142	201992642	C4	1	1	1	1	1	0	0	0	0	1	1	0	0
chr1	202027244	202028144	C4	1	1	1	1	0	0	0	0	0	0	1	1	0
chr1	202075431	202075915	C4	1	1	1	1	1	0	0	0	0	0	0	0	0
chr1	202081896	202082434	C4	1	1	1	1	1	0	0	0	0	0	1	0	0
chr1	202101605	202102105	C4	1	1	1	1	1	0	0	0	1	0	1	0	0
chr1	203058210	203058983	C4	1	1	1	1	1	0	1	0	1	1	1	0	0
chr1	203488558	203489031	C4	1	1	1	1	0	0	0	0	0	0	0	0	0
chr1	204349502	204350053	C4	1	1	1	1	1	0	0	0	0	0	1	0	0
chr1	204732689	204733248	C4	1	1	1	1	1	0	0	0	0	0	1	0	0
chr1	206862235	206862600	C4	1	1	1	1	0	0	0	0	0	0	1	0	0
chr1	207016927	207017462	C4	1	1	1	1	1	0	0	0	0	0	1	0	0
chr1	207076849	207077553	C4	1	1	1	1	1	0	1	0	1	1	1	0	0
chr1	207414805	207415234	C4	1	1	1	1	0	0	0	0	0	0	0	0	0
chr1	212251290	212251762	C4	1	1	1	1	0	0	0	0	0	0	1	0	0
chr1	212311731	212312375	C4	1	1	1	1	0	0	0	0	0	0	0	0	0
chr1	212731353	212731733	C4	1	1	1	1	1	0	0	0	0	0	1	0	0
chr1	214873687	214874096	C4	1	1	1	1	0	0	0	0	0	0	0	0	0
chr1	215598410	215598928	C4	1	1	1	1	0	0	0	0	1	0	1	0	0
chr1	223617730	223618220	C4	1	1	1	1	0	0	0	0	0	0	1	0	0
chr1	229283822	229284290	C4	1	1	1	1	0	0	0	0	0	0	0	0	0
chr1	230636213	230636633	C4	1	1	1	1	0	0	0	0	0	0	0	0	0
chr1	233217332	233217730	C4	1	1	1	1	0	0	0	0	0	0	1	0	0
chr1	235011971	235012617	C4	1	1	1	1	1	0	0	0	0	0	1	0	0
chr1	235098839	235099638	C4	1	1	1	1	1	0	0	1	0	0	1	0	0
chr2	260711	261274	C4	1	1	1	1	0	0	0	0	0	0	1	0	0
chr2	566939	567359	C4	1	1	1	1	1	1	0	0	0	0	0	0	0
chr2	1950558	1950992	C4	1	1	1	1	0	0	0	0	0	0	0	0	0
chr2	3226304	3226890	C4	1	1	1	1	1	0	0	0	0	0	1	0	0
chr2	9946285	9946791	C4	1	1	1	1	0	0	0	0	0	0	0	0	0
chr2	9949197	9949550	C4	1	1	1	1	0	0	0	0	0	0	0	0	0
chr2	10161781	10162233	C4	1	1	1	1	1	0	0	0	0	0	0	0	0
chr2	10897473	10898053	C4	1	1	1	1	0	1	0	0	0	0	1	0	0
chr2	11262417	11262870	C4	1	1	1	1	1	0	0	0	0	0	1	0	0
chr2	11664484	11664909	C4	1	1	1	1	1	1	0	0	0	0	0	0	0
chr2	14683443	14683893	C4	1	1	1	1	0	0	0	0	0	0	1	0	0
chr2	15282868	15283312	C4	1	1	1	1	0	0	0	0	0	0	0	0	0
chr2	20271284	20272104	C4	1	1	1	1	1	1	0	0	0	0	1	0	0
chr2	20313665	20314170	C4	1	1	1	1	0	0	0	0	0	0	1	0	0
chr2	20574614	20575061	C4	1	1	1	1	0	0	0	0	0	0	0	0	0
chr2	20581024	20581615	C4	1	1	1	1	1	0	0	0	0	0	0	0	0
chr2	20674541	20675209	C4	1	1	1	1	0	0	0	0	0	0	0	0	0
chr2	26980858	26981655	C4	1	1	1	1	0	0	1	0	0	0	1	0	0
chr2	26995326	26995970	C4	1	1	1	1	1	0	1	0	0	0	1	0	0
chr2	28565191	28565669	C4	1	1	1	1	0	0	0	0	0	0	1	0	0
chr2	28583812	28584249	C4	1	1	1	1	0	0	0	0	0	0	0	0	0
chr2	28599982	28600649	C4	1	1	1	1	1	1	0	1	0	0	1	0	0
chr2	33295139	33295677	C4	1	1	1	1	1	1	0	0	0	0	1	0	0
chr2	35522414	35522927	C4	1	1	1	1	1	0	0	0	0	0	1	0	0
chr2	38478474	38478892	C4	1	1	1	1	0	1	0	0	0	0	0	0	0
chr2	38722465	38722936	C4	1	1	1	1	0	0	0	0	0	0	0	0	0
chr2	39132937	39133362	C4	1	1	1	1	1	0	0	0	0	0	0	0	0
chr2	43500656	43501158	C4	1	1	1	1	0	1	0	0	0	0	1	0	0
chr2	45133990	45134364	C4	1	1	1	1	0	0	0	0	0	0	0	0	0
chr2	45979594	45980169	C4	1	1	1	1	1	1	1	1	1	1	1	0	0
chr2	46047682	46048237	C4	1	1	1	1	0	0	0	0	0	0	1	0	0
chr2	46361684	46362167	C4	1	1	1	1	0	0	0	0	0	0	1	0	0
chr2	47197777	47198339	C4	1	1	1	1	0	0	0	0	0	0	1	0	0
chr2	54216418	54217013	C4	1	1	1	1	0	0	0	0	0	0	1	1	0
chr2	55390848	55391341	C4	1	1	1	1	0	0	0	0	0	0	1	0	0
chr2	65133965	65134613	C4	1	1	1	1	1	0	0	0	0	0	1	0	0
chr2	65831368	65831797	C4	1	1	1	1	0	0	0	0	0	0	0	0	0
chr2	70224599	70225128	C4	1	1	1	1	0	1	0	0	0	0	1	0	0
chr2	70843290	70843838	C4	1	1	1	1	1	1	1	0	1	0	1	0	0
chr2	72801946	72802512	C4	1	1	1	1	0	0	0	0	0	0	1	0	0
chr2	73212782	73213631	C4	1	1	1	1	1	0	0	0	0	0	1	0	0
chr2	75072309	75072788	C4	1	1	1	1	0	0	0	0	0	0	0	0	0
chr2	75124949	75125436	C4	1	1	1	1	1	0	0	0	0	0	1	0	0
chr2	86181562	86182062	C4	1	1	1	1	0	0	0	0	0	0	1	0	0
chr2	86491203	86491646	C4	1	1	1	1	0	0	0	0	0	0	1	0	0
chr2	88490771	88491297	C4	1	1	1	1	0	0	0	0	0	0	0	0	0
chr2	97630278	97630766	C4	1	1	1	1	1	1	0	0	0	0	1	0	0
chr2	100252990	100253560	C4	1	1	1	1	1	1	1	0	1	1	1	0	0
chr2	100907535	100908069	C4	1	1	1	1	0	0	0	0	0	0	1	0	0
chr2	100908467	100908940	C4	1	1	1	1	1	0	0	0	0	0	1	0	0
chr2	106139085	106139545	C4	1	1	1	1	0	1	0	0	0	0	1	0	0
chr2	110448347	110448762	C4	1	1	1	1	0	0	0	0	0	0	1	0	0
chr2	112690309	112690883	C4	1	1	1	1	0	0	0	0	0	0	1	0	0
chr2	113348841	113349401	C4	1	1	1	1	0	0	0	0	0	0	1	0	0
chr2	113934262	113934691	C4	1	1	1	1	1	1	0	0	0	0	0	0	0
chr2	129049039	129049473	C4	1	1	1	1	0	0	0	0	0	0	1	0	0
chr2	130997131	130997602	C4	1	1	1	1	1	0	1	0	1	1	1	0	0
chr2	132321481	132321972	C4	1	1	1	1	0	0	0	0	0	0	0	0	0
chr2	135580942	135581312	C4	1	1	1	1	0	0	0	0	0	0	0	0	0
chr2	138266308	138266796	C4	1	1	1	1	0	0	0	0	0	0	0	0	0
chr2	138433423	138433903	C4	1	1	1	1	0	0	0	0	0	0	1	0	0
chr2	149351695	149352141	C4	1	1	1	1	1	1	0	0	0	0	0	0	0
chr2	149934397	149934843	C4	1	1	1	1	0	0	0	0	0	0	1	0	0
chr2	150279414	150279921	C4	1	1	1	1	0	0	0	0	0	0	1	0	0
chr2	157255832	157256353	C4	1	1	1	1	1	0	0	0	0	0	1	0	0
chr2	157981660	157982156	C4	1	1	1	1	0	0	0	0	0	0	1	0	0
chr2	159363678	159364209	C4	1	1	1	1	1	0	0	0	0	0	1	0	0
chr2	159579923	159580899	C4	1	1	1	1	0	1	0	0	0	0	1	0	0
chr2	159583733	159584210	C4	1	1	1	1	1	1	0	0	0	0	1	0	0
chr2	159967884	159968442	C4	1	1	1	1	0	1	0	0	1	0	1	0	0
chr2	165378959	165379583	C4	1	1	1	1	0	0	0	0	0	0	1	0	0
chr2	170060422	170060864	C4	1	1	1	1	0	0	0	0	0	0	1	0	0
chr2	171163484	171163908	C4	1	1	1	1	1	1	0	0	0	0	0	0	0
chr2	174837188	174837617	C4	1	1	1	1	0	1	0	0	0	0	0	0	0
chr2	175525666	175526175	C4	1	1	1	1	0	0	0	0	0	0	0	0	0
chr2	177710371	177710893	C4	1	1	1	1	0	0	1	0	1	0	1	0	0
chr2	180511506	180512008	C4	1	1	1	1	1	1	0	0	0	0	0	0	0
chr2	186051917	186052559	C4	1	1	1	1	1	0	0	0	0	0	0	0	0
chr2	190406030	190406749	C4	1	1	1	1	0	0	1	0	0	0	1	0	0
chr2	191650980	191651930	C4	1	1	1	1	1	1	0	0	0	0	1	0	0
chr2	201153362	201153799	C4	1	1	1	1	1	1	0	0	0	0	1	0	0
chr2	201165293	201165793	C4	1	1	1	1	0	1	0	0	0	0	1	0	0
chr2	202850331	202850821	C4	1	1	1	1	1	1	0	0	0	0	1	0	0
chr2	204974272	204974780	C4	1	1	1	1	1	0	0	0	0	0	1	0	0
chr2	204979564	204979974	C4	1	1	1	1	0	0	0	0	0	0	1	0	0
chr2	215243054	215243919	C4	1	1	1	1	0	0	1	0	0	0	1	0	0
chr2	216081498	216081949	C4	1	1	1	1	0	0	0	0	0	0	1	0	0
chr2	216830977	216831344	C4	1	1	1	1	0	1	0	0	0	0	1	0	0
chr2	216847148	216847776	C4	1	1	1	1	1	1	1	1	1	0	1	0	0
chr2	217957261	217957775	C4	1	1	1	1	1	1	1	0	0	0	1	0	0
chr2	218112126	218112647	C4	1	1	1	1	0	0	0	0	0	1	1	0	0
chr2	218196248	218196925	C4	1	1	1	1	0	0	0	0	0	0	1	0	0
chr2	218252242	218253184	C4	1	1	1	1	0	1	0	0	0	0	1	0	0
chr2	220264645	220265370	C4	1	1	1	1	0	1	0	0	0	0	1	0	0
chr2	220343160	220343666	C4	1	1	1	1	0	1	0	0	0	0	0	0	0
chr2	220587086	220587649	C4	1	1	1	1	0	0	0	0	0	0	0	0	0
chr2	223885950	223886509	C4	1	1	1	1	0	0	0	0	0	0	1	0	0
chr2	226707653	226708166	C4	1	1	1	1	0	1	0	0	0	0	1	0	0
chr2	227015807	227016328	C4	1	1	1	1	1	0	1	1	1	1	1	0	0
chr2	228330951	228331371	C4	1	1	1	1	0	0	0	0	0	0	0	0	0
chr2	237601470	237602012	C4	1	1	1	1	0	0	0	0	0	0	1	0	0
chr2	237733438	237733962	C4	1	1	1	1	0	0	0	0	0	0	1	0	0
chr2	238404969	238405506	C4	1	1	1	1	0	1	0	0	0	0	1	0	0
chr2	238418624	238419157	C4	1	1	1	1	0	1	0	0	0	0	1	0	0
chr2	238467520	238468160	C4	1	1	1	1	1	1	1	1	1	1	1	0	0
chr2	238849445	238849902	C4	1	1	1	1	0	0	0	0	0	0	1	0	0
chr2	241008997	241009814	C4	1	1	1	1	1	0	0	0	0	0	1	0	0
chr3	8498075	8498939	C4	1	1	1	1	0	0	0	0	0	0	1	0	0
chr3	13153600	13154018	C4	1	1	1	1	0	0	0	0	0	0	0	0	0
chr3	13517543	13518128	C4	1	1	1	1	1	0	1	1	1	0	1	0	0
chr3	14297997	14298635	C4	1	1	1	1	1	1	0	0	0	0	0	1	0
chr3	14454337	14454846	C4	1	1	1	1	1	1	0	0	0	0	1	0	0
chr3	15334325	15334914	C4	1	1	1	1	1	1	0	0	0	0	1	0	0
chr3	15351943	15352635	C4	1	1	1	1	0	0	0	0	0	0	1	0	0
chr3	16458757	16459267	C4	1	1	1	1	0	1	0	0	0	0	0	0	0
chr3	23059158	23059605	C4	1	1	1	1	0	0	0	0	0	0	0	0	0
chr3	24310312	24310748	C4	1	1	1	1	0	0	0	0	0	0	1	0	0
chr3	25896020	25896431	C4	1	1	1	1	0	0	0	0	0	0	0	0	0
chr3	32151692	32152192	C4	1	1	1	1	0	0	0	0	0	0	1	0	0
chr3	40459523	40460012	C4	1	1	1	1	0	0	0	0	0	0	0	0	0
chr3	43811398	43811891	C4	1	1	1	1	0	0	0	0	0	0	0	0	0
chr3	48466461	48466861	C4	1	1	1	1	0	0	0	0	0	0	1	0	0
chr3	50642400	50642998	C4	1	1	1	1	1	0	1	1	1	1	1	0	0
chr3	53056971	53057431	C4	1	1	1	1	0	0	0	0	0	0	0	0	0
chr3	53179198	53179703	C4	1	1	1	1	0	0	0	0	0	0	1	0	0
chr3	53553344	53553767	C4	1	1	1	1	1	1	0	0	0	0	1	0	0
chr3	58025818	58026151	C4	1	1	1	1	0	0	0	0	0	0	1	0	0
chr3	58038148	58038648	C4	1	1	1	1	0	0	0	0	0	0	1	0	0
chr3	58082571	58082945	C4	1	1	1	1	0	1	0	0	0	0	1	0	0
chr3	58452817	58453344	C4	1	1	1	1	1	0	1	0	1	0	1	0	0
chr3	61613375	61613939	C4	1	1	1	1	0	0	0	0	0	0	0	0	0
chr3	61620176	61620908	C4	1	1	1	1	0	0	0	0	0	0	0	1	0
chr3	61793301	61794102	C4	1	1	1	1	1	1	0	0	0	0	0	1	0
chr3	64474140	64480973	C4	1	1	1	1	0	0	0	0	0	0	0	1	0
chr3	65938938	65939474	C4	1	1	1	1	0	1	0	0	0	0	1	0	0
chr3	66466519	66466925	C4	1	1	1	1	0	0	0	0	0	0	1	0	0
chr3	66525975	66526398	C4	1	1	1	1	1	0	0	0	0	0	1	0	0
chr3	72221129	72221564	C4	1	1	1	1	0	0	1	1	1	0	1	0	0
chr3	72677194	72677652	C4	1	1	1	1	0	0	0	0	0	0	1	0	0
chr3	99663291	99663686	C4	1	1	1	1	0	0	0	0	0	0	0	0	0
chr3	99822650	99823447	C4	1	1	1	1	0	0	0	0	0	0	1	0	0
chr3	107544391	107544996	C4	1	1	1	1	1	1	0	0	0	0	0	0	0
chr3	123985361	123985739	C4	1	1	1	1	0	0	0	0	0	0	1	1	0
chr3	124552617	124553038	C4	1	1	1	1	0	0	0	0	0	0	0	0	0
chr3	124553518	124553921	C4	1	1	1	1	0	0	0	0	0	0	0	0	0
chr3	124556450	124557003	C4	1	1	1	1	0	0	0	0	0	0	1	0	0
chr3	124781528	124782443	C4	1	1	1	1	0	0	0	0	0	0	1	0	0
chr3	127803170	127803727	C4	1	1	1	1	0	0	0	0	0	0	1	1	0
chr3	128272810	128273253	C4	1	1	1	1	0	0	0	0	0	0	0	0	0
chr3	129627120	129627633	C4	1	1	1	1	0	0	0	0	0	0	1	0	0
chr3	133175642	133176194	C4	1	1	1	1	0	0	0	0	0	0	0	0	0
chr3	134046337	134046905	C4	1	1	1	1	1	0	0	0	0	0	0	0	0
chr3	145833349	145833879	C4	1	1	1	1	0	0	0	0	0	0	1	0	0
chr3	149225436	149225849	C4	1	1	1	1	1	0	0	0	0	0	0	1	0
chr3	149955309	149955772	C4	1	1	1	1	0	0	0	0	0	0	0	0	0
chr3	153936477	153936979	C4	1	1	1	1	1	1	0	0	0	0	1	0	0
chr3	156530166	156530831	C4	1	1	1	1	0	1	0	0	0	0	1	1	0
chr3	159659346	159659830	C4	1	1	1	1	0	0	0	0	0	0	1	0	0
chr3	160748790	160749302	C4	1	1	1	1	0	0	0	0	0	0	1	0	0
chr3	160990370	160990827	C4	1	1	1	1	1	1	0	0	0	0	1	0	0
chr3	161057178	161058095	C4	1	1	1	1	1	1	0	0	0	0	1	0	0
chr3	169331130	169331656	C4	1	1	1	1	1	0	0	0	0	0	0	0	0
chr3	169341638	169342164	C4	1	1	1	1	0	0	0	0	0	0	0	0	0
chr3	170052591	170053006	C4	1	1	1	1	1	1	0	0	0	0	1	0	0
chr3	170979680	170980232	C4	1	1	1	1	0	0	0	0	0	0	1	0	0
chr3	174132790	174133100	C4	1	1	1	1	0	0	0	0	0	0	0	0	0
chr3	176573621	176574152	C4	1	1	1	1	0	0	0	0	0	0	1	0	0
chr3	176671422	176671922	C4	1	1	1	1	0	0	1	0	0	0	1	0	0
chr3	184315652	184316018	C4	1	1	1	1	1	0	0	0	0	0	0	0	0
chr3	187634909	187635323	C4	1	1	1	1	0	0	0	0	0	0	1	0	0
chr3	187646402	187646836	C4	1	1	1	1	0	0	0	0	0	0	1	0	0
chr3	188816740	188817310	C4	1	1	1	1	1	0	1	1	1	1	1	0	0
chr3	189176226	189176668	C4	1	1	1	1	0	1	0	0	0	0	1	0	0
chr3	189560325	189560984	C4	1	1	1	1	1	1	0	0	0	0	0	0	0
chr3	193588070	193588619	C4	1	1	1	1	1	1	0	0	0	0	1	0	0
chr3	193590067	193590567	C4	1	1	1	1	1	1	0	0	0	0	1	0	0
chr3	193597209	193598126	C4	1	1	1	1	1	1	0	0	0	0	1	0	0
chr3	193876664	193877241	C4	1	1	1	1	1	1	0	1	0	0	1	0	0
chr3	194063286	194063718	C4	1	1	1	1	0	1	0	0	0	0	0	0	0
chr3	194215620	194216150	C4	1	1	1	1	1	0	0	0	0	0	1	0	0
chr3	194814938	194815302	C4	1	1	1	1	0	1	0	0	0	0	0	0	0
chr3	194906161	194906610	C4	1	1	1	1	0	0	0	0	0	0	0	0	0
chr3	195641490	195641932	C4	1	1	1	1	0	0	0	0	0	0	1	0	0
chr3	195876977	195877428	C4	1	1	1	1	0	0	0	0	0	0	0	0	0
chr4	991553	992015	C4	1	1	1	1	1	0	0	0	0	0	0	0	0
chr4	1239087	1239643	C4	1	1	1	1	1	1	0	0	1	0	1	0	0
chr4	3113185	3113634	C4	1	1	1	1	0	0	0	0	1	1	1	0	0
chr4	3486452	3487149	C4	1	1	1	1	0	0	0	0	0	0	0	0	0
chr4	3688480	3688864	C4	1	1	1	1	0	0	0	0	0	0	0	0	0
chr4	6112098	6112491	C4	1	1	1	1	0	1	0	0	0	0	0	0	0
chr4	6281959	6282481	C4	1	1	1	1	0	0	0	0	0	0	1	0	0
chr4	6416905	6417473	C4	1	1	1	1	1	1	0	0	0	0	1	0	0
chr4	6634882	6635386	C4	1	1	1	1	0	0	0	0	0	0	1	0	0
chr4	6752611	6753159	C4	1	1	1	1	0	0	0	0	0	0	1	0	0
chr4	17702542	17703016	C4	1	1	1	1	1	1	0	0	0	0	1	0	0
chr4	24483889	24484365	C4	1	1	1	1	0	0	0	0	0	0	0	0	0
chr4	27170122	27170612	C4	1	1	1	1	0	0	0	0	0	0	1	0	0
chr4	28315610	28316399	C4	1	1	1	1	0	0	0	0	0	1	1	0	0
chr4	38464135	38464659	C4	1	1	1	1	0	0	0	0	0	0	0	0	0
chr4	40266540	40266906	C4	1	1	1	1	0	0	0	0	0	0	0	0	0
chr4	40365336	40366033	C4	1	1	1	1	1	1	0	0	0	1	1	0	0
chr4	55708416	55708973	C4	1	1	1	1	1	1	0	0	0	0	1	0	0
chr4	68794285	68794768	C4	1	1	1	1	0	1	0	0	0	0	1	0	0
chr4	77484551	77485006	C4	1	1	1	1	1	0	0	0	0	0	1	0	0
chr4	84014179	84014645	C4	1	1	1	1	0	0	0	0	0	0	0	0	0
chr4	84572602	84573093	C4	1	1	1	1	0	0	0	0	1	0	1	0	0
chr4	89005537	89006011	C4	1	1	1	1	0	0	0	0	0	0	0	0	0
chr4	99539026	99539383	C4	1	1	1	1	0	0	0	0	0	0	1	0	0
chr4	101701274	101701750	C4	1	1	1	1	0	1	0	0	0	0	1	0	0
chr4	105817745	105818310	C4	1	1	1	1	0	1	1	0	0	0	1	0	0
chr4	106038049	106038499	C4	1	1	1	1	0	1	0	0	0	0	0	1	0
chr4	106983604	106984063	C4	1	1	1	1	0	0	0	0	0	0	0	0	0
chr4	112881290	112881771	C4	1	1	1	1	0	0	0	0	0	0	0	0	0
chr4	114063100	114063530	C4	1	1	1	1	0	0	0	0	0	0	0	0	0
chr4	126053009	126053493	C4	1	1	1	1	0	1	0	0	0	0	0	0	0
chr4	126341027	126341473	C4	1	1	1	1	0	1	0	0	0	0	0	0	0
chr4	133461628	133462153	C4	1	1	1	1	0	0	0	0	0	0	1	0	0
chr4	140598142	140598640	C4	1	1	1	1	1	1	0	0	0	0	0	0	0
chr4	141181414	141181809	C4	1	1	1	1	0	1	0	0	0	0	0	0	0
chr4	141556823	141557281	C4	1	1	1	1	0	0	0	0	0	0	1	0	0
chr4	143536428	143536898	C4	1	1	1	1	0	1	0	0	0	0	1	0	0
chr4	143957554	143957960	C4	1	1	1	1	0	1	0	0	0	0	0	0	0
chr4	159726654	159727134	C4	1	1	1	1	0	0	0	0	0	0	1	0	0
chr4	164306682	164307163	C4	1	1	1	1	1	0	0	0	0	0	0	0	0
chr4	169612776	169613398	C4	1	1	1	1	1	1	0	0	0	0	1	0	0
chr4	173730519	173730835	C4	1	1	1	1	0	0	0	0	0	0	0	0	0
chr4	186431956	186432347	C4	1	1	1	1	0	1	0	0	0	0	0	0	0
chr5	1516169	1516737	C4	1	1	1	1	0	0	0	0	0	0	0	0	0
chr5	2802614	2803353	C4	1	1	1	1	0	0	0	0	0	0	0	0	0
chr5	16588456	16589335	C4	1	1	1	1	1	1	0	0	0	0	1	0	0
chr5	32144632	32145162	C4	1	1	1	1	0	1	0	0	0	0	1	0	0
chr5	33550048	33550603	C4	1	1	1	1	0	0	0	0	0	0	1	0	0
chr5	35306642	35307447	C4	1	1	1	1	0	0	0	0	0	0	1	0	0
chr5	39716579	39717111	C4	1	1	1	1	0	0	0	0	0	0	0	0	0
chr5	41432697	41433336	C4	1	1	1	1	0	0	0	0	0	0	1	0	0
chr5	55309225	55309600	C4	1	1	1	1	0	0	0	0	0	0	1	0	0
chr5	55325627	55326212	C4	1	1	1	1	1	0	0	0	0	0	1	0	0
chr5	55646416	55647110	C4	1	1	1	1	0	1	0	0	0	0	1	0	0
chr5	55724741	55725490	C4	1	1	1	1	0	0	0	1	1	0	1	1	0
chr5	55964764	55965460	C4	1	1	1	1	0	1	0	0	0	0	1	0	0
chr5	57391071	57391621	C4	1	1	1	1	0	0	0	0	0	0	1	0	0
chr5	58676193	58676637	C4	1	1	1	1	0	0	0	0	0	0	1	0	0
chr5	60600330	60600849	C4	1	1	1	1	0	1	0	0	0	0	1	0	0
chr5	60629480	60629870	C4	1	1	1	1	1	0	0	0	0	0	1	0	0
chr5	60916731	60917259	C4	1	1	1	1	0	1	0	0	0	0	1	0	0
chr5	65976531	65976892	C4	1	1	1	1	0	0	0	0	0	0	1	0	0
chr5	66511438	66512210	C4	1	1	1	1	1	1	0	0	0	0	1	0	0
chr5	66530470	66531000	C4	1	1	1	1	1	1	0	0	0	0	0	0	0
chr5	66531395	66532084	C4	1	1	1	1	1	1	0	0	0	0	1	0	0
chr5	72926175	72926687	C4	1	1	1	1	0	0	0	0	0	0	1	0	0
chr5	77500028	77500428	C4	1	1	1	1	0	0	0	0	0	0	0	0	0
chr5	78489454	78489980	C4	1	1	1	1	1	0	1	0	0	0	1	0	0
chr5	99983243	99983731	C4	1	1	1	1	1	1	1	0	0	0	1	0	0
chr5	105577100	105577768	C4	1	1	1	1	0	1	1	0	0	0	1	0	0
chr5	106907340	106907769	C4	1	1	1	1	0	0	0	0	0	0	1	0	0
chr5	114701891	114702311	C4	1	1	1	1	0	0	0	0	0	0	1	0	0
chr5	117345430	117346064	C4	1	1	1	1	1	1	0	0	0	0	1	0	0
chr5	117583312	117583846	C4	1	1	1	1	0	0	0	0	0	0	0	0	0
chr5	118111350	118111957	C4	1	1	1	1	0	1	0	0	0	0	0	0	0
chr5	122184826	122185322	C4	1	1	1	1	0	1	0	0	0	0	1	0	0
chr5	122491095	122491610	C4	1	1	1	1	0	1	0	0	0	0	0	0	0
chr5	124745615	124746230	C4	1	1	1	1	1	0	0	0	0	0	1	0	0
chr5	132584924	132585647	C4	1	1	1	1	1	1	1	0	1	0	1	0	0
chr5	132621477	132622036	C4	1	1	1	1	0	1	0	0	0	0	0	0	0
chr5	133372815	133373320	C4	1	1	1	1	1	0	0	0	0	0	1	0	0
chr5	133802012	133802513	C4	1	1	1	1	0	0	1	0	0	1	1	0	0
chr5	136477621	136478164	C4	1	1	1	1	0	0	0	0	0	0	1	0	0
chr5	139022886	139023475	C4	1	1	1	1	0	1	0	0	0	0	1	0	0
chr5	139023702	139024133	C4	1	1	1	1	0	0	0	0	0	0	1	0	0
chr5	144807633	144807993	C4	1	1	1	1	0	0	0	0	0	0	1	0	0
chr5	145292114	145292531	C4	1	1	1	1	0	0	0	0	0	0	1	0	0
chr5	149189857	149190322	C4	1	1	1	1	0	1	0	0	0	0	0	0	0
chr5	149257556	149258272	C4	1	1	1	1	1	1	0	0	0	0	0	0	0
chr5	150594826	150595216	C4	1	1	1	1	0	0	0	0	0	0	0	0	0
chr5	154080677	154081068	C4	1	1	1	1	0	0	0	0	0	0	1	0	0
chr5	154209346	154209834	C4	1	1	1	1	0	0	0	0	0	0	1	0	0
chr5	159714536	159714916	C4	1	1	1	1	1	0	0	0	0	0	0	0	0
chr5	172880046	172880663	C4	1	1	1	1	1	1	0	0	0	0	1	0	0
chr5	172899530	172900209	C4	1	1	1	1	1	1	0	0	0	0	1	0	0
chr5	172962202	172963424	C4	1	1	1	1	1	0	0	0	0	0	1	0	0
chr5	173017919	173018479	C4	1	1	1	1	0	0	0	0	0	0	0	0	0
chr5	173193340	173193760	C4	1	1	1	1	0	0	0	0	0	0	1	0	0
chr5	173256643	173257133	C4	1	1	1	1	0	0	0	0	0	0	0	0	0
chr5	173910272	173910910	C4	1	1	1	1	1	1	0	0	0	0	1	0	0
chr5	176040725	176041141	C4	1	1	1	1	0	0	0	0	0	0	1	1	0
chr5	180022504	180023004	C4	1	1	1	1	0	0	0	0	0	0	1	0	0
chr6	1832941	1833312	C4	1	1	1	1	0	1	0	0	0	0	0	0	0
chr6	6703914	6704375	C4	1	1	1	1	1	1	0	0	0	0	0	0	0
chr6	6759026	6759499	C4	1	1	1	1	1	1	0	0	0	0	1	0	0
chr6	10598444	10598934	C4	1	1	1	1	0	0	0	0	0	0	0	0	0
chr6	14733169	14733686	C4	1	1	1	1	0	0	0	0	0	0	0	0	0
chr6	15036846	15037458	C4	1	1	1	1	1	1	0	0	0	0	1	0	0
chr6	15065807	15066281	C4	1	1	1	1	0	0	0	0	0	0	1	0	0
chr6	15090248	15090749	C4	1	1	1	1	1	1	0	0	0	0	1	0	0
chr6	15221918	15222560	C4	1	1	1	1	1	1	0	0	0	0	1	0	0
chr6	17389354	17389992	C4	1	1	1	1	1	1	0	0	0	0	1	0	0
chr6	20200895	20201375	C4	1	1	1	1	0	0	1	0	0	0	1	0	0
chr6	21738673	21739442	C4	1	1	1	1	0	0	0	0	0	0	1	0	0
chr6	32534561	32535118	C4	1	1	1	1	1	1	0	0	0	0	0	0	0
chr6	33729828	33730236	C4	1	1	1	1	0	0	0	0	0	1	1	0	0
chr6	33864593	33865131	C4	1	1	1	1	1	0	0	0	0	0	1	0	0
chr6	34518616	34519052	C4	1	1	1	1	0	0	0	0	1	0	1	0	0
chr6	36086060	36086748	C4	1	1	1	1	1	0	0	0	1	1	1	0	0
chr6	36723300	36723768	C4	1	1	1	1	0	0	0	0	0	0	0	0	0
chr6	37537611	37538033	C4	1	1	1	1	0	0	0	0	0	0	0	0	0
chr6	38229373	38230125	C4	1	1	1	1	0	0	0	1	1	0	1	0	0
chr6	39237653	39238161	C4	1	1	1	1	1	0	0	0	0	0	1	0	0
chr6	42043035	42043506	C4	1	1	1	1	1	1	0	0	0	0	1	0	0
chr6	42090379	42090859	C4	1	1	1	1	0	0	1	0	0	0	1	0	0
chr6	42096860	42097302	C4	1	1	1	1	0	1	0	0	0	0	1	0	0
chr6	42194490	42194970	C4	1	1	1	1	1	1	0	0	0	0	1	0	0
chr6	44077963	44078542	C4	1	1	1	1	1	0	0	1	0	0	1	0	0
chr6	49509659	49510075	C4	1	1	1	1	0	0	0	0	0	0	1	0	0
chr6	64200880	64201386	C4	1	1	1	1	0	1	0	0	0	0	1	0	0
chr6	82971289	82971732	C4	1	1	1	1	0	0	0	0	0	0	0	0	0
chr6	87487460	87488146	C4	1	1	1	1	0	0	0	0	0	0	1	0	0
chr6	106582879	106583444	C4	1	1	1	1	0	1	0	0	0	0	0	0	0
chr6	109028648	109029155	C4	1	1	1	1	0	1	1	0	0	0	1	0	0
chr6	110876062	110876571	C4	1	1	1	1	0	0	0	0	0	0	1	0	0
chr6	113851976	113852290	C4	1	1	1	1	0	0	0	0	0	0	0	0	0
chr6	120004040	120004693	C4	1	1	1	1	0	0	0	0	0	0	1	1	0
chr6	120462740	120463199	C4	1	1	1	1	0	0	0	0	0	0	1	0	0
chr6	125523248	125523803	C4	1	1	1	1	1	1	0	0	0	0	1	0	0
chr6	125526191	125526708	C4	1	1	1	1	1	1	0	0	0	0	0	0	0
chr6	125905614	125906272	C4	1	1	1	1	1	0	0	0	0	0	1	0	0
chr6	135532211	135532848	C4	1	1	1	1	1	1	1	1	0	0	1	0	0
chr6	135575484	135576059	C4	1	1	1	1	0	0	0	0	0	0	1	0	0
chr6	138789957	138790518	C4	1	1	1	1	0	0	0	0	0	0	1	0	0
chr6	138903506	138904170	C4	1	1	1	1	0	0	0	0	0	0	1	0	0
chr6	140201079	140201558	C4	1	1	1	1	0	0	0	0	0	0	1	0	0
chr6	149401222	149401748	C4	1	1	1	1	1	0	0	0	0	0	1	0	0
chr6	151937119	151937782	C4	1	1	1	1	0	0	1	0	0	0	1	0	0
chr6	151954629	151955184	C4	1	1	1	1	0	0	0	0	0	1	0	1	0
chr6	157148350	157148873	C4	1	1	1	1	1	0	0	1	1	1	1	0	0
chr6	158461397	158461830	C4	1	1	1	1	0	0	0	0	0	0	0	0	0
chr6	158470440	158470910	C4	1	1	1	1	0	0	0	0	0	0	0	0	0
chr6	159256058	159256479	C4	1	1	1	1	0	0	0	0	0	0	1	1	0
chr6	168791367	168791855	C4	1	1	1	1	0	0	0	0	0	0	1	0	0
chr7	2476716	2477188	C4	1	1	1	1	0	0	0	0	0	0	0	0	0
chr7	2728642	2729190	C4	1	1	1	1	1	1	0	0	0	0	1	0	0
chr7	11301024	11301528	C4	1	1	1	1	0	0	0	0	0	0	1	0	0
chr7	26403424	26403851	C4	1	1	1	1	0	0	0	0	0	0	1	0	0
chr7	27317169	27317625	C4	1	1	1	1	0	0	1	0	0	0	1	0	0
chr7	34076506	34077083	C4	1	1	1	1	0	0	0	0	0	0	1	0	0
chr7	34787787	34788328	C4	1	1	1	1	0	0	0	0	0	0	1	0	0
chr7	36312388	36312930	C4	1	1	1	1	1	1	0	0	0	0	1	1	0
chr7	43300955	43301281	C4	1	1	1	1	0	0	0	0	0	0	0	0	0
chr7	43848025	43848547	C4	1	1	1	1	0	0	0	0	0	0	0	0	0
chr7	44189989	44190527	C4	1	1	1	1	0	0	0	0	0	0	0	1	0
chr7	44193081	44193537	C4	1	1	1	1	1	0	0	0	0	0	0	0	0
chr7	46926148	46926576	C4	1	1	1	1	0	0	0	0	0	0	0	0	0
chr7	47515138	47515675	C4	1	1	1	1	0	1	0	0	0	0	1	0	0
chr7	47615616	47616311	C4	1	1	1	1	0	1	0	0	0	0	1	0	0
chr7	48351121	48351627	C4	1	1	1	1	0	0	0	0	0	0	0	0	0
chr7	65478787	65479244	C4	1	1	1	1	1	0	0	0	0	0	1	0	0
chr7	73305553	73305979	C4	1	1	1	1	0	1	0	0	0	0	0	0	0
chr7	75936227	75936774	C4	1	1	1	1	1	0	0	0	0	1	1	0	0
chr7	80506099	80506652	C4	1	1	1	1	0	1	0	0	0	0	0	0	0
chr7	80572114	80573027	C4	1	1	1	1	1	1	0	0	0	0	1	0	0
chr7	84158642	84159093	C4	1	1	1	1	0	0	0	0	0	0	0	0	0
chr7	84165376	84166145	C4	1	1	1	1	0	1	0	0	0	0	0	0	0
chr7	97944912	97945309	C4	1	1	1	1	0	0	0	0	0	0	1	1	0
chr7	98394656	98395183	C4	1	1	1	1	0	0	0	0	0	0	0	0	0
chr7	98424252	98424688	C4	1	1	1	1	0	0	0	0	0	0	0	0	0
chr7	101616242	101616839	C4	1	1	1	1	1	1	0	0	0	0	1	0	0
chr7	101647341	101647896	C4	1	1	1	1	1	1	0	0	0	0	1	0	0
chr7	101957680	101958126	C4	1	1	1	1	0	1	0	0	0	0	0	0	0
chr7	105399723	105400220	C4	1	1	1	1	0	0	0	0	0	0	0	0	0
chr7	105649672	105650166	C4	1	1	1	1	0	1	0	0	0	0	1	0	0
chr7	111227141	111227551	C4	1	1	1	1	0	0	0	0	0	0	0	0	0
chr7	116764523	116765118	C4	1	1	1	1	1	1	0	0	0	0	1	0	0
chr7	120314155	120314505	C4	1	1	1	1	0	0	0	0	0	0	1	0	0
chr7	128071250	128071731	C4	1	1	1	1	0	0	0	0	0	0	1	0	0
chr7	130578934	130579390	C4	1	1	1	1	0	0	0	0	0	0	1	0	0
chr7	131310449	131310941	C4	1	1	1	1	1	0	0	0	0	0	0	0	0
chr7	131311357	131311857	C4	1	1	1	1	1	0	0	0	0	0	0	0	0
chr7	137663884	137664254	C4	1	1	1	1	0	0	0	0	0	0	1	0	0
chr7	139336027	139336468	C4	1	1	1	1	0	1	0	0	0	0	0	0	0
chr7	139441563	139441978	C4	1	1	1	1	1	0	0	0	0	0	0	0	0
chr7	140010031	140010527	C4	1	1	1	1	1	0	0	0	0	0	1	0	0
chr7	140692257	140692749	C4	1	1	1	1	1	1	0	0	0	0	1	0	0
chr7	151391850	151392317	C4	1	1	1	1	1	1	0	0	0	0	1	0	0
chr7	151553586	151554126	C4	1	1	1	1	1	1	0	0	0	0	0	0	0
chr7	152272133	152272815	C4	1	1	1	1	0	0	0	0	0	0	0	1	0
chr7	152396262	152396930	C4	1	1	1	1	0	0	0	0	0	0	1	0	0
chr7	155162417	155162916	C4	1	1	1	1	1	1	0	0	0	0	0	0	0
chr7	156308784	156309264	C4	1	1	1	1	1	0	0	0	0	0	1	0	0
chr8	8094366	8094842	C4	1	1	1	1	1	0	0	0	0	0	1	0	0
chr8	8146577	8147099	C4	1	1	1	1	1	1	0	0	0	0	1	0	0
chr8	11647098	11647496	C4	1	1	1	1	1	0	0	0	0	0	0	0	0
chr8	17187097	17187666	C4	1	1	1	1	1	1	0	0	0	0	1	0	0
chr8	22596520	22597108	C4	1	1	1	1	1	1	1	1	1	0	1	0	0
chr8	22601160	22601734	C4	1	1	1	1	1	1	0	0	0	0	1	1	0
chr8	22605737	22606163	C4	1	1	1	1	0	1	0	0	0	0	0	0	0
chr8	28005173	28005621	C4	1	1	1	1	0	0	0	0	0	0	1	0	0
chr8	29412958	29413458	C4	1	1	1	1	0	1	0	0	0	0	1	0	0
chr8	29418538	29418933	C4	1	1	1	1	0	0	0	0	0	0	1	0	0
chr8	29437247	29437745	C4	1	1	1	1	0	1	0	0	0	0	1	0	0
chr8	29667060	29667553	C4	1	1	1	1	0	0	0	0	0	0	1	0	0
chr8	33102461	33102994	C4	1	1	1	1	0	0	0	0	1	0	1	0	0
chr8	36919627	36920162	C4	1	1	1	1	1	1	0	0	0	0	1	0	0
chr8	36920794	36921243	C4	1	1	1	1	0	0	0	0	0	0	0	0	0
chr8	37002122	37002781	C4	1	1	1	1	1	1	1	1	1	1	1	0	0
chr8	37159524	37160015	C4	1	1	1	1	0	0	0	0	0	0	1	0	0
chr8	37456012	37456512	C4	1	1	1	1	1	1	0	0	0	0	1	0	0
chr8	67424960	67425428	C4	1	1	1	1	1	1	0	0	0	0	0	0	0
chr8	67434573	67435163	C4	1	1	1	1	1	1	1	1	1	1	1	0	0
chr8	69765516	69766024	C4	1	1	1	1	0	1	0	0	0	0	1	0	0
chr8	130463019	130463528	C4	1	1	1	1	0	0	0	0	0	0	1	0	0
chr8	135746903	135747405	C4	1	1	1	1	0	0	0	0	0	0	1	0	0
chr8	144069300	144069800	C4	1	1	1	1	0	0	0	0	0	0	0	0	0
chr9	4507545	4508211	C4	1	1	1	1	0	0	0	0	0	0	1	0	0
chr9	4866139	4866816	C4	1	1	1	1	1	1	1	0	0	0	1	0	0
chr9	4929801	4930276	C4	1	1	1	1	0	1	0	0	0	0	0	0	0
chr9	13094216	13094756	C4	1	1	1	1	0	0	0	0	0	0	1	0	0
chr9	33229335	33229747	C4	1	1	1	1	1	0	0	0	0	0	1	0	0
chr9	33233990	33234608	C4	1	1	1	1	1	1	0	0	0	0	1	0	0
chr9	33374740	33375145	C4	1	1	1	1	0	0	0	0	0	0	1	0	0
chr9	35193795	35194161	C4	1	1	1	1	0	0	0	0	0	0	1	0	0
chr9	35517583	35518521	C4	1	1	1	1	0	0	0	0	0	0	1	0	0
chr9	38024129	38024566	C4	1	1	1	1	0	0	0	0	0	0	0	0	0
chr9	74398084	74398633	C4	1	1	1	1	1	1	0	0	0	0	1	0	0
chr9	74624660	74625202	C4	1	1	1	1	0	0	0	0	0	0	0	0	0
chr9	74640963	74641336	C4	1	1	1	1	0	1	0	0	0	0	0	0	0
chr9	77715903	77716468	C4	1	1	1	1	1	1	0	0	0	0	0	0	0
chr9	80278641	80279126	C4	1	1	1	1	0	0	0	0	0	0	1	0	0
chr9	86047028	86047602	C4	1	1	1	1	0	0	0	0	0	0	1	0	0
chr9	90959325	90959879	C4	1	1	1	1	1	1	0	0	0	0	0	0	0
chr9	92284186	92284657	C4	1	1	1	1	0	0	0	0	0	1	1	0	0
chr9	95428109	95428815	C4	1	1	1	1	1	0	0	0	0	0	1	0	0
chr9	97545161	97545896	C4	1	1	1	1	1	1	0	0	0	0	1	0	0
chr9	97754154	97754680	C4	1	1	1	1	1	1	0	0	0	0	0	0	0
chr9	108132343	108132810	C4	1	1	1	1	0	0	0	0	0	0	0	0	0
chr9	108663865	108664278	C4	1	1	1	1	0	1	0	0	0	0	1	0	0
chr9	108674957	108675505	C4	1	1	1	1	1	1	0	0	0	0	1	0	0
chr9	110303791	110304289	C4	1	1	1	1	1	1	0	0	0	0	1	0	0
chr9	110310062	110310426	C4	1	1	1	1	0	0	0	0	0	0	0	0	0
chr9	110390883	110391322	C4	1	1	1	1	0	0	0	0	0	0	0	0	0
chr9	111240756	111241727	C4	1	1	1	1	0	1	0	0	0	0	1	0	0
chr9	111245950	111246421	C4	1	1	1	1	0	0	0	0	0	0	0	0	0
chr9	114774289	114774906	C4	1	1	1	1	1	1	1	0	1	0	1	1	0
chr9	115147068	115147555	C4	1	1	1	1	0	0	0	0	0	0	1	0	0
chr9	117320271	117321118	C4	1	1	1	1	0	1	0	0	0	0	0	0	0
chr9	117670323	117670924	C4	1	1	1	1	0	0	1	0	0	0	1	0	0
chr9	126089961	126090573	C4	1	1	1	1	0	0	0	0	0	1	1	0	0
chr9	128070889	128071378	C4	1	1	1	1	0	0	0	0	0	0	1	0	0
chr9	128223017	128223552	C4	1	1	1	1	0	1	0	0	0	0	1	0	0
chr9	128300370	128300849	C4	1	1	1	1	0	0	0	0	0	0	1	0	0
chr9	130000113	130000543	C4	1	1	1	1	1	0	0	0	0	0	1	0	0
chr9	130179388	130179907	C4	1	1	1	1	1	0	0	0	0	0	0	0	0
chr9	130307522	130308066	C4	1	1	1	1	0	0	0	0	0	0	1	0	0
chr9	130524183	130524683	C4	1	1	1	1	0	0	0	0	0	0	0	0	0
chr9	130717683	130718466	C4	1	1	1	1	0	1	1	0	0	0	1	0	0
chr9	130784373	130784969	C4	1	1	1	1	1	1	1	1	0	0	1	0	0
chr9	130789027	130789647	C4	1	1	1	1	1	1	0	0	0	0	1	0	0
chr9	130809409	130809862	C4	1	1	1	1	1	1	0	0	0	0	1	0	0
chr9	131060927	131061667	C4	1	1	1	1	0	0	0	0	0	0	1	0	0
chr9	132168618	132169126	C4	1	1	1	1	0	0	0	0	0	0	1	0	0
chr9	132250817	132251631	C4	1	1	1	1	0	1	0	0	0	0	1	0	0
chr9	132949353	132949838	C4	1	1	1	1	0	0	0	0	0	0	0	0	0
chr9	134469582	134470058	C4	1	1	1	1	0	0	0	0	0	0	1	0	0
chr9	136728375	136728806	C4	1	1	1	1	0	0	0	0	0	0	1	0	0
chr9	136738271	136738825	C4	1	1	1	1	1	0	0	0	0	0	1	0	0
chr9	136825193	136825570	C4	1	1	1	1	0	0	0	0	0	0	0	0	0
chr9	137251161	137251640	C4	1	1	1	1	0	1	0	0	0	0	1	0	0
chr9	137304083	137304567	C4	1	1	1	1	0	0	0	0	0	0	0	0	0
chr9	137787520	137787965	C4	1	1	1	1	0	1	0	0	0	0	0	0	0
chr9	139222495	139222944	C4	1	1	1	1	0	0	0	0	0	0	0	0	0
chr9	140067559	140068060	C4	1	1	1	1	0	0	0	0	0	0	0	0	0
chr10	172374	173278	C4	1	1	1	1	1	0	0	0	0	0	0	0	0
chr10	384836	385274	C4	1	1	1	1	0	0	0	0	0	0	0	0	0
chr10	824744	825266	C4	1	1	1	1	0	0	0	0	0	0	0	0	0
chr10	1311002	1311487	C4	1	1	1	1	0	0	0	0	0	0	1	0	0
chr10	5530162	5530662	C4	1	1	1	1	0	0	0	0	0	0	1	0	0
chr10	5545405	5545851	C4	1	1	1	1	0	0	0	0	0	0	1	0	0
chr10	5701773	5702642	C4	1	1	1	1	1	1	0	1	0	0	1	1	0
chr10	6339586	6340378	C4	1	1	1	1	1	0	1	0	0	0	1	0	0
chr10	8170212	8170885	C4	1	1	1	1	0	1	1	0	0	0	1	0	0
chr10	12192136	12192605	C4	1	1	1	1	0	0	1	1	1	0	1	0	0
chr10	12914618	12914957	C4	1	1	1	1	1	1	0	0	0	0	1	0	0
chr10	17487450	17488204	C4	1	1	1	1	1	0	0	0	0	0	1	0	0
chr10	22972111	22972737	C4	1	1	1	1	0	0	0	0	0	0	1	0	0
chr10	27271010	27271476	C4	1	1	1	1	0	0	0	0	0	0	1	0	0
chr10	28784836	28785962	C4	1	1	1	1	1	0	0	0	0	0	1	0	0
chr10	29214312	29214773	C4	1	1	1	1	1	1	0	0	0	0	0	0	0
chr10	30100983	30101687	C4	1	1	1	1	1	1	0	0	0	0	1	0	0
chr10	30830995	30831676	C4	1	1	1	1	0	1	0	0	0	0	1	0	0
chr10	32047989	32048298	C4	1	1	1	1	1	0	0	0	1	0	1	0	0
chr10	32940452	32941003	C4	1	1	1	1	0	0	0	0	0	0	0	0	0
chr10	33553084	33553713	C4	1	1	1	1	0	0	0	0	0	0	0	0	0
chr10	43521752	43522310	C4	1	1	1	1	1	1	0	0	0	1	1	0	0
chr10	43577518	43577966	C4	1	1	1	1	0	1	0	0	0	0	1	0	0
chr10	44092122	44092562	C4	1	1	1	1	0	0	0	0	0	0	0	0	0
chr10	44668687	44669413	C4	1	1	1	1	1	1	0	0	0	0	1	0	0
chr10	44732184	44732712	C4	1	1	1	1	0	1	0	0	0	0	1	0	0
chr10	44754543	44754978	C4	1	1	1	1	0	0	0	0	0	0	0	0	0
chr10	49495913	49496410	C4	1	1	1	1	1	0	1	0	0	0	1	0	0
chr10	62607946	62608868	C4	1	1	1	1	1	1	0	1	1	0	1	0	0
chr10	63169505	63170007	C4	1	1	1	1	0	0	0	0	0	0	1	0	0
chr10	63677836	63678371	C4	1	1	1	1	0	0	0	0	0	0	1	0	0
chr10	63808659	63809107	C4	1	1	1	1	0	1	0	0	0	0	0	0	0
chr10	65390364	65391034	C4	1	1	1	1	1	1	0	0	0	0	1	0	0
chr10	65471793	65472320	C4	1	1	1	1	1	1	0	0	0	0	1	0	0
chr10	69968199	69968650	C4	1	1	1	1	0	0	0	0	0	0	1	0	0
chr10	70571370	70571664	C4	1	1	1	1	1	0	0	0	0	0	0	0	0
chr10	71199038	71199470	C4	1	1	1	1	0	1	0	0	0	0	1	0	0
chr10	71841224	71841561	C4	1	1	1	1	0	1	0	0	0	0	0	0	0
chr10	76503010	76503520	C4	1	1	1	1	0	1	0	0	0	0	1	0	0
chr10	77022460	77022873	C4	1	1	1	1	0	0	0	0	0	0	1	0	0
chr10	79047479	79047929	C4	1	1	1	1	0	1	0	0	0	0	0	0	0
chr10	79169701	79170274	C4	1	1	1	1	0	1	0	0	0	0	1	0	0
chr10	79631939	79632448	C4	1	1	1	1	0	0	1	0	0	0	1	0	0
chr10	79649093	79649570	C4	1	1	1	1	0	0	0	0	0	1	1	0	0
chr10	80061736	80062110	C4	1	1	1	1	1	1	0	0	0	0	1	0	0
chr10	80737494	80737994	C4	1	1	1	1	0	0	0	0	0	0	0	0	0
chr10	80888214	80888801	C4	1	1	1	1	0	1	1	0	1	0	1	1	0
chr10	80918153	80918709	C4	1	1	1	1	1	1	0	0	0	0	1	0	0
chr10	82726115	82726813	C4	1	1	1	1	0	0	0	0	0	0	1	0	0
chr10	95194683	95195404	C4	1	1	1	1	1	1	1	1	0	0	1	0	0
chr10	96892736	96893102	C4	1	1	1	1	0	0	0	0	0	0	0	0	0
chr10	99168307	99168783	C4	1	1	1	1	0	0	0	0	0	0	1	0	0
chr10	100074097	100074756	C4	1	1	1	1	0	0	0	0	0	0	0	0	0
chr10	104470359	104470897	C4	1	1	1	1	1	0	0	0	0	0	1	0	0
chr10	105649809	105650309	C4	1	1	1	1	0	1	0	0	0	0	1	0	0
chr10	105691274	105691791	C4	1	1	1	1	1	1	0	0	0	0	1	0	0
chr10	115687002	115687559	C4	1	1	1	1	1	1	0	0	0	0	1	0	0
chr10	117424168	117424684	C4	1	1	1	1	0	1	1	0	0	0	1	0	0
chr10	120384955	120385467	C4	1	1	1	1	0	0	0	0	1	0	1	0	0
chr10	121427402	121427906	C4	1	1	1	1	0	0	0	0	0	0	0	1	0
chr10	123269600	123270129	C4	1	1	1	1	0	1	0	0	0	0	0	1	0
chr10	125481293	125481921	C4	1	1	1	1	1	1	0	0	0	0	0	0	0
chr10	125503382	125503877	C4	1	1	1	1	1	1	0	0	0	0	1	0	0
chr10	126812304	126812804	C4	1	1	1	1	0	0	0	0	0	0	1	0	0
chr10	127864394	127864829	C4	1	1	1	1	0	0	0	0	0	0	0	0	0
chr10	128606864	128607404	C4	1	1	1	1	0	0	1	0	0	0	0	0	0
chr10	134306965	134307402	C4	1	1	1	1	0	0	0	0	0	0	0	0	0
chr11	1793741	1794237	C4	1	1	1	1	0	1	0	0	0	0	1	0	0
chr11	1817501	1818276	C4	1	1	1	1	1	1	1	1	0	0	1	1	0
chr11	1852065	1852446	C4	1	1	1	1	1	1	0	0	0	0	1	0	0
chr11	2214412	2215000	C4	1	1	1	1	1	1	0	0	0	0	1	1	0
chr11	9131559	9131988	C4	1	1	1	1	0	0	0	0	0	0	1	0	0
chr11	9918406	9918893	C4	1	1	1	1	0	0	0	0	0	0	1	0	0
chr11	12269971	12270514	C4	1	1	1	1	0	0	0	1	0	0	1	0	0
chr11	13356819	13357256	C4	1	1	1	1	0	0	0	0	0	0	0	1	0
chr11	14037237	14037667	C4	1	1	1	1	0	0	0	0	0	0	0	0	0
chr11	16978118	16978682	C4	1	1	1	1	1	1	0	0	0	0	1	0	0
chr11	17010915	17011249	C4	1	1	1	1	1	1	0	0	0	0	1	0	0
chr11	17427190	17427675	C4	1	1	1	1	0	1	1	1	0	0	1	1	0
chr11	20016394	20017144	C4	1	1	1	1	0	1	0	0	0	0	1	1	0
chr11	30543028	30543679	C4	1	1	1	1	0	0	0	0	0	0	1	0	0
chr11	35285855	35286230	C4	1	1	1	1	0	0	0	0	0	0	1	0	0
chr11	35387330	35387863	C4	1	1	1	1	0	0	1	0	0	0	1	1	0
chr11	35411393	35411862	C4	1	1	1	1	0	0	0	0	0	0	1	0	0
chr11	44322289	44322763	C4	1	1	1	1	1	0	0	0	0	0	0	0	0
chr11	45430495	45430911	C4	1	1	1	1	0	0	0	0	0	0	0	0	0
chr11	63639592	63640045	C4	1	1	1	1	0	0	0	0	0	0	1	0	0
chr11	64206522	64206936	C4	1	1	1	1	0	0	0	0	0	0	0	0	0
chr11	65185879	65186542	C4	1	1	1	1	0	1	1	0	0	0	1	0	0
chr11	65892046	65892527	C4	1	1	1	1	0	0	0	0	0	0	0	0	0
chr11	66477184	66477618	C4	1	1	1	1	0	1	0	0	0	0	0	0	0
chr11	66795064	66795825	C4	1	1	1	1	1	1	0	0	0	0	1	0	0
chr11	66829586	66830244	C4	1	1	1	1	1	1	0	0	0	0	1	0	0
chr11	67016063	67016602	C4	1	1	1	1	0	0	0	0	0	0	1	0	0
chr11	69069118	69069654	C4	1	1	1	1	1	1	0	0	0	0	0	1	0
chr11	69469149	69469589	C4	1	1	1	1	0	1	0	0	0	0	1	0	0
chr11	69511931	69512421	C4	1	1	1	1	0	1	0	0	0	0	1	1	0
chr11	69706238	69706773	C4	1	1	1	1	0	1	1	1	0	0	0	0	0
chr11	70606256	70606817	C4	1	1	1	1	0	1	0	0	0	0	0	1	0
chr11	70651848	70652414	C4	1	1	1	1	1	1	1	1	1	1	1	0	0
chr11	71192347	71192975	C4	1	1	1	1	1	1	0	0	0	0	0	0	0
chr11	72497367	72497970	C4	1	1	1	1	1	1	0	1	0	0	1	0	0
chr11	72903335	72903807	C4	1	1	1	1	1	1	0	0	0	0	0	0	0
chr11	72904771	72905362	C4	1	1	1	1	1	1	0	0	0	0	1	0	0
chr11	72905522	72906107	C4	1	1	1	1	1	1	0	0	0	0	1	0	0
chr11	74747030	74747432	C4	1	1	1	1	0	0	0	0	0	0	0	0	0
chr11	75077891	75078302	C4	1	1	1	1	0	0	0	0	0	0	0	0	0
chr11	75502964	75503477	C4	1	1	1	1	0	0	0	0	0	0	0	0	0
chr11	76483539	76484118	C4	1	1	1	1	1	1	0	0	0	0	1	0	0
chr11	76731334	76731689	C4	1	1	1	1	0	1	0	0	0	0	0	0	0
chr11	77861780	77862193	C4	1	1	1	1	1	0	0	0	0	0	0	0	0
chr11	77970854	77971568	C4	1	1	1	1	1	1	0	0	0	0	1	0	0
chr11	78022897	78023314	C4	1	1	1	1	0	1	0	0	0	0	1	0	0
chr11	78770773	78771722	C4	1	1	1	1	0	1	0	0	0	0	1	1	0
chr11	86210691	86211234	C4	1	1	1	1	0	0	0	0	0	0	0	0	0
chr11	86487101	86487699	C4	1	1	1	1	0	1	0	0	0	0	0	0	0
chr11	94578736	94579168	C4	1	1	1	1	0	0	0	0	0	0	1	0	0
chr11	101169847	101170558	C4	1	1	1	1	1	1	1	0	0	0	1	0	0
chr11	101206742	101207516	C4	1	1	1	1	0	1	0	0	0	0	1	0	0
chr11	112163745	112164226	C4	1	1	1	1	0	0	0	0	0	0	1	0	0
chr11	117054489	117054961	C4	1	1	1	1	0	0	0	0	0	0	1	0	0
chr11	117173761	117174176	C4	1	1	1	1	1	1	0	0	0	0	0	0	0
chr11	117928467	117929053	C4	1	1	1	1	1	1	0	0	0	0	1	0	0
chr11	119780655	119781078	C4	1	1	1	1	0	1	0	0	0	0	0	0	0
chr11	121196821	121197269	C4	1	1	1	1	0	0	0	0	0	0	0	0	0
chr11	129194420	129194920	C4	1	1	1	1	0	0	0	0	0	0	1	0	0
chr11	129564336	129564750	C4	1	1	1	1	1	0	0	0	0	0	1	0	0
chr11	129565767	129566200	C4	1	1	1	1	1	0	0	0	0	0	1	0	0
chr11	131562006	131562567	C4	1	1	1	1	0	1	0	0	0	0	1	0	0
chr11	131767174	131767574	C4	1	1	1	1	0	1	0	0	0	0	1	0	0
chr11	134509929	134510302	C4	1	1	1	1	0	0	0	0	0	0	0	0	0
chr12	834226	834710	C4	1	1	1	1	1	0	1	0	1	0	1	0	0
chr12	3623459	3623939	C4	1	1	1	1	0	0	0	0	0	0	1	0	0
chr12	6346694	6347042	C4	1	1	1	1	0	1	0	0	0	0	1	0	0
chr12	12739835	12740309	C4	1	1	1	1	1	0	0	0	0	0	1	0	0
chr12	15426786	15427274	C4	1	1	1	1	0	0	0	0	0	0	1	0	0
chr12	25671500	25671994	C4	1	1	1	1	0	1	0	0	0	0	0	0	0
chr12	27776495	27777183	C4	1	1	1	1	0	0	0	0	0	0	0	0	0
chr12	31612848	31613360	C4	1	1	1	1	0	1	0	0	0	0	0	0	0
chr12	31902097	31902597	C4	1	1	1	1	0	0	0	0	0	0	1	0	0
chr12	31926302	31926790	C4	1	1	1	1	0	0	0	0	0	0	1	0	0
chr12	33165188	33165603	C4	1	1	1	1	0	0	0	0	0	0	0	0	0
chr12	45990073	45990541	C4	1	1	1	1	0	0	0	0	0	0	1	0	0
chr12	46595145	46595761	C4	1	1	1	1	0	0	0	0	0	0	0	0	0
chr12	46849976	46850509	C4	1	1	1	1	0	0	0	0	0	0	1	0	0
chr12	46887371	46888037	C4	1	1	1	1	0	1	0	0	0	0	1	0	0
chr12	48415619	48416136	C4	1	1	1	1	0	0	0	0	0	1	1	1	0
chr12	52542418	52542947	C4	1	1	1	1	0	1	0	0	0	0	0	0	0
chr12	52738209	52739054	C4	1	1	1	1	1	1	0	0	0	0	0	0	0
chr12	53288860	53289464	C4	1	1	1	1	1	1	0	0	0	0	1	0	0
chr12	53363560	53364104	C4	1	1	1	1	1	1	0	0	0	0	0	1	0
chr12	53365448	53366201	C4	1	1	1	1	1	1	0	0	0	0	1	1	0
chr12	53551712	53552180	C4	1	1	1	1	0	0	0	0	0	0	1	0	0
chr12	54781327	54781744	C4	1	1	1	1	0	0	0	0	0	0	1	0	0
chr12	58116975	58117449	C4	1	1	1	1	0	0	0	0	0	0	0	1	0
chr12	63480264	63480783	C4	1	1	1	1	0	0	0	0	0	0	1	0	0
chr12	65019155	65019525	C4	1	1	1	1	0	0	0	0	0	0	0	0	0
chr12	67877505	67878140	C4	1	1	1	1	0	0	0	0	0	0	1	0	0
chr12	76099945	76100563	C4	1	1	1	1	1	0	0	0	0	0	1	0	0
chr12	89818666	89819193	C4	1	1	1	1	0	1	0	0	0	0	1	0	0
chr12	97894226	97894830	C4	1	1	1	1	0	1	0	0	0	0	1	1	0
chr12	97962374	97962890	C4	1	1	1	1	1	1	0	0	0	0	1	0	0
chr12	103569303	103569857	C4	1	1	1	1	0	1	0	0	0	0	1	0	0
chr12	115836066	115836493	C4	1	1	1	1	0	1	0	0	0	0	1	1	0
chr12	116307938	116308411	C4	1	1	1	1	0	0	1	0	1	0	1	0	0
chr12	116823505	116824055	C4	1	1	1	1	1	0	0	0	0	0	1	0	0
chr12	116931955	116932421	C4	1	1	1	1	1	1	0	0	0	0	0	0	0
chr12	116932995	116933504	C4	1	1	1	1	1	1	1	0	0	0	1	0	0
chr12	116940860	116941411	C4	1	1	1	1	0	1	0	0	0	0	0	0	0
chr12	117353128	117353552	C4	1	1	1	1	0	0	0	0	0	0	1	0	0
chr12	117353991	117354410	C4	1	1	1	1	0	0	0	0	0	0	0	0	0
chr12	119608913	119609446	C4	1	1	1	1	1	1	0	0	0	0	0	0	0
chr12	120599917	120600406	C4	1	1	1	1	0	0	0	0	0	0	0	0	0
chr12	122186525	122187261	C4	1	1	1	1	1	1	0	0	0	0	1	0	0
chr12	123547394	123547915	C4	1	1	1	1	1	1	0	0	0	0	1	0	0
chr12	124895119	124895560	C4	1	1	1	1	0	1	0	0	0	0	1	0	0
chr12	125215097	125215634	C4	1	1	1	1	0	0	0	0	0	0	1	0	0
chr12	132349744	132350222	C4	1	1	1	1	0	0	0	0	0	0	0	0	0
chr13	22103575	22104083	C4	1	1	1	1	1	0	0	0	0	0	1	0	0
chr13	23553138	23553708	C4	1	1	1	1	0	1	0	0	0	0	0	0	0
chr13	24062583	24063079	C4	1	1	1	1	0	0	0	0	0	0	1	0	0
chr13	26596609	26597163	C4	1	1	1	1	0	0	0	0	0	0	0	0	0
chr13	41591232	41591702	C4	1	1	1	1	1	1	0	0	0	0	1	0	0
chr13	41675968	41676418	C4	1	1	1	1	0	0	0	0	0	0	0	0	0
chr13	46694297	46694798	C4	1	1	1	1	1	1	0	0	0	0	0	0	0
chr13	46709332	46709678	C4	1	1	1	1	0	0	0	0	0	0	1	0	0
chr13	46717310	46717730	C4	1	1	1	1	0	1	0	0	0	0	0	0	0
chr13	47120390	47120900	C4	1	1	1	1	0	0	0	0	0	0	1	0	0
chr13	52493734	52494038	C4	1	1	1	1	0	0	0	0	0	0	1	0	0
chr13	65788612	65789024	C4	1	1	1	1	0	0	0	0	0	0	1	0	0
chr13	69260087	69260983	C4	1	1	1	1	0	1	0	0	0	0	0	0	0
chr13	82879726	82880235	C4	1	1	1	1	1	1	0	0	0	0	1	1	0
chr13	98530558	98530960	C4	1	1	1	1	0	0	0	0	0	0	1	1	0
chr13	98950075	98950521	C4	1	1	1	1	0	1	0	0	0	0	1	0	0
chr13	110228588	110229064	C4	1	1	1	1	0	1	0	0	0	0	1	0	0
chr13	112867777	112868208	C4	1	1	1	1	0	0	0	0	0	0	0	0	0
chr13	113567673	113568254	C4	1	1	1	1	1	1	0	0	0	0	1	0	0
chr13	113639884	113640321	C4	1	1	1	1	0	1	0	0	0	0	0	0	0
chr14	22741143	22741758	C4	1	1	1	1	0	0	0	0	0	0	0	1	0
chr14	26750787	26751210	C4	1	1	1	1	0	0	0	0	0	0	1	0	0
chr14	32978775	32979251	C4	1	1	1	1	0	0	0	0	0	0	1	0	0
chr14	37325316	37325812	C4	1	1	1	1	0	0	0	0	0	0	1	0	0
chr14	38119589	38120193	C4	1	1	1	1	0	0	0	0	0	0	1	0	0
chr14	50459481	50460126	C4	1	1	1	1	0	1	0	1	0	0	1	0	0
chr14	50484977	50485557	C4	1	1	1	1	1	1	0	0	0	0	0	0	0
chr14	59651616	59652083	C4	1	1	1	1	1	0	0	0	0	0	1	0	0
chr14	59744771	59745250	C4	1	1	1	1	0	0	0	0	0	0	0	0	0
chr14	59827833	59828346	C4	1	1	1	1	0	1	0	0	0	0	1	0	0
chr14	61951775	61952370	C4	1	1	1	1	0	0	0	0	0	0	1	1	0
chr14	61982009	61982495	C4	1	1	1	1	0	0	0	0	0	0	0	0	0
chr14	64701559	64702122	C4	1	1	1	1	0	0	0	0	0	0	1	0	0
chr14	65584973	65585552	C4	1	1	1	1	1	1	0	0	0	0	1	0	0
chr14	65722823	65723292	C4	1	1	1	1	0	0	0	0	0	0	0	0	0
chr14	67946635	67947237	C4	1	1	1	1	1	1	0	1	1	0	1	0	0
chr14	68925657	68926216	C4	1	1	1	1	1	1	0	0	0	0	1	1	0
chr14	69036655	69037218	C4	1	1	1	1	0	1	0	0	0	0	1	0	0
chr14	71938339	71938880	C4	1	1	1	1	0	0	0	0	0	0	1	0	0
chr14	74223187	74223778	C4	1	1	1	1	0	1	0	0	1	1	1	0	0
chr14	74249233	74249667	C4	1	1	1	1	1	0	0	0	0	0	1	0	0
chr14	77117918	77118400	C4	1	1	1	1	1	0	0	0	0	0	1	0	0
chr14	77391171	77391579	C4	1	1	1	1	0	0	0	0	0	0	0	0	0
chr14	77419599	77420103	C4	1	1	1	1	0	0	0	0	0	0	1	0	0
chr14	77866365	77867112	C4	1	1	1	1	1	1	0	0	0	0	1	0	0
chr14	90969947	90970449	C4	1	1	1	1	1	1	0	0	0	0	1	0	0
chr14	90978572	90979088	C4	1	1	1	1	1	1	0	0	0	0	1	0	0
chr14	91742681	91743245	C4	1	1	1	1	1	1	0	0	1	0	1	0	0
chr14	93440157	93440853	C4	1	1	1	1	1	1	0	0	0	0	0	0	0
chr14	93477879	93478462	C4	1	1	1	1	1	1	0	0	0	0	1	0	0
chr14	95102968	95103497	C4	1	1	1	1	0	0	1	0	0	0	1	0	0
chr14	95522665	95523412	C4	1	1	1	1	1	1	0	0	0	0	1	1	0
chr14	95663856	95664341	C4	1	1	1	1	0	0	0	0	0	0	0	0	0
chr14	96562133	96562608	C4	1	1	1	1	0	0	0	0	0	0	0	0	0
chr14	98596124	98596524	C4	1	1	1	1	0	0	0	0	0	0	0	0	0
chr14	99673823	99674303	C4	1	1	1	1	0	0	0	0	0	0	0	0	0
chr14	100478552	100479168	C4	1	1	1	1	0	0	1	0	0	0	1	0	0
chr14	100491471	100491992	C4	1	1	1	1	0	0	0	0	0	0	1	0	0
chr14	104159688	104160290	C4	1	1	1	1	1	1	0	0	0	1	1	1	0
chr14	106069766	106070183	C4	1	1	1	1	0	0	0	0	0	0	1	0	0
chr14	106134641	106135129	C4	1	1	1	1	1	1	0	0	0	0	1	0	0
chr15	22908337	22908739	C4	1	1	1	1	0	1	0	0	0	0	0	0	0
chr15	38885558	38886142	C4	1	1	1	1	1	0	0	0	0	0	0	0	0
chr15	39826478	39826988	C4	1	1	1	1	1	1	0	0	0	0	1	1	0
chr15	39960594	39961178	C4	1	1	1	1	1	1	1	1	1	1	1	0	0
chr15	40347174	40347832	C4	1	1	1	1	0	0	0	0	0	0	1	0	0
chr15	40627122	40627636	C4	1	1	1	1	0	0	0	0	0	0	1	0	0
chr15	41036342	41036767	C4	1	1	1	1	0	0	0	0	0	0	0	0	0
chr15	60685162	60685574	C4	1	1	1	1	0	0	0	0	0	1	1	1	0
chr15	62042561	62043129	C4	1	1	1	1	0	0	0	0	0	0	1	0	0
chr15	63124351	63125112	C4	1	1	1	1	1	1	0	0	0	0	0	0	0
chr15	63137562	63137992	C4	1	1	1	1	0	1	0	0	0	0	0	0	0
chr15	63679871	63680458	C4	1	1	1	1	1	0	0	0	1	0	1	0	0
chr15	64188936	64189497	C4	1	1	1	1	0	1	0	0	0	0	1	0	0
chr15	64814040	64814581	C4	1	1	1	1	1	1	0	0	0	0	0	0	0
chr15	67417906	67418302	C4	1	1	1	1	0	1	0	0	0	0	1	0	0
chr15	67442332	67442776	C4	1	1	1	1	0	0	0	0	0	0	0	0	0
chr15	69775005	69775463	C4	1	1	1	1	0	0	0	0	0	1	1	0	0
chr15	70308414	70308962	C4	1	1	1	1	1	1	0	0	0	0	1	0	0
chr15	70321613	70322089	C4	1	1	1	1	0	0	0	0	0	0	0	0	0
chr15	70600514	70600992	C4	1	1	1	1	0	1	0	0	0	0	1	0	0
chr15	70616404	70616839	C4	1	1	1	1	0	1	0	0	0	0	1	0	0
chr15	74002397	74002940	C4	1	1	1	1	1	1	1	0	0	1	1	0	0
chr15	75974645	75975113	C4	1	1	1	1	0	0	0	0	0	0	0	0	0
chr15	77889049	77889431	C4	1	1	1	1	0	0	0	0	0	0	1	0	0
chr15	80971683	80972199	C4	1	1	1	1	0	0	0	0	0	0	0	0	0
chr15	87407189	87407907	C4	1	1	1	1	0	0	0	0	0	0	1	0	0
chr15	88421264	88421825	C4	1	1	1	1	0	0	0	0	0	0	1	0	0
chr15	89652138	89652472	C4	1	1	1	1	0	0	0	0	0	0	0	0	0
chr15	89682447	89683058	C4	1	1	1	1	1	1	0	0	0	0	1	0	0
chr15	89993621	89994090	C4	1	1	1	1	1	1	0	0	0	0	1	0	0
chr15	90325363	90325882	C4	1	1	1	1	0	0	0	0	0	0	1	0	0
chr15	90380461	90380893	C4	1	1	1	1	1	1	0	0	0	0	1	0	0
chr15	93187488	93189230	C4	1	1	1	1	0	1	0	0	0	0	1	0	0
chr15	93289112	93289529	C4	1	1	1	1	1	1	0	0	0	0	0	0	0
chr15	95790294	95790794	C4	1	1	1	1	0	0	0	0	0	0	0	0	0
chr15	96437421	96438372	C4	1	1	1	1	1	1	0	0	0	0	0	0	0
chr15	96454753	96455340	C4	1	1	1	1	1	1	0	0	0	0	0	0	0
chr15	99292367	99292946	C4	1	1	1	1	1	1	0	0	0	0	1	0	0
chr15	99992606	99993118	C4	1	1	1	1	0	0	0	0	0	0	0	0	0
chr15	101707912	101708401	C4	1	1	1	1	1	0	0	0	0	0	1	0	0
chr15	101788379	101788875	C4	1	1	1	1	0	0	0	0	0	0	1	0	0
chr16	366699	367229	C4	1	1	1	1	1	1	0	0	0	0	0	0	0
chr16	377096	377586	C4	1	1	1	1	0	1	1	0	0	0	1	0	0
chr16	501627	501992	C4	1	1	1	1	0	0	1	1	1	0	1	0	0
chr16	803482	803911	C4	1	1	1	1	1	0	0	0	1	0	0	0	0
chr16	1337614	1338119	C4	1	1	1	1	1	1	0	0	0	0	0	0	0
chr16	1346918	1347375	C4	1	1	1	1	1	1	0	0	0	0	1	0	0
chr16	2379542	2380040	C4	1	1	1	1	0	1	0	0	1	0	1	0	0
chr16	4202044	4202831	C4	1	1	1	1	1	1	1	1	1	0	1	0	0
chr16	4418923	4419489	C4	1	1	1	1	1	1	0	0	0	1	1	0	0
chr16	4995621	4996070	C4	1	1	1	1	0	0	0	0	0	0	0	0	0
chr16	8772994	8773505	C4	1	1	1	1	1	0	0	0	0	0	1	0	0
chr16	8880233	8880644	C4	1	1	1	1	1	0	0	0	0	0	0	0	0
chr16	9141393	9141963	C4	1	1	1	1	1	0	1	1	1	0	1	0	0
chr16	11457008	11457510	C4	1	1	1	1	1	0	0	0	0	0	1	0	0
chr16	15090515	15090862	C4	1	1	1	1	0	0	0	0	0	0	0	0	0
chr16	15583145	15583691	C4	1	1	1	1	1	1	0	0	0	0	1	0	0
chr16	17553396	17553782	C4	1	1	1	1	0	0	0	0	0	0	0	0	0
chr16	20311589	20312073	C4	1	1	1	1	0	0	0	0	0	0	0	0	0
chr16	20892427	20892958	C4	1	1	1	1	0	0	0	0	0	0	1	0	0
chr16	21523811	21524262	C4	1	1	1	1	1	0	0	0	0	0	0	0	0
chr16	23090954	23091454	C4	1	1	1	1	1	1	0	0	0	0	1	0	0
chr16	23149182	23149628	C4	1	1	1	1	1	1	0	0	0	0	1	0	0
chr16	23386122	23386646	C4	1	1	1	1	1	1	0	0	0	0	1	0	0
chr16	23392614	23393097	C4	1	1	1	1	0	0	0	0	0	0	0	0	0
chr16	23551493	23552053	C4	1	1	1	1	0	1	0	0	0	0	1	0	0
chr16	25130808	25131280	C4	1	1	1	1	0	0	0	0	0	0	1	0	0
chr16	27375170	27375639	C4	1	1	1	1	0	0	0	0	0	0	0	1	0
chr16	48439351	48439846	C4	1	1	1	1	0	0	0	0	0	0	0	0	0
chr16	53133279	53133859	C4	1	1	1	1	0	1	0	0	0	0	1	0	0
chr16	53766317	53766790	C4	1	1	1	1	0	1	0	0	0	0	0	0	0
chr16	54457972	54458400	C4	1	1	1	1	1	1	1	0	0	0	1	0	0
chr16	56404623	56405192	C4	1	1	1	1	0	0	0	0	0	0	1	0	0
chr16	57656572	57657050	C4	1	1	1	1	0	0	0	1	0	0	1	0	0
chr16	66329185	66329453	C4	1	1	1	1	0	1	0	0	0	0	0	0	0
chr16	67628590	67629070	C4	1	1	1	1	0	0	0	0	0	0	1	0	0
chr16	67981996	67982431	C4	1	1	1	1	0	0	0	0	0	0	0	0	0
chr16	68741635	68742158	C4	1	1	1	1	0	1	0	0	0	0	0	0	0
chr16	70170425	70170925	C4	1	1	1	1	1	0	0	0	0	0	1	0	0
chr16	70424594	70425105	C4	1	1	1	1	1	0	0	0	0	0	1	0	0
chr16	72978772	72979208	C4	1	1	1	1	0	1	0	0	0	0	0	0	0
chr16	75063639	75064208	C4	1	1	1	1	0	0	0	0	0	0	1	0	0
chr16	75343775	75344227	C4	1	1	1	1	0	0	0	0	0	0	1	0	0
chr16	79071352	79071979	C4	1	1	1	1	1	1	0	0	0	0	0	0	0
chr16	80649557	80650150	C4	1	1	1	1	0	0	0	0	0	0	0	0	0
chr16	81601815	81602315	C4	1	1	1	1	0	0	0	0	0	0	0	1	0
chr16	82186140	82186619	C4	1	1	1	1	0	0	0	0	0	0	1	0	0
chr16	84494515	84495004	C4	1	1	1	1	0	0	0	0	0	0	1	0	0
chr16	85180835	85181341	C4	1	1	1	1	1	1	0	0	0	0	0	0	0
chr16	85322446	85322970	C4	1	1	1	1	1	1	0	0	0	0	1	0	0
chr16	85339658	85340174	C4	1	1	1	1	1	1	1	1	1	1	1	0	0
chr16	85355514	85356004	C4	1	1	1	1	0	1	0	0	0	0	1	0	0
chr16	85492485	85492993	C4	1	1	1	1	1	0	0	0	0	0	0	0	0
chr16	85499470	85500081	C4	1	1	1	1	1	1	1	1	1	1	1	0	0
chr16	85508776	85509322	C4	1	1	1	1	1	0	0	0	0	0	1	0	0
chr16	85525214	85526002	C4	1	1	1	1	1	1	0	0	0	0	1	0	0
chr16	85554435	85555046	C4	1	1	1	1	1	1	0	0	0	0	1	0	0
chr16	85779874	85780448	C4	1	1	1	1	0	0	0	0	0	0	0	0	0
chr16	86227278	86227850	C4	1	1	1	1	1	0	0	0	0	0	0	0	0
chr16	87823491	87824022	C4	1	1	1	1	1	1	0	0	0	0	0	0	0
chr16	87840506	87841029	C4	1	1	1	1	1	1	0	0	0	0	0	0	0
chr16	87868034	87868555	C4	1	1	1	1	0	1	0	0	0	0	0	1	0
chr16	87894121	87894604	C4	1	1	1	1	0	1	0	0	0	0	0	0	0
chr16	88595925	88596424	C4	1	1	1	1	0	0	0	0	1	0	1	0	0
chr16	88829760	88830395	C4	1	1	1	1	0	0	0	0	0	0	1	0	0
chr16	88993357	88994005	C4	1	1	1	1	1	1	0	0	0	0	1	0	0
chr16	88994571	88995298	C4	1	1	1	1	1	1	0	0	0	0	1	0	0
chr17	1849038	1849713	C4	1	1	1	1	0	0	1	0	1	0	1	0	0
chr17	3635438	3635940	C4	1	1	1	1	0	0	0	0	0	0	0	1	0
chr17	4151225	4151691	C4	1	1	1	1	1	1	0	0	0	0	0	1	0
chr17	4479065	4479537	C4	1	1	1	1	1	1	0	0	0	0	0	0	0
chr17	5217111	5217544	C4	1	1	1	1	0	0	1	0	0	0	1	0	0
chr17	6579326	6579815	C4	1	1	1	1	0	1	0	0	0	0	1	0	0
chr17	7855069	7855442	C4	1	1	1	1	1	0	0	0	0	0	1	0	0
chr17	8957438	8957857	C4	1	1	1	1	0	0	0	0	0	0	1	0	0
chr17	14109308	14109725	C4	1	1	1	1	0	0	1	0	0	1	1	0	0
chr17	15562980	15563430	C4	1	1	1	1	0	0	0	0	0	0	0	0	0
chr17	17790224	17790625	C4	1	1	1	1	0	0	0	0	0	0	1	0	0
chr17	25574402	25574783	C4	1	1	1	1	0	0	0	0	0	0	1	0	0
chr17	25659404	25659904	C4	1	1	1	1	0	0	0	0	0	0	1	0	0
chr17	26824927	26825427	C4	1	1	1	1	1	1	0	0	0	0	1	0	0
chr17	26863718	26864371	C4	1	1	1	1	1	1	0	0	1	0	1	0	0
chr17	29893498	29894072	C4	1	1	1	1	1	0	0	0	0	0	1	0	0
chr17	29981986	29982398	C4	1	1	1	1	0	0	0	0	0	0	1	0	0
chr17	35087302	35087777	C4	1	1	1	1	0	0	0	0	0	0	1	0	0
chr17	38478440	38479019	C4	1	1	1	1	1	1	1	1	1	1	1	0	0
chr17	38604768	38605387	C4	1	1	1	1	1	1	1	1	1	1	1	0	0
chr17	38705419	38705930	C4	1	1	1	1	1	1	0	0	0	0	1	0	0
chr17	38711722	38712167	C4	1	1	1	1	1	1	0	0	0	0	0	0	0
chr17	38732213	38732935	C4	1	1	1	1	1	1	0	0	0	0	1	0	0
chr17	38738453	38738924	C4	1	1	1	1	1	1	1	1	1	0	1	0	0
chr17	38842390	38842799	C4	1	1	1	1	1	0	0	0	0	0	0	0	0
chr17	39572110	39572647	C4	1	1	1	1	1	1	1	0	0	0	1	1	0
chr17	39692180	39692695	C4	1	1	1	1	1	0	1	1	1	1	1	0	0
chr17	43120507	43121025	C4	1	1	1	1	1	1	0	0	0	0	1	0	0
chr17	43201868	43202374	C4	1	1	1	1	0	0	0	0	0	0	1	0	0
chr17	46577182	46577893	C4	1	1	1	1	0	0	0	0	0	0	1	0	0
chr17	47090131	47090610	C4	1	1	1	1	0	0	0	0	0	0	0	0	0
chr17	59800381	59801678	C4	1	1	1	1	1	1	0	0	0	0	1	0	0
chr17	70614001	70614557	C4	1	1	1	1	1	1	0	0	0	0	1	0	0
chr17	70636529	70637047	C4	1	1	1	1	0	1	0	0	0	0	0	0	0
chr17	70680098	70680650	C4	1	1	1	1	0	0	0	0	0	0	1	0	0
chr17	71608219	71608722	C4	1	1	1	1	0	0	0	0	0	0	0	0	0
chr17	72754303	72754845	C4	1	1	1	1	1	1	1	1	1	0	1	0	0
chr17	72756699	72757262	C4	1	1	1	1	1	1	1	1	0	1	1	0	0
chr17	72765814	72766601	C4	1	1	1	1	1	1	0	0	0	0	1	0	0
chr17	77013730	77014033	C4	1	1	1	1	1	0	0	0	0	0	0	0	0
chr17	77916260	77916719	C4	1	1	1	1	1	0	0	0	0	0	0	0	0
chr17	78021029	78021418	C4	1	1	1	1	0	0	0	1	1	0	1	0	0
chr17	80061667	80062207	C4	1	1	1	1	0	1	1	0	0	0	1	0	0
chr17	80846856	80847357	C4	1	1	1	1	0	1	1	0	0	0	1	0	0
chr18	13425773	13426221	C4	1	1	1	1	1	1	0	0	0	0	1	0	0
chr18	13616674	13617086	C4	1	1	1	1	0	0	0	0	0	0	0	0	0
chr18	20451629	20452164	C4	1	1	1	1	1	0	1	0	1	0	1	0	0
chr18	20837726	20838199	C4	1	1	1	1	0	0	0	0	1	0	1	0	0
chr18	20839541	20839992	C4	1	1	1	1	0	0	0	0	0	0	0	0	0
chr18	21209318	21209872	C4	1	1	1	1	0	1	0	0	0	0	1	0	0
chr18	24325256	24325720	C4	1	1	1	1	0	0	1	1	0	1	1	0	0
chr18	33679119	33679768	C4	1	1	1	1	0	0	0	0	0	0	0	0	0
chr18	42939421	42939894	C4	1	1	1	1	0	1	0	0	0	0	1	0	0
chr18	43382561	43383100	C4	1	1	1	1	1	1	0	0	0	0	1	0	0
chr18	43693680	43694262	C4	1	1	1	1	1	1	0	0	0	0	1	0	0
chr18	49017967	49018439	C4	1	1	1	1	0	0	0	0	1	0	1	0	0
chr18	51692965	51693389	C4	1	1	1	1	0	0	0	0	0	0	0	0	0
chr18	54808829	54809275	C4	1	1	1	1	1	1	0	0	0	0	0	0	0
chr18	55460827	55461308	C4	1	1	1	1	1	1	0	0	0	0	1	0	0
chr18	57720954	57721496	C4	1	1	1	1	0	0	0	0	0	0	1	0	0
chr18	60908595	60909068	C4	1	1	1	1	1	1	0	0	0	0	1	0	0
chr18	72673098	72673463	C4	1	1	1	1	0	0	0	0	0	0	0	0	0
chr18	74398774	74399254	C4	1	1	1	1	0	0	0	1	0	1	1	0	0
chr19	1166712	1167241	C4	1	1	1	1	0	1	1	1	0	0	1	0	0
chr19	1170143	1170751	C4	1	1	1	1	0	0	1	1	1	0	1	1	0
chr19	2168792	2169353	C4	1	1	1	1	0	0	1	0	0	0	1	1	0
chr19	2524871	2525413	C4	1	1	1	1	1	1	0	0	0	0	1	0	0
chr19	2576184	2576551	C4	1	1	1	1	0	1	0	0	0	0	1	1	0
chr19	3389897	3390388	C4	1	1	1	1	0	0	1	1	1	0	1	0	0
chr19	3737160	3737543	C4	1	1	1	1	0	0	0	0	0	0	0	0	0
chr19	4061780	4062226	C4	1	1	1	1	0	0	0	0	1	0	1	0	0
chr19	4914804	4915239	C4	1	1	1	1	0	0	0	0	0	0	1	0	0
chr19	5572493	5572948	C4	1	1	1	1	0	0	0	0	0	0	1	0	0
chr19	7684796	7685291	C4	1	1	1	1	0	0	1	1	0	0	1	0	0
chr19	10597203	10597689	C4	1	1	1	1	1	1	0	0	0	0	1	0	0
chr19	15673662	15674139	C4	1	1	1	1	0	0	0	0	0	0	1	0	0
chr19	16114303	16114806	C4	1	1	1	1	0	1	0	0	0	0	1	0	0
chr19	16254151	16254611	C4	1	1	1	1	0	0	0	0	0	0	1	0	0
chr19	16256208	16256666	C4	1	1	1	1	0	0	0	0	0	0	1	0	0
chr19	16574335	16575194	C4	1	1	1	1	1	0	1	0	1	1	1	0	0
chr19	17902030	17902454	C4	1	1	1	1	0	0	0	0	0	0	1	0	0
chr19	18140546	18140999	C4	1	1	1	1	0	0	0	0	0	0	0	0	0
chr19	18490920	18491445	C4	1	1	1	1	0	0	0	0	0	0	0	0	0
chr19	18557679	18558253	C4	1	1	1	1	0	0	0	0	0	0	1	0	0
chr19	19110151	19110749	C4	1	1	1	1	0	1	0	0	0	0	1	0	0
chr19	19660522	19661032	C4	1	1	1	1	1	1	0	0	0	0	1	0	0
chr19	19706235	19706622	C4	1	1	1	1	0	1	0	0	0	0	0	0	0
chr19	31189348	31189862	C4	1	1	1	1	1	0	0	0	0	0	1	0	0
chr19	34120366	34120842	C4	1	1	1	1	0	0	0	0	0	0	1	0	0
chr19	34206363	34206731	C4	1	1	1	1	0	0	0	0	0	0	1	0	0
chr19	34370710	34371392	C4	1	1	1	1	1	0	0	0	0	0	1	1	0
chr19	35808277	35808808	C4	1	1	1	1	1	0	1	1	0	0	1	0	0
chr19	35809881	35810381	C4	1	1	1	1	1	0	0	0	0	0	1	0	0
chr19	38789546	38790286	C4	1	1	1	1	1	1	0	0	0	0	1	0	0
chr19	39174186	39174693	C4	1	1	1	1	0	1	0	0	0	0	1	1	0
chr19	39205016	39205537	C4	1	1	1	1	1	1	0	0	0	0	1	0	0
chr19	39602974	39603429	C4	1	1	1	1	0	0	0	0	0	0	1	0	0
chr19	39620975	39621390	C4	1	1	1	1	1	1	0	0	0	0	1	0	0
chr19	39641614	39642018	C4	1	1	1	1	1	1	0	0	0	0	0	0	0
chr19	39900076	39900519	C4	1	1	1	1	0	0	0	0	0	0	1	0	0
chr19	40986100	40986540	C4	1	1	1	1	1	1	0	0	0	0	0	0	0
chr19	41426817	41427760	C4	1	1	1	1	0	0	1	1	1	1	1	0	0
chr19	45245208	45245665	C4	1	1	1	1	0	0	0	1	0	1	1	0	0
chr19	47287861	47288381	C4	1	1	1	1	0	0	0	0	0	0	1	0	0
chr19	48565967	48566312	C4	1	1	1	1	1	0	0	0	0	0	1	0	0
chr19	50073779	50074186	C4	1	1	1	1	0	0	0	1	0	0	0	0	0
chr19	51547575	51548077	C4	1	1	1	1	0	0	0	0	0	0	1	1	0
chr20	809595	810095	C4	1	1	1	1	0	0	0	0	0	0	1	0	0
chr20	4117089	4117546	C4	1	1	1	1	0	1	0	0	0	0	0	1	0
chr20	17626788	17627217	C4	1	1	1	1	0	0	0	0	0	0	0	0	0
chr20	19110669	19111311	C4	1	1	1	1	0	0	0	0	0	0	1	0	0
chr20	19263998	19264753	C4	1	1	1	1	0	1	0	0	0	0	1	0	0
chr20	19271551	19272032	C4	1	1	1	1	0	0	0	0	0	0	0	1	0
chr20	19764583	19765113	C4	1	1	1	1	0	1	0	0	0	1	1	0	0
chr20	20421800	20422334	C4	1	1	1	1	0	0	1	1	1	0	1	0	0
chr20	23338342	23338717	C4	1	1	1	1	1	1	0	0	0	0	1	0	0
chr20	24630468	24631104	C4	1	1	1	1	1	1	0	0	0	0	1	0	0
chr20	24999101	24999438	C4	1	1	1	1	0	0	0	0	0	0	1	0	0
chr20	25477675	25478303	C4	1	1	1	1	0	0	0	0	0	0	1	0	0
chr20	30181181	30181900	C4	1	1	1	1	0	0	0	0	0	0	0	0	0
chr20	30266310	30266761	C4	1	1	1	1	0	0	0	0	0	0	0	0	0
chr20	32000279	32000759	C4	1	1	1	1	0	0	0	0	0	0	1	0	0
chr20	34615097	34615512	C4	1	1	1	1	1	1	0	0	0	0	1	0	0
chr20	34652681	34653403	C4	1	1	1	1	1	0	0	0	0	0	1	0	0
chr20	36688218	36688633	C4	1	1	1	1	0	1	0	0	0	0	1	0	0
chr20	36736897	36737403	C4	1	1	1	1	0	0	0	0	0	0	1	0	0
chr20	36773375	36773830	C4	1	1	1	1	0	1	0	0	0	0	1	0	0
chr20	43321597	43322097	C4	1	1	1	1	0	0	0	0	0	0	0	0	0
chr20	43394170	43394677	C4	1	1	1	1	1	0	1	0	0	0	1	0	0
chr20	43970657	43971217	C4	1	1	1	1	0	0	0	0	0	0	0	0	0
chr20	46703824	46706078	C4	1	1	1	1	1	1	0	0	0	0	1	0	0
chr20	46786571	46787262	C4	1	1	1	1	0	1	1	1	0	0	1	0	0
chr20	46874941	46876073	C4	1	1	1	1	0	0	0	0	0	0	0	0	0
chr20	47480700	47482496	C4	1	1	1	1	1	1	1	1	0	0	1	0	0
chr21	16377630	16378097	C4	1	1	1	1	1	1	0	0	0	0	1	0	0
chr21	16545305	16546013	C4	1	1	1	1	0	1	0	0	0	0	0	1	0
chr21	16571789	16572727	C4	1	1	1	1	1	1	0	0	0	0	1	0	0
chr21	16582334	16583099	C4	1	1	1	1	1	1	1	1	0	1	1	0	0
chr21	18500600	18501051	C4	1	1	1	1	0	0	0	0	0	0	1	0	0
chr21	24388718	24389168	C4	1	1	1	1	0	0	0	0	0	0	0	0	0
chr21	30230093	30230505	C4	1	1	1	1	0	0	0	0	0	0	1	0	0
chr21	32901638	32902202	C4	1	1	1	1	1	1	0	0	0	0	1	0	0
chr21	36106903	36107472	C4	1	1	1	1	1	1	1	1	1	0	1	0	0
chr21	37560351	37560997	C4	1	1	1	1	0	0	0	0	0	0	1	0	0
chr21	37565578	37565923	C4	1	1	1	1	0	0	0	0	0	0	1	0	0
chr21	37607385	37607790	C4	1	1	1	1	1	1	0	0	0	0	0	0	0
chr21	39140316	39140757	C4	1	1	1	1	1	0	0	0	0	0	0	0	0
chr22	19160504	19160991	C4	1	1	1	1	1	0	0	0	0	0	1	0	0
chr22	21241710	21242233	C4	1	1	1	1	1	1	0	0	0	0	1	0	0
chr22	23534300	23534865	C4	1	1	1	1	0	0	0	0	0	0	1	0	0
chr22	24922073	24922607	C4	1	1	1	1	0	1	0	0	0	0	1	0	0
chr22	24928033	24928533	C4	1	1	1	1	0	0	0	0	0	0	1	0	0
chr22	25796733	25797201	C4	1	1	1	1	1	0	0	0	0	0	1	0	0
chr22	29215307	29216178	C4	1	1	1	1	1	0	0	0	0	0	0	0	0
chr22	29218811	29219412	C4	1	1	1	1	0	1	0	0	0	0	1	0	0
chr22	29913186	29913968	C4	1	1	1	1	1	1	1	1	1	1	1	0	0
chr22	30194714	30195419	C4	1	1	1	1	0	1	0	0	0	0	1	0	0
chr22	30694277	30694686	C4	1	1	1	1	0	0	0	0	0	0	1	0	0
chr22	30804708	30805174	C4	1	1	1	1	0	0	0	0	0	0	1	0	0
chr22	31982055	31982763	C4	1	1	1	1	0	0	0	0	0	0	0	0	0
chr22	34256337	34256777	C4	1	1	1	1	0	0	0	0	0	0	1	0	0
chr22	37585080	37585583	C4	1	1	1	1	1	1	0	0	0	0	1	0	0
chr22	37592811	37593355	C4	1	1	1	1	1	0	0	0	0	0	1	0	0
chr22	37966093	37966699	C4	1	1	1	1	1	0	0	1	0	0	1	0	0
chr22	39688805	39689160	C4	1	1	1	1	0	0	0	0	0	0	1	0	0
chr22	40049516	40049913	C4	1	1	1	1	0	1	0	0	0	0	1	0	0
chr22	41128668	41129143	C4	1	1	1	1	0	0	0	0	0	0	1	0	0
chr22	43130343	43130882	C4	1	1	1	1	0	0	1	1	1	0	1	0	0
chr22	43196771	43197266	C4	1	1	1	1	0	0	0	0	0	0	1	1	0
chr22	43795930	43796283	C4	1	1	1	1	0	1	0	0	0	0	1	0	0
chr22	44851210	44851623	C4	1	1	1	1	0	0	0	0	0	0	1	1	0
chr22	46861661	46862084	C4	1	1	1	1	0	1	0	0	0	0	1	0	0
chr22	46887802	46888250	C4	1	1	1	1	0	1	1	1	1	0	1	0	0
chrX	13047155	13047923	C4	1	1	1	1	0	1	0	0	0	0	1	0	0
chrX	16623258	16623704	C4	1	1	1	1	0	0	0	0	0	0	0	0	0
chrX	17025332	17025822	C4	1	1	1	1	0	0	0	0	0	0	1	0	0
chrX	39754416	39754844	C4	1	1	1	1	0	0	0	0	0	0	1	0	0
chrX	43553124	43553684	C4	1	1	1	1	0	0	0	0	0	0	1	0	0
chrX	54774040	54774626	C4	1	1	1	1	0	0	0	0	0	0	1	0	0
chrX	104217352	104217838	C4	1	1	1	1	0	0	0	0	0	0	1	0	0
chrX	109195042	109195698	C4	1	1	1	1	0	1	0	0	0	0	1	0	0
chrX	109416323	109416821	C4	1	1	1	1	1	1	0	0	0	0	1	0	0
chrX	128907844	128908143	C4	1	1	1	1	0	0	0	0	0	0	0	0	0
chrX	130577582	130578183	C4	1	1	1	1	0	1	0	0	0	0	0	0	0
chrX	130626990	130627578	C4	1	1	1	1	1	1	0	0	0	0	0	0	0
chrX	131315225	131315750	C4	1	1	1	1	0	0	0	0	0	0	1	0	0
chrX	137119554	137120067	C4	1	1	1	1	1	1	0	0	0	0	0	0	0
chrX	153648184	153648651	C4	1	1	1	1	1	0	0	0	0	0	0	0	0
chrX	153769215	153770279	C4	1	1	1	1	0	1	0	0	0	0	1	0	0
chrX	153877852	153878343	C4	1	1	1	1	1	1	0	0	0	0	1	0	0
chr1	15789536	15789951	C3	1	1	1	0	0	0	0	0	0	0	0	0	0
chr1	85969864	85970356	C3	1	1	1	0	0	0	0	0	0	0	0	0	0
chr1	188484628	188485058	C3	1	1	1	0	0	0	0	0	0	0	0	0	0
chr3	43226785	43227144	C3	1	1	1	0	0	0	0	0	0	0	1	0	0
chr5	66327420	66327859	C3	1	1	1	0	0	0	0	0	0	0	0	0	0
chr5	133640022	133640370	C3	1	1	1	0	0	0	0	0	0	0	0	0	0
chr6	19538350	19538771	C3	1	1	1	0	0	0	0	0	0	0	0	0	0
chr7	1976310	1976833	C3	1	1	1	0	0	0	0	0	0	0	0	1	0
chr7	2579060	2579550	C3	1	1	1	0	1	1	0	1	0	0	1	0	0
chr7	107592191	107592604	C3	1	1	1	0	0	0	0	0	0	0	0	0	0
chr7	133332478	133332885	C3	1	1	1	0	0	0	0	0	0	0	1	0	0
chr10	73068764	73069178	C3	1	1	1	0	0	0	0	0	0	0	1	1	0
chr10	117679670	117679934	C3	1	1	1	0	0	0	0	0	0	0	0	0	0
chr10	126817900	126818270	C3	1	1	1	0	0	0	0	0	0	0	0	0	0
chr11	76749652	76750134	C3	1	1	1	0	0	1	0	0	0	0	0	0	0
chr14	88237476	88237970	C3	1	1	1	0	0	0	0	0	0	0	0	0	0
chr14	106090916	106091379	C3	1	1	1	0	1	0	0	0	0	0	0	0	0
chr16	81872394	81872742	C3	1	1	1	0	0	0	0	0	0	0	0	0	0
chr16	84820083	84820533	C3	1	1	1	0	0	0	0	0	0	0	0	0	0
chr16	88992794	88993240	C3	1	1	1	0	0	0	0	0	0	0	1	0	0
chr17	43390656	43391061	C3	1	1	1	0	0	0	0	0	1	0	1	0	0
chr17	71546027	71546523	C3	1	1	1	0	0	0	0	0	0	0	0	0	0
chr21	16494207	16494507	C3	1	1	1	0	0	0	0	0	0	0	0	0	0
chr1	6543137	6543568	C3	1	1	0	1	0	0	0	0	0	0	0	0	0
chr1	6671738	6672115	C3	1	1	0	1	1	0	0	0	0	0	1	0	0
chr1	10770605	10770903	C3	1	1	0	1	0	0	0	0	0	0	0	0	0
chr1	15252490	15252957	C3	1	1	0	1	1	0	0	0	0	0	0	0	0
chr1	17641203	17641657	C3	1	1	0	1	1	0	0	0	0	0	0	0	0
chr1	17855844	17856340	C3	1	1	0	1	1	0	0	0	0	0	1	0	0
chr1	19923122	19923588	C3	1	1	0	1	0	0	0	1	0	0	1	0	0
chr1	21568090	21568623	C3	1	1	0	1	1	0	0	0	0	0	1	0	0
chr1	22798977	22799570	C3	1	1	0	1	1	0	0	0	0	1	0	0	0
chr1	31659396	31659833	C3	1	1	0	1	1	0	0	0	0	0	1	0	0
chr1	38258940	38259349	C3	1	1	0	1	0	0	0	0	0	0	1	0	0
chr1	42617787	42618221	C3	1	1	0	1	0	0	0	0	0	0	0	0	0
chr1	44296525	44296941	C3	1	1	0	1	1	0	0	0	0	0	1	0	0
chr1	51787022	51787429	C3	1	1	0	1	0	0	0	0	0	0	1	0	0
chr1	75118091	75118666	C3	1	1	0	1	0	0	1	0	0	0	1	0	0
chr1	94374254	94374637	C3	1	1	0	1	0	0	0	0	0	0	1	0	0
chr1	108479132	108479806	C3	1	1	0	1	0	0	0	0	0	0	1	0	0
chr1	108741715	108742277	C3	1	1	0	1	1	0	0	0	0	0	1	0	0
chr1	109680531	109681240	C3	1	1	0	1	0	0	0	0	0	0	0	0	0
chr1	109693782	109694302	C3	1	1	0	1	1	0	0	0	0	0	0	0	0
chr1	110493050	110493510	C3	1	1	0	1	0	0	0	0	0	0	0	0	0
chr1	112055861	112056624	C3	1	1	0	1	1	0	0	0	0	0	1	0	0
chr1	113256156	113256466	C3	1	1	0	1	0	0	0	0	0	1	1	0	0
chr1	113931217	113931686	C3	1	1	0	1	0	0	0	0	0	0	1	0	0
chr1	114519023	114519859	C3	1	1	0	1	1	0	0	0	1	0	1	1	0
chr1	144992726	144993769	C3	1	1	0	1	0	0	0	0	0	0	0	0	0
chr1	145726341	145727047	C3	1	1	0	1	0	0	0	0	0	0	1	0	0
chr1	150954131	150954710	C3	1	1	0	1	0	0	0	0	0	0	1	0	0
chr1	150980408	150980901	C3	1	1	0	1	0	0	0	0	0	0	1	0	0
chr1	151966398	151966952	C3	1	1	0	1	0	0	0	0	0	0	0	1	0
chr1	154162926	154163437	C3	1	1	0	1	0	0	1	1	1	1	1	0	0
chr1	154977881	154978380	C3	1	1	0	1	0	0	0	0	0	0	1	1	0
chr1	156586221	156586686	C3	1	1	0	1	1	0	0	0	0	0	1	0	0
chr1	162129155	162129676	C3	1	1	0	1	1	0	0	0	0	1	1	0	0
chr1	173837385	173837833	C3	1	1	0	1	0	0	0	0	0	0	1	0	0
chr1	177540796	177541317	C3	1	1	0	1	0	0	0	0	0	0	1	0	0
chr1	182992887	182993336	C3	1	1	0	1	0	0	0	0	0	0	1	0	0
chr1	184595698	184596218	C3	1	1	0	1	0	0	1	0	1	0	1	0	0
chr1	197454925	197455424	C3	1	1	0	1	0	0	0	0	0	0	1	0	0
chr1	202077294	202077883	C3	1	1	0	1	1	0	0	0	0	0	1	0	0
chr1	203028507	203028893	C3	1	1	0	1	1	0	0	0	0	0	1	0	0
chr1	204110237	204110715	C3	1	1	0	1	0	0	0	0	0	0	0	0	0
chr1	211694799	211695159	C3	1	1	0	1	0	0	1	0	1	0	1	0	0
chr1	215655372	215655929	C3	1	1	0	1	0	0	0	0	0	0	0	0	0
chr1	215713476	215713980	C3	1	1	0	1	0	0	0	0	0	0	0	0	0
chr1	223385864	223386353	C3	1	1	0	1	0	0	0	0	0	0	0	0	0
chr1	224392609	224392858	C3	1	1	0	1	0	0	0	0	0	0	1	0	0
chr1	245966255	245966700	C3	1	1	0	1	0	0	0	0	0	0	1	0	0
chr2	1696318	1696706	C3	1	1	0	1	0	0	1	1	0	0	1	0	0
chr2	7157748	7158170	C3	1	1	0	1	0	1	0	0	0	0	1	0	0
chr2	9308146	9308783	C3	1	1	0	1	0	0	0	0	0	0	1	0	0
chr2	11638536	11639185	C3	1	1	0	1	1	1	1	1	1	1	1	0	0
chr2	11652751	11653307	C3	1	1	0	1	1	1	0	0	0	0	0	0	0
chr2	11670967	11671571	C3	1	1	0	1	1	1	0	0	0	0	1	0	0
chr2	11672324	11673075	C3	1	1	0	1	1	1	1	0	0	0	1	0	0
chr2	11679519	11680205	C3	1	1	0	1	0	1	1	0	0	1	1	0	0
chr2	15906450	15906815	C3	1	1	0	1	0	1	0	0	0	0	0	0	0
chr2	38303146	38303793	C3	1	1	0	1	0	1	0	0	0	0	1	0	0
chr2	38741993	38742326	C3	1	1	0	1	0	0	0	0	0	0	0	0	0
chr2	39407331	39407870	C3	1	1	0	1	1	1	0	0	0	0	1	0	0
chr2	42237829	42238382	C3	1	1	0	1	0	1	0	0	0	0	1	0	0
chr2	42569580	42570060	C3	1	1	0	1	1	1	0	0	0	0	1	0	0
chr2	43015950	43016437	C3	1	1	0	1	0	1	0	0	0	0	0	0	0
chr2	55131976	55132472	C3	1	1	0	1	0	0	0	0	0	0	1	0	0
chr2	65202399	65202899	C3	1	1	0	1	0	0	0	0	0	0	1	0	0
chr2	65527215	65527760	C3	1	1	0	1	1	0	1	1	1	0	1	0	0
chr2	98850344	98850868	C3	1	1	0	1	1	0	0	0	0	0	0	0	0
chr2	100683334	100683715	C3	1	1	0	1	0	0	0	0	0	0	1	0	0
chr2	100938725	100939116	C3	1	1	0	1	0	1	0	0	0	0	1	0	0
chr2	108912110	108912472	C3	1	1	0	1	0	0	0	0	0	0	1	0	0
chr2	110089124	110089473	C3	1	1	0	1	1	0	0	0	0	0	1	0	0
chr2	129039401	129039825	C3	1	1	0	1	0	0	0	0	0	0	1	0	0
chr2	132192021	132192275	C3	1	1	0	1	1	0	1	0	1	0	1	0	0
chr2	149365060	149365570	C3	1	1	0	1	1	1	0	0	0	0	0	0	0
chr2	173138763	173139246	C3	1	1	0	1	0	0	1	0	1	0	1	0	0
chr2	189715490	189716004	C3	1	1	0	1	0	0	0	0	0	0	0	0	0
chr2	218231541	218232033	C3	1	1	0	1	0	1	0	0	0	0	1	0	0
chr2	218808262	218808621	C3	1	1	0	1	0	0	0	0	0	0	1	0	0
chr2	219187080	219187690	C3	1	1	0	1	0	0	0	0	0	0	1	0	0
chr2	232570972	232571154	C3	1	1	0	1	1	0	0	0	0	0	1	0	0
chr2	237949869	237950401	C3	1	1	0	1	1	1	0	0	0	0	1	0	0
chr2	241190912	241191333	C3	1	1	0	1	0	0	0	0	0	0	1	0	0
chr3	14306729	14307385	C3	1	1	0	1	1	1	0	0	0	0	0	0	0
chr3	15677498	15678214	C3	1	1	0	1	0	0	0	0	0	0	0	0	0
chr3	33839548	33839923	C3	1	1	0	1	0	0	0	0	0	0	0	0	0
chr3	46920364	46920687	C3	1	1	0	1	0	0	0	0	0	0	0	0	0
chr3	50302448	50302953	C3	1	1	0	1	1	0	0	0	0	0	1	0	0
chr3	50306260	50306714	C3	1	1	0	1	0	0	0	0	0	0	1	0	0
chr3	50308910	50309299	C3	1	1	0	1	1	0	0	0	0	0	1	0	0
chr3	58088691	58089076	C3	1	1	0	1	0	0	0	0	0	0	1	0	0
chr3	61693675	61694214	C3	1	1	0	1	0	1	0	0	0	0	0	0	0
chr3	63918148	63919436	C3	1	1	0	1	0	1	0	0	0	0	0	0	0
chr3	107705356	107705926	C3	1	1	0	1	1	1	0	0	0	0	1	0	0
chr3	107718170	107718660	C3	1	1	0	1	1	1	0	0	0	0	1	0	0
chr3	123340650	123341164	C3	1	1	0	1	1	0	0	0	0	0	1	0	0
chr3	124491086	124491394	C3	1	1	0	1	0	0	0	0	0	0	0	0	0
chr3	140660195	140660687	C3	1	1	0	1	0	1	0	0	0	0	1	0	0
chr3	150454877	150455620	C3	1	1	0	1	1	1	0	0	0	1	1	0	0
chr3	156355444	156355854	C3	1	1	0	1	1	1	0	0	0	0	1	1	0
chr3	156391763	156392190	C3	1	1	0	1	0	1	0	0	0	0	1	0	0
chr3	156661197	156661643	C3	1	1	0	1	0	0	0	0	0	0	0	0	0
chr3	160818626	160819095	C3	1	1	0	1	1	0	0	0	0	0	0	0	0
chr3	161139894	161140628	C3	1	1	0	1	0	1	0	0	0	0	0	0	0
chr3	164097934	164098431	C3	1	1	0	1	1	1	0	0	0	0	0	0	0
chr3	183563369	183563924	C3	1	1	0	1	0	0	0	0	0	0	1	0	0
chr3	184923656	184924152	C3	1	1	0	1	0	0	0	0	0	0	0	0	0
chr3	186490439	186490905	C3	1	1	0	1	1	0	0	0	0	0	0	0	0
chr3	188891398	188891839	C3	1	1	0	1	0	0	0	0	0	0	1	0	0
chr3	196014172	196014556	C3	1	1	0	1	0	0	0	0	0	0	1	0	0
chr4	2421016	2421451	C3	1	1	0	1	0	0	0	0	0	0	1	0	0
chr4	2938782	2939215	C3	1	1	0	1	0	0	0	0	0	0	1	0	0
chr4	3463077	3463758	C3	1	1	0	1	0	0	0	0	0	0	1	0	0
chr4	3464903	3465208	C3	1	1	0	1	0	0	0	0	0	0	0	0	0
chr4	3829191	3829620	C3	1	1	0	1	0	0	1	1	0	0	1	0	0
chr4	6918369	6918695	C3	1	1	0	1	0	0	0	0	0	0	1	0	0
chr4	56813229	56813681	C3	1	1	0	1	0	0	0	0	0	0	1	0	0
chr4	87855712	87856081	C3	1	1	0	1	0	1	0	0	0	0	1	0	0
chr4	113204413	113204825	C3	1	1	0	1	0	0	0	0	0	0	0	0	0
chr4	139831853	139832432	C3	1	1	0	1	0	1	1	0	0	1	1	0	0
chr4	146657339	146657897	C3	1	1	0	1	1	1	0	0	0	0	1	0	0
chr4	169422316	169422874	C3	1	1	0	1	0	1	0	0	0	0	1	0	0
chr5	302166	302996	C3	1	1	0	1	0	0	0	0	0	0	1	0	0
chr5	36732290	36732706	C3	1	1	0	1	0	0	0	0	0	0	1	0	0
chr5	38831202	38831607	C3	1	1	0	1	0	0	0	0	0	0	0	0	0
chr5	43470469	43470954	C3	1	1	0	1	0	0	0	0	0	0	0	0	0
chr5	60474681	60475004	C3	1	1	0	1	1	0	0	0	0	0	1	0	0
chr5	66510777	66511350	C3	1	1	0	1	1	1	0	0	0	0	1	0	0
chr5	70976102	70976589	C3	1	1	0	1	0	1	0	0	0	0	1	1	0
chr5	71044233	71044752	C3	1	1	0	1	0	1	1	0	0	0	1	0	0
chr5	77157382	77157916	C3	1	1	0	1	1	0	0	0	0	0	0	0	0
chr5	90462155	90462431	C3	1	1	0	1	0	0	0	0	0	0	0	0	0
chr5	95094769	95095095	C3	1	1	0	1	0	0	0	0	0	0	0	0	0
chr5	128434249	128434533	C3	1	1	0	1	0	0	0	0	0	0	1	0	0
chr5	131706875	131707261	C3	1	1	0	1	1	0	0	0	0	0	1	0	0
chr5	131714213	131714768	C3	1	1	0	1	1	1	1	1	1	1	1	0	0
chr5	134632683	134633005	C3	1	1	0	1	0	1	0	0	0	0	0	0	0
chr5	134746068	134746340	C3	1	1	0	1	0	0	0	0	0	0	1	0	0
chr5	139037808	139038213	C3	1	1	0	1	0	0	0	0	0	0	1	0	0
chr5	139188667	139189068	C3	1	1	0	1	0	0	0	0	0	0	0	0	0
chr5	142940686	142941085	C3	1	1	0	1	0	1	0	0	0	0	1	0	0
chr5	154448107	154448758	C3	1	1	0	1	1	0	1	1	1	0	1	1	0
chr5	167743199	167743845	C3	1	1	0	1	1	1	0	0	0	0	1	0	0
chr5	171662519	171662930	C3	1	1	0	1	0	0	0	0	0	0	0	0	0
chr5	176450376	176450860	C3	1	1	0	1	0	0	0	0	0	0	1	0	0
chr6	1641406	1641988	C3	1	1	0	1	1	1	0	0	0	0	1	0	0
chr6	10423433	10423807	C3	1	1	0	1	0	0	0	0	0	0	0	0	0
chr6	11046901	11047375	C3	1	1	0	1	1	1	0	0	0	0	0	0	0
chr6	12288469	12288864	C3	1	1	0	1	0	0	0	0	0	0	1	0	0
chr6	19026354	19026817	C3	1	1	0	1	0	1	0	0	0	0	0	0	0
chr6	20210258	20210874	C3	1	1	0	1	0	0	0	0	0	0	1	0	0
chr6	26296098	26296446	C3	1	1	0	1	1	0	0	0	0	0	0	0	0
chr6	33684948	33685432	C3	1	1	0	1	1	0	0	0	0	0	0	0	0
chr6	35750178	35750539	C3	1	1	0	1	0	0	0	0	0	0	1	0	0
chr6	36089808	36090526	C3	1	1	0	1	1	0	0	0	0	0	1	0	0
chr6	38404778	38405157	C3	1	1	0	1	0	0	0	0	0	0	1	0	0
chr6	43682023	43682474	C3	1	1	0	1	1	0	0	0	0	0	0	0	0
chr6	43919339	43919781	C3	1	1	0	1	0	0	0	0	0	0	1	0	0
chr6	46766678	46767006	C3	1	1	0	1	0	0	0	0	0	0	0	0	0
chr6	53329611	53330148	C3	1	1	0	1	1	1	1	0	0	0	1	0	0
chr6	83279512	83280240	C3	1	1	0	1	1	0	1	0	0	0	1	0	0
chr6	83799854	83800279	C3	1	1	0	1	0	0	0	0	0	0	1	0	0
chr6	106076361	106076723	C3	1	1	0	1	0	0	0	0	0	0	0	0	0
chr6	125475876	125476424	C3	1	1	0	1	0	1	0	0	0	0	1	0	0
chr6	125518974	125519433	C3	1	1	0	1	1	1	0	0	0	0	1	0	0
chr6	135503538	135503952	C3	1	1	0	1	1	0	0	0	0	0	1	0	0
chr6	150038648	150038996	C3	1	1	0	1	0	0	0	0	0	0	1	0	0
chr6	167533791	167534260	C3	1	1	0	1	0	1	0	0	0	0	1	0	0
chr6	168151714	168152068	C3	1	1	0	1	0	1	0	0	0	0	0	0	0
chr7	4722910	4723415	C3	1	1	0	1	1	0	0	0	1	0	1	0	0
chr7	16920174	16920646	C3	1	1	0	1	0	0	0	0	0	0	1	0	0
chr7	26598031	26598573	C3	1	1	0	1	0	0	0	0	0	0	0	0	0
chr7	33885914	33886209	C3	1	1	0	1	0	0	0	0	0	0	0	0	0
chr7	41612577	41613094	C3	1	1	0	1	0	0	0	0	0	0	0	1	0
chr7	50838938	50839449	C3	1	1	0	1	0	0	0	0	0	0	1	0	0
chr7	66213878	66214263	C3	1	1	0	1	0	0	0	0	0	0	0	0	0
chr7	73236652	73237233	C3	1	1	0	1	0	0	0	0	0	1	1	0	0
chr7	75619033	75619450	C3	1	1	0	1	0	0	0	0	0	0	1	0	0
chr7	92237867	92238280	C3	1	1	0	1	1	0	0	0	0	0	0	0	0
chr7	99601522	99601902	C3	1	1	0	1	0	0	0	0	0	0	1	0	0
chr7	101588066	101588737	C3	1	1	0	1	1	1	0	0	0	0	1	0	0
chr7	105280235	105280851	C3	1	1	0	1	1	1	0	0	0	0	1	0	0
chr7	140672845	140673196	C3	1	1	0	1	0	0	0	0	0	0	1	0	0
chr7	155659950	155660383	C3	1	1	0	1	0	0	0	0	0	0	0	0	0
chr8	11588073	11588568	C3	1	1	0	1	1	1	0	0	0	0	1	0	0
chr8	17385299	17385797	C3	1	1	0	1	0	1	0	0	0	0	1	0	0
chr8	24079790	24080108	C3	1	1	0	1	0	0	0	0	0	0	0	0	0
chr8	29140394	29140828	C3	1	1	0	1	1	0	0	0	0	0	1	0	0
chr8	29144287	29144660	C3	1	1	0	1	0	1	0	0	0	0	1	0	0
chr8	42749297	42749776	C3	1	1	0	1	0	0	0	0	0	0	1	0	0
chr8	66934553	66934929	C3	1	1	0	1	0	0	0	0	0	0	1	0	0
chr8	67036198	67036687	C3	1	1	0	1	0	1	0	0	0	0	1	0	0
chr8	68293161	68293636	C3	1	1	0	1	0	0	0	0	0	0	1	0	0
chr8	68649558	68650032	C3	1	1	0	1	0	0	0	0	0	0	0	1	0
chr8	69766490	69767108	C3	1	1	0	1	1	1	1	1	0	0	1	0	0
chr8	70023767	70024251	C3	1	1	0	1	0	1	0	0	0	0	0	0	0
chr8	86852910	86853888	C3	1	1	0	1	0	0	0	0	0	0	1	0	0
chr8	87212003	87212520	C3	1	1	0	1	1	1	0	0	0	0	1	0	0
chr8	90995889	90996243	C3	1	1	0	1	0	0	0	0	0	0	1	0	0
chr8	91593413	91594022	C3	1	1	0	1	0	0	0	0	0	0	0	0	0
chr8	91899746	91900340	C3	1	1	0	1	0	0	0	0	0	0	0	0	0
chr8	94233425	94233959	C3	1	1	0	1	0	0	0	0	0	0	0	0	0
chr8	95049584	95050094	C3	1	1	0	1	0	1	0	0	0	0	0	0	0
chr8	95104728	95105243	C3	1	1	0	1	0	1	0	0	0	0	0	0	0
chr8	96236102	96236605	C3	1	1	0	1	1	0	0	0	0	0	1	0	0
chr8	96237634	96238132	C3	1	1	0	1	1	0	0	0	0	0	0	0	0
chr8	97371931	97372359	C3	1	1	0	1	0	0	0	0	0	0	0	0	0
chr8	98278516	98279013	C3	1	1	0	1	1	0	0	0	0	0	0	0	0
chr8	98776358	98777070	C3	1	1	0	1	1	0	1	1	0	0	1	0	0
chr8	100917115	100918130	C3	1	1	0	1	1	1	0	1	0	1	1	0	0
chr8	101429423	101429889	C3	1	1	0	1	0	0	0	0	0	0	0	1	0
chr8	101731858	101732287	C3	1	1	0	1	1	1	0	0	0	0	0	0	0
chr8	102132744	102133404	C3	1	1	0	1	1	1	0	0	0	0	1	0	0
chr8	102449176	102449705	C3	1	1	0	1	0	0	0	0	0	0	0	0	0
chr8	102478778	102479408	C3	1	1	0	1	1	1	0	1	0	1	1	1	0
chr8	102486403	102486763	C3	1	1	0	1	1	0	0	0	0	0	0	0	0
chr8	102516237	102516728	C3	1	1	0	1	1	1	0	0	0	0	1	1	0
chr8	102526410	102527069	C3	1	1	0	1	1	0	0	0	0	0	0	0	0
chr8	102527603	102528276	C3	1	1	0	1	1	1	1	1	0	0	1	0	0
chr8	103612968	103613632	C3	1	1	0	1	1	0	1	1	1	1	1	0	0
chr8	110552100	110552633	C3	1	1	0	1	0	0	0	0	1	1	1	0	0
chr8	112126402	112126784	C3	1	1	0	1	0	0	0	0	0	0	0	0	0
chr8	116879141	116880211	C3	1	1	0	1	0	0	1	1	1	0	1	0	0
chr8	117000014	117000482	C3	1	1	0	1	0	0	0	0	0	0	1	0	0
chr8	117010393	117010894	C3	1	1	0	1	0	0	1	0	0	0	1	0	0
chr8	119012617	119013116	C3	1	1	0	1	0	0	0	0	0	0	1	0	0
chr8	120667280	120667735	C3	1	1	0	1	0	1	0	0	0	0	1	0	0
chr8	120994832	120995301	C3	1	1	0	1	0	0	0	0	0	0	1	0	0
chr8	121085338	121085879	C3	1	1	0	1	0	0	0	0	0	0	1	0	0
chr8	122163063	122163657	C3	1	1	0	1	1	1	0	0	0	0	1	0	0
chr8	122444583	122445093	C3	1	1	0	1	0	0	0	0	0	0	0	0	0
chr8	122788525	122788980	C3	1	1	0	1	0	0	0	0	0	0	0	0	0
chr8	123858254	123858753	C3	1	1	0	1	0	0	0	0	0	0	0	0	0
chr8	125212204	125212675	C3	1	1	0	1	0	0	0	0	0	0	1	0	0
chr8	125503461	125503886	C3	1	1	0	1	0	0	0	0	0	0	1	0	0
chr8	126082004	126082774	C3	1	1	0	1	0	0	0	0	0	0	0	0	0
chr8	128680691	128681537	C3	1	1	0	1	0	1	0	0	0	0	1	1	0
chr8	128812864	128813518	C3	1	1	0	1	1	1	0	1	0	1	1	1	0
chr8	128831852	128832622	C3	1	1	0	1	0	1	0	0	0	0	0	0	0
chr8	128871674	128872475	C3	1	1	0	1	1	1	0	0	0	0	1	0	0
chr8	128882471	128883367	C3	1	1	0	1	1	1	0	1	0	0	1	1	0
chr8	128923315	128923851	C3	1	1	0	1	1	1	0	0	0	0	1	0	0
chr8	129154042	129154748	C3	1	1	0	1	1	1	1	1	1	1	1	0	0
chr8	129165300	129165593	C3	1	1	0	1	1	1	0	0	0	0	1	0	0
chr8	134734926	134735620	C3	1	1	0	1	0	0	0	0	0	0	0	0	0
chr8	140770765	140771145	C3	1	1	0	1	0	0	0	0	0	0	1	0	0
chr8	142238584	142238999	C3	1	1	0	1	0	0	0	0	0	0	1	0	0
chr8	144099306	144099871	C3	1	1	0	1	0	0	0	0	1	0	1	0	0
chr9	1050235	1050723	C3	1	1	0	1	0	1	0	0	0	0	0	0	0
chr9	2469879	2470401	C3	1	1	0	1	0	1	0	0	0	0	1	0	0
chr9	32604220	32604745	C3	1	1	0	1	0	0	0	0	0	0	0	0	0
chr9	33199863	33200201	C3	1	1	0	1	0	1	0	0	0	0	0	0	0
chr9	33221189	33221714	C3	1	1	0	1	1	1	0	1	1	0	1	0	0
chr9	33329145	33329518	C3	1	1	0	1	0	0	0	0	0	0	1	0	0
chr9	38023109	38023503	C3	1	1	0	1	0	0	0	0	0	0	1	0	0
chr9	80211706	80212332	C3	1	1	0	1	0	0	0	0	0	0	1	0	0
chr9	91144791	91145368	C3	1	1	0	1	1	1	1	1	1	0	1	0	0
chr9	92279736	92280187	C3	1	1	0	1	0	0	0	0	0	0	1	0	0
chr9	94914157	94914787	C3	1	1	0	1	0	0	0	0	0	0	1	0	0
chr9	95380833	95381407	C3	1	1	0	1	0	0	1	1	1	0	1	0	0
chr9	102173364	102173828	C3	1	1	0	1	0	0	0	0	0	0	0	0	0
chr9	116846427	116846966	C3	1	1	0	1	1	0	0	0	0	0	1	0	0
chr9	117154935	117155282	C3	1	1	0	1	0	0	0	0	0	0	0	0	0
chr9	124479674	124480013	C3	1	1	0	1	0	1	0	0	0	0	1	1	0
chr9	130820311	130820742	C3	1	1	0	1	1	1	0	0	0	0	1	0	0
chr9	131869528	131869974	C3	1	1	0	1	0	0	0	0	0	0	1	0	0
chr9	131955856	131956382	C3	1	1	0	1	1	1	1	1	1	0	1	0	0
chr9	132249020	132249513	C3	1	1	0	1	0	0	0	0	0	0	1	0	0
chr9	132517884	132518301	C3	1	1	0	1	1	1	0	0	0	0	1	0	0
chr9	135428098	135428473	C3	1	1	0	1	0	0	0	0	0	0	0	0	0
chr9	136253159	136253574	C3	1	1	0	1	0	0	0	0	0	0	0	0	0
chr9	138284251	138284848	C3	1	1	0	1	1	1	1	1	1	0	1	0	0
chr9	138285405	138285883	C3	1	1	0	1	0	0	0	0	0	0	1	0	0
chr9	140408261	140408677	C3	1	1	0	1	0	0	0	0	0	0	1	0	0
chr10	136053	136441	C3	1	1	0	1	1	0	0	0	0	0	1	0	0
chr10	5538411	5538942	C3	1	1	0	1	0	1	0	0	0	0	0	0	0
chr10	6195226	6195555	C3	1	1	0	1	0	0	0	0	1	0	1	0	0
chr10	7987788	7988181	C3	1	1	0	1	0	1	0	0	0	0	0	0	0
chr10	8767847	8768414	C3	1	1	0	1	0	1	0	0	0	0	1	0	0
chr10	8794353	8794881	C3	1	1	0	1	0	0	0	0	0	0	0	0	0
chr10	22872501	22873062	C3	1	1	0	1	0	0	0	0	0	0	0	0	0
chr10	22921887	22922309	C3	1	1	0	1	0	0	0	0	0	0	1	0	0
chr10	29413713	29414288	C3	1	1	0	1	0	1	0	0	0	0	1	0	0
chr10	29919186	29919711	C3	1	1	0	1	0	1	0	0	0	0	1	0	0
chr10	33624867	33625183	C3	1	1	0	1	0	0	0	0	0	0	0	0	0
chr10	43606198	43606629	C3	1	1	0	1	0	1	0	0	0	0	1	0	0
chr10	51547261	51547789	C3	1	1	0	1	1	1	0	0	0	0	1	1	0
chr10	77005083	77005524	C3	1	1	0	1	0	0	0	0	0	0	1	0	0
chr10	80015936	80016396	C3	1	1	0	1	0	0	0	0	0	0	0	0	0
chr10	81118448	81118928	C3	1	1	0	1	0	0	0	0	0	0	1	0	0
chr10	89417083	89417565	C3	1	1	0	1	0	0	0	0	0	0	0	0	0
chr10	99331285	99331877	C3	1	1	0	1	0	1	0	0	0	0	1	0	0
chr10	106240501	106241023	C3	1	1	0	1	0	0	0	1	1	0	1	0	0
chr10	112582304	112582792	C3	1	1	0	1	0	0	0	0	0	0	1	0	0
chr10	112867578	112867987	C3	1	1	0	1	1	0	0	0	0	0	1	0	0
chr10	115438330	115438939	C3	1	1	0	1	0	1	0	0	0	0	1	1	0
chr10	124987244	124987758	C3	1	1	0	1	0	0	0	0	0	0	1	1	0
chr10	127313286	127313788	C3	1	1	0	1	1	1	1	0	0	0	1	0	0
chr10	129706968	129707326	C3	1	1	0	1	0	0	0	0	0	0	1	0	0
chr10	135092137	135092702	C3	1	1	0	1	0	0	0	0	0	0	1	0	0
chr11	395930	396371	C3	1	1	0	1	0	0	0	0	0	0	0	0	0
chr11	539853	540273	C3	1	1	0	1	0	0	0	0	0	0	0	1	0
chr11	2190326	2190727	C3	1	1	0	1	1	1	0	0	0	0	1	1	0
chr11	15636896	15637432	C3	1	1	0	1	0	0	0	0	0	0	1	0	0
chr11	17946299	17946705	C3	1	1	0	1	0	1	0	0	0	0	1	0	0
chr11	20053185	20053887	C3	1	1	0	1	1	1	0	0	0	0	1	0	0
chr11	20057157	20058208	C3	1	1	0	1	0	1	0	0	0	0	1	0	0
chr11	46385053	46385632	C3	1	1	0	1	1	1	0	0	0	0	1	0	0
chr11	64644184	64644688	C3	1	1	0	1	0	0	0	0	0	0	1	0	0
chr11	65147273	65147779	C3	1	1	0	1	0	1	0	0	0	0	0	0	0
chr11	65780161	65780655	C3	1	1	0	1	0	0	0	0	0	0	1	0	0
chr11	65904845	65905297	C3	1	1	0	1	0	0	0	0	0	0	1	0	0
chr11	66789920	66790382	C3	1	1	0	1	0	0	0	0	0	0	0	0	0
chr11	66822642	66822962	C3	1	1	0	1	0	0	0	0	0	0	0	0	0
chr11	67805587	67806070	C3	1	1	0	1	0	1	0	0	0	0	0	0	0
chr11	67983904	67984398	C3	1	1	0	1	0	0	0	0	0	0	1	0	0
chr11	68714163	68714515	C3	1	1	0	1	1	1	0	0	0	0	0	0	0
chr11	68890197	68890716	C3	1	1	0	1	0	0	0	0	0	0	0	0	0
chr11	69308938	69309503	C3	1	1	0	1	0	1	0	0	0	0	0	0	0
chr11	69329973	69330540	C3	1	1	0	1	1	1	0	1	0	0	1	1	0
chr11	69339381	69339818	C3	1	1	0	1	1	1	0	0	0	0	1	1	0
chr11	70105133	70105489	C3	1	1	0	1	0	1	0	0	0	0	0	0	0
chr11	72938799	72939344	C3	1	1	0	1	1	1	0	0	0	0	1	0	0
chr11	75044697	75045182	C3	1	1	0	1	0	0	1	1	0	0	1	0	0
chr11	75062039	75062461	C3	1	1	0	1	0	0	0	0	0	0	1	0	0
chr11	77867143	77867853	C3	1	1	0	1	1	1	0	0	0	1	1	0	0
chr11	79064812	79065122	C3	1	1	0	1	1	1	0	0	0	0	0	0	0
chr11	100904702	100905315	C3	1	1	0	1	1	1	1	1	0	0	1	0	0
chr11	101312370	101312943	C3	1	1	0	1	1	1	1	0	1	1	1	0	0
chr11	108537975	108538382	C3	1	1	0	1	0	0	0	0	0	0	1	0	0
chr11	111205237	111205758	C3	1	1	0	1	0	0	0	0	0	0	1	0	0
chr12	1946017	1946334	C3	1	1	0	1	0	0	0	0	0	0	1	0	0
chr12	2904985	2905531	C3	1	1	0	1	1	0	1	1	1	1	1	0	0
chr12	6472636	6473427	C3	1	1	0	1	0	0	0	0	0	0	1	0	0
chr12	15396014	15396486	C3	1	1	0	1	0	0	0	1	0	0	1	0	0
chr12	26254232	26254847	C3	1	1	0	1	1	0	0	0	0	0	1	0	0
chr12	39837001	39837246	C3	1	1	0	1	0	0	0	0	0	0	1	0	0
chr12	49581698	49582121	C3	1	1	0	1	1	0	0	0	0	0	0	0	0
chr12	57482332	57482681	C3	1	1	0	1	0	0	0	0	0	0	1	0	0
chr12	57915926	57916265	C3	1	1	0	1	0	0	0	0	0	0	1	0	0
chr12	75265472	75266173	C3	1	1	0	1	1	1	0	0	0	0	1	0	0
chr12	89858646	89859220	C3	1	1	0	1	1	0	1	0	1	1	1	0	0
chr12	98095619	98096092	C3	1	1	0	1	1	1	0	0	0	0	0	0	0
chr12	104235487	104235987	C3	1	1	0	1	0	0	0	0	0	0	1	0	0
chr12	113659552	113660049	C3	1	1	0	1	0	0	0	0	1	0	1	0	0
chr12	116828047	116828838	C3	1	1	0	1	1	1	1	1	1	1	1	0	0
chr12	121569676	121570176	C3	1	1	0	1	0	0	0	0	0	0	0	0	0
chr12	123554223	123554911	C3	1	1	0	1	1	1	0	0	0	0	1	0	0
chr12	124877445	124877976	C3	1	1	0	1	0	1	1	1	0	1	1	0	0
chr12	125478413	125478744	C3	1	1	0	1	0	0	0	0	0	0	1	0	0
chr12	131895069	131895441	C3	1	1	0	1	0	0	0	0	0	0	1	0	0
chr12	132345170	132345853	C3	1	1	0	1	1	1	0	0	0	0	1	0	0
chr13	24723761	24724062	C3	1	1	0	1	0	0	0	0	0	0	0	0	0
chr13	28074779	28075229	C3	1	1	0	1	0	0	0	0	0	0	0	0	0
chr13	34216645	34217286	C3	1	1	0	1	1	0	0	0	1	0	1	1	0
chr13	39258837	39259381	C3	1	1	0	1	1	1	0	0	0	0	1	0	0
chr13	44682557	44683042	C3	1	1	0	1	0	0	0	0	0	0	0	0	0
chr13	48575443	48575825	C3	1	1	0	1	0	0	0	0	0	0	0	0	0
chr13	98945346	98945800	C3	1	1	0	1	1	1	0	0	0	1	1	0	0
chr13	99302516	99302979	C3	1	1	0	1	1	1	0	0	0	0	1	0	0
chr13	109571493	109572130	C3	1	1	0	1	0	1	0	0	0	0	1	0	0
chr13	113271022	113271450	C3	1	1	0	1	1	1	0	0	0	0	0	0	0
chr13	114631570	114632058	C3	1	1	0	1	1	1	0	0	0	0	1	0	0
chr14	24134456	24135046	C3	1	1	0	1	0	0	0	0	0	0	1	0	0
chr14	34250208	34251002	C3	1	1	0	1	0	0	0	0	0	0	1	1	0
chr14	64014549	64014915	C3	1	1	0	1	0	0	0	0	0	0	1	0	0
chr14	68773354	68774033	C3	1	1	0	1	0	0	0	0	0	0	1	1	0
chr14	69412513	69412999	C3	1	1	0	1	0	0	0	0	1	0	1	0	0
chr14	74251347	74251909	C3	1	1	0	1	1	1	0	0	0	0	1	0	0
chr14	75389067	75389488	C3	1	1	0	1	0	0	0	0	0	0	1	0	0
chr14	75721601	75722144	C3	1	1	0	1	1	0	0	0	0	0	1	0	0
chr14	75987659	75988117	C3	1	1	0	1	0	1	0	0	0	0	1	0	0
chr14	91884402	91884788	C3	1	1	0	1	0	1	0	0	0	0	1	0	0
chr14	93483569	93484191	C3	1	1	0	1	1	1	1	1	1	1	1	0	0
chr14	93512319	93512730	C3	1	1	0	1	1	0	0	0	0	0	0	0	0
chr14	94425772	94426234	C3	1	1	0	1	0	0	0	0	0	0	1	0	0
chr14	94857001	94857495	C3	1	1	0	1	0	0	1	0	0	0	1	0	0
chr14	95996818	95997134	C3	1	1	0	1	1	1	0	0	0	0	0	0	0
chr14	96730136	96730542	C3	1	1	0	1	0	0	0	0	0	0	1	0	0
chr14	100056871	100057340	C3	1	1	0	1	0	0	0	0	1	0	1	0	0
chr14	100603527	100603977	C3	1	1	0	1	1	1	0	0	0	0	1	1	0
chr14	104346326	104346696	C3	1	1	0	1	0	0	0	0	0	0	0	0	0
chr15	31733192	31733539	C3	1	1	0	1	0	0	0	1	1	0	1	0	0
chr15	33359921	33360576	C3	1	1	0	1	0	0	1	1	1	0	1	0	0
chr15	51057157	51057514	C3	1	1	0	1	0	1	0	0	0	0	1	0	0
chr15	51471212	51471604	C3	1	1	0	1	0	0	0	0	0	0	0	0	0
chr15	52477404	52477842	C3	1	1	0	1	0	0	0	0	0	0	1	0	0
chr15	57883756	57884085	C3	1	1	0	1	0	0	0	0	0	0	1	0	0
chr15	63672651	63673048	C3	1	1	0	1	1	0	0	0	0	0	1	0	0
chr15	64237875	64238340	C3	1	1	0	1	0	1	0	0	0	0	1	0	0
chr15	70670317	70670927	C3	1	1	0	1	1	1	0	0	1	0	1	1	0
chr15	70755081	70755849	C3	1	1	0	1	0	1	1	0	0	1	1	0	0
chr15	71376176	71376541	C3	1	1	0	1	1	1	0	0	0	0	1	0	0
chr15	71388852	71389498	C3	1	1	0	1	1	1	1	0	0	0	1	0	0
chr15	71396917	71397513	C3	1	1	0	1	1	1	0	1	1	0	1	0	0
chr15	75109501	75110140	C3	1	1	0	1	1	1	0	1	0	0	1	0	0
chr15	78045518	78045959	C3	1	1	0	1	0	0	0	0	0	0	0	0	0
chr15	78427660	78428048	C3	1	1	0	1	0	0	0	0	0	0	0	0	0
chr15	89181858	89182237	C3	1	1	0	1	0	0	0	0	0	0	0	0	0
chr15	89658704	89659297	C3	1	1	0	1	0	1	0	0	0	0	1	0	0
chr15	89664608	89665056	C3	1	1	0	1	1	1	1	0	0	0	1	0	0
chr15	89984392	89984932	C3	1	1	0	1	1	1	0	0	0	0	0	0	0
chr15	90371104	90371567	C3	1	1	0	1	1	1	0	0	1	0	1	0	0
chr15	96915863	96916423	C3	1	1	0	1	0	0	0	0	0	0	0	0	0
chr16	638086	638464	C3	1	1	0	1	1	0	0	0	0	0	1	0	0
chr16	1428804	1429228	C3	1	1	0	1	0	0	1	0	0	0	1	0	0
chr16	2769278	2769670	C3	1	1	0	1	0	0	0	0	0	0	1	0	0
chr16	2794716	2795148	C3	1	1	0	1	0	0	0	0	0	0	1	0	0
chr16	11799913	11800438	C3	1	1	0	1	0	0	0	0	0	0	1	0	0
chr16	27909224	27909671	C3	1	1	0	1	1	0	0	0	0	0	0	0	0
chr16	66311897	66312400	C3	1	1	0	1	0	0	0	0	0	0	1	0	0
chr16	68036379	68037094	C3	1	1	0	1	0	0	0	0	0	0	0	0	0
chr16	68268123	68268736	C3	1	1	0	1	0	0	0	0	0	0	1	0	0
chr16	68271719	68271991	C3	1	1	0	1	0	1	0	0	0	0	1	0	0
chr16	72947270	72947726	C3	1	1	0	1	1	1	0	0	0	0	0	0	0
chr16	72963197	72963789	C3	1	1	0	1	1	1	0	0	0	0	0	0	0
chr16	72969815	72970362	C3	1	1	0	1	1	0	0	0	0	0	1	0	0
chr16	73049494	73050015	C3	1	1	0	1	0	1	0	0	0	0	1	0	0
chr16	82170608	82171340	C3	1	1	0	1	0	1	0	0	0	0	1	0	0
chr16	83980359	83980934	C3	1	1	0	1	1	1	1	1	0	0	1	0	0
chr16	86004375	86004705	C3	1	1	0	1	0	0	0	0	0	0	0	0	0
chr16	89220291	89220772	C3	1	1	0	1	0	0	0	0	0	0	1	0	0
chr17	17634294	17634717	C3	1	1	0	1	0	0	0	0	0	0	1	0	0
chr17	26200656	26201126	C3	1	1	0	1	0	0	0	0	0	0	1	0	0
chr17	38336858	38337406	C3	1	1	0	1	1	0	0	0	0	0	1	0	0
chr17	39662769	39663334	C3	1	1	0	1	1	0	0	0	0	0	1	0	0
chr17	39949433	39949840	C3	1	1	0	1	0	0	1	0	0	0	1	0	0
chr17	43978401	43978879	C3	1	1	0	1	0	0	1	1	1	1	1	0	0
chr17	45770433	45770952	C3	1	1	0	1	1	1	0	0	0	0	0	0	0
chr17	47184100	47184572	C3	1	1	0	1	0	0	0	0	0	0	0	0	0
chr17	47964648	47965462	C3	1	1	0	1	1	0	1	0	0	0	1	0	0
chr17	48394542	48395111	C3	1	1	0	1	1	1	0	0	0	0	1	0	0
chr17	48992484	48992729	C3	1	1	0	1	0	0	0	0	0	0	1	0	0
chr17	49021595	49022353	C3	1	1	0	1	1	1	0	0	0	1	1	0	0
chr17	49025510	49026009	C3	1	1	0	1	1	0	0	0	0	1	1	0	0
chr17	49027285	49027726	C3	1	1	0	1	1	0	0	0	0	0	0	0	0
chr17	54968012	54968568	C3	1	1	0	1	0	0	0	0	0	0	0	0	0
chr17	55162883	55163456	C3	1	1	0	1	0	0	0	0	0	0	1	0	0
chr17	55174121	55174546	C3	1	1	0	1	0	0	0	0	0	0	0	0	0
chr17	55244056	55244631	C3	1	1	0	1	0	1	0	0	0	0	0	0	0
chr17	55346885	55347321	C3	1	1	0	1	0	1	0	0	0	0	0	0	0
chr17	55417885	55418354	C3	1	1	0	1	1	0	0	0	0	0	0	0	0
chr17	55434739	55435900	C3	1	1	0	1	1	1	0	0	0	0	1	0	0
chr17	55911375	55912001	C3	1	1	0	1	1	1	0	0	0	0	1	0	0
chr17	55977008	55977646	C3	1	1	0	1	1	1	1	1	1	1	1	0	0
chr17	57444143	57444809	C3	1	1	0	1	0	0	0	0	0	0	0	0	0
chr17	60837132	60837799	C3	1	1	0	1	0	0	0	0	0	0	0	0	0
chr17	60882044	60882613	C3	1	1	0	1	0	0	0	0	0	0	1	1	0
chr17	61559714	61560119	C3	1	1	0	1	0	0	0	0	0	0	0	0	0
chr17	61829937	61830687	C3	1	1	0	1	0	0	0	0	0	0	0	0	0
chr17	62209121	62209545	C3	1	1	0	1	0	1	0	0	0	0	1	0	0
chr17	63190720	63191221	C3	1	1	0	1	0	1	0	0	1	0	1	0	0
chr17	64929421	64929967	C3	1	1	0	1	1	1	0	0	0	0	1	0	0
chr17	64948161	64948892	C3	1	1	0	1	1	1	0	0	0	0	1	0	0
chr17	66288341	66288714	C3	1	1	0	1	0	0	0	0	0	0	0	0	0
chr17	66324826	66325528	C3	1	1	0	1	0	0	0	0	0	0	0	0	0
chr17	73285587	73285972	C3	1	1	0	1	0	0	0	0	0	0	0	0	0
chr17	75282282	75283524	C3	1	1	0	1	0	0	1	1	1	1	1	0	0
chr17	75284848	75285182	C3	1	1	0	1	1	0	0	0	0	1	1	0	0
chr17	76417111	76417963	C3	1	1	0	1	1	0	0	0	0	0	1	0	0
chr17	78368387	78368810	C3	1	1	0	1	0	0	0	0	0	0	1	0	0
chr17	80192641	80193109	C3	1	1	0	1	0	0	0	0	0	0	1	0	0
chr17	80479940	80480257	C3	1	1	0	1	0	1	0	0	0	0	1	0	0
chr17	80571831	80572102	C3	1	1	0	1	1	1	0	0	0	0	0	0	0
chr18	499370	499833	C3	1	1	0	1	0	0	0	0	0	0	0	0	0
chr18	9705206	9705657	C3	1	1	0	1	0	0	0	0	0	0	1	0	0
chr18	13394961	13395298	C3	1	1	0	1	1	0	0	0	0	0	0	0	0
chr18	18910009	18910565	C3	1	1	0	1	0	0	1	0	0	0	1	0	0
chr18	21207252	21207640	C3	1	1	0	1	0	1	0	0	0	0	1	0	0
chr18	37103171	37103676	C3	1	1	0	1	1	0	1	0	0	0	1	0	0
chr18	46517141	46517685	C3	1	1	0	1	1	1	0	0	0	0	1	0	0
chr18	76822798	76823291	C3	1	1	0	1	0	0	0	0	0	0	1	0	0
chr19	1181487	1182256	C3	1	1	0	1	1	1	1	1	0	0	1	0	0
chr19	4970678	4971239	C3	1	1	0	1	1	1	1	1	1	0	1	0	0
chr19	10612525	10613019	C3	1	1	0	1	0	1	0	0	0	0	1	0	0
chr19	15599366	15599807	C3	1	1	0	1	1	1	0	0	0	0	0	0	0
chr19	18392455	18392768	C3	1	1	0	1	0	0	0	0	1	0	1	0	0
chr19	19174092	19174549	C3	1	1	0	1	0	0	0	0	0	0	1	0	0
chr19	38812178	38812718	C3	1	1	0	1	1	1	1	1	1	0	1	0	0
chr19	39602183	39602476	C3	1	1	0	1	0	0	0	0	0	0	0	0	0
chr19	40732647	40732999	C3	1	1	0	1	0	0	0	0	0	0	1	0	0
chr19	40971929	40972412	C3	1	1	0	1	0	1	0	0	0	0	0	0	0
chr19	43769044	43769376	C3	1	1	0	1	0	0	0	0	0	0	1	0	0
chr19	46285027	46285366	C3	1	1	0	1	0	0	0	0	0	0	1	0	0
chr19	46381268	46381830	C3	1	1	0	1	0	0	0	0	0	0	1	0	0
chr19	47406621	47407108	C3	1	1	0	1	0	0	0	0	0	0	0	0	0
chr19	47840049	47840483	C3	1	1	0	1	0	0	0	0	1	0	1	0	0
chr19	49057056	49057507	C3	1	1	0	1	1	0	0	0	0	0	1	0	0
chr19	55718593	55718851	C3	1	1	0	1	0	0	0	0	0	0	1	0	0
chr19	58325382	58325706	C3	1	1	0	1	0	0	0	0	0	0	1	0	0
chr20	1315507	1315851	C3	1	1	0	1	0	0	0	0	0	0	0	0	0
chr20	3049583	3050038	C3	1	1	0	1	0	0	0	0	1	0	1	0	0
chr20	16523173	16523557	C3	1	1	0	1	0	0	0	0	0	0	1	0	0
chr20	18039310	18039902	C3	1	1	0	1	0	0	0	0	0	0	1	0	0
chr20	20753157	20753609	C3	1	1	0	1	0	0	0	0	0	0	1	0	0
chr20	24992291	24992762	C3	1	1	0	1	0	0	0	0	0	0	1	0	0
chr20	30628465	30628903	C3	1	1	0	1	1	1	0	0	0	0	1	0	0
chr20	34650611	34651103	C3	1	1	0	1	1	0	0	0	0	0	1	0	0
chr20	35215548	35216159	C3	1	1	0	1	1	1	1	0	1	0	1	0	0
chr20	48505775	48506250	C3	1	1	0	1	0	1	0	0	0	0	0	0	0
chr20	48684708	48685436	C3	1	1	0	1	0	1	0	0	0	0	0	0	0
chr20	48693174	48693610	C3	1	1	0	1	1	1	0	0	0	0	0	1	0
chr20	48759238	48759926	C3	1	1	0	1	0	0	0	0	0	0	1	0	0
chr20	48901052	48901739	C3	1	1	0	1	0	0	0	0	1	0	1	0	0
chr20	49031258	49031840	C3	1	1	0	1	0	0	0	0	0	0	1	0	0
chr20	49057148	49057673	C3	1	1	0	1	0	0	0	0	0	0	0	0	0
chr20	49182803	49183287	C3	1	1	0	1	0	0	0	0	0	0	1	0	0
chr20	49189846	49190462	C3	1	1	0	1	0	0	0	0	0	0	1	0	0
chr20	50004000	50004493	C3	1	1	0	1	1	1	0	0	0	0	1	0	0
chr20	51962635	51963292	C3	1	1	0	1	0	0	0	0	0	0	0	0	0
chr20	55181583	55182022	C3	1	1	0	1	0	0	0	0	0	0	0	0	0
chr20	55204270	55204715	C3	1	1	0	1	0	0	0	0	0	0	1	0	0
chr20	55309999	55310812	C3	1	1	0	1	0	1	0	0	0	1	1	1	0
chr20	55333660	55334363	C3	1	1	0	1	1	1	0	0	0	0	1	0	0
chr20	55465100	55465546	C3	1	1	0	1	0	1	0	0	0	0	0	0	0
chr20	55511687	55512192	C3	1	1	0	1	1	1	0	0	0	0	0	0	0
chr20	56629777	56630362	C3	1	1	0	1	1	1	0	0	0	0	0	0	0
chr20	58328799	58329331	C3	1	1	0	1	0	0	0	0	0	0	0	0	0
chr20	58563006	58563674	C3	1	1	0	1	0	0	0	0	0	0	1	0	0
chr20	61027822	61028263	C3	1	1	0	1	0	0	0	0	0	0	0	0	0
chr20	61045108	61045657	C3	1	1	0	1	0	0	0	0	1	0	1	0	0
chr20	61722575	61723015	C3	1	1	0	1	0	0	0	0	0	0	0	0	0
chr20	61829957	61830355	C3	1	1	0	1	0	0	0	0	0	0	0	0	0
chr20	62477445	62477829	C3	1	1	0	1	0	0	0	0	0	0	0	0	0
chr20	62495357	62495822	C3	1	1	0	1	0	0	0	0	0	0	1	0	0
chr21	22369289	22369662	C3	1	1	0	1	1	0	0	0	0	0	0	0	0
chr21	33765626	33766062	C3	1	1	0	1	0	0	0	0	0	0	1	0	0
chr21	36100692	36101253	C3	1	1	0	1	1	0	1	1	0	0	1	0	0
chr21	38640140	38640544	C3	1	1	0	1	0	1	0	0	0	1	1	0	0
chr21	40282316	40282729	C3	1	1	0	1	0	0	0	0	0	0	0	0	0
chr21	40286483	40287001	C3	1	1	0	1	1	0	0	0	0	0	1	0	0
chr21	40693412	40694179	C3	1	1	0	1	0	0	0	0	0	0	0	0	0
chr21	40895788	40896339	C3	1	1	0	1	0	0	0	0	0	0	0	0	0
chr21	41357113	41357618	C3	1	1	0	1	0	0	0	0	0	0	0	0	0
chr21	41690410	41690996	C3	1	1	0	1	1	0	0	0	0	0	0	0	0
chr21	41696278	41697135	C3	1	1	0	1	1	1	0	0	0	0	1	0	0
chr21	41710912	41711470	C3	1	1	0	1	1	1	0	0	0	0	0	0	0
chr21	41712061	41712745	C3	1	1	0	1	1	1	0	0	0	0	1	0	0
chr21	41754310	41755085	C3	1	1	0	1	0	1	0	0	0	0	1	0	0
chr21	43025610	43026162	C3	1	1	0	1	1	1	0	0	0	0	1	0	0
chr21	43476469	43477318	C3	1	1	0	1	0	0	0	0	0	0	0	0	0
chr21	43480121	43480486	C3	1	1	0	1	1	1	0	0	0	0	0	0	0
chr21	43506300	43506706	C3	1	1	0	1	1	0	0	0	0	0	0	0	0
chr21	43786493	43787217	C3	1	1	0	1	0	1	0	0	0	0	1	0	0
chr21	43795572	43796014	C3	1	1	0	1	1	1	0	0	0	0	0	0	0
chr21	43796285	43796938	C3	1	1	0	1	1	1	0	1	0	0	1	0	0
chr21	43936287	43936715	C3	1	1	0	1	0	0	0	0	0	0	0	0	0
chr21	45615904	45616238	C3	1	1	0	1	1	1	0	0	0	0	0	0	0
chr21	45616364	45616820	C3	1	1	0	1	1	1	0	0	0	0	0	0	0
chr21	46167757	46168209	C3	1	1	0	1	0	0	0	0	0	0	0	0	0
chr21	46193415	46193885	C3	1	1	0	1	0	0	0	0	0	0	0	0	0
chr21	46290238	46290688	C3	1	1	0	1	0	0	0	0	0	0	0	0	0
chr21	46347927	46348320	C3	1	1	0	1	0	0	0	0	0	0	0	0	0
chr21	46493227	46493612	C3	1	1	0	1	0	1	0	0	0	0	0	0	0
chr21	46749992	46750535	C3	1	1	0	1	0	1	0	0	0	0	0	0	0
chr21	46772711	46773181	C3	1	1	0	1	0	0	0	0	0	0	0	0	0
chr21	46806547	46807084	C3	1	1	0	1	1	1	0	0	0	0	0	0	0
chr21	46823144	46823608	C3	1	1	0	1	1	0	0	0	0	0	0	0	0
chr21	46847702	46848076	C3	1	1	0	1	0	1	0	0	0	0	0	0	0
chr21	47714558	47714795	C3	1	1	0	1	0	0	0	0	0	0	0	0	0
chr22	21270980	21271500	C3	1	1	0	1	0	1	0	0	0	0	1	0	0
chr22	27080588	27080969	C3	1	1	0	1	1	0	0	0	0	0	0	0	0
chr22	29209557	29210291	C3	1	1	0	1	1	1	1	1	0	1	1	0	0
chr22	29773983	29774498	C3	1	1	0	1	0	1	0	0	0	0	1	0	0
chr22	29781357	29782030	C3	1	1	0	1	1	1	0	0	0	0	1	1	0
chr22	29877743	29878127	C3	1	1	0	1	1	1	0	0	0	0	0	0	0
chr22	30450487	30451112	C3	1	1	0	1	1	0	0	0	0	0	0	0	0
chr22	37417161	37417525	C3	1	1	0	1	0	0	0	0	0	0	0	0	0
chr22	37593697	37594142	C3	1	1	0	1	1	1	0	0	0	0	1	0	0
chr22	38395429	38395858	C3	1	1	0	1	0	0	0	0	0	0	0	0	0
chr22	38576937	38577204	C3	1	1	0	1	0	0	0	0	0	0	0	0	0
chr22	39695953	39696252	C3	1	1	0	1	0	0	0	0	0	0	1	0	0
chr22	43787224	43787708	C3	1	1	0	1	0	1	0	0	0	0	1	1	0
chr22	46773391	46773873	C3	1	1	0	1	1	0	0	0	0	0	1	0	0
chrX	9237170	9237639	C3	1	1	0	1	0	1	0	0	0	0	0	0	0
chrX	16680365	16680991	C3	1	1	0	1	0	1	1	1	1	1	1	0	0
chrX	21955461	21955828	C3	1	1	0	1	0	0	0	0	0	0	1	0	0
chrX	37764031	37764613	C3	1	1	0	1	0	0	0	0	0	0	1	0	0
chrX	40377312	40377745	C3	1	1	0	1	1	0	0	0	0	0	1	0	0
chrX	48506742	48507014	C3	1	1	0	1	0	0	0	0	0	0	1	0	0
chrX	109645160	109645627	C3	1	1	0	1	1	1	0	0	0	0	0	0	0
chrX	119619740	119620133	C3	1	1	0	1	0	0	0	0	0	1	1	0	0
chrX	130699874	130700350	C3	1	1	0	1	0	1	0	0	0	0	1	0	0
chrX	152083949	152084425	C3	1	1	0	1	1	0	0	0	0	0	1	0	0
chr1	1608180	1608316	C3	1	0	1	1	0	0	0	0	0	0	0	0	0
chr1	1724819	1725301	C3	1	0	1	1	0	0	0	0	0	0	1	0	0
chr1	3398817	3399163	C3	1	0	1	1	0	0	0	0	0	0	1	0	0
chr1	3556865	3557415	C3	1	0	1	1	0	0	0	0	0	0	0	0	0
chr1	7283855	7284370	C3	1	0	1	1	0	0	0	0	0	0	0	0	0
chr1	9536794	9537181	C3	1	0	1	1	0	0	0	0	0	0	0	0	0
chr1	10078681	10078990	C3	1	0	1	1	0	0	0	0	0	0	1	0	0
chr1	10812384	10812818	C3	1	0	1	1	1	0	0	1	1	0	1	0	0
chr1	11434353	11434875	C3	1	0	1	1	0	0	0	1	1	0	1	0	0
chr1	12545566	12546102	C3	1	0	1	1	1	0	0	0	0	0	0	0	0
chr1	15240363	15240701	C3	1	0	1	1	0	0	0	0	0	0	0	0	0
chr1	16502366	16502686	C3	1	0	1	1	0	0	0	0	0	0	0	0	0
chr1	17356022	17356356	C3	1	0	1	1	0	0	0	0	0	0	1	0	0
chr1	19753644	19754141	C3	1	0	1	1	0	0	0	0	0	0	1	0	0
chr1	20683709	20684099	C3	1	0	1	1	1	0	0	0	0	0	1	0	0
chr1	23720584	23720975	C3	1	0	1	1	0	0	0	0	0	0	0	0	0
chr1	25802650	25803222	C3	1	0	1	1	0	0	0	0	0	0	1	0	0
chr1	27868440	27868928	C3	1	0	1	1	0	0	0	0	0	0	0	0	0
chr1	32345692	32346154	C3	1	0	1	1	1	0	0	0	0	0	0	0	0
chr1	35291198	35291690	C3	1	0	1	1	1	0	0	0	0	0	1	0	0
chr1	36874058	36874408	C3	1	0	1	1	0	0	0	0	0	0	0	0	0
chr1	39644497	39644995	C3	1	0	1	1	0	0	0	0	0	0	0	0	0
chr1	41365006	41365508	C3	1	0	1	1	0	0	1	0	0	0	1	0	0
chr1	42328223	42328701	C3	1	0	1	1	0	0	0	0	0	0	0	0	0
chr1	44533218	44533688	C3	1	0	1	1	0	0	0	0	0	0	1	0	0
chr1	45982417	45982961	C3	1	0	1	1	0	0	0	0	0	0	1	0	0
chr1	52007414	52007929	C3	1	0	1	1	0	0	0	0	0	0	0	0	0
chr1	52033246	52033788	C3	1	0	1	1	0	0	0	0	0	0	1	0	0
chr1	57013549	57013920	C3	1	0	1	1	0	0	0	0	0	1	1	0	0
chr1	61681320	61681806	C3	1	0	1	1	0	0	1	0	0	0	1	0	0
chr1	65344647	65345157	C3	1	0	1	1	0	0	0	0	0	0	0	0	0
chr1	72468746	72469147	C3	1	0	1	1	0	0	0	0	0	0	0	0	0
chr1	85763506	85763863	C3	1	0	1	1	0	0	1	0	0	0	1	0	0
chr1	88975020	88975292	C3	1	0	1	1	0	0	0	0	0	0	0	0	0
chr1	96525263	96525754	C3	1	0	1	1	0	0	0	0	0	0	1	0	0
chr1	96526105	96526589	C3	1	0	1	1	0	0	0	0	0	0	0	0	0
chr1	100895818	100896243	C3	1	0	1	1	0	0	0	0	0	0	0	0	0
chr1	107963011	107963520	C3	1	0	1	1	0	0	0	0	0	0	1	0	0
chr1	108397102	108397541	C3	1	0	1	1	0	0	0	0	0	0	0	0	0
chr1	109096597	109096990	C3	1	0	1	1	0	0	0	0	0	0	0	0	0
chr1	112521255	112521986	C3	1	0	1	1	0	0	0	0	0	0	1	0	0
chr1	116257022	116257741	C3	1	0	1	1	0	0	0	0	0	0	0	0	0
chr1	116810665	116811194	C3	1	0	1	1	0	0	0	0	0	0	0	0	0
chr1	116992143	116992663	C3	1	0	1	1	0	0	0	0	0	0	0	0	0
chr1	117034846	117035230	C3	1	0	1	1	0	0	0	0	0	0	0	0	0
chr1	117401450	117401980	C3	1	0	1	1	0	0	0	0	0	0	0	0	0
chr1	117462442	117462836	C3	1	0	1	1	0	0	0	0	0	0	0	0	0
chr1	117555857	117556340	C3	1	0	1	1	0	0	0	0	0	0	1	0	0
chr1	117560630	117561069	C3	1	0	1	1	0	0	0	0	0	0	0	1	0
chr1	146501952	146502231	C3	1	0	1	1	0	0	0	0	0	0	0	0	0
chr1	150943697	150944141	C3	1	0	1	1	0	0	0	0	0	0	0	0	0
chr1	151486531	151487047	C3	1	0	1	1	0	0	0	0	0	0	1	0	0
chr1	151554449	151554959	C3	1	0	1	1	0	0	0	0	0	0	1	0	0
chr1	152715539	152716200	C3	1	0	1	1	0	0	0	0	0	0	1	0	0
chr1	153451066	153451618	C3	1	0	1	1	0	0	0	0	0	0	0	0	0
chr1	153492725	153493070	C3	1	0	1	1	0	0	0	0	0	0	1	0	0
chr1	153581344	153581824	C3	1	0	1	1	0	0	0	0	0	0	0	0	0
chr1	169498502	169499044	C3	1	0	1	1	0	0	0	0	0	0	1	1	0
chr1	172599936	172600363	C3	1	0	1	1	0	0	0	0	0	0	0	0	0
chr1	177554671	177555237	C3	1	0	1	1	0	0	0	0	0	0	1	0	0
chr1	178624726	178625207	C3	1	0	1	1	0	0	0	0	0	0	1	0	0
chr1	186121713	186122545	C3	1	0	1	1	0	0	0	0	0	0	0	0	0
chr1	186200973	186201494	C3	1	0	1	1	0	0	0	0	0	0	0	0	0
chr1	187282262	187282711	C3	1	0	1	1	0	0	0	0	0	0	0	0	0
chr1	187328726	187329108	C3	1	0	1	1	0	0	0	0	0	0	0	0	0
chr1	188401533	188402187	C3	1	0	1	1	0	0	0	0	0	0	1	0	0
chr1	188458420	188458783	C3	1	0	1	1	0	0	0	0	0	0	0	0	0
chr1	191122131	191122555	C3	1	0	1	1	0	0	0	0	0	0	0	0	0
chr1	191396673	191397221	C3	1	0	1	1	0	0	0	0	0	0	1	0	0
chr1	200119814	200120327	C3	1	0	1	1	0	0	0	0	0	0	0	0	0
chr1	200306260	200306740	C3	1	0	1	1	0	0	0	0	0	0	0	0	0
chr1	201464448	201464960	C3	1	0	1	1	0	0	0	0	0	0	0	1	0
chr1	202025973	202026492	C3	1	0	1	1	0	0	0	0	0	0	0	0	0
chr1	204114415	204114885	C3	1	0	1	1	0	0	0	0	0	0	0	1	0
chr1	210540169	210540664	C3	1	0	1	1	0	0	0	0	0	0	1	0	0
chr1	212101586	212101920	C3	1	0	1	1	0	0	0	0	0	0	1	0	0
chr1	215647165	215647622	C3	1	0	1	1	0	0	0	0	0	0	0	0	0
chr1	217297735	217298233	C3	1	0	1	1	0	0	0	0	0	0	0	1	0
chr1	217536398	217536925	C3	1	0	1	1	0	0	0	0	0	0	0	0	0
chr1	217730179	217730560	C3	1	0	1	1	0	0	0	0	0	0	0	0	0
chr1	218610189	218610689	C3	1	0	1	1	0	0	0	0	0	0	0	1	0
chr1	223492747	223493069	C3	1	0	1	1	0	0	0	0	0	0	0	0	0
chr1	223842693	223843311	C3	1	0	1	1	0	0	0	0	0	0	0	0	0
chr1	229517606	229518055	C3	1	0	1	1	0	0	0	0	0	0	1	0	0
chr1	231647867	231648191	C3	1	0	1	1	0	0	0	0	0	0	0	0	0
chr1	232736287	232736708	C3	1	0	1	1	0	0	0	0	0	0	0	0	0
chr1	233840754	233841373	C3	1	0	1	1	0	0	0	0	0	0	0	0	0
chr1	234688823	234689297	C3	1	0	1	1	0	0	0	0	0	0	0	0	0
chr1	234803935	234804352	C3	1	0	1	1	0	0	0	0	0	0	0	0	0
chr1	241428407	241429097	C3	1	0	1	1	0	0	0	0	0	0	0	0	0
chr1	241964448	241964908	C3	1	0	1	1	0	0	0	0	0	0	1	0	0
chr1	241980367	241980839	C3	1	0	1	1	0	0	0	0	0	0	0	0	0
chr1	246772064	246772501	C3	1	0	1	1	0	0	0	0	0	0	1	0	0
chr2	1680113	1680538	C3	1	0	1	1	0	0	1	1	0	0	1	0	0
chr2	10981813	10982317	C3	1	0	1	1	0	0	0	0	0	0	0	0	0
chr2	16963563	16963995	C3	1	0	1	1	0	0	0	0	0	0	1	0	0
chr2	16998730	16999173	C3	1	0	1	1	0	0	0	0	0	0	1	0	0
chr2	20551273	20551622	C3	1	0	1	1	0	0	0	0	0	0	0	0	0
chr2	20673947	20674535	C3	1	0	1	1	0	0	0	0	0	0	1	0	0
chr2	25301792	25302287	C3	1	0	1	1	0	0	0	0	0	0	1	0	0
chr2	26235109	26235808	C3	1	0	1	1	0	0	0	0	0	0	0	0	0
chr2	26590826	26591242	C3	1	0	1	1	0	0	0	0	0	0	0	0	0
chr2	28582108	28582608	C3	1	0	1	1	0	0	0	0	0	0	0	0	0
chr2	38323375	38323686	C3	1	0	1	1	0	1	0	0	0	0	1	0	0
chr2	38917928	38918305	C3	1	0	1	1	0	0	0	0	0	0	0	0	0
chr2	39675185	39675612	C3	1	0	1	1	0	0	0	0	0	0	1	1	0
chr2	39693295	39693877	C3	1	0	1	1	0	0	0	0	0	0	0	0	0
chr2	43679491	43680008	C3	1	0	1	1	0	0	0	0	0	0	1	0	0
chr2	43690281	43690765	C3	1	0	1	1	0	0	0	0	0	0	0	0	0
chr2	44330769	44331217	C3	1	0	1	1	0	0	0	0	1	0	1	0	0
chr2	45980523	45980957	C3	1	0	1	1	1	0	0	0	0	0	0	0	0
chr2	46323056	46323444	C3	1	0	1	1	0	0	0	0	0	0	1	0	0
chr2	47256060	47256550	C3	1	0	1	1	0	0	0	0	0	0	1	0	0
chr2	54801260	54802036	C3	1	0	1	1	0	0	0	0	0	0	0	0	0
chr2	63085337	63085908	C3	1	0	1	1	0	0	0	0	0	0	1	1	0
chr2	64500724	64501231	C3	1	0	1	1	0	0	1	0	0	0	1	0	0
chr2	65048740	65049119	C3	1	0	1	1	0	0	0	0	0	0	0	0	0
chr2	66439897	66440268	C3	1	0	1	1	0	0	0	0	0	0	0	0	0
chr2	66616775	66617401	C3	1	0	1	1	0	0	0	0	0	0	0	0	0
chr2	66734664	66735139	C3	1	0	1	1	0	0	0	0	0	0	0	0	0
chr2	66781244	66781733	C3	1	0	1	1	0	0	0	0	0	0	0	0	0
chr2	68076584	68077033	C3	1	0	1	1	0	0	0	0	0	0	0	1	0
chr2	70203680	70204122	C3	1	0	1	1	0	0	0	0	0	0	1	0	0
chr2	71686159	71686576	C3	1	0	1	1	0	0	0	0	0	0	0	0	0
chr2	75144935	75145404	C3	1	0	1	1	0	0	0	0	0	0	0	0	0
chr2	95682527	95683039	C3	1	0	1	1	0	0	0	0	0	0	0	0	0
chr2	95700030	95700448	C3	1	0	1	1	0	0	0	0	0	0	0	0	0
chr2	100190546	100190920	C3	1	0	1	1	1	1	0	0	0	0	0	0	0
chr2	100226203	100226726	C3	1	0	1	1	1	1	0	0	0	0	0	0	0
chr2	101736953	101737445	C3	1	0	1	1	0	0	1	0	0	0	1	0	0
chr2	102717318	102717668	C3	1	0	1	1	0	0	0	0	0	0	0	0	0
chr2	103202275	103202944	C3	1	0	1	1	0	0	0	0	0	0	0	0	0
chr2	110402178	110402591	C3	1	0	1	1	0	0	0	0	0	0	1	0	0
chr2	112704335	112704681	C3	1	0	1	1	0	0	0	0	0	0	0	0	0
chr2	129035270	129035792	C3	1	0	1	1	0	0	0	0	0	0	1	0	0
chr2	129038356	129038753	C3	1	0	1	1	0	0	0	0	0	0	0	0	0
chr2	130703027	130703547	C3	1	0	1	1	0	0	0	0	0	0	1	0	0
chr2	132313677	132314121	C3	1	0	1	1	0	0	0	0	0	0	1	0	0
chr2	134250399	134250977	C3	1	0	1	1	0	1	0	0	0	0	1	0	0
chr2	134262435	134262944	C3	1	0	1	1	0	1	0	0	0	0	1	0	0
chr2	134826064	134826428	C3	1	0	1	1	0	0	0	0	0	0	0	0	0
chr2	137084736	137085143	C3	1	0	1	1	0	0	0	0	0	0	0	0	0
chr2	138631573	138632071	C3	1	0	1	1	0	0	0	0	0	0	1	0	0
chr2	138741337	138741694	C3	1	0	1	1	0	0	0	0	0	0	0	0	0
chr2	139193268	139193670	C3	1	0	1	1	0	1	0	0	0	0	1	0	0
chr2	140530905	140531651	C3	1	0	1	1	0	0	0	0	0	0	0	0	0
chr2	142226376	142226632	C3	1	0	1	1	0	0	0	0	0	0	0	0	0
chr2	142468205	142468601	C3	1	0	1	1	0	0	0	0	0	0	1	1	0
chr2	152475935	152476415	C3	1	0	1	1	0	0	0	0	0	0	0	0	0
chr2	154069607	154070072	C3	1	0	1	1	0	0	0	0	0	0	0	0	0
chr2	155535222	155535747	C3	1	0	1	1	0	0	0	0	0	0	0	0	0
chr2	156929228	156929657	C3	1	0	1	1	0	0	0	0	0	0	1	0	0
chr2	157038553	157038983	C3	1	0	1	1	0	0	0	0	0	0	1	0	0
chr2	158125656	158126011	C3	1	0	1	1	0	0	0	0	0	0	0	0	0
chr2	161078193	161078661	C3	1	0	1	1	0	0	0	0	0	0	1	0	0
chr2	161606930	161607330	C3	1	0	1	1	0	0	0	0	0	0	0	0	0
chr2	162701417	162701710	C3	1	0	1	1	0	0	0	0	0	0	0	0	0
chr2	162728650	162729055	C3	1	0	1	1	0	0	0	0	0	0	1	0	0
chr2	163438911	163439408	C3	1	0	1	1	0	0	0	0	0	0	0	0	0
chr2	163671892	163672294	C3	1	0	1	1	0	0	0	0	0	0	0	0	0
chr2	163680736	163681096	C3	1	0	1	1	0	0	0	0	0	0	0	0	0
chr2	164695479	164695985	C3	1	0	1	1	0	0	0	0	0	0	0	0	0
chr2	164713262	164713634	C3	1	0	1	1	0	1	0	0	0	0	0	0	0
chr2	168912771	168913204	C3	1	0	1	1	0	0	0	0	0	0	0	0	0
chr2	169288156	169288615	C3	1	0	1	1	0	0	0	0	0	0	0	0	0
chr2	171095157	171095728	C3	1	0	1	1	1	1	0	0	0	0	1	0	0
chr2	174850317	174850774	C3	1	0	1	1	1	1	0	0	0	0	1	0	0
chr2	182885391	182885886	C3	1	0	1	1	0	0	0	0	0	0	0	0	0
chr2	186094258	186094671	C3	1	0	1	1	0	0	0	0	0	0	0	0	0
chr2	191281843	191282324	C3	1	0	1	1	0	0	0	0	0	0	0	0	0
chr2	194665608	194666001	C3	1	0	1	1	0	0	0	0	0	0	0	0	0
chr2	200093842	200094300	C3	1	0	1	1	0	0	0	0	0	0	0	0	0
chr2	201175359	201175796	C3	1	0	1	1	0	0	0	0	0	0	0	0	0
chr2	212287727	212288247	C3	1	0	1	1	0	0	0	0	0	0	1	0	0
chr2	212700427	212700784	C3	1	0	1	1	0	0	0	0	0	0	1	0	0
chr2	216844280	216844781	C3	1	0	1	1	1	0	0	0	0	0	1	0	0
chr2	217158702	217159178	C3	1	0	1	1	0	0	0	0	0	0	0	0	0
chr2	217490972	217491427	C3	1	0	1	1	0	0	0	0	0	0	0	0	0
chr2	221399035	221399506	C3	1	0	1	1	0	0	0	0	0	0	0	0	0
chr2	221484191	221484596	C3	1	0	1	1	0	0	0	0	0	0	1	0	0
chr2	222632119	222632597	C3	1	0	1	1	0	0	0	0	0	0	0	0	0
chr2	226480159	226480685	C3	1	0	1	1	1	1	1	0	0	0	1	0	0
chr2	226511311	226511823	C3	1	0	1	1	0	1	0	0	0	0	0	0	0
chr2	226983769	226984221	C3	1	0	1	1	0	0	0	0	0	0	0	0	0
chr2	232384109	232384518	C3	1	0	1	1	0	0	0	0	0	0	1	0	0
chr2	236956603	236956973	C3	1	0	1	1	0	0	0	0	0	0	0	0	0
chr2	237640354	237641136	C3	1	0	1	1	1	1	0	0	0	0	1	0	0
chr2	237952995	237953360	C3	1	0	1	1	0	0	0	0	0	0	0	0	0
chr2	238143953	238144442	C3	1	0	1	1	0	0	1	0	1	0	1	0	0
chr2	238409610	238410110	C3	1	0	1	1	0	0	0	0	0	0	1	0	0
chr2	238411072	238411568	C3	1	0	1	1	0	0	1	0	0	0	1	0	0
chr2	240189870	240190549	C3	1	0	1	1	0	0	0	0	0	0	1	0	0
chr2	242209066	242209414	C3	1	0	1	1	0	0	0	0	0	0	0	0	0
chr3	4479928	4480412	C3	1	0	1	1	0	0	0	0	0	0	0	0	0
chr3	4692254	4692720	C3	1	0	1	1	0	0	0	0	0	0	0	0	0
chr3	5296313	5296727	C3	1	0	1	1	0	0	0	0	0	0	1	0	0
chr3	9140296	9140763	C3	1	0	1	1	0	0	0	0	0	0	1	0	0
chr3	11661661	11662033	C3	1	0	1	1	0	0	0	0	0	0	0	0	0
chr3	11809495	11809815	C3	1	0	1	1	0	0	0	0	0	0	0	0	0
chr3	12894703	12895199	C3	1	0	1	1	0	0	0	0	0	0	0	0	0
chr3	13147900	13148325	C3	1	0	1	1	0	0	0	0	0	0	0	0	0
chr3	13319422	13319783	C3	1	0	1	1	0	0	0	0	0	0	0	0	0
chr3	13555589	13556066	C3	1	0	1	1	0	0	0	0	0	0	0	0	0
chr3	13579246	13579681	C3	1	0	1	1	0	0	0	0	0	0	0	1	0
chr3	15675627	15676068	C3	1	0	1	1	0	0	0	0	0	0	0	0	0
chr3	15678994	15679428	C3	1	0	1	1	0	0	0	0	0	0	0	0	0
chr3	31989428	31989791	C3	1	0	1	1	0	0	0	0	0	0	1	1	0
chr3	36953607	36953915	C3	1	0	1	1	0	0	0	0	0	0	0	0	0
chr3	42896856	42897469	C3	1	0	1	1	0	0	0	0	0	0	0	0	0
chr3	43256013	43256520	C3	1	0	1	1	0	0	1	0	1	0	1	0	0
chr3	46204458	46204990	C3	1	0	1	1	0	0	0	0	0	0	1	0	0
chr3	46989445	46989949	C3	1	0	1	1	0	0	0	0	0	0	0	0	0
chr3	48492763	48493198	C3	1	0	1	1	0	0	0	0	0	0	0	0	0
chr3	50460822	50461256	C3	1	0	1	1	0	0	0	0	0	0	0	0	0
chr3	65675011	65675416	C3	1	0	1	1	0	0	0	0	0	0	0	0	0
chr3	65910869	65911328	C3	1	0	1	1	0	1	0	0	0	0	1	0	0
chr3	71160012	71160489	C3	1	0	1	1	0	1	1	0	1	0	1	0	0
chr3	71257532	71258292	C3	1	0	1	1	0	1	0	0	0	0	1	0	0
chr3	71433529	71433923	C3	1	0	1	1	1	0	0	0	0	0	0	0	0
chr3	71553676	71554100	C3	1	0	1	1	0	0	0	0	0	0	0	0	0
chr3	73518519	73519079	C3	1	0	1	1	0	0	0	0	0	0	0	0	0
chr3	73748487	73748955	C3	1	0	1	1	0	0	0	0	0	0	0	0	0
chr3	79652370	79652807	C3	1	0	1	1	0	0	0	0	0	0	0	0	0
chr3	87416842	87417294	C3	1	0	1	1	0	0	0	0	0	0	1	1	0
chr3	89553111	89553581	C3	1	0	1	1	0	0	0	0	0	0	1	0	0
chr3	95635283	95635767	C3	1	0	1	1	0	0	0	0	0	0	1	0	0
chr3	95911706	95912177	C3	1	0	1	1	0	0	0	0	0	0	0	0	0
chr3	96850345	96850714	C3	1	0	1	1	0	0	0	0	0	0	0	0	0
chr3	96915940	96916383	C3	1	0	1	1	0	0	0	0	0	0	1	0	0
chr3	101872605	101872986	C3	1	0	1	1	0	0	0	0	0	0	0	0	0
chr3	101881857	101882621	C3	1	0	1	1	0	0	0	0	0	0	1	0	0
chr3	101899543	101900002	C3	1	0	1	1	0	0	0	0	0	0	0	0	0
chr3	106399629	106399933	C3	1	0	1	1	0	0	0	0	0	0	0	0	0
chr3	122873668	122874116	C3	1	0	1	1	0	0	0	0	0	0	1	0	0
chr3	123103061	123103505	C3	1	0	1	1	0	0	0	0	0	0	1	0	0
chr3	123128301	123129172	C3	1	0	1	1	0	0	0	0	0	0	0	0	0
chr3	123355970	123356417	C3	1	0	1	1	0	0	0	0	0	0	0	0	0
chr3	125643615	125643996	C3	1	0	1	1	0	0	0	0	0	0	1	0	0
chr3	126831752	126832677	C3	1	0	1	1	0	0	0	0	0	0	0	0	0
chr3	126927415	126927897	C3	1	0	1	1	0	0	0	0	0	0	0	0	0
chr3	127244236	127244701	C3	1	0	1	1	0	0	0	0	0	0	0	0	0
chr3	127486014	127486357	C3	1	0	1	1	0	0	0	0	0	0	0	0	0
chr3	129381763	129382268	C3	1	0	1	1	0	1	0	0	0	0	1	0	0
chr3	129413112	129413580	C3	1	0	1	1	1	1	0	0	0	0	0	0	0
chr3	129597213	129597746	C3	1	0	1	1	1	0	0	0	0	0	0	0	0
chr3	132738011	132738401	C3	1	0	1	1	0	0	0	0	0	0	0	0	0
chr3	133179995	133180487	C3	1	0	1	1	0	0	0	0	0	0	0	0	0
chr3	139032776	139033125	C3	1	0	1	1	0	0	0	0	0	0	0	0	0
chr3	149956054	149956554	C3	1	0	1	1	0	1	0	0	0	0	1	0	0
chr3	150032286	150032760	C3	1	0	1	1	0	0	0	0	0	0	1	0	0
chr3	150035263	150035610	C3	1	0	1	1	0	0	0	0	0	0	0	0	0
chr3	150474088	150474777	C3	1	0	1	1	1	1	1	1	1	0	1	0	0
chr3	151608544	151609044	C3	1	0	1	1	0	0	0	0	0	0	1	0	0
chr3	156260062	156260493	C3	1	0	1	1	0	1	0	0	1	0	1	1	0
chr3	160986368	160986702	C3	1	0	1	1	0	0	0	0	0	0	0	0	0
chr3	161008876	161009382	C3	1	0	1	1	0	0	0	0	0	0	0	0	0
chr3	161129828	161130252	C3	1	0	1	1	0	1	0	0	0	0	0	0	0
chr3	164241925	164242320	C3	1	0	1	1	0	1	0	0	0	0	0	0	0
chr3	168388894	168389318	C3	1	0	1	1	0	0	0	0	0	0	1	0	0
chr3	168588466	168589048	C3	1	0	1	1	0	1	0	0	0	0	0	0	0
chr3	168606120	168606595	C3	1	0	1	1	0	0	0	0	0	0	0	0	0
chr3	168608667	168609119	C3	1	0	1	1	0	0	0	0	0	0	1	0	0
chr3	168671236	168671683	C3	1	0	1	1	0	1	0	0	0	0	0	0	0
chr3	174844748	174845431	C3	1	0	1	1	0	1	0	0	0	0	0	0	0
chr3	174854350	174854817	C3	1	0	1	1	0	1	0	0	0	0	1	0	0
chr3	175403469	175403982	C3	1	0	1	1	0	1	0	0	0	0	1	0	0
chr3	175423434	175423793	C3	1	0	1	1	0	0	0	0	0	0	0	0	0
chr3	176121199	176121715	C3	1	0	1	1	0	0	0	0	0	0	0	0	0
chr3	177138472	177138864	C3	1	0	1	1	0	0	0	0	0	0	1	1	0
chr3	177161251	177161740	C3	1	0	1	1	0	0	0	0	0	0	0	0	0
chr3	177888378	177888855	C3	1	0	1	1	0	0	0	0	0	0	1	0	0
chr3	182242438	182243130	C3	1	0	1	1	0	0	0	0	0	0	0	0	0
[truncated: 11,283 more rows]

## Sheet: C_Features_Overlap
Absolute (top) and relative (bottom) number of ERBSs overlapping independent genomic features. The ERBSs are divided based on their belonging to co-occurence groups defined in our analysis.
Number of overlapped ERBSs (Absolute)
Features	All	C4	C3	C2	C1	chi-square p-value
ERBSs number	13239	1119	2111	3283	6726	NA
ERE motif (MA0112.2)	7384	759	1347	1882	3396	< 2.2E-16
ENCODE blacklist	0	0	0	0	0	NA
Rosenfeld Active Enhancer	1049	397	369	163	120	< 2.2E-16
ChIA-PET	1413	271	390	352	400	< 2.2E-16
Amplification	1927	113	316	456	1042	2.404e-05
Het Deletion	1225	105	186	322	612	0.5916
AI Responder	258	112	90	35	21	< 2.2E-16
AI Non Responder	329	75	111	141	2	< 2.2E-16
TAM Responder	180	81	71	15	13	< 2.2E-16
Tam Not Responder	119	56	43	13	7	< 2.2E-16
Metastasis	3215	759	957	769	730	< 2.2E-16
iCOGS	497	73	113	141	170	5.865e-15
Number of overlapped ERBSs (Relative)
Features	All	C4	C3	C2	C1	chi-square p-value
ERE motif (MA0112.2)	0.557746	0.678284	0.638086	0.573256	0.504906	< 2.2E-16
ENCODE blacklist	0	0	0	0	0	NA
Rosenfeld Active Enhancer	0.0792356	0.354781	0.174799	0.0496497	0.0178412	< 2.2E-16
ChIA-PET	0.0985724	0.370867	0.200379	0.0709717	0.0347904	< 2.2E-16
Amplification	0.145555	0.100983	0.149692	0.138897	0.154921	2.404e-05
Het Deletion	0.0925296	0.0938338	0.0881099	0.098081	0.0909902	0.5916
AI Responder	0.0194879	0.100089	0.0426338	0.010661	0.00312221	< 2.2E-16
AI Non Responder	0.0248508	0.0670241	0.0525817	0.0429485	0.000297354	< 2.2E-16
TAM Responder	0.0135962	0.0723861	0.0336333	0.00456899	0.0019328	< 2.2E-16
Tam Not Responder	0.00898859	0.0500447	0.0203695	0.00395979	0.00104074	< 2.2E-16
Metastasis	0.242843	0.678284	0.45334	0.234237	0.108534	< 2.2E-16
iCOGS	0.0375406	0.0652368	0.0535291	0.0429485	0.0252751	5.865e-15
