# Supplementary material for: Dissecting the genomic activity of a transcriptional regulator by the integrative analysis of omics data
Source: Sci Rep. 2017 Aug 17;7:8564. doi: 10.1038/s41598-017-08754-9 (PMC5561104; doi:10.1038/s41598-017-08754-9)
Supplement: Supplementary file 4 — Supplementary Table 4 [file 41598_2017_8754_MOESM4_ESM.xls]

## Sheet: A_State_definition
List of chromatin states defined for the MCF-7 epigenome with indication of their characteristics epigenetic marks
State ID	Emission parameters
EnhA	high H3K27ac, high H3K4me1, low H3K4me3
EnhF	high H3K27ac, low H3K4me1, low H3K4me3
EnhT	high H3K27ac, high H3K4me1, high RNAPII, low H3K4me3
EnhP	high H3K27ac, high Med1, low H3K4me3
EnhW	low H3K27ac, high H3K4me1, low H3K4me3
TssA	high H3K27ac, low H3K4me1, high H3K4me3
TssF	low H3K27ac, low H3K4me1, high H3K4me3
Tss-Med1	high H3K27ac, low H3K4me1, low H3K4me3, high Med1
GeneA	high H3K36me3
GeneT	high H3K36me3, high RNAPII
GeneW	low H3K36me3
GeneA-Ctcf	high H3K36me3, high CTCF
GeneA-Znf	high H3K36me3, high H3K9me3
GeneW-Ctcf	low H3K36me3, high CTCF
Ctcf	high CTCF only
Med1	high MED1 only
p300	high p300 only
Rep1	high H3K27me3 only
Rep2	high H3K9me3 only
Quies	Low all signals
Rpt	High all signals

## Sheet: B_State_markers_frequency
Frequency of significant ChIP signal of chromatin modifications integrated to define the chromatin states of the MCF-7 epigenome.
E2-Independent
State ID	H3K27ac	H3K4me1	H3K4me3	H3K36me3	H3K27me3	H3K9me3	p300	MED1	RNAPII	RAD21	CTCF
EnhA	0.912552	0.921091	0.0355022	0.060116	0.0050191	0.00209524	0.177699	0.0176322	0.0553931	0.0619204	0.0521209
EnhT	0.877481	0.859495	0.120795	0.147746	0.00439181	0.00414093	0.146479	0.0290325	0.844928	0.084134	0.101275
EnhF	0.769807	0.136438	0.011198	0.0746091	0.00567756	0.00695739	0.0353742	0.0141133	0.0284577	0.0145943	0.0269019
EnhW	0.0614907	0.730854	0.0184659	0.052826	0.0100553	0.00263746	0.124849	0.0119193	0.030062	0.0375342	0.0489255
p300	0.00532394	0.0286292	0.018874	0.0686972	0.0784835	0.0550672	0.344031	0.114073	0.021043	0.0387977	0.166159
TssA	0.962795	0.590722	0.953643	0.0234942	0.00634769	0.00702636	0.132866	0.0492479	0.92935	0.338517	0.433602
TssF	0.0125866	0.073219	0.650511	0.0103776	0.0518444	0.105854	0.00878706	0.00434233	0.0272904	0.0103363	0.0375554
GeneT	0.0139977	0.0262997	0.00818505	0.658854	0.00618345	0.00791309	0.0435971	0.00918339	0.783499	0.0124568	0.0863252
GeneA	0.00262242	0.00594092	0.00554332	0.504969	0.00420429	0.0137204	0.0210064	0.00589194	0.038	0.0051886	0.0287257
GeneW	0.0098888	0.0257187	0.0126408	0.104029	0.00789653	0.00471361	0.0264164	0.0116449	0.767415	0.00925558	0.0440593
Rep1	0.000246356	0.00631986	0.0206422	0.0288881	0.422282	0.0332498	0.0417375	0.0103661	0.00214975	0.00696786	0.0378667
Rep2	0.00278946	0.00207153	0.0702166	0.113922	0.0324179	0.42482	0.056512	0.0103599	0.00509948	0.00649401	0.0580015
Ctcf	0.0053543	0.0560531	0.0102977	0.0454604	0.0266194	0.0103725	0.107784	0.0139436	0.0185826	0.460773	0.727081
Quies	0.000336453	0.0012071	0.00232264	0.0170094	0.00624484	0.00344203	0.00672412	0.00303969	0.00172038	0.00256765	0.00377521
Rpt	0.94873	0.914176	0.941973	0.726082	0.940588	0.931942	0.999677	0.992441	0.989232	0.966732	0.992376
E2-Early
State ID	H3K27ac	H3K4me1	H3K4me3	H3K36me3	H3K27me3	H3K9me3	p300	MED1	RNAPII	RAD21	CTCF
EnhA	0.745802	0.109987	0.0593576	0.0460685	0.0154818	0.0105905	0.0531305	0.595766	0.383013	0.0841158	0.0965965
EnhF	0.779411	0.0795265	0.019782	0.0634138	0.00531115	0.00453115	0.0109578	0.0645027	0.0883405	0.0251613	0.0459058
EnhW	0.0839759	0.475718	0.00630398	0.0598389	0.0201727	0.00371985	0.0225251	0.0366849	0.0286694	0.0972748	0.181582
TssA	0.915457	0.0910326	0.172351	0.0486152	0.0073216	0.00836753	0.0296491	0.588454	0.889042	0.233875	0.289239
GeneT	0.052405	0.0360972	0.00477907	0.812905	0.00454053	0.00557891	0.0105348	0.0266498	0.742267	0.0241882	0.13414
GeneA	0.00497466	0.00900073	0.00434211	0.649406	0.00312573	0.00573654	0.00544379	0.00628895	0.0270356	0.00663691	0.0437961
GeneA-Ctcf	0.0109871	0.0739478	0.0074108	0.805136	0.0105626	0.0107694	0.0328975	0.0313273	0.0580853	0.132603	0.548248
GeneA-Znf	0.0021521	0.00943754	0.0569627	0.791694	0.00481444	0.660223	0.00896532	0.00564391	0.0330694	0.00944053	0.0926512
GeneW	0.0269217	0.0151139	0.00464943	0.0709639	0.00755049	0.00666291	0.00715133	0.063431	0.40152	0.00884323	0.0426697
Med1	0.0206283	0.0152533	0.0030549	0.0234823	0.0312934	0.0142502	0.0283897	0.53079	0.131588	0.0141265	0.0541167
Rep1	0.000903387	0.0162487	0.00942359	0.0122114	0.583861	0.0280371	0.00854187	0.0150346	0.0125444	0.0121152	0.073209
Rep2	0.00155934	0.00868187	0.0318599	0.0496168	0.0261805	0.510327	0.00755864	0.0141714	0.0146513	0.00832573	0.0770614
Ctcf	0.00717715	0.0572236	0.00509256	0.0415226	0.042613	0.015722	0.020166	0.0451419	0.0211392	0.238197	0.573264
Quies	0.000803466	0.00226877	0.00187019	0.012928	0.00622337	0.00411519	0.00221745	0.00565845	0.0134844	0.00174145	0.00809734
Rpt	0.635899	0.72626	0.43864	0.590515	0.75022	0.700514	0.788935	0.955978	0.878795	0.759763	0.79618
E2-Constitutive
State ID	H3K27ac	H3K4me1	H3K4me3	H3K36me3	H3K27me3	H3K9me3	P300	RNAPII	RAD21	CTCF
EnhA	0.92475	0.82985	0.0280653	0.0229983	0.0120176	0.0116165	0.166906	0.15792	0.0482486	0.078847
EnhF	0.666669	0.0801342	0.00362245	0.0124638	0.015323	0.0195866	0.0495515	0.0702027	0.00853543	0.0428737
EnhW	0.192178	0.469409	0.0121867	0.0209308	0.0329657	0.0159393	0.149794	0.0736639	0.0377662	0.0430685
TssA	0.945792	0.0492201	0.995816	0.00207717	0.00280465	0.00414212	0.777987	0.990064	0.539205	0.907829
TssF	0.320494	0.114664	0.966647	0.00701436	0.014607	0.00941876	0.0400481	0.234863	0.0206949	0.137408
GeneT	0.0466139	0.0188609	0.00288179	0.890081	0.00211475	0.00882264	0.0403782	0.819508	0.00311359	0.087905
GeneT-Ctcf	0.0414394	0.0160454	0.00362725	0.897617	0.00325	0.0190705	0.116699	0.933687	0.0301997	0.698561
GeneA	0.0211765	0.00775065	0.000801721	0.769115	0.00158482	0.00604017	0.0145531	0.100259	0.00149654	0.0251007
GeneW	0.0335886	0.01361	0.0032771	0.0742718	0.0053862	0.00842976	0.0257494	0.714387	0.00312086	0.0927333
GeneW-Ctcf	0.0792656	0.0453945	0.00837207	0.0515991	0.0351549	0.0228485	0.130255	0.802147	0.0424143	0.702583
Rep1	0.0108254	0.0082947	0.00125158	0.000930712	0.754525	0.0205703	0.0185979	0.0203831	0.0016618	0.0201044
Rep2	0.00665824	0.00523037	0.00761889	0.010913	0.0229512	0.6696	0.0161633	0.0248738	0.000833281	0.0160164
Ctcf	0.0296481	0.0196407	0.0126805	0.00996061	0.0204903	0.012535	0.0666865	0.191908	0.216074	0.620282
Quies	0.00529991	0.0021397	0.000485227	0.00447221	0.0163271	0.0109707	0.00405632	0.0112283	0.00227867	0.006269
Rpt	0.997772	0.996986	0.989036	0.970665	0.997104	0.981776	0.997724	0.995096	0.952834	0.953404
