# Supplementary material for: Dissecting the genomic activity of a transcriptional regulator by the integrative analysis of omics data
Source: Sci Rep. 2017 Aug 17;7:8564. doi: 10.1038/s41598-017-08754-9 (PMC5561104; doi:10.1038/s41598-017-08754-9)
Supplement: Supplementary file 5 — Supplementary Table 5 [file 41598_2017_8754_MOESM5_ESM.xls]

## Sheet: A_Overlap_Chromatin_States
List of E2-Independent ERBSs with indication of their corresponding co-occurrence group and epigenetic class.
ERBS ID	Group	Class	EnhA	EnhT	EnhW	EnhF	Enh	TssA	GeneF	Gene	GeneT	Rep1	Rep2	Ins	Quies	Rpt
chr1_108298965_108299417	C4	EnhA	1	0	0	0	0	0	0	0	0	0	0	0	0	0
chr1_108397102_108397541	C3	EnhA	1	0	0	0	0	0	0	0	0	0	0	0	0	0
chr1_109096597_109096990	C3	EnhA	1	0	0	0	0	0	0	0	0	0	0	0	0	0
chr1_111288999_111289578	C4	EnhA	1	0	0	0	0	0	0	0	0	0	0	0	0	0
chr1_112055861_112056624	C3	EnhA	1	0	0	0	0	0	0	0	0	0	0	0	0	0
chr1_115611969_115612607	C1	EnhA	1	0	0	0	0	0	0	0	0	0	0	0	0	0
chr1_115721845_115722645	C4	EnhA	1	0	0	0	0	0	0	0	0	0	0	0	0	0
chr1_116358140_116358707	C4	EnhA	1	0	0	0	0	0	0	0	0	0	0	0	0	0
chr1_116810665_116811194	C3	EnhA	1	0	0	0	0	0	0	0	0	0	0	0	0	0
chr1_116992143_116992663	C3	EnhA	1	0	0	0	0	0	0	0	0	0	0	0	0	0
chr1_117050921_117052148	C4	EnhA	1	0	0	0	0	0	0	0	0	0	0	0	0	0
chr1_117401450_117401980	C3	EnhA	1	0	0	0	0	0	0	0	0	0	0	0	0	0
chr1_117555857_117556340	C3	EnhA	1	0	0	0	0	0	0	0	0	0	0	0	0	0
chr1_12545566_12546102	C3	EnhA	1	0	0	0	0	0	0	0	0	0	0	0	0	0
chr1_12546385_12546853	C4	EnhA	1	0	0	0	0	0	0	0	0	0	0	0	0	0
chr1_12609643_12610069	C4	EnhA	1	0	0	0	0	0	0	0	0	0	0	0	0	0
chr1_151828184_151828520	C2	EnhA	1	0	0	0	0	0	0	0	0	0	0	0	0	0
chr1_152715539_152716200	C3	EnhA	1	0	0	0	0	0	0	0	0	0	0	0	0	0
chr1_153680889_153681044	C1	EnhA	1	0	0	0	0	0	0	0	0	0	0	0	0	0
chr1_154162926_154163437	C3	EnhA	1	0	0	0	0	0	0	0	0	0	0	0	0	0
chr1_15611506_15611787	C2	EnhA	1	0	0	0	0	0	0	0	0	0	0	0	0	0
chr1_157101996_157102366	C2	EnhA	1	0	0	0	0	0	0	0	0	0	0	0	0	0
chr1_16126603_16126907	C2	EnhA	1	0	0	0	0	0	0	0	0	0	0	0	0	0
chr1_162121984_162122537	C4	EnhA	1	0	0	0	0	0	0	0	0	0	0	0	0	0
chr1_162135261_162135982	C4	EnhA	1	0	0	0	0	0	0	0	0	0	0	0	0	0
chr1_162255003_162255445	C4	EnhA	1	0	0	0	0	0	0	0	0	0	0	0	0	0
chr1_16502366_16502686	C3	EnhA	1	0	0	0	0	0	0	0	0	0	0	0	0	0
chr1_1724819_1725301	C3	EnhA	1	0	0	0	0	0	0	0	0	0	0	0	0	0
chr1_172499162_172499628	C2	EnhA	1	0	0	0	0	0	0	0	0	0	0	0	0	0
chr1_172715442_172716035	C4	EnhA	1	0	0	0	0	0	0	0	0	0	0	0	0	0
chr1_177409981_177410494	C4	EnhA	1	0	0	0	0	0	0	0	0	0	0	0	0	0
chr1_177589791_177590164	C4	EnhA	1	0	0	0	0	0	0	0	0	0	0	0	0	0
chr1_17846926_17847479	C4	EnhA	1	0	0	0	0	0	0	0	0	0	0	0	0	0
chr1_17855844_17856340	C3	EnhA	1	0	0	0	0	0	0	0	0	0	0	0	0	0
chr1_178624726_178625207	C3	EnhA	1	0	0	0	0	0	0	0	0	0	0	0	0	0
chr1_17886321_17886807	C4	EnhA	1	0	0	0	0	0	0	0	0	0	0	0	0	0
chr1_182213528_182214001	C4	EnhA	1	0	0	0	0	0	0	0	0	0	0	0	0	0
chr1_182602691_182603391	C4	EnhA	1	0	0	0	0	0	0	0	0	0	0	0	0	0
chr1_184451998_184452622	C4	EnhA	1	0	0	0	0	0	0	0	0	0	0	0	0	0
chr1_184595698_184596218	C3	EnhA	1	0	0	0	0	0	0	0	0	0	0	0	0	0
chr1_188401533_188402187	C3	EnhA	1	0	0	0	0	0	0	0	0	0	0	0	0	0
chr1_188458420_188458783	C3	EnhA	1	0	0	0	0	0	0	0	0	0	0	0	0	0
chr1_191396673_191397221	C3	EnhA	1	0	0	0	0	0	0	0	0	0	0	0	0	0
chr1_197454925_197455424	C3	EnhA	1	0	0	0	0	0	0	0	0	0	0	0	0	0
chr1_19752242_19752699	C4	EnhA	1	0	0	0	0	0	0	0	0	0	0	0	0	0
chr1_19753644_19754141	C3	EnhA	1	0	0	0	0	0	0	0	0	0	0	0	0	0
chr1_199985747_199986481	C4	EnhA	1	0	0	0	0	0	0	0	0	0	0	0	0	0
chr1_200119814_200120327	C3	EnhA	1	0	0	0	0	0	0	0	0	0	0	0	0	0
chr1_203898920_203899210	C2	EnhA	1	0	0	0	0	0	0	0	0	0	0	0	0	0
chr1_204110237_204110715	C3	EnhA	1	0	0	0	0	0	0	0	0	0	0	0	0	0
chr1_20683709_20684099	C3	EnhA	1	0	0	0	0	0	0	0	0	0	0	0	0	0
chr1_207016927_207017462	C4	EnhA	1	0	0	0	0	0	0	0	0	0	0	0	0	0
chr1_207021258_207021435	C1	EnhA	1	0	0	0	0	0	0	0	0	0	0	0	0	0
chr1_207414805_207415234	C4	EnhA	1	0	0	0	0	0	0	0	0	0	0	0	0	0
chr1_210540169_210540664	C3	EnhA	1	0	0	0	0	0	0	0	0	0	0	0	0	0
chr1_212101586_212101920	C3	EnhA	1	0	0	0	0	0	0	0	0	0	0	0	0	0
chr1_215655372_215655929	C3	EnhA	1	0	0	0	0	0	0	0	0	0	0	0	0	0
chr1_21568090_21568623	C3	EnhA	1	0	0	0	0	0	0	0	0	0	0	0	0	0
chr1_215713476_215713980	C3	EnhA	1	0	0	0	0	0	0	0	0	0	0	0	0	0
chr1_217297735_217298233	C3	EnhA	1	0	0	0	0	0	0	0	0	0	0	0	0	0
chr1_217489626_217489915	C1	EnhA	1	0	0	0	0	0	0	0	0	0	0	0	0	0
chr1_223492747_223493069	C3	EnhA	1	0	0	0	0	0	0	0	0	0	0	0	0	0
chr1_223617730_223618220	C4	EnhA	1	0	0	0	0	0	0	0	0	0	0	0	0	0
chr1_223842693_223843311	C3	EnhA	1	0	0	0	0	0	0	0	0	0	0	0	0	0
chr1_224392609_224392858	C3	EnhA	1	0	0	0	0	0	0	0	0	0	0	0	0	0
chr1_224393134_224393323	C2	EnhA	1	0	0	0	0	0	0	0	0	0	0	0	0	0
chr1_22798977_22799570	C3	EnhA	1	0	0	0	0	0	0	0	0	0	0	0	0	0
chr1_232736287_232736708	C3	EnhA	1	0	0	0	0	0	0	0	0	0	0	0	0	0
chr1_233217332_233217730	C4	EnhA	1	0	0	0	0	0	0	0	0	0	0	0	0	0
chr1_233840754_233841373	C3	EnhA	1	0	0	0	0	0	0	0	0	0	0	0	0	0
chr1_235459317_235459748	C2	EnhA	1	0	0	0	0	0	0	0	0	0	0	0	0	0
chr1_241980367_241980839	C3	EnhA	1	0	0	0	0	0	0	0	0	0	0	0	0	0
chr1_246772064_246772501	C3	EnhA	1	0	0	0	0	0	0	0	0	0	0	0	0	0
chr1_25802650_25803222	C3	EnhA	1	0	0	0	0	0	0	0	0	0	0	0	0	0
chr1_27868440_27868928	C3	EnhA	1	0	0	0	0	0	0	0	0	0	0	0	0	0
chr1_28640588_28640906	C2	EnhA	1	0	0	0	0	0	0	0	0	0	0	0	0	0
chr1_31659396_31659833	C3	EnhA	1	0	0	0	0	0	0	0	0	0	0	0	0	0
chr1_32308423_32308916	C4	EnhA	1	0	0	0	0	0	0	0	0	0	0	0	0	0
chr1_35971512_35971896	C2	EnhA	1	0	0	0	0	0	0	0	0	0	0	0	0	0
chr1_39608373_39608934	C4	EnhA	1	0	0	0	0	0	0	0	0	0	0	0	0	0
chr1_39644497_39644995	C3	EnhA	1	0	0	0	0	0	0	0	0	0	0	0	0	0
chr1_41385073_41385418	C2	EnhA	1	0	0	0	0	0	0	0	0	0	0	0	0	0
chr1_41389258_41389755	C2	EnhA	1	0	0	0	0	0	0	0	0	0	0	0	0	0
chr1_42255315_42255865	C4	EnhA	1	0	0	0	0	0	0	0	0	0	0	0	0	0
chr1_42331845_42332397	C4	EnhA	1	0	0	0	0	0	0	0	0	0	0	0	0	0
chr1_42333806_42334290	C4	EnhA	1	0	0	0	0	0	0	0	0	0	0	0	0	0
chr1_43458020_43458492	C4	EnhA	1	0	0	0	0	0	0	0	0	0	0	0	0	0
chr1_44296525_44296941	C3	EnhA	1	0	0	0	0	0	0	0	0	0	0	0	0	0
chr1_45982417_45982961	C3	EnhA	1	0	0	0	0	0	0	0	0	0	0	0	0	0
chr1_51787022_51787429	C3	EnhA	1	0	0	0	0	0	0	0	0	0	0	0	0	0
chr1_52007414_52007929	C3	EnhA	1	0	0	0	0	0	0	0	0	0	0	0	0	0
chr1_55894608_55895208	C4	EnhA	1	0	0	0	0	0	0	0	0	0	0	0	0	0
chr1_57013549_57013920	C3	EnhA	1	0	0	0	0	0	0	0	0	0	0	0	0	0
chr1_61961957_61962388	C2	EnhA	1	0	0	0	0	0	0	0	0	0	0	0	0	0
chr1_62108074_62108659	C4	EnhA	1	0	0	0	0	0	0	0	0	0	0	0	0	0
chr1_6543137_6543568	C3	EnhA	1	0	0	0	0	0	0	0	0	0	0	0	0	0
chr1_65448760_65449261	C4	EnhA	1	0	0	0	0	0	0	0	0	0	0	0	0	0
chr1_65509912_65510622	C4	EnhA	1	0	0	0	0	0	0	0	0	0	0	0	0	0
chr1_6671738_6672115	C3	EnhA	1	0	0	0	0	0	0	0	0	0	0	0	0	0
chr1_7019499_7020082	C4	EnhA	1	0	0	0	0	0	0	0	0	0	0	0	0	0
chr1_8257961_8258407	C4	EnhA	1	0	0	0	0	0	0	0	0	0	0	0	0	0
chr10_100767390_100767554	C2	EnhA	1	0	0	0	0	0	0	0	0	0	0	0	0	0
chr10_1016261_1016779	C3	EnhA	1	0	0	0	0	0	0	0	0	0	0	0	0	0
chr10_104991877_104992345	C3	EnhA	1	0	0	0	0	0	0	0	0	0	0	0	0	0
chr10_106240501_106241023	C3	EnhA	1	0	0	0	0	0	0	0	0	0	0	0	0	0
chr10_110358607_110358901	C2	EnhA	1	0	0	0	0	0	0	0	0	0	0	0	0	0
chr10_112216450_112216878	C2	EnhA	1	0	0	0	0	0	0	0	0	0	0	0	0	0
chr10_112549569_112550022	C3	EnhA	1	0	0	0	0	0	0	0	0	0	0	0	0	0
chr10_114564159_114564503	C3	EnhA	1	0	0	0	0	0	0	0	0	0	0	0	0	0
chr10_115687002_115687559	C4	EnhA	1	0	0	0	0	0	0	0	0	0	0	0	0	0
chr10_123269600_123270129	C4	EnhA	1	0	0	0	0	0	0	0	0	0	0	0	0	0
chr10_124987244_124987758	C3	EnhA	1	0	0	0	0	0	0	0	0	0	0	0	0	0
chr10_126354118_126354532	C3	EnhA	1	0	0	0	0	0	0	0	0	0	0	0	0	0
chr10_12647749_12648164	C3	EnhA	1	0	0	0	0	0	0	0	0	0	0	0	0	0
chr10_126812304_126812804	C4	EnhA	1	0	0	0	0	0	0	0	0	0	0	0	0	0
chr10_126817900_126818270	C3	EnhA	1	0	0	0	0	0	0	0	0	0	0	0	0	0
chr10_127313286_127313788	C3	EnhA	1	0	0	0	0	0	0	0	0	0	0	0	0	0
chr10_129706968_129707326	C3	EnhA	1	0	0	0	0	0	0	0	0	0	0	0	0	0
chr10_1311002_1311487	C4	EnhA	1	0	0	0	0	0	0	0	0	0	0	0	0	0
chr10_133978103_133978548	C3	EnhA	1	0	0	0	0	0	0	0	0	0	0	0	0	0
chr10_134306965_134307402	C4	EnhA	1	0	0	0	0	0	0	0	0	0	0	0	0	0
chr10_136053_136441	C3	EnhA	1	0	0	0	0	0	0	0	0	0	0	0	0	0
chr10_14449470_14449993	C3	EnhA	1	0	0	0	0	0	0	0	0	0	0	0	0	0
chr10_172374_173278	C4	EnhA	1	0	0	0	0	0	0	0	0	0	0	0	0	0
chr10_19510304_19510712	C1	EnhA	1	0	0	0	0	0	0	0	0	0	0	0	0	0
chr10_22872501_22873062	C3	EnhA	1	0	0	0	0	0	0	0	0	0	0	0	0	0
chr10_22921887_22922309	C3	EnhA	1	0	0	0	0	0	0	0	0	0	0	0	0	0
chr10_23370352_23370775	C2	EnhA	1	0	0	0	0	0	0	0	0	0	0	0	0	0
chr10_24496715_24497076	C2	EnhA	1	0	0	0	0	0	0	0	0	0	0	0	0	0
chr10_24907454_24907681	C1	EnhA	1	0	0	0	0	0	0	0	0	0	0	0	0	0
chr10_25673552_25673937	C3	EnhA	1	0	0	0	0	0	0	0	0	0	0	0	0	0
chr10_27271010_27271476	C4	EnhA	1	0	0	0	0	0	0	0	0	0	0	0	0	0
chr10_29214312_29214773	C4	EnhA	1	0	0	0	0	0	0	0	0	0	0	0	0	0
chr10_29396861_29397245	C3	EnhA	1	0	0	0	0	0	0	0	0	0	0	0	0	0
chr10_29452751_29453089	C3	EnhA	1	0	0	0	0	0	0	0	0	0	0	0	0	0
chr10_30100983_30101687	C4	EnhA	1	0	0	0	0	0	0	0	0	0	0	0	0	0
chr10_30811646_30811965	C3	EnhA	1	0	0	0	0	0	0	0	0	0	0	0	0	0
chr10_32486346_32486890	C3	EnhA	1	0	0	0	0	0	0	0	0	0	0	0	0	0
chr10_3627106_3627580	C3	EnhA	1	0	0	0	0	0	0	0	0	0	0	0	0	0
chr10_384836_385274	C4	EnhA	1	0	0	0	0	0	0	0	0	0	0	0	0	0
chr10_4321818_4322331	C3	EnhA	1	0	0	0	0	0	0	0	0	0	0	0	0	0
chr10_43577518_43577966	C4	EnhA	1	0	0	0	0	0	0	0	0	0	0	0	0	0
chr10_43606198_43606629	C3	EnhA	1	0	0	0	0	0	0	0	0	0	0	0	0	0
chr10_43870967_43871432	C3	EnhA	1	0	0	0	0	0	0	0	0	0	0	0	0	0
chr10_44668687_44669413	C4	EnhA	1	0	0	0	0	0	0	0	0	0	0	0	0	0
chr10_44732184_44732712	C4	EnhA	1	0	0	0	0	0	0	0	0	0	0	0	0	0
chr10_44754543_44754978	C4	EnhA	1	0	0	0	0	0	0	0	0	0	0	0	0	0
chr10_44796543_44796955	C2	EnhA	1	0	0	0	0	0	0	0	0	0	0	0	0	0
chr10_49495913_49496410	C4	EnhA	1	0	0	0	0	0	0	0	0	0	0	0	0	0
chr10_5701773_5702642	C4	EnhA	1	0	0	0	0	0	0	0	0	0	0	0	0	0
chr10_61082869_61083341	C2	EnhA	1	0	0	0	0	0	0	0	0	0	0	0	0	0
chr10_61595153_61595520	C2	EnhA	1	0	0	0	0	0	0	0	0	0	0	0	0	0
chr10_62607946_62608868	C4	EnhA	1	0	0	0	0	0	0	0	0	0	0	0	0	0
chr10_63031229_63031670	C3	EnhA	1	0	0	0	0	0	0	0	0	0	0	0	0	0
chr10_63169505_63170007	C4	EnhA	1	0	0	0	0	0	0	0	0	0	0	0	0	0
chr10_63677836_63678371	C4	EnhA	1	0	0	0	0	0	0	0	0	0	0	0	0	0
chr10_63741343_63741612	C1	EnhA	1	0	0	0	0	0	0	0	0	0	0	0	0	0
chr10_65471793_65472320	C4	EnhA	1	0	0	0	0	0	0	0	0	0	0	0	0	0
chr10_68874640_68875111	C2	EnhA	1	0	0	0	0	0	0	0	0	0	0	0	0	0
chr10_71074906_71075294	C2	EnhA	1	0	0	0	0	0	0	0	0	0	0	0	0	0
chr10_72627927_72628196	C2	EnhA	1	0	0	0	0	0	0	0	0	0	0	0	0	0
chr10_73869545_73869995	C2	EnhA	1	0	0	0	0	0	0	0	0	0	0	0	0	0
chr10_76503010_76503520	C4	EnhA	1	0	0	0	0	0	0	0	0	0	0	0	0	0
chr10_76660957_76661585	C3	EnhA	1	0	0	0	0	0	0	0	0	0	0	0	0	0
chr10_77005083_77005524	C3	EnhA	1	0	0	0	0	0	0	0	0	0	0	0	0	0
chr10_77022460_77022873	C4	EnhA	1	0	0	0	0	0	0	0	0	0	0	0	0	0
chr10_79169701_79170274	C4	EnhA	1	0	0	0	0	0	0	0	0	0	0	0	0	0
chr10_7987788_7988181	C3	EnhA	1	0	0	0	0	0	0	0	0	0	0	0	0	0
chr10_80015936_80016396	C3	EnhA	1	0	0	0	0	0	0	0	0	0	0	0	0	0
chr10_80061736_80062110	C4	EnhA	1	0	0	0	0	0	0	0	0	0	0	0	0	0
chr10_80918153_80918709	C4	EnhA	1	0	0	0	0	0	0	0	0	0	0	0	0	0
chr10_8170212_8170885	C4	EnhA	1	0	0	0	0	0	0	0	0	0	0	0	0	0
chr10_8623893_8624315	C3	EnhA	1	0	0	0	0	0	0	0	0	0	0	0	0	0
chr10_8794353_8794881	C3	EnhA	1	0	0	0	0	0	0	0	0	0	0	0	0	0
chr10_89465188_89465571	C3	EnhA	1	0	0	0	0	0	0	0	0	0	0	0	0	0
chr10_93316440_93316995	C3	EnhA	1	0	0	0	0	0	0	0	0	0	0	0	0	0
chr10_94650830_94651183	C3	EnhA	1	0	0	0	0	0	0	0	0	0	0	0	0	0
chr10_95501038_95501560	C2	EnhA	1	0	0	0	0	0	0	0	0	0	0	0	0	0
chr10_99168307_99168783	C4	EnhA	1	0	0	0	0	0	0	0	0	0	0	0	0	0
chr10_99331285_99331877	C3	EnhA	1	0	0	0	0	0	0	0	0	0	0	0	0	0
chr11_101049245_101049717	C3	EnhA	1	0	0	0	0	0	0	0	0	0	0	0	0	0
chr11_10764304_10764753	C3	EnhA	1	0	0	0	0	0	0	0	0	0	0	0	0	0
chr11_111205237_111205758	C3	EnhA	1	0	0	0	0	0	0	0	0	0	0	0	0	0
chr11_117054489_117054961	C4	EnhA	1	0	0	0	0	0	0	0	0	0	0	0	0	0
chr11_117758490_117759128	C2	EnhA	1	0	0	0	0	0	0	0	0	0	0	0	0	0
chr11_12267085_12267507	C2	EnhA	1	0	0	0	0	0	0	0	0	0	0	0	0	0
chr11_12705430_12705866	C3	EnhA	1	0	0	0	0	0	0	0	0	0	0	0	0	0
chr11_129194420_129194920	C4	EnhA	1	0	0	0	0	0	0	0	0	0	0	0	0	0
chr11_131566532_131567068	C3	EnhA	1	0	0	0	0	0	0	0	0	0	0	0	0	0
chr11_131767174_131767574	C4	EnhA	1	0	0	0	0	0	0	0	0	0	0	0	0	0
chr11_134509929_134510302	C4	EnhA	1	0	0	0	0	0	0	0	0	0	0	0	0	0
chr11_15636896_15637432	C3	EnhA	1	0	0	0	0	0	0	0	0	0	0	0	0	0
chr11_16978118_16978682	C4	EnhA	1	0	0	0	0	0	0	0	0	0	0	0	0	0
chr11_17010915_17011249	C4	EnhA	1	0	0	0	0	0	0	0	0	0	0	0	0	0
chr11_17260790_17261192	C3	EnhA	1	0	0	0	0	0	0	0	0	0	0	0	0	0
chr11_17427190_17427675	C4	EnhA	1	0	0	0	0	0	0	0	0	0	0	0	0	0
chr11_1793741_1794237	C4	EnhA	1	0	0	0	0	0	0	0	0	0	0	0	0	0
chr11_17946299_17946705	C3	EnhA	1	0	0	0	0	0	0	0	0	0	0	0	0	0
chr11_20016394_20017144	C4	EnhA	1	0	0	0	0	0	0	0	0	0	0	0	0	0
chr11_20057157_20058208	C3	EnhA	1	0	0	0	0	0	0	0	0	0	0	0	0	0
chr11_2190326_2190727	C3	EnhA	1	0	0	0	0	0	0	0	0	0	0	0	0	0
chr11_3021746_3022130	C3	EnhA	1	0	0	0	0	0	0	0	0	0	0	0	0	0
chr11_30543028_30543679	C4	EnhA	1	0	0	0	0	0	0	0	0	0	0	0	0	0
chr11_30890115_30890626	C3	EnhA	1	0	0	0	0	0	0	0	0	0	0	0	0	0
chr11_45813047_45813437	C3	EnhA	1	0	0	0	0	0	0	0	0	0	0	0	0	0
chr11_63389824_63390396	C3	EnhA	1	0	0	0	0	0	0	0	0	0	0	0	0	0
chr11_64206522_64206936	C4	EnhA	1	0	0	0	0	0	0	0	0	0	0	0	0	0
chr11_65147273_65147779	C3	EnhA	1	0	0	0	0	0	0	0	0	0	0	0	0	0
chr11_65892046_65892527	C4	EnhA	1	0	0	0	0	0	0	0	0	0	0	0	0	0
chr11_65904845_65905297	C3	EnhA	1	0	0	0	0	0	0	0	0	0	0	0	0	0
chr11_68586962_68587364	C2	EnhA	1	0	0	0	0	0	0	0	0	0	0	0	0	0
chr11_69706238_69706773	C4	EnhA	1	0	0	0	0	0	0	0	0	0	0	0	0	0
chr11_72108965_72109599	C3	EnhA	1	0	0	0	0	0	0	0	0	0	0	0	0	0
chr11_75044697_75045182	C3	EnhA	1	0	0	0	0	0	0	0	0	0	0	0	0	0
chr11_75083349_75083823	C3	EnhA	1	0	0	0	0	0	0	0	0	0	0	0	0	0
chr11_76483539_76484118	C4	EnhA	1	0	0	0	0	0	0	0	0	0	0	0	0	0
chr11_77861780_77862193	C4	EnhA	1	0	0	0	0	0	0	0	0	0	0	0	0	0
chr11_77867143_77867853	C3	EnhA	1	0	0	0	0	0	0	0	0	0	0	0	0	0
chr11_77970854_77971568	C4	EnhA	1	0	0	0	0	0	0	0	0	0	0	0	0	0
chr11_78770773_78771722	C4	EnhA	1	0	0	0	0	0	0	0	0	0	0	0	0	0
chr11_79064812_79065122	C3	EnhA	1	0	0	0	0	0	0	0	0	0	0	0	0	0
chr11_82715152_82715854	C3	EnhA	1	0	0	0	0	0	0	0	0	0	0	0	0	0
chr11_84899123_84899522	C3	EnhA	1	0	0	0	0	0	0	0	0	0	0	0	0	0
chr11_86210691_86211234	C4	EnhA	1	0	0	0	0	0	0	0	0	0	0	0	0	0
chr11_86417115_86417822	C3	EnhA	1	0	0	0	0	0	0	0	0	0	0	0	0	0
chr11_86487101_86487699	C4	EnhA	1	0	0	0	0	0	0	0	0	0	0	0	0	0
chr11_86711179_86711787	C3	EnhA	1	0	0	0	0	0	0	0	0	0	0	0	0	0
chr11_93719644_93720070	C3	EnhA	1	0	0	0	0	0	0	0	0	0	0	0	0	0
chr11_94578736_94579168	C4	EnhA	1	0	0	0	0	0	0	0	0	0	0	0	0	0
chr11_9918406_9918893	C4	EnhA	1	0	0	0	0	0	0	0	0	0	0	0	0	0
chr12_101346044_101346788	C3	EnhA	1	0	0	0	0	0	0	0	0	0	0	0	0	0
chr12_104613799_104614245	C3	EnhA	1	0	0	0	0	0	0	0	0	0	0	0	0	0
chr12_109553855_109554507	C2	EnhA	1	0	0	0	0	0	0	0	0	0	0	0	0	0
chr12_11044424_11044866	C3	EnhA	1	0	0	0	0	0	0	0	0	0	0	0	0	0
chr12_115836066_115836493	C4	EnhA	1	0	0	0	0	0	0	0	0	0	0	0	0	0
chr12_116940860_116941411	C4	EnhA	1	0	0	0	0	0	0	0	0	0	0	0	0	0
chr12_119608913_119609446	C4	EnhA	1	0	0	0	0	0	0	0	0	0	0	0	0	0
chr12_119917999_119918343	C3	EnhA	1	0	0	0	0	0	0	0	0	0	0	0	0	0
chr12_121569676_121570176	C3	EnhA	1	0	0	0	0	0	0	0	0	0	0	0	0	0
chr12_122582456_122583226	C1	EnhA	1	0	0	0	0	0	0	0	0	0	0	0	0	0
chr12_123095591_123095898	C2	EnhA	1	0	0	0	0	0	0	0	0	0	0	0	0	0
chr12_123547394_123547915	C4	EnhA	1	0	0	0	0	0	0	0	0	0	0	0	0	0
chr12_123554223_123554911	C3	EnhA	1	0	0	0	0	0	0	0	0	0	0	0	0	0
chr12_123930214_123930708	C3	EnhA	1	0	0	0	0	0	0	0	0	0	0	0	0	0
chr12_124895119_124895560	C4	EnhA	1	0	0	0	0	0	0	0	0	0	0	0	0	0
chr12_125215097_125215634	C4	EnhA	1	0	0	0	0	0	0	0	0	0	0	0	0	0
chr12_12972633_12973213	C3	EnhA	1	0	0	0	0	0	0	0	0	0	0	0	0	0
chr12_130663696_130664196	C3	EnhA	1	0	0	0	0	0	0	0	0	0	0	0	0	0
chr12_13288714_13289140	C3	EnhA	1	0	0	0	0	0	0	0	0	0	0	0	0	0
chr12_15396014_15396486	C3	EnhA	1	0	0	0	0	0	0	0	0	0	0	0	0	0
chr12_25654396_25654817	C2	EnhA	1	0	0	0	0	0	0	0	0	0	0	0	0	0
chr12_26254232_26254847	C3	EnhA	1	0	0	0	0	0	0	0	0	0	0	0	0	0
chr12_26581906_26582626	C2	EnhA	1	0	0	0	0	0	0	0	0	0	0	0	0	0
chr12_27776495_27777183	C4	EnhA	1	0	0	0	0	0	0	0	0	0	0	0	0	0
chr12_28355584_28356016	C2	EnhA	1	0	0	0	0	0	0	0	0	0	0	0	0	0
chr12_31902097_31902597	C4	EnhA	1	0	0	0	0	0	0	0	0	0	0	0	0	0
chr12_31926302_31926790	C4	EnhA	1	0	0	0	0	0	0	0	0	0	0	0	0	0
chr12_32339994_32340518	C3	EnhA	1	0	0	0	0	0	0	0	0	0	0	0	0	0
chr12_33165188_33165603	C4	EnhA	1	0	0	0	0	0	0	0	0	0	0	0	0	0
chr12_3424337_3424804	C3	EnhA	1	0	0	0	0	0	0	0	0	0	0	0	0	0
chr12_45673866_45674300	C3	EnhA	1	0	0	0	0	0	0	0	0	0	0	0	0	0
chr12_45749602_45750070	C2	EnhA	1	0	0	0	0	0	0	0	0	0	0	0	0	0
chr12_45990073_45990541	C4	EnhA	1	0	0	0	0	0	0	0	0	0	0	0	0	0
chr12_46573393_46573896	C3	EnhA	1	0	0	0	0	0	0	0	0	0	0	0	0	0
chr12_46902869_46903299	C3	EnhA	1	0	0	0	0	0	0	0	0	0	0	0	0	0
chr12_48415619_48416136	C4	EnhA	1	0	0	0	0	0	0	0	0	0	0	0	0	0
chr12_51041479_51041608	C1	EnhA	1	0	0	0	0	0	0	0	0	0	0	0	0	0
chr12_53551712_53552180	C4	EnhA	1	0	0	0	0	0	0	0	0	0	0	0	0	0
chr12_54221067_54221457	C3	EnhA	1	0	0	0	0	0	0	0	0	0	0	0	0	0
chr12_54261217_54261734	C2	EnhA	1	0	0	0	0	0	0	0	0	0	0	0	0	0
chr12_55285849_55286290	C2	EnhA	1	0	0	0	0	0	0	0	0	0	0	0	0	0
chr12_55327228_55327584	C2	EnhA	1	0	0	0	0	0	0	0	0	0	0	0	0	0
chr12_58926565_58927255	C3	EnhA	1	0	0	0	0	0	0	0	0	0	0	0	0	0
chr12_60130742_60131023	C2	EnhA	1	0	0	0	0	0	0	0	0	0	0	0	0	0
chr12_6174448_6174829	C3	EnhA	1	0	0	0	0	0	0	0	0	0	0	0	0	0
chr12_633274_633737	C3	EnhA	1	0	0	0	0	0	0	0	0	0	0	0	0	0
chr12_6373846_6374297	C3	EnhA	1	0	0	0	0	0	0	0	0	0	0	0	0	0
chr12_64474970_64475369	C3	EnhA	1	0	0	0	0	0	0	0	0	0	0	0	0	0
chr12_67479551_67480062	C2	EnhA	1	0	0	0	0	0	0	0	0	0	0	0	0	0
chr12_67877505_67878140	C4	EnhA	1	0	0	0	0	0	0	0	0	0	0	0	0	0
chr12_76099945_76100563	C4	EnhA	1	0	0	0	0	0	0	0	0	0	0	0	0	0
chr12_76104866_76105336	C2	EnhA	1	0	0	0	0	0	0	0	0	0	0	0	0	0
chr12_76106031_76106467	C3	EnhA	1	0	0	0	0	0	0	0	0	0	0	0	0	0
chr12_76338227_76338647	C3	EnhA	1	0	0	0	0	0	0	0	0	0	0	0	0	0
chr12_79416617_79417097	C3	EnhA	1	0	0	0	0	0	0	0	0	0	0	0	0	0
chr12_81231829_81232188	C2	EnhA	1	0	0	0	0	0	0	0	0	0	0	0	0	0
chr12_81775821_81776203	C3	EnhA	1	0	0	0	0	0	0	0	0	0	0	0	0	0
chr12_89858646_89859220	C3	EnhA	1	0	0	0	0	0	0	0	0	0	0	0	0	0
chr12_90156388_90156920	C3	EnhA	1	0	0	0	0	0	0	0	0	0	0	0	0	0
chr12_90162900_90163459	C2	EnhA	1	0	0	0	0	0	0	0	0	0	0	0	0	0
chr12_9284738_9285226	C2	EnhA	1	0	0	0	0	0	0	0	0	0	0	0	0	0
chr12_93481260_93481527	C1	EnhA	1	0	0	0	0	0	0	0	0	0	0	0	0	0
chr12_94091654_94092070	C3	EnhA	1	0	0	0	0	0	0	0	0	0	0	0	0	0
chr13_107513475_107513903	C3	EnhA	1	0	0	0	0	0	0	0	0	0	0	0	0	0
chr13_109571493_109572130	C3	EnhA	1	0	0	0	0	0	0	0	0	0	0	0	0	0
chr13_113377158_113377617	C3	EnhA	1	0	0	0	0	0	0	0	0	0	0	0	0	0
chr13_113639884_113640321	C4	EnhA	1	0	0	0	0	0	0	0	0	0	0	0	0	0
chr13_113667676_113668135	C3	EnhA	1	0	0	0	0	0	0	0	0	0	0	0	0	0
chr13_114082164_114082585	C3	EnhA	1	0	0	0	0	0	0	0	0	0	0	0	0	0
chr13_20595565_20596022	C3	EnhA	1	0	0	0	0	0	0	0	0	0	0	0	0	0
chr13_24722989_24723341	C2	EnhA	1	0	0	0	0	0	0	0	0	0	0	0	0	0
chr13_24723761_24724062	C3	EnhA	1	0	0	0	0	0	0	0	0	0	0	0	0	0
chr13_28609153_28609666	C3	EnhA	1	0	0	0	0	0	0	0	0	0	0	0	0	0
chr13_30646356_30647043	C3	EnhA	1	0	0	0	0	0	0	0	0	0	0	0	0	0
chr13_31317058_31317453	C3	EnhA	1	0	0	0	0	0	0	0	0	0	0	0	0	0
chr13_31317652_31318098	C2	EnhA	1	0	0	0	0	0	0	0	0	0	0	0	0	0
chr13_33693919_33694602	C2	EnhA	1	0	0	0	0	0	0	0	0	0	0	0	0	0
chr13_33700158_33700658	C3	EnhA	1	0	0	0	0	0	0	0	0	0	0	0	0	0
chr13_34225897_34226400	C3	EnhA	1	0	0	0	0	0	0	0	0	0	0	0	0	0
chr13_39258837_39259381	C3	EnhA	1	0	0	0	0	0	0	0	0	0	0	0	0	0
chr13_44682557_44683042	C3	EnhA	1	0	0	0	0	0	0	0	0	0	0	0	0	0
chr13_46694297_46694798	C4	EnhA	1	0	0	0	0	0	0	0	0	0	0	0	0	0
chr13_46717310_46717730	C4	EnhA	1	0	0	0	0	0	0	0	0	0	0	0	0	0
chr13_47120390_47120900	C4	EnhA	1	0	0	0	0	0	0	0	0	0	0	0	0	0
chr13_48670776_48671183	C2	EnhA	1	0	0	0	0	0	0	0	0	0	0	0	0	0
chr13_50723128_50723618	C3	EnhA	1	0	0	0	0	0	0	0	0	0	0	0	0	0
chr13_50819182_50819588	C3	EnhA	1	0	0	0	0	0	0	0	0	0	0	0	0	0
chr13_52493734_52494038	C4	EnhA	1	0	0	0	0	0	0	0	0	0	0	0	0	0
chr13_69260087_69260983	C4	EnhA	1	0	0	0	0	0	0	0	0	0	0	0	0	0
chr13_69285811_69286335	C3	EnhA	1	0	0	0	0	0	0	0	0	0	0	0	0	0
chr13_73707704_73708054	C3	EnhA	1	0	0	0	0	0	0	0	0	0	0	0	0	0
chr13_93876788_93877235	C2	EnhA	1	0	0	0	0	0	0	0	0	0	0	0	0	0
chr13_98945346_98945800	C3	EnhA	1	0	0	0	0	0	0	0	0	0	0	0	0	0
chr13_98950075_98950521	C4	EnhA	1	0	0	0	0	0	0	0	0	0	0	0	0	0
chr13_99072123_99072559	C3	EnhA	1	0	0	0	0	0	0	0	0	0	0	0	0	0
chr13_99302516_99302979	C3	EnhA	1	0	0	0	0	0	0	0	0	0	0	0	0	0
chr14_103477408_103477693	C2	EnhA	1	0	0	0	0	0	0	0	0	0	0	0	0	0
chr14_105215669_105215970	C1	EnhA	1	0	0	0	0	0	0	0	0	0	0	0	0	0
chr14_106069766_106070183	C4	EnhA	1	0	0	0	0	0	0	0	0	0	0	0	0	0
chr14_24134456_24135046	C3	EnhA	1	0	0	0	0	0	0	0	0	0	0	0	0	0
chr14_26750787_26751210	C4	EnhA	1	0	0	0	0	0	0	0	0	0	0	0	0	0
chr14_32978775_32979251	C4	EnhA	1	0	0	0	0	0	0	0	0	0	0	0	0	0
chr14_34250208_34251002	C3	EnhA	1	0	0	0	0	0	0	0	0	0	0	0	0	0
chr14_34550687_34550971	C2	EnhA	1	0	0	0	0	0	0	0	0	0	0	0	0	0
chr14_34795040_34795202	C1	EnhA	1	0	0	0	0	0	0	0	0	0	0	0	0	0
chr14_37998871_37999230	C2	EnhA	1	0	0	0	0	0	0	0	0	0	0	0	0	0
chr14_38015852_38016708	C3	EnhA	1	0	0	0	0	0	0	0	0	0	0	0	0	0
chr14_43929833_43930469	C2	EnhA	1	0	0	0	0	0	0	0	0	0	0	0	0	0
chr14_59651616_59652083	C4	EnhA	1	0	0	0	0	0	0	0	0	0	0	0	0	0
chr14_59744771_59745250	C4	EnhA	1	0	0	0	0	0	0	0	0	0	0	0	0	0
chr14_61951775_61952370	C4	EnhA	1	0	0	0	0	0	0	0	0	0	0	0	0	0
chr14_61982009_61982495	C4	EnhA	1	0	0	0	0	0	0	0	0	0	0	0	0	0
chr14_62180658_62181115	C3	EnhA	1	0	0	0	0	0	0	0	0	0	0	0	0	0
chr14_64130739_64131269	C3	EnhA	1	0	0	0	0	0	0	0	0	0	0	0	0	0
chr14_65584973_65585552	C4	EnhA	1	0	0	0	0	0	0	0	0	0	0	0	0	0
chr14_65725021_65725548	C3	EnhA	1	0	0	0	0	0	0	0	0	0	0	0	0	0
chr14_67778579_67779039	C3	EnhA	1	0	0	0	0	0	0	0	0	0	0	0	0	0
chr14_68644365_68644938	C3	EnhA	1	0	0	0	0	0	0	0	0	0	0	0	0	0
chr14_68860289_68860607	C2	EnhA	1	0	0	0	0	0	0	0	0	0	0	0	0	0
chr14_69036655_69037218	C4	EnhA	1	0	0	0	0	0	0	0	0	0	0	0	0	0
chr14_71938339_71938880	C4	EnhA	1	0	0	0	0	0	0	0	0	0	0	0	0	0
chr14_73992896_73993719	C3	EnhA	1	0	0	0	0	0	0	0	0	0	0	0	0	0
chr14_74068852_74069270	C3	EnhA	1	0	0	0	0	0	0	0	0	0	0	0	0	0
chr14_74249233_74249667	C4	EnhA	1	0	0	0	0	0	0	0	0	0	0	0	0	0
chr14_74775470_74775916	C2	EnhA	1	0	0	0	0	0	0	0	0	0	0	0	0	0
chr14_77840679_77841122	C3	EnhA	1	0	0	0	0	0	0	0	0	0	0	0	0	0
chr14_81769634_81770045	C2	EnhA	1	0	0	0	0	0	0	0	0	0	0	0	0	0
chr14_82002817_82003133	C2	EnhA	1	0	0	0	0	0	0	0	0	0	0	0	0	0
chr14_90969947_90970449	C4	EnhA	1	0	0	0	0	0	0	0	0	0	0	0	0	0
chr14_91575671_91576045	C2	EnhA	1	0	0	0	0	0	0	0	0	0	0	0	0	0
chr14_91593746_91594255	C3	EnhA	1	0	0	0	0	0	0	0	0	0	0	0	0	0
chr14_95102968_95103497	C4	EnhA	1	0	0	0	0	0	0	0	0	0	0	0	0	0
chr14_95522665_95523412	C4	EnhA	1	0	0	0	0	0	0	0	0	0	0	0	0	0
chr14_95663856_95664341	C4	EnhA	1	0	0	0	0	0	0	0	0	0	0	0	0	0
chr14_95806643_95806944	C2	EnhA	1	0	0	0	0	0	0	0	0	0	0	0	0	0
chr14_96571046_96571546	C3	EnhA	1	0	0	0	0	0	0	0	0	0	0	0	0	0
chr14_96572387_96572835	C3	EnhA	1	0	0	0	0	0	0	0	0	0	0	0	0	0
chr14_96730136_96730542	C3	EnhA	1	0	0	0	0	0	0	0	0	0	0	0	0	0
chr14_99673823_99674303	C4	EnhA	1	0	0	0	0	0	0	0	0	0	0	0	0	0
chr15_101788379_101788875	C4	EnhA	1	0	0	0	0	0	0	0	0	0	0	0	0	0
chr15_102003542_102003880	C2	EnhA	1	0	0	0	0	0	0	0	0	0	0	0	0	0
chr15_38885558_38886142	C4	EnhA	1	0	0	0	0	0	0	0	0	0	0	0	0	0
chr15_39566173_39566640	C3	EnhA	1	0	0	0	0	0	0	0	0	0	0	0	0	0
chr15_40347174_40347832	C4	EnhA	1	0	0	0	0	0	0	0	0	0	0	0	0	0
chr15_40627122_40627636	C4	EnhA	1	0	0	0	0	0	0	0	0	0	0	0	0	0
chr15_42222510_42222939	C3	EnhA	1	0	0	0	0	0	0	0	0	0	0	0	0	0
chr15_51070268_51070664	C2	EnhA	1	0	0	0	0	0	0	0	0	0	0	0	0	0
chr15_51146749_51147409	C2	EnhA	1	0	0	0	0	0	0	0	0	0	0	0	0	0
chr15_51717248_51717416	C1	EnhA	1	0	0	0	0	0	0	0	0	0	0	0	0	0
chr15_52088925_52089343	C2	EnhA	1	0	0	0	0	0	0	0	0	0	0	0	0	0
chr15_55649946_55650288	C3	EnhA	1	0	0	0	0	0	0	0	0	0	0	0	0	0
chr15_62042561_62043129	C4	EnhA	1	0	0	0	0	0	0	0	0	0	0	0	0	0
chr15_63679871_63680458	C4	EnhA	1	0	0	0	0	0	0	0	0	0	0	0	0	0
chr15_63969974_63970315	C2	EnhA	1	0	0	0	0	0	0	0	0	0	0	0	0	0
chr15_64188936_64189497	C4	EnhA	1	0	0	0	0	0	0	0	0	0	0	0	0	0
chr15_64814040_64814581	C4	EnhA	1	0	0	0	0	0	0	0	0	0	0	0	0	0
chr15_64864041_64864452	C2	EnhA	1	0	0	0	0	0	0	0	0	0	0	0	0	0
chr15_67316022_67316532	C2	EnhA	1	0	0	0	0	0	0	0	0	0	0	0	0	0
chr15_67330978_67331479	C2	EnhA	1	0	0	0	0	0	0	0	0	0	0	0	0	0
chr15_69775005_69775463	C4	EnhA	1	0	0	0	0	0	0	0	0	0	0	0	0	0
chr15_69869241_69869625	C2	EnhA	1	0	0	0	0	0	0	0	0	0	0	0	0	0
chr15_70280096_70280524	C1	EnhA	1	0	0	0	0	0	0	0	0	0	0	0	0	0
chr15_70488835_70489274	C3	EnhA	1	0	0	0	0	0	0	0	0	0	0	0	0	0
chr15_70616404_70616839	C4	EnhA	1	0	0	0	0	0	0	0	0	0	0	0	0	0
chr15_70670317_70670927	C3	EnhA	1	0	0	0	0	0	0	0	0	0	0	0	0	0
chr15_70755081_70755849	C3	EnhA	1	0	0	0	0	0	0	0	0	0	0	0	0	0
chr15_74002397_74002940	C4	EnhA	1	0	0	0	0	0	0	0	0	0	0	0	0	0
chr15_75063256_75063678	C3	EnhA	1	0	0	0	0	0	0	0	0	0	0	0	0	0
chr15_75109501_75110140	C3	EnhA	1	0	0	0	0	0	0	0	0	0	0	0	0	0
chr15_80960586_80960769	C1	EnhA	1	0	0	0	0	0	0	0	0	0	0	0	0	0
chr15_84422586_84423216	C3	EnhA	1	0	0	0	0	0	0	0	0	0	0	0	0	0
chr15_85451777_85452249	C3	EnhA	1	0	0	0	0	0	0	0	0	0	0	0	0	0
chr15_85652886_85653391	C3	EnhA	1	0	0	0	0	0	0	0	0	0	0	0	0	0
chr15_87588849_87589355	C3	EnhA	1	0	0	0	0	0	0	0	0	0	0	0	0	0
chr15_89682447_89683058	C4	EnhA	1	0	0	0	0	0	0	0	0	0	0	0	0	0
chr15_90236779_90237282	C2	EnhA	1	0	0	0	0	0	0	0	0	0	0	0	0	0
chr15_90325363_90325882	C4	EnhA	1	0	0	0	0	0	0	0	0	0	0	0	0	0
chr15_90380461_90380893	C4	EnhA	1	0	0	0	0	0	0	0	0	0	0	0	0	0
chr15_91020783_91021214	C2	EnhA	1	0	0	0	0	0	0	0	0	0	0	0	0	0
chr15_92115212_92115796	C3	EnhA	1	0	0	0	0	0	0	0	0	0	0	0	0	0
chr15_93289112_93289529	C4	EnhA	1	0	0	0	0	0	0	0	0	0	0	0	0	0
chr15_95790294_95790794	C4	EnhA	1	0	0	0	0	0	0	0	0	0	0	0	0	0
chr15_96415658_96416095	C2	EnhA	1	0	0	0	0	0	0	0	0	0	0	0	0	0
chr15_96418556_96419050	C2	EnhA	1	0	0	0	0	0	0	0	0	0	0	0	0	0
chr15_96646459_96646940	C3	EnhA	1	0	0	0	0	0	0	0	0	0	0	0	0	0
chr15_96808205_96808603	C2	EnhA	1	0	0	0	0	0	0	0	0	0	0	0	0	0
chr16_10684231_10684662	C3	EnhA	1	0	0	0	0	0	0	0	0	0	0	0	0	0
chr16_11706145_11706613	C3	EnhA	1	0	0	0	0	0	0	0	0	0	0	0	0	0
chr16_12118230_12118713	C3	EnhA	1	0	0	0	0	0	0	0	0	0	0	0	0	0
chr16_14113778_14114287	C3	EnhA	1	0	0	0	0	0	0	0	0	0	0	0	0	0
chr16_1945821_1946281	C3	EnhA	1	0	0	0	0	0	0	0	0	0	0	0	0	0
chr16_20311589_20312073	C4	EnhA	1	0	0	0	0	0	0	0	0	0	0	0	0	0
chr16_20892427_20892958	C4	EnhA	1	0	0	0	0	0	0	0	0	0	0	0	0	0
chr16_23090954_23091454	C4	EnhA	1	0	0	0	0	0	0	0	0	0	0	0	0	0
chr16_23149182_23149628	C4	EnhA	1	0	0	0	0	0	0	0	0	0	0	0	0	0
chr16_23551493_23552053	C4	EnhA	1	0	0	0	0	0	0	0	0	0	0	0	0	0
chr16_2379542_2380040	C4	EnhA	1	0	0	0	0	0	0	0	0	0	0	0	0	0
chr16_25051658_25052282	C3	EnhA	1	0	0	0	0	0	0	0	0	0	0	0	0	0
chr16_27254322_27254913	C3	EnhA	1	0	0	0	0	0	0	0	0	0	0	0	0	0
chr16_27589774_27590196	C3	EnhA	1	0	0	0	0	0	0	0	0	0	0	0	0	0
chr16_30868051_30868467	C2	EnhA	1	0	0	0	0	0	0	0	0	0	0	0	0	0
chr16_3216463_3217019	C2	EnhA	1	0	0	0	0	0	0	0	0	0	0	0	0	0
chr16_501627_501992	C4	EnhA	1	0	0	0	0	0	0	0	0	0	0	0	0	0
chr16_50740112_50740525	C3	EnhA	1	0	0	0	0	0	0	0	0	0	0	0	0	0
chr16_53766317_53766790	C4	EnhA	1	0	0	0	0	0	0	0	0	0	0	0	0	0
chr16_56404623_56405192	C4	EnhA	1	0	0	0	0	0	0	0	0	0	0	0	0	0
chr16_60264461_60264939	C3	EnhA	1	0	0	0	0	0	0	0	0	0	0	0	0	0
chr16_68741635_68742158	C4	EnhA	1	0	0	0	0	0	0	0	0	0	0	0	0	0
chr16_68992898_68993297	C3	EnhA	1	0	0	0	0	0	0	0	0	0	0	0	0	0
chr16_70077703_70077872	C2	EnhA	1	0	0	0	0	0	0	0	0	0	0	0	0	0
chr16_70170425_70170925	C4	EnhA	1	0	0	0	0	0	0	0	0	0	0	0	0	0
chr16_70424594_70425105	C4	EnhA	1	0	0	0	0	0	0	0	0	0	0	0	0	0
chr16_71741751_71741999	C1	EnhA	1	0	0	0	0	0	0	0	0	0	0	0	0	0
chr16_72947270_72947726	C3	EnhA	1	0	0	0	0	0	0	0	0	0	0	0	0	0
chr16_72963197_72963789	C3	EnhA	1	0	0	0	0	0	0	0	0	0	0	0	0	0
chr16_72969815_72970362	C3	EnhA	1	0	0	0	0	0	0	0	0	0	0	0	0	0
chr16_72978772_72979208	C4	EnhA	1	0	0	0	0	0	0	0	0	0	0	0	0	0
chr16_78005183_78005639	C2	EnhA	1	0	0	0	0	0	0	0	0	0	0	0	0	0
chr16_78026930_78027339	C3	EnhA	1	0	0	0	0	0	0	0	0	0	0	0	0	0
chr16_78106300_78106695	C2	EnhA	1	0	0	0	0	0	0	0	0	0	0	0	0	0
chr16_79071352_79071979	C4	EnhA	1	0	0	0	0	0	0	0	0	0	0	0	0	0
chr16_80710422_80710875	C3	EnhA	1	0	0	0	0	0	0	0	0	0	0	0	0	0
chr16_81177541_81177735	C2	EnhA	1	0	0	0	0	0	0	0	0	0	0	0	0	0
chr16_81322272_81322738	C3	EnhA	1	0	0	0	0	0	0	0	0	0	0	0	0	0
chr16_81601815_81602315	C4	EnhA	1	0	0	0	0	0	0	0	0	0	0	0	0	0
chr16_82170608_82171340	C3	EnhA	1	0	0	0	0	0	0	0	0	0	0	0	0	0
chr16_84494515_84495004	C4	EnhA	1	0	0	0	0	0	0	0	0	0	0	0	0	0
chr16_84820083_84820533	C3	EnhA	1	0	0	0	0	0	0	0	0	0	0	0	0	0
chr16_84889752_84890023	C2	EnhA	1	0	0	0	0	0	0	0	0	0	0	0	0	0
chr16_85322446_85322970	C4	EnhA	1	0	0	0	0	0	0	0	0	0	0	0	0	0
chr16_86004375_86004705	C3	EnhA	1	0	0	0	0	0	0	0	0	0	0	0	0	0
chr16_86227278_86227850	C4	EnhA	1	0	0	0	0	0	0	0	0	0	0	0	0	0
chr16_86979996_86980383	C2	EnhA	1	0	0	0	0	0	0	0	0	0	0	0	0	0
chr16_87274576_87274735	C1	EnhA	1	0	0	0	0	0	0	0	0	0	0	0	0	0
chr17_13085911_13086681	C3	EnhA	1	0	0	0	0	0	0	0	0	0	0	0	0	0
chr17_14109308_14109725	C4	EnhA	1	0	0	0	0	0	0	0	0	0	0	0	0	0
chr17_15562980_15563430	C4	EnhA	1	0	0	0	0	0	0	0	0	0	0	0	0	0
chr17_17634294_17634717	C3	EnhA	1	0	0	0	0	0	0	0	0	0	0	0	0	0
chr17_1849038_1849713	C4	EnhA	1	0	0	0	0	0	0	0	0	0	0	0	0	0
chr17_25574402_25574783	C4	EnhA	1	0	0	0	0	0	0	0	0	0	0	0	0	0
chr17_26200656_26201126	C3	EnhA	1	0	0	0	0	0	0	0	0	0	0	0	0	0
chr17_29981986_29982398	C4	EnhA	1	0	0	0	0	0	0	0	0	0	0	0	0	0
chr17_35087302_35087777	C4	EnhA	1	0	0	0	0	0	0	0	0	0	0	0	0	0
chr17_38711722_38712167	C4	EnhA	1	0	0	0	0	0	0	0	0	0	0	0	0	0
chr17_38732213_38732935	C4	EnhA	1	0	0	0	0	0	0	0	0	0	0	0	0	0
chr17_39572110_39572647	C4	EnhA	1	0	0	0	0	0	0	0	0	0	0	0	0	0
chr17_39662769_39663334	C3	EnhA	1	0	0	0	0	0	0	0	0	0	0	0	0	0
chr17_39663758_39664258	C2	EnhA	1	0	0	0	0	0	0	0	0	0	0	0	0	0
chr17_4151225_4151691	C4	EnhA	1	0	0	0	0	0	0	0	0	0	0	0	0	0
chr17_42209749_42210179	C2	EnhA	1	0	0	0	0	0	0	0	0	0	0	0	0	0
chr17_43120507_43121025	C4	EnhA	1	0	0	0	0	0	0	0	0	0	0	0	0	0
chr17_43201868_43202374	C4	EnhA	1	0	0	0	0	0	0	0	0	0	0	0	0	0
chr17_45598887_45599090	C2	EnhA	1	0	0	0	0	0	0	0	0	0	0	0	0	0
chr17_46577182_46577893	C4	EnhA	1	0	0	0	0	0	0	0	0	0	0	0	0	0
chr17_47184100_47184572	C3	EnhA	1	0	0	0	0	0	0	0	0	0	0	0	0	0
chr17_48385035_48385430	C2	EnhA	1	0	0	0	0	0	0	0	0	0	0	0	0	0
chr17_53510387_53510817	C2	EnhA	1	0	0	0	0	0	0	0	0	0	0	0	0	0
chr17_55244056_55244631	C3	EnhA	1	0	0	0	0	0	0	0	0	0	0	0	0	0
chr17_60804268_60804429	C1	EnhA	1	0	0	0	0	0	0	0	0	0	0	0	0	0
chr17_60828290_60828823	C2	EnhA	1	0	0	0	0	0	0	0	0	0	0	0	0	0
chr17_63190720_63191221	C3	EnhA	1	0	0	0	0	0	0	0	0	0	0	0	0	0
chr17_63538834_63539368	C2	EnhA	1	0	0	0	0	0	0	0	0	0	0	0	0	0
chr17_63629938_63630479	C2	EnhA	1	0	0	0	0	0	0	0	0	0	0	0	0	0
chr17_64929421_64929967	C3	EnhA	1	0	0	0	0	0	0	0	0	0	0	0	0	0
chr17_65043445_65043884	C2	EnhA	1	0	0	0	0	0	0	0	0	0	0	0	0	0
chr17_6579326_6579815	C4	EnhA	1	0	0	0	0	0	0	0	0	0	0	0	0	0
chr17_70513920_70514307	C3	EnhA	1	0	0	0	0	0	0	0	0	0	0	0	0	0
chr17_7855069_7855442	C4	EnhA	1	0	0	0	0	0	0	0	0	0	0	0	0	0
chr17_81128077_81128389	C1	EnhA	1	0	0	0	0	0	0	0	0	0	0	0	0	0
chr17_81128618_81129163	C1	EnhA	1	0	0	0	0	0	0	0	0	0	0	0	0	0
chr17_8957438_8957857	C4	EnhA	1	0	0	0	0	0	0	0	0	0	0	0	0	0
chr18_11500344_11500776	C3	EnhA	1	0	0	0	0	0	0	0	0	0	0	0	0	0
chr18_21209318_21209872	C4	EnhA	1	0	0	0	0	0	0	0	0	0	0	0	0	0
chr18_21302593_21302972	C3	EnhA	1	0	0	0	0	0	0	0	0	0	0	0	0	0
chr18_24325256_24325720	C4	EnhA	1	0	0	0	0	0	0	0	0	0	0	0	0	0
chr18_3395409_3395782	C2	EnhA	1	0	0	0	0	0	0	0	0	0	0	0	0	0
chr18_37103171_37103676	C3	EnhA	1	0	0	0	0	0	0	0	0	0	0	0	0	0
chr18_42939421_42939894	C4	EnhA	1	0	0	0	0	0	0	0	0	0	0	0	0	0
chr18_43373163_43373801	C3	EnhA	1	0	0	0	0	0	0	0	0	0	0	0	0	0
chr18_43693680_43694262	C4	EnhA	1	0	0	0	0	0	0	0	0	0	0	0	0	0
chr18_45834497_45834844	C3	EnhA	1	0	0	0	0	0	0	0	0	0	0	0	0	0
chr18_47685453_47685704	C1	EnhA	1	0	0	0	0	0	0	0	0	0	0	0	0	0
chr18_51787168_51787574	C2	EnhA	1	0	0	0	0	0	0	0	0	0	0	0	0	0
chr18_55460827_55461308	C4	EnhA	1	0	0	0	0	0	0	0	0	0	0	0	0	0
chr18_60908595_60909068	C4	EnhA	1	0	0	0	0	0	0	0	0	0	0	0	0	0
chr18_74569334_74569755	C3	EnhA	1	0	0	0	0	0	0	0	0	0	0	0	0	0
chr18_9757576_9758149	C3	EnhA	1	0	0	0	0	0	0	0	0	0	0	0	0	0
chr19_10973952_10974348	C3	EnhA	1	0	0	0	0	0	0	0	0	0	0	0	0	0
chr19_1185627_1185981	C3	EnhA	1	0	0	0	0	0	0	0	0	0	0	0	0	0
chr19_15590223_15590396	C2	EnhA	1	0	0	0	0	0	0	0	0	0	0	0	0	0
chr19_15599366_15599807	C3	EnhA	1	0	0	0	0	0	0	0	0	0	0	0	0	0
chr19_15673662_15674139	C4	EnhA	1	0	0	0	0	0	0	0	0	0	0	0	0	0
chr19_16045820_16046119	C1	EnhA	1	0	0	0	0	0	0	0	0	0	0	0	0	0
chr19_16086488_16087056	C3	EnhA	1	0	0	0	0	0	0	0	0	0	0	0	0	0
chr19_17902030_17902454	C4	EnhA	1	0	0	0	0	0	0	0	0	0	0	0	0	0
chr19_18140546_18140999	C4	EnhA	1	0	0	0	0	0	0	0	0	0	0	0	0	0
chr19_18490920_18491445	C4	EnhA	1	0	0	0	0	0	0	0	0	0	0	0	0	0
chr19_18557679_18558253	C4	EnhA	1	0	0	0	0	0	0	0	0	0	0	0	0	0
chr19_19110151_19110749	C4	EnhA	1	0	0	0	0	0	0	0	0	0	0	0	0	0
chr19_19706235_19706622	C4	EnhA	1	0	0	0	0	0	0	0	0	0	0	0	0	0
chr19_31189348_31189862	C4	EnhA	1	0	0	0	0	0	0	0	0	0	0	0	0	0
chr19_32854177_32854616	C2	EnhA	1	0	0	0	0	0	0	0	0	0	0	0	0	0
chr19_33192952_33193320	C3	EnhA	1	0	0	0	0	0	0	0	0	0	0	0	0	0
chr19_3389897_3390388	C4	EnhA	1	0	0	0	0	0	0	0	0	0	0	0	0	0
chr19_34370710_34371392	C4	EnhA	1	0	0	0	0	0	0	0	0	0	0	0	0	0
chr19_34576417_34576781	C2	EnhA	1	0	0	0	0	0	0	0	0	0	0	0	0	0
chr19_35808277_35808808	C4	EnhA	1	0	0	0	0	0	0	0	0	0	0	0	0	0
chr19_35809881_35810381	C4	EnhA	1	0	0	0	0	0	0	0	0	0	0	0	0	0
chr19_39602183_39602476	C3	EnhA	1	0	0	0	0	0	0	0	0	0	0	0	0	0
chr19_39602974_39603429	C4	EnhA	1	0	0	0	0	0	0	0	0	0	0	0	0	0
chr19_39620975_39621390	C4	EnhA	1	0	0	0	0	0	0	0	0	0	0	0	0	0
chr19_39641614_39642018	C4	EnhA	1	0	0	0	0	0	0	0	0	0	0	0	0	0
chr19_41426817_41427760	C4	EnhA	1	0	0	0	0	0	0	0	0	0	0	0	0	0
chr19_43769044_43769376	C3	EnhA	1	0	0	0	0	0	0	0	0	0	0	0	0	0
chr19_4536807_4537123	C2	EnhA	1	0	0	0	0	0	0	0	0	0	0	0	0	0
chr19_46080558_46081357	C3	EnhA	1	0	0	0	0	0	0	0	0	0	0	0	0	0
chr19_47406621_47407108	C3	EnhA	1	0	0	0	0	0	0	0	0	0	0	0	0	0
chr19_4914804_4915239	C4	EnhA	1	0	0	0	0	0	0	0	0	0	0	0	0	0
chr19_49321655_49321942	C3	EnhA	1	0	0	0	0	0	0	0	0	0	0	0	0	0
chr19_4976371_4976676	C3	EnhA	1	0	0	0	0	0	0	0	0	0	0	0	0	0
chr19_50073779_50074186	C4	EnhA	1	0	0	0	0	0	0	0	0	0	0	0	0	0
chr19_51547575_51548077	C4	EnhA	1	0	0	0	0	0	0	0	0	0	0	0	0	0
chr19_51573675_51574755	C3	EnhA	1	0	0	0	0	0	0	0	0	0	0	0	0	0
chr19_535035_535425	C3	EnhA	1	0	0	0	0	0	0	0	0	0	0	0	0	0
chr19_5572493_5572948	C4	EnhA	1	0	0	0	0	0	0	0	0	0	0	0	0	0
chr2_100226203_100226726	C3	EnhA	1	0	0	0	0	0	0	0	0	0	0	0	0	0
chr2_100683334_100683715	C3	EnhA	1	0	0	0	0	0	0	0	0	0	0	0	0	0
chr2_101736953_101737445	C3	EnhA	1	0	0	0	0	0	0	0	0	0	0	0	0	0
chr2_102717318_102717668	C3	EnhA	1	0	0	0	0	0	0	0	0	0	0	0	0	0
chr2_103202275_103202944	C3	EnhA	1	0	0	0	0	0	0	0	0	0	0	0	0	0
chr2_106139085_106139545	C4	EnhA	1	0	0	0	0	0	0	0	0	0	0	0	0	0
chr2_10897473_10898053	C4	EnhA	1	0	0	0	0	0	0	0	0	0	0	0	0	0
chr2_110089124_110089473	C3	EnhA	1	0	0	0	0	0	0	0	0	0	0	0	0	0
chr2_110448347_110448762	C4	EnhA	1	0	0	0	0	0	0	0	0	0	0	0	0	0
chr2_112704335_112704681	C3	EnhA	1	0	0	0	0	0	0	0	0	0	0	0	0	0
chr2_129035270_129035792	C3	EnhA	1	0	0	0	0	0	0	0	0	0	0	0	0	0
chr2_129039401_129039825	C3	EnhA	1	0	0	0	0	0	0	0	0	0	0	0	0	0
chr2_129049039_129049473	C4	EnhA	1	0	0	0	0	0	0	0	0	0	0	0	0	0
chr2_129059620_129060057	C2	EnhA	1	0	0	0	0	0	0	0	0	0	0	0	0	0
chr2_132313677_132314121	C3	EnhA	1	0	0	0	0	0	0	0	0	0	0	0	0	0
chr2_134826064_134826428	C3	EnhA	1	0	0	0	0	0	0	0	0	0	0	0	0	0
chr2_137084736_137085143	C3	EnhA	1	0	0	0	0	0	0	0	0	0	0	0	0	0
chr2_138266308_138266796	C4	EnhA	1	0	0	0	0	0	0	0	0	0	0	0	0	0
chr2_138433423_138433903	C4	EnhA	1	0	0	0	0	0	0	0	0	0	0	0	0	0
chr2_139193268_139193670	C3	EnhA	1	0	0	0	0	0	0	0	0	0	0	0	0	0
chr2_14683443_14683893	C4	EnhA	1	0	0	0	0	0	0	0	0	0	0	0	0	0
chr2_148569902_148570350	C2	EnhA	1	0	0	0	0	0	0	0	0	0	0	0	0	0
chr2_149351695_149352141	C4	EnhA	1	0	0	0	0	0	0	0	0	0	0	0	0	0
chr2_150279414_150279921	C4	EnhA	1	0	0	0	0	0	0	0	0	0	0	0	0	0
chr2_15282868_15283312	C4	EnhA	1	0	0	0	0	0	0	0	0	0	0	0	0	0
chr2_154069607_154070072	C3	EnhA	1	0	0	0	0	0	0	0	0	0	0	0	0	0
chr2_154085599_154086025	C2	EnhA	1	0	0	0	0	0	0	0	0	0	0	0	0	0
chr2_155535222_155535747	C3	EnhA	1	0	0	0	0	0	0	0	0	0	0	0	0	0
chr2_157239645_157240061	C2	EnhA	1	0	0	0	0	0	0	0	0	0	0	0	0	0
chr2_157981660_157982156	C4	EnhA	1	0	0	0	0	0	0	0	0	0	0	0	0	0
chr2_159583733_159584210	C4	EnhA	1	0	0	0	0	0	0	0	0	0	0	0	0	0
chr2_159967884_159968442	C4	EnhA	1	0	0	0	0	0	0	0	0	0	0	0	0	0
chr2_161606930_161607330	C3	EnhA	1	0	0	0	0	0	0	0	0	0	0	0	0	0
chr2_164031829_164032068	C2	EnhA	1	0	0	0	0	0	0	0	0	0	0	0	0	0
chr2_164695479_164695985	C3	EnhA	1	0	0	0	0	0	0	0	0	0	0	0	0	0
chr2_165378959_165379583	C4	EnhA	1	0	0	0	0	0	0	0	0	0	0	0	0	0
chr2_171095157_171095728	C3	EnhA	1	0	0	0	0	0	0	0	0	0	0	0	0	0
chr2_171163484_171163908	C4	EnhA	1	0	0	0	0	0	0	0	0	0	0	0	0	0
chr2_174850317_174850774	C3	EnhA	1	0	0	0	0	0	0	0	0	0	0	0	0	0
chr2_177710371_177710893	C4	EnhA	1	0	0	0	0	0	0	0	0	0	0	0	0	0
chr2_186051917_186052559	C4	EnhA	1	0	0	0	0	0	0	0	0	0	0	0	0	0
chr2_190150118_190150506	C2	EnhA	1	0	0	0	0	0	0	0	0	0	0	0	0	0
chr2_190406030_190406749	C4	EnhA	1	0	0	0	0	0	0	0	0	0	0	0	0	0
chr2_191650980_191651930	C4	EnhA	1	0	0	0	0	0	0	0	0	0	0	0	0	0
chr2_201153362_201153799	C4	EnhA	1	0	0	0	0	0	0	0	0	0	0	0	0	0
chr2_201165293_201165793	C4	EnhA	1	0	0	0	0	0	0	0	0	0	0	0	0	0
chr2_202850331_202850821	C4	EnhA	1	0	0	0	0	0	0	0	0	0	0	0	0	0
chr2_20313665_20314170	C4	EnhA	1	0	0	0	0	0	0	0	0	0	0	0	0	0
chr2_204974272_204974780	C4	EnhA	1	0	0	0	0	0	0	0	0	0	0	0	0	0
chr2_20581024_20581615	C4	EnhA	1	0	0	0	0	0	0	0	0	0	0	0	0	0
chr2_20672043_20672557	C2	EnhA	1	0	0	0	0	0	0	0	0	0	0	0	0	0
chr2_20696276_20696577	C2	EnhA	1	0	0	0	0	0	0	0	0	0	0	0	0	0
chr2_212700427_212700784	C3	EnhA	1	0	0	0	0	0	0	0	0	0	0	0	0	0
chr2_215243054_215243919	C4	EnhA	1	0	0	0	0	0	0	0	0	0	0	0	0	0
chr2_217158702_217159178	C3	EnhA	1	0	0	0	0	0	0	0	0	0	0	0	0	0
chr2_217490972_217491427	C3	EnhA	1	0	0	0	0	0	0	0	0	0	0	0	0	0
chr2_217957261_217957775	C4	EnhA	1	0	0	0	0	0	0	0	0	0	0	0	0	0
chr2_218252242_218253184	C4	EnhA	1	0	0	0	0	0	0	0	0	0	0	0	0	0
chr2_219310300_219310775	C2	EnhA	1	0	0	0	0	0	0	0	0	0	0	0	0	0
chr2_226480159_226480685	C3	EnhA	1	0	0	0	0	0	0	0	0	0	0	0	0	0
chr2_228330951_228331371	C4	EnhA	1	0	0	0	0	0	0	0	0	0	0	0	0	0
chr2_232087630_232088130	C2	EnhA	1	0	0	0	0	0	0	0	0	0	0	0	0	0
chr2_237520209_237520607	C2	EnhA	1	0	0	0	0	0	0	0	0	0	0	0	0	0
chr2_237949869_237950401	C3	EnhA	1	0	0	0	0	0	0	0	0	0	0	0	0	0
chr2_238836891_238837211	C1	EnhA	1	0	0	0	0	0	0	0	0	0	0	0	0	0
chr2_240189870_240190549	C3	EnhA	1	0	0	0	0	0	0	0	0	0	0	0	0	0
chr2_241008997_241009814	C4	EnhA	1	0	0	0	0	0	0	0	0	0	0	0	0	0
chr2_241190912_241191333	C3	EnhA	1	0	0	0	0	0	0	0	0	0	0	0	0	0
chr2_260711_261274	C4	EnhA	1	0	0	0	0	0	0	0	0	0	0	0	0	0
chr2_26240985_26241241	C2	EnhA	1	0	0	0	0	0	0	0	0	0	0	0	0	0
chr2_26590826_26591242	C3	EnhA	1	0	0	0	0	0	0	0	0	0	0	0	0	0
chr2_33295139_33295677	C4	EnhA	1	0	0	0	0	0	0	0	0	0	0	0	0	0
chr2_38917928_38918305	C3	EnhA	1	0	0	0	0	0	0	0	0	0	0	0	0	0
chr2_39407331_39407870	C3	EnhA	1	0	0	0	0	0	0	0	0	0	0	0	0	0
chr2_41684216_41684657	C2	EnhA	1	0	0	0	0	0	0	0	0	0	0	0	0	0
chr2_43015950_43016437	C3	EnhA	1	0	0	0	0	0	0	0	0	0	0	0	0	0
chr2_47197777_47198339	C4	EnhA	1	0	0	0	0	0	0	0	0	0	0	0	0	0
chr2_47256060_47256550	C3	EnhA	1	0	0	0	0	0	0	0	0	0	0	0	0	0
chr2_54216418_54217013	C4	EnhA	1	0	0	0	0	0	0	0	0	0	0	0	0	0
chr2_54801260_54802036	C3	EnhA	1	0	0	0	0	0	0	0	0	0	0	0	0	0
chr2_55390848_55391341	C4	EnhA	1	0	0	0	0	0	0	0	0	0	0	0	0	0
chr2_63085337_63085908	C3	EnhA	1	0	0	0	0	0	0	0	0	0	0	0	0	0
chr2_64500724_64501231	C3	EnhA	1	0	0	0	0	0	0	0	0	0	0	0	0	0
chr2_65048740_65049119	C3	EnhA	1	0	0	0	0	0	0	0	0	0	0	0	0	0
chr2_66439897_66440268	C3	EnhA	1	0	0	0	0	0	0	0	0	0	0	0	0	0
chr2_66781244_66781733	C3	EnhA	1	0	0	0	0	0	0	0	0	0	0	0	0	0
chr2_70203680_70204122	C3	EnhA	1	0	0	0	0	0	0	0	0	0	0	0	0	0
chr2_70224599_70225128	C4	EnhA	1	0	0	0	0	0	0	0	0	0	0	0	0	0
chr2_70843290_70843838	C4	EnhA	1	0	0	0	0	0	0	0	0	0	0	0	0	0
chr2_72801946_72802512	C4	EnhA	1	0	0	0	0	0	0	0	0	0	0	0	0	0
chr2_73212782_73213631	C4	EnhA	1	0	0	0	0	0	0	0	0	0	0	0	0	0
chr2_75124949_75125436	C4	EnhA	1	0	0	0	0	0	0	0	0	0	0	0	0	0
chr2_75144935_75145404	C3	EnhA	1	0	0	0	0	0	0	0	0	0	0	0	0	0
chr2_86491203_86491646	C4	EnhA	1	0	0	0	0	0	0	0	0	0	0	0	0	0
chr2_9308146_9308783	C3	EnhA	1	0	0	0	0	0	0	0	0	0	0	0	0	0
chr2_95682527_95683039	C3	EnhA	1	0	0	0	0	0	0	0	0	0	0	0	0	0
chr2_97630278_97630766	C4	EnhA	1	0	0	0	0	0	0	0	0	0	0	0	0	0
chr2_9952709_9952921	C2	EnhA	1	0	0	0	0	0	0	0	0	0	0	0	0	0
chr20_10231632_10231848	C1	EnhA	1	0	0	0	0	0	0	0	0	0	0	0	0	0
chr20_10539952_10540238	C2	EnhA	1	0	0	0	0	0	0	0	0	0	0	0	0	0
chr20_14801833_14802240	C2	EnhA	1	0	0	0	0	0	0	0	0	0	0	0	0	0
chr20_14931222_14931708	C3	EnhA	1	0	0	0	0	0	0	0	0	0	0	0	0	0
chr20_16523173_16523557	C3	EnhA	1	0	0	0	0	0	0	0	0	0	0	0	0	0
chr20_17626788_17627217	C4	EnhA	1	0	0	0	0	0	0	0	0	0	0	0	0	0
chr20_19113840_19114367	C3	EnhA	1	0	0	0	0	0	0	0	0	0	0	0	0	0
chr20_24630468_24631104	C4	EnhA	1	0	0	0	0	0	0	0	0	0	0	0	0	0
chr20_24999101_24999438	C4	EnhA	1	0	0	0	0	0	0	0	0	0	0	0	0	0
chr20_32937878_32938322	C3	EnhA	1	0	0	0	0	0	0	0	0	0	0	0	0	0
chr20_34615097_34615512	C4	EnhA	1	0	0	0	0	0	0	0	0	0	0	0	0	0
chr20_34650611_34651103	C3	EnhA	1	0	0	0	0	0	0	0	0	0	0	0	0	0
chr20_34674802_34675129	C2	EnhA	1	0	0	0	0	0	0	0	0	0	0	0	0	0
chr20_39276945_39277452	C3	EnhA	1	0	0	0	0	0	0	0	0	0	0	0	0	0
chr20_40021463_40021860	C2	EnhA	1	0	0	0	0	0	0	0	0	0	0	0	0	0
chr20_42810665_42811113	C3	EnhA	1	0	0	0	0	0	0	0	0	0	0	0	0	0
chr20_45775368_45775756	C3	EnhA	1	0	0	0	0	0	0	0	0	0	0	0	0	0
chr20_48693174_48693610	C3	EnhA	1	0	0	0	0	0	0	0	0	0	0	0	0	0
chr20_48943926_48944332	C2	EnhA	1	0	0	0	0	0	0	0	0	0	0	0	0	0
chr20_48994679_48994988	C2	EnhA	1	0	0	0	0	0	0	0	0	0	0	0	0	0
chr20_49087191_49088086	C2	EnhA	1	0	0	0	0	0	0	0	0	0	0	0	0	0
chr20_49776914_49777373	C2	EnhA	1	0	0	0	0	0	0	0	0	0	0	0	0	0
chr20_50015998_50016435	C2	EnhA	1	0	0	0	0	0	0	0	0	0	0	0	0	0
chr20_56629777_56630362	C3	EnhA	1	0	0	0	0	0	0	0	0	0	0	0	0	0
chr20_58563006_58563674	C3	EnhA	1	0	0	0	0	0	0	0	0	0	0	0	0	0
chr20_61722575_61723015	C3	EnhA	1	0	0	0	0	0	0	0	0	0	0	0	0	0
chr20_61829957_61830355	C3	EnhA	1	0	0	0	0	0	0	0	0	0	0	0	0	0
chr20_7672258_7672665	C3	EnhA	1	0	0	0	0	0	0	0	0	0	0	0	0	0
chr20_809595_810095	C4	EnhA	1	0	0	0	0	0	0	0	0	0	0	0	0	0
chr21_16249832_16250400	C3	EnhA	1	0	0	0	0	0	0	0	0	0	0	0	0	0
chr21_16576472_16576882	C2	EnhA	1	0	0	0	0	0	0	0	0	0	0	0	0	0
chr21_16583946_16584310	C3	EnhA	1	0	0	0	0	0	0	0	0	0	0	0	0	0
chr21_20993133_20993470	C3	EnhA	1	0	0	0	0	0	0	0	0	0	0	0	0	0
chr21_32901638_32902202	C4	EnhA	1	0	0	0	0	0	0	0	0	0	0	0	0	0
chr21_36589782_36590274	C2	EnhA	1	0	0	0	0	0	0	0	0	0	0	0	0	0
chr21_37560351_37560997	C4	EnhA	1	0	0	0	0	0	0	0	0	0	0	0	0	0
chr21_37607385_37607790	C4	EnhA	1	0	0	0	0	0	0	0	0	0	0	0	0	0
chr21_37774431_37774786	C3	EnhA	1	0	0	0	0	0	0	0	0	0	0	0	0	0
chr21_40286483_40287001	C3	EnhA	1	0	0	0	0	0	0	0	0	0	0	0	0	0
chr21_41038752_41039264	C2	EnhA	1	0	0	0	0	0	0	0	0	0	0	0	0	0
chr21_41109607_41110058	C2	EnhA	1	0	0	0	0	0	0	0	0	0	0	0	0	0
chr21_43025610_43026162	C3	EnhA	1	0	0	0	0	0	0	0	0	0	0	0	0	0
chr21_43203637_43204023	C2	EnhA	1	0	0	0	0	0	0	0	0	0	0	0	0	0
chr21_43506300_43506706	C3	EnhA	1	0	0	0	0	0	0	0	0	0	0	0	0	0
chr21_44426779_44427423	C2	EnhA	1	0	0	0	0	0	0	0	0	0	0	0	0	0
chr21_46806547_46807084	C3	EnhA	1	0	0	0	0	0	0	0	0	0	0	0	0	0
chr21_46847702_46848076	C3	EnhA	1	0	0	0	0	0	0	0	0	0	0	0	0	0
chr22_19542424_19542713	C2	EnhA	1	0	0	0	0	0	0	0	0	0	0	0	0	0
chr22_24922073_24922607	C4	EnhA	1	0	0	0	0	0	0	0	0	0	0	0	0	0
chr22_24928033_24928533	C4	EnhA	1	0	0	0	0	0	0	0	0	0	0	0	0	0
chr22_25796733_25797201	C4	EnhA	1	0	0	0	0	0	0	0	0	0	0	0	0	0
chr22_27741294_27741724	C3	EnhA	1	0	0	0	0	0	0	0	0	0	0	0	0	0
chr22_29781357_29782030	C3	EnhA	1	0	0	0	0	0	0	0	0	0	0	0	0	0
chr22_29913186_29913968	C4	EnhA	1	0	0	0	0	0	0	0	0	0	0	0	0	0
chr22_30450487_30451112	C3	EnhA	1	0	0	0	0	0	0	0	0	0	0	0	0	0
chr22_34256337_34256777	C4	EnhA	1	0	0	0	0	0	0	0	0	0	0	0	0	0
chr22_34261222_34261474	C2	EnhA	1	0	0	0	0	0	0	0	0	0	0	0	0	0
chr22_35034524_35034943	C3	EnhA	1	0	0	0	0	0	0	0	0	0	0	0	0	0
chr22_43196771_43197266	C4	EnhA	1	0	0	0	0	0	0	0	0	0	0	0	0	0
chr22_46773391_46773873	C3	EnhA	1	0	0	0	0	0	0	0	0	0	0	0	0	0
chr22_46861661_46862084	C4	EnhA	1	0	0	0	0	0	0	0	0	0	0	0	0	0
chr22_46887802_46888250	C4	EnhA	1	0	0	0	0	0	0	0	0	0	0	0	0	0
chr22_48981812_48982208	C3	EnhA	1	0	0	0	0	0	0	0	0	0	0	0	0	0
chr3_101943039_101943212	C1	EnhA	1	0	0	0	0	0	0	0	0	0	0	0	0	0
chr3_106399629_106399933	C3	EnhA	1	0	0	0	0	0	0	0	0	0	0	0	0	0
chr3_11661661_11662033	C3	EnhA	1	0	0	0	0	0	0	0	0	0	0	0	0	0
chr3_11801505_11801831	C2	EnhA	1	0	0	0	0	0	0	0	0	0	0	0	0	0
chr3_11809495_11809815	C3	EnhA	1	0	0	0	0	0	0	0	0	0	0	0	0	0
chr3_11816909_11817169	C2	EnhA	1	0	0	0	0	0	0	0	0	0	0	0	0	0
chr3_119692160_119692504	C2	EnhA	1	0	0	0	0	0	0	0	0	0	0	0	0	0
chr3_120380010_120380519	C2	EnhA	1	0	0	0	0	0	0	0	0	0	0	0	0	0
chr3_122873668_122874116	C3	EnhA	1	0	0	0	0	0	0	0	0	0	0	0	0	0
chr3_123103061_123103505	C3	EnhA	1	0	0	0	0	0	0	0	0	0	0	0	0	0
chr3_12413088_12413703	C2	EnhA	1	0	0	0	0	0	0	0	0	0	0	0	0	0
chr3_124491086_124491394	C3	EnhA	1	0	0	0	0	0	0	0	0	0	0	0	0	0
chr3_124552617_124553038	C4	EnhA	1	0	0	0	0	0	0	0	0	0	0	0	0	0
chr3_124553518_124553921	C4	EnhA	1	0	0	0	0	0	0	0	0	0	0	0	0	0
chr3_124556450_124557003	C4	EnhA	1	0	0	0	0	0	0	0	0	0	0	0	0	0
chr3_124597562_124597884	C2	EnhA	1	0	0	0	0	0	0	0	0	0	0	0	0	0
chr3_124781528_124782443	C4	EnhA	1	0	0	0	0	0	0	0	0	0	0	0	0	0
chr3_126831752_126832677	C3	EnhA	1	0	0	0	0	0	0	0	0	0	0	0	0	0
chr3_127803170_127803727	C4	EnhA	1	0	0	0	0	0	0	0	0	0	0	0	0	0
chr3_12894703_12895199	C3	EnhA	1	0	0	0	0	0	0	0	0	0	0	0	0	0
chr3_129413112_129413580	C3	EnhA	1	0	0	0	0	0	0	0	0	0	0	0	0	0
chr3_129597213_129597746	C3	EnhA	1	0	0	0	0	0	0	0	0	0	0	0	0	0
chr3_129690216_129690616	C2	EnhA	1	0	0	0	0	0	0	0	0	0	0	0	0	0
chr3_131068850_131069039	C1	EnhA	1	0	0	0	0	0	0	0	0	0	0	0	0	0
chr3_13147900_13148325	C3	EnhA	1	0	0	0	0	0	0	0	0	0	0	0	0	0
chr3_136439247_136439373	C1	EnhA	1	0	0	0	0	0	0	0	0	0	0	0	0	0
chr3_138542795_138542962	C1	EnhA	1	0	0	0	0	0	0	0	0	0	0	0	0	0
chr3_14269420_14269646	C2	EnhA	1	0	0	0	0	0	0	0	0	0	0	0	0	0
chr3_14306729_14307385	C3	EnhA	1	0	0	0	0	0	0	0	0	0	0	0	0	0
chr3_14454337_14454846	C4	EnhA	1	0	0	0	0	0	0	0	0	0	0	0	0	0
chr3_145833349_145833879	C4	EnhA	1	0	0	0	0	0	0	0	0	0	0	0	0	0
chr3_14712348_14712765	C2	EnhA	1	0	0	0	0	0	0	0	0	0	0	0	0	0
chr3_149225436_149225849	C4	EnhA	1	0	0	0	0	0	0	0	0	0	0	0	0	0
chr3_149955309_149955772	C4	EnhA	1	0	0	0	0	0	0	0	0	0	0	0	0	0
chr3_150032286_150032760	C3	EnhA	1	0	0	0	0	0	0	0	0	0	0	0	0	0
chr3_150035263_150035610	C3	EnhA	1	0	0	0	0	0	0	0	0	0	0	0	0	0
chr3_150440487_150441038	C2	EnhA	1	0	0	0	0	0	0	0	0	0	0	0	0	0
chr3_153936477_153936979	C4	EnhA	1	0	0	0	0	0	0	0	0	0	0	0	0	0
chr3_15672214_15672645	C2	EnhA	1	0	0	0	0	0	0	0	0	0	0	0	0	0
chr3_159659346_159659830	C4	EnhA	1	0	0	0	0	0	0	0	0	0	0	0	0	0
chr3_160748790_160749302	C4	EnhA	1	0	0	0	0	0	0	0	0	0	0	0	0	0
chr3_161008876_161009382	C3	EnhA	1	0	0	0	0	0	0	0	0	0	0	0	0	0
chr3_164097934_164098431	C3	EnhA	1	0	0	0	0	0	0	0	0	0	0	0	0	0
chr3_164241925_164242320	C3	EnhA	1	0	0	0	0	0	0	0	0	0	0	0	0	0
chr3_168388894_168389318	C3	EnhA	1	0	0	0	0	0	0	0	0	0	0	0	0	0
chr3_168588466_168589048	C3	EnhA	1	0	0	0	0	0	0	0	0	0	0	0	0	0
chr3_168606120_168606595	C3	EnhA	1	0	0	0	0	0	0	0	0	0	0	0	0	0
chr3_169331130_169331656	C4	EnhA	1	0	0	0	0	0	0	0	0	0	0	0	0	0
chr3_169341638_169342164	C4	EnhA	1	0	0	0	0	0	0	0	0	0	0	0	0	0
chr3_169666699_169667168	C2	EnhA	1	0	0	0	0	0	0	0	0	0	0	0	0	0
chr3_170979680_170980232	C4	EnhA	1	0	0	0	0	0	0	0	0	0	0	0	0	0
chr3_171858460_171858741	C1	EnhA	1	0	0	0	0	0	0	0	0	0	0	0	0	0
chr3_174132790_174133100	C4	EnhA	1	0	0	0	0	0	0	0	0	0	0	0	0	0
chr3_174844748_174845431	C3	EnhA	1	0	0	0	0	0	0	0	0	0	0	0	0	0
chr3_174854350_174854817	C3	EnhA	1	0	0	0	0	0	0	0	0	0	0	0	0	0
chr3_177138472_177138864	C3	EnhA	1	0	0	0	0	0	0	0	0	0	0	0	0	0
chr3_177161251_177161740	C3	EnhA	1	0	0	0	0	0	0	0	0	0	0	0	0	0
chr3_177541949_177542281	C2	EnhA	1	0	0	0	0	0	0	0	0	0	0	0	0	0
chr3_182242438_182243130	C3	EnhA	1	0	0	0	0	0	0	0	0	0	0	0	0	0
chr3_187634909_187635323	C4	EnhA	1	0	0	0	0	0	0	0	0	0	0	0	0	0
chr3_188000792_188001399	C3	EnhA	1	0	0	0	0	0	0	0	0	0	0	0	0	0
chr3_189047844_189048331	C3	EnhA	1	0	0	0	0	0	0	0	0	0	0	0	0	0
chr3_189176226_189176668	C4	EnhA	1	0	0	0	0	0	0	0	0	0	0	0	0	0
chr3_193546419_193546566	C1	EnhA	1	0	0	0	0	0	0	0	0	0	0	0	0	0
chr3_193554950_193555197	C2	EnhA	1	0	0	0	0	0	0	0	0	0	0	0	0	0
chr3_193597209_193598126	C4	EnhA	1	0	0	0	0	0	0	0	0	0	0	0	0	0
chr3_193603543_193603987	C3	EnhA	1	0	0	0	0	0	0	0	0	0	0	0	0	0
chr3_194214971_194215359	C3	EnhA	1	0	0	0	0	0	0	0	0	0	0	0	0	0
chr3_194215620_194216150	C4	EnhA	1	0	0	0	0	0	0	0	0	0	0	0	0	0
chr3_23059158_23059605	C4	EnhA	1	0	0	0	0	0	0	0	0	0	0	0	0	0
chr3_25896020_25896431	C4	EnhA	1	0	0	0	0	0	0	0	0	0	0	0	0	0
chr3_29981256_29981628	C2	EnhA	1	0	0	0	0	0	0	0	0	0	0	0	0	0
chr3_31989428_31989791	C3	EnhA	1	0	0	0	0	0	0	0	0	0	0	0	0	0
chr3_34053497_34053839	C2	EnhA	1	0	0	0	0	0	0	0	0	0	0	0	0	0
chr3_40459523_40460012	C4	EnhA	1	0	0	0	0	0	0	0	0	0	0	0	0	0
chr3_42122064_42122460	C2	EnhA	1	0	0	0	0	0	0	0	0	0	0	0	0	0
chr3_43811398_43811891	C4	EnhA	1	0	0	0	0	0	0	0	0	0	0	0	0	0
chr3_4479928_4480412	C3	EnhA	1	0	0	0	0	0	0	0	0	0	0	0	0	0
chr3_4692254_4692720	C3	EnhA	1	0	0	0	0	0	0	0	0	0	0	0	0	0
chr3_46989445_46989949	C3	EnhA	1	0	0	0	0	0	0	0	0	0	0	0	0	0
chr3_47004592_47004895	C2	EnhA	1	0	0	0	0	0	0	0	0	0	0	0	0	0
chr3_48492763_48493198	C3	EnhA	1	0	0	0	0	0	0	0	0	0	0	0	0	0
chr3_4921051_4921255	C2	EnhA	1	0	0	0	0	0	0	0	0	0	0	0	0	0
chr3_5296313_5296727	C3	EnhA	1	0	0	0	0	0	0	0	0	0	0	0	0	0
chr3_53179198_53179703	C4	EnhA	1	0	0	0	0	0	0	0	0	0	0	0	0	0
chr3_53553344_53553767	C4	EnhA	1	0	0	0	0	0	0	0	0	0	0	0	0	0
chr3_58038148_58038648	C4	EnhA	1	0	0	0	0	0	0	0	0	0	0	0	0	0
chr3_58088691_58089076	C3	EnhA	1	0	0	0	0	0	0	0	0	0	0	0	0	0
chr3_58452817_58453344	C4	EnhA	1	0	0	0	0	0	0	0	0	0	0	0	0	0
chr3_65910869_65911328	C3	EnhA	1	0	0	0	0	0	0	0	0	0	0	0	0	0
chr3_71216041_71216305	C1	EnhA	1	0	0	0	0	0	0	0	0	0	0	0	0	0
chr3_71257532_71258292	C3	EnhA	1	0	0	0	0	0	0	0	0	0	0	0	0	0
chr3_72677194_72677652	C4	EnhA	1	0	0	0	0	0	0	0	0	0	0	0	0	0
chr3_73518519_73519079	C3	EnhA	1	0	0	0	0	0	0	0	0	0	0	0	0	0
chr3_79652370_79652807	C3	EnhA	1	0	0	0	0	0	0	0	0	0	0	0	0	0
chr3_87382589_87382930	C2	EnhA	1	0	0	0	0	0	0	0	0	0	0	0	0	0
chr3_87416842_87417294	C3	EnhA	1	0	0	0	0	0	0	0	0	0	0	0	0	0
chr3_89553111_89553581	C3	EnhA	1	0	0	0	0	0	0	0	0	0	0	0	0	0
chr3_9140296_9140763	C3	EnhA	1	0	0	0	0	0	0	0	0	0	0	0	0	0
chr3_95635283_95635767	C3	EnhA	1	0	0	0	0	0	0	0	0	0	0	0	0	0
chr3_95911706_95912177	C3	EnhA	1	0	0	0	0	0	0	0	0	0	0	0	0	0
chr3_96915940_96916383	C3	EnhA	1	0	0	0	0	0	0	0	0	0	0	0	0	0
chr4_101701274_101701750	C4	EnhA	1	0	0	0	0	0	0	0	0	0	0	0	0	0
chr4_102806646_102807045	C2	EnhA	1	0	0	0	0	0	0	0	0	0	0	0	0	0
chr4_102891632_102892110	C3	EnhA	1	0	0	0	0	0	0	0	0	0	0	0	0	0
chr4_106554398_106554756	C3	EnhA	1	0	0	0	0	0	0	0	0	0	0	0	0	0
chr4_10657977_10658397	C3	EnhA	1	0	0	0	0	0	0	0	0	0	0	0	0	0
chr4_106983604_106984063	C4	EnhA	1	0	0	0	0	0	0	0	0	0	0	0	0	0
chr4_114063100_114063530	C4	EnhA	1	0	0	0	0	0	0	0	0	0	0	0	0	0
chr4_125895269_125895711	C2	EnhA	1	0	0	0	0	0	0	0	0	0	0	0	0	0
chr4_125898802_125899146	C2	EnhA	1	0	0	0	0	0	0	0	0	0	0	0	0	0
chr4_12736204_12736666	C3	EnhA	1	0	0	0	0	0	0	0	0	0	0	0	0	0
chr4_140598142_140598640	C4	EnhA	1	0	0	0	0	0	0	0	0	0	0	0	0	0
chr4_146657339_146657897	C3	EnhA	1	0	0	0	0	0	0	0	0	0	0	0	0	0
chr4_152524478_152524918	C2	EnhA	1	0	0	0	0	0	0	0	0	0	0	0	0	0
chr4_159082717_159083129	C2	EnhA	1	0	0	0	0	0	0	0	0	0	0	0	0	0
chr4_162122123_162123021	C2	EnhA	1	0	0	0	0	0	0	0	0	0	0	0	0	0
chr4_163704255_163704871	C2	EnhA	1	0	0	0	0	0	0	0	0	0	0	0	0	0
chr4_164306682_164307163	C4	EnhA	1	0	0	0	0	0	0	0	0	0	0	0	0	0
chr4_169422316_169422874	C3	EnhA	1	0	0	0	0	0	0	0	0	0	0	0	0	0
chr4_169598275_169598601	C3	EnhA	1	0	0	0	0	0	0	0	0	0	0	0	0	0
chr4_169612776_169613398	C4	EnhA	1	0	0	0	0	0	0	0	0	0	0	0	0	0
chr4_173258633_173259001	C2	EnhA	1	0	0	0	0	0	0	0	0	0	0	0	0	0
chr4_176155316_176155717	C2	EnhA	1	0	0	0	0	0	0	0	0	0	0	0	0	0
chr4_176340268_176341000	C3	EnhA	1	0	0	0	0	0	0	0	0	0	0	0	0	0
chr4_1827650_1828048	C3	EnhA	1	0	0	0	0	0	0	0	0	0	0	0	0	0
chr4_183666240_183666407	C1	EnhA	1	0	0	0	0	0	0	0	0	0	0	0	0	0
chr4_183689772_183690212	C3	EnhA	1	0	0	0	0	0	0	0	0	0	0	0	0	0
chr4_186558700_186559146	C3	EnhA	1	0	0	0	0	0	0	0	0	0	0	0	0	0
chr4_187684087_187684534	C2	EnhA	1	0	0	0	0	0	0	0	0	0	0	0	0	0
chr4_24483889_24484365	C4	EnhA	1	0	0	0	0	0	0	0	0	0	0	0	0	0
chr4_27170633_27170955	C2	EnhA	1	0	0	0	0	0	0	0	0	0	0	0	0	0
chr4_27416491_27416974	C3	EnhA	1	0	0	0	0	0	0	0	0	0	0	0	0	0
chr4_28315610_28316399	C4	EnhA	1	0	0	0	0	0	0	0	0	0	0	0	0	0
chr4_37482090_37482720	C2	EnhA	1	0	0	0	0	0	0	0	0	0	0	0	0	0
chr4_3829191_3829620	C3	EnhA	1	0	0	0	0	0	0	0	0	0	0	0	0	0
chr4_38464135_38464659	C4	EnhA	1	0	0	0	0	0	0	0	0	0	0	0	0	0
chr4_38622697_38623321	C3	EnhA	1	0	0	0	0	0	0	0	0	0	0	0	0	0
chr4_40365336_40366033	C4	EnhA	1	0	0	0	0	0	0	0	0	0	0	0	0	0
chr4_48956715_48957215	C3	EnhA	1	0	0	0	0	0	0	0	0	0	0	0	0	0
chr4_55708416_55708973	C4	EnhA	1	0	0	0	0	0	0	0	0	0	0	0	0	0
chr4_56813229_56813681	C3	EnhA	1	0	0	0	0	0	0	0	0	0	0	0	0	0
chr4_6281959_6282481	C4	EnhA	1	0	0	0	0	0	0	0	0	0	0	0	0	0
chr4_6752611_6753159	C4	EnhA	1	0	0	0	0	0	0	0	0	0	0	0	0	0
chr4_68794285_68794768	C4	EnhA	1	0	0	0	0	0	0	0	0	0	0	0	0	0
chr4_6918369_6918695	C3	EnhA	1	0	0	0	0	0	0	0	0	0	0	0	0	0
chr4_77491234_77491783	C3	EnhA	1	0	0	0	0	0	0	0	0	0	0	0	0	0
chr4_77689165_77689577	C2	EnhA	1	0	0	0	0	0	0	0	0	0	0	0	0	0
chr4_79231238_79231680	C2	EnhA	1	0	0	0	0	0	0	0	0	0	0	0	0	0
chr4_79231868_79232277	C2	EnhA	1	0	0	0	0	0	0	0	0	0	0	0	0	0
chr4_8011715_8012165	C3	EnhA	1	0	0	0	0	0	0	0	0	0	0	0	0	0
chr4_8424160_8424523	C3	EnhA	1	0	0	0	0	0	0	0	0	0	0	0	0	0
chr4_84505595_84505825	C2	EnhA	1	0	0	0	0	0	0	0	0	0	0	0	0	0
chr4_85452820_85453275	C3	EnhA	1	0	0	0	0	0	0	0	0	0	0	0	0	0
chr4_86410412_86410859	C3	EnhA	1	0	0	0	0	0	0	0	0	0	0	0	0	0
chr4_91081259_91081644	C3	EnhA	1	0	0	0	0	0	0	0	0	0	0	0	0	0
chr4_93404551_93404969	C2	EnhA	1	0	0	0	0	0	0	0	0	0	0	0	0	0
chr4_95612053_95612483	C3	EnhA	1	0	0	0	0	0	0	0	0	0	0	0	0	0
chr4_99494978_99495312	C1	EnhA	1	0	0	0	0	0	0	0	0	0	0	0	0	0
chr5_104952316_104952796	C3	EnhA	1	0	0	0	0	0	0	0	0	0	0	0	0	0
chr5_105577100_105577768	C4	EnhA	1	0	0	0	0	0	0	0	0	0	0	0	0	0
chr5_111674714_111675073	C3	EnhA	1	0	0	0	0	0	0	0	0	0	0	0	0	0
chr5_114701891_114702311	C4	EnhA	1	0	0	0	0	0	0	0	0	0	0	0	0	0
chr5_117583312_117583846	C4	EnhA	1	0	0	0	0	0	0	0	0	0	0	0	0	0
chr5_118111350_118111957	C4	EnhA	1	0	0	0	0	0	0	0	0	0	0	0	0	0
chr5_118905978_118906483	C3	EnhA	1	0	0	0	0	0	0	0	0	0	0	0	0	0
chr5_122184826_122185322	C4	EnhA	1	0	0	0	0	0	0	0	0	0	0	0	0	0
chr5_124745615_124746230	C4	EnhA	1	0	0	0	0	0	0	0	0	0	0	0	0	0
chr5_127372724_127373119	C2	EnhA	1	0	0	0	0	0	0	0	0	0	0	0	0	0
chr5_132584924_132585647	C4	EnhA	1	0	0	0	0	0	0	0	0	0	0	0	0	0
chr5_132621477_132622036	C4	EnhA	1	0	0	0	0	0	0	0	0	0	0	0	0	0
chr5_134303880_134304079	C1	EnhA	1	0	0	0	0	0	0	0	0	0	0	0	0	0
chr5_135389218_135389808	C3	EnhA	1	0	0	0	0	0	0	0	0	0	0	0	0	0
chr5_138872260_138872654	C2	EnhA	1	0	0	0	0	0	0	0	0	0	0	0	0	0
chr5_142974477_142975144	C3	EnhA	1	0	0	0	0	0	0	0	0	0	0	0	0	0
chr5_14529076_14529514	C3	EnhA	1	0	0	0	0	0	0	0	0	0	0	0	0	0
chr5_145407184_145407745	C2	EnhA	1	0	0	0	0	0	0	0	0	0	0	0	0	0
chr5_14570082_14570454	C2	EnhA	1	0	0	0	0	0	0	0	0	0	0	0	0	0
chr5_148862271_148862683	C2	EnhA	1	0	0	0	0	0	0	0	0	0	0	0	0	0
chr5_149257556_149258272	C4	EnhA	1	0	0	0	0	0	0	0	0	0	0	0	0	0
chr5_154080677_154081068	C4	EnhA	1	0	0	0	0	0	0	0	0	0	0	0	0	0
chr5_154222497_154222969	C3	EnhA	1	0	0	0	0	0	0	0	0	0	0	0	0	0
chr5_154448107_154448758	C3	EnhA	1	0	0	0	0	0	0	0	0	0	0	0	0	0
chr5_157339883_157340349	C3	EnhA	1	0	0	0	0	0	0	0	0	0	0	0	0	0
chr5_159714536_159714916	C4	EnhA	1	0	0	0	0	0	0	0	0	0	0	0	0	0
chr5_16588456_16589335	C4	EnhA	1	0	0	0	0	0	0	0	0	0	0	0	0	0
chr5_167743199_167743845	C3	EnhA	1	0	0	0	0	0	0	0	0	0	0	0	0	0
chr5_167774868_167775169	C1	EnhA	1	0	0	0	0	0	0	0	0	0	0	0	0	0
chr5_168124173_168124542	C2	EnhA	1	0	0	0	0	0	0	0	0	0	0	0	0	0
chr5_172899530_172900209	C4	EnhA	1	0	0	0	0	0	0	0	0	0	0	0	0	0
chr5_173193340_173193760	C4	EnhA	1	0	0	0	0	0	0	0	0	0	0	0	0	0
chr5_174442055_174442527	C3	EnhA	1	0	0	0	0	0	0	0	0	0	0	0	0	0
chr5_175779240_175779812	C3	EnhA	1	0	0	0	0	0	0	0	0	0	0	0	0	0
chr5_180022504_180023004	C4	EnhA	1	0	0	0	0	0	0	0	0	0	0	0	0	0
chr5_1865100_1865489	C2	EnhA	1	0	0	0	0	0	0	0	0	0	0	0	0	0
chr5_19734733_19735521	C3	EnhA	1	0	0	0	0	0	0	0	0	0	0	0	0	0
chr5_19891580_19892143	C3	EnhA	1	0	0	0	0	0	0	0	0	0	0	0	0	0
chr5_23219924_23220384	C2	EnhA	1	0	0	0	0	0	0	0	0	0	0	0	0	0
chr5_2802614_2803353	C4	EnhA	1	0	0	0	0	0	0	0	0	0	0	0	0	0
chr5_302166_302996	C3	EnhA	1	0	0	0	0	0	0	0	0	0	0	0	0	0
chr5_32144632_32145162	C4	EnhA	1	0	0	0	0	0	0	0	0	0	0	0	0	0
chr5_35205683_35206083	C2	EnhA	1	0	0	0	0	0	0	0	0	0	0	0	0	0
chr5_35306642_35307447	C4	EnhA	1	0	0	0	0	0	0	0	0	0	0	0	0	0
chr5_38831202_38831607	C3	EnhA	1	0	0	0	0	0	0	0	0	0	0	0	0	0
chr5_39716579_39717111	C4	EnhA	1	0	0	0	0	0	0	0	0	0	0	0	0	0
chr5_4028501_4029413	C3	EnhA	1	0	0	0	0	0	0	0	0	0	0	0	0	0
chr5_43469678_43470316	C3	EnhA	1	0	0	0	0	0	0	0	0	0	0	0	0	0
chr5_43470469_43470954	C3	EnhA	1	0	0	0	0	0	0	0	0	0	0	0	0	0
chr5_44002667_44003223	C3	EnhA	1	0	0	0	0	0	0	0	0	0	0	0	0	0
chr5_5136046_5136476	C3	EnhA	1	0	0	0	0	0	0	0	0	0	0	0	0	0
chr5_54872016_54872422	C2	EnhA	1	0	0	0	0	0	0	0	0	0	0	0	0	0
chr5_54897033_54897394	C2	EnhA	1	0	0	0	0	0	0	0	0	0	0	0	0	0
chr5_55325627_55326212	C4	EnhA	1	0	0	0	0	0	0	0	0	0	0	0	0	0
chr5_55964764_55965460	C4	EnhA	1	0	0	0	0	0	0	0	0	0	0	0	0	0
chr5_56059716_56060240	C2	EnhA	1	0	0	0	0	0	0	0	0	0	0	0	0	0
chr5_57484092_57484404	C2	EnhA	1	0	0	0	0	0	0	0	0	0	0	0	0	0
chr5_60474681_60475004	C3	EnhA	1	0	0	0	0	0	0	0	0	0	0	0	0	0
chr5_60916731_60917259	C4	EnhA	1	0	0	0	0	0	0	0	0	0	0	0	0	0
chr5_65942449_65942838	C2	EnhA	1	0	0	0	0	0	0	0	0	0	0	0	0	0
chr5_67111495_67112034	C2	EnhA	1	0	0	0	0	0	0	0	0	0	0	0	0	0
chr5_67322877_67323314	C2	EnhA	1	0	0	0	0	0	0	0	0	0	0	0	0	0
chr5_70897426_70897701	C1	EnhA	1	0	0	0	0	0	0	0	0	0	0	0	0	0
chr5_70976102_70976589	C3	EnhA	1	0	0	0	0	0	0	0	0	0	0	0	0	0
chr5_72131536_72132073	C3	EnhA	1	0	0	0	0	0	0	0	0	0	0	0	0	0
chr5_72926175_72926687	C4	EnhA	1	0	0	0	0	0	0	0	0	0	0	0	0	0
chr5_74333032_74333411	C2	EnhA	1	0	0	0	0	0	0	0	0	0	0	0	0	0
chr5_77157382_77157916	C3	EnhA	1	0	0	0	0	0	0	0	0	0	0	0	0	0
chr5_78489454_78489980	C4	EnhA	1	0	0	0	0	0	0	0	0	0	0	0	0	0
chr5_87246675_87247096	C1	EnhA	1	0	0	0	0	0	0	0	0	0	0	0	0	0
chr5_90462155_90462431	C3	EnhA	1	0	0	0	0	0	0	0	0	0	0	0	0	0
chr5_95048045_95048585	C3	EnhA	1	0	0	0	0	0	0	0	0	0	0	0	0	0
chr5_98937669_98938151	C2	EnhA	1	0	0	0	0	0	0	0	0	0	0	0	0	0
chr6_105876277_105876777	C3	EnhA	1	0	0	0	0	0	0	0	0	0	0	0	0	0
chr6_106582879_106583444	C4	EnhA	1	0	0	0	0	0	0	0	0	0	0	0	0	0
chr6_107199473_107199959	C3	EnhA	1	0	0	0	0	0	0	0	0	0	0	0	0	0
chr6_109005996_109006547	C2	EnhA	1	0	0	0	0	0	0	0	0	0	0	0	0	0
chr6_109028648_109029155	C4	EnhA	1	0	0	0	0	0	0	0	0	0	0	0	0	0
chr6_11046901_11047375	C3	EnhA	1	0	0	0	0	0	0	0	0	0	0	0	0	0
chr6_11053672_11054192	C3	EnhA	1	0	0	0	0	0	0	0	0	0	0	0	0	0
chr6_11067520_11068021	C3	EnhA	1	0	0	0	0	0	0	0	0	0	0	0	0	0
chr6_110830871_110831380	C3	EnhA	1	0	0	0	0	0	0	0	0	0	0	0	0	0
chr6_110876062_110876571	C4	EnhA	1	0	0	0	0	0	0	0	0	0	0	0	0	0
chr6_11390122_11390585	C3	EnhA	1	0	0	0	0	0	0	0	0	0	0	0	0	0
chr6_119767878_119768317	C3	EnhA	1	0	0	0	0	0	0	0	0	0	0	0	0	0
chr6_120004040_120004693	C4	EnhA	1	0	0	0	0	0	0	0	0	0	0	0	0	0
chr6_120288980_120289580	C3	EnhA	1	0	0	0	0	0	0	0	0	0	0	0	0	0
chr6_120462740_120463199	C4	EnhA	1	0	0	0	0	0	0	0	0	0	0	0	0	0
chr6_121508811_121509275	C3	EnhA	1	0	0	0	0	0	0	0	0	0	0	0	0	0
chr6_123412057_123412522	C3	EnhA	1	0	0	0	0	0	0	0	0	0	0	0	0	0
chr6_125905614_125906272	C4	EnhA	1	0	0	0	0	0	0	0	0	0	0	0	0	0
chr6_125906521_125907004	C3	EnhA	1	0	0	0	0	0	0	0	0	0	0	0	0	0
chr6_128919595_128920176	C3	EnhA	1	0	0	0	0	0	0	0	0	0	0	0	0	0
chr6_134438342_134438883	C3	EnhA	1	0	0	0	0	0	0	0	0	0	0	0	0	0
chr6_134850961_134851472	C3	EnhA	1	0	0	0	0	0	0	0	0	0	0	0	0	0
chr6_138903506_138904170	C4	EnhA	1	0	0	0	0	0	0	0	0	0	0	0	0	0
chr6_139757987_139758204	C1	EnhA	1	0	0	0	0	0	0	0	0	0	0	0	0	0
chr6_139870707_139871198	C3	EnhA	1	0	0	0	0	0	0	0	0	0	0	0	0	0
chr6_139909210_139909633	C3	EnhA	1	0	0	0	0	0	0	0	0	0	0	0	0	0
chr6_140201079_140201558	C4	EnhA	1	0	0	0	0	0	0	0	0	0	0	0	0	0
chr6_140298947_140299461	C3	EnhA	1	0	0	0	0	0	0	0	0	0	0	0	0	0
chr6_145508482_145508980	C3	EnhA	1	0	0	0	0	0	0	0	0	0	0	0	0	0
chr6_147199711_147200345	C2	EnhA	1	0	0	0	0	0	0	0	0	0	0	0	0	0
chr6_14733169_14733686	C4	EnhA	1	0	0	0	0	0	0	0	0	0	0	0	0	0
chr6_147402328_147402616	C1	EnhA	1	0	0	0	0	0	0	0	0	0	0	0	0	0
chr6_148628536_148629325	C3	EnhA	1	0	0	0	0	0	0	0	0	0	0	0	0	0
chr6_150663210_150663567	C2	EnhA	1	0	0	0	0	0	0	0	0	0	0	0	0	0
chr6_15221918_15222560	C4	EnhA	1	0	0	0	0	0	0	0	0	0	0	0	0	0
chr6_15456917_15457109	C1	EnhA	1	0	0	0	0	0	0	0	0	0	0	0	0	0
chr6_154614185_154614726	C3	EnhA	1	0	0	0	0	0	0	0	0	0	0	0	0	0
chr6_157148350_157148873	C4	EnhA	1	0	0	0	0	0	0	0	0	0	0	0	0	0
chr6_15817294_15817775	C3	EnhA	1	0	0	0	0	0	0	0	0	0	0	0	0	0
chr6_158470440_158470910	C4	EnhA	1	0	0	0	0	0	0	0	0	0	0	0	0	0
chr6_158886873_158887351	C3	EnhA	1	0	0	0	0	0	0	0	0	0	0	0	0	0
chr6_164235430_164235912	C3	EnhA	1	0	0	0	0	0	0	0	0	0	0	0	0	0
chr6_167363980_167364288	C3	EnhA	1	0	0	0	0	0	0	0	0	0	0	0	0	0
chr6_168151714_168152068	C3	EnhA	1	0	0	0	0	0	0	0	0	0	0	0	0	0
chr6_168791367_168791855	C4	EnhA	1	0	0	0	0	0	0	0	0	0	0	0	0	0
chr6_18055931_18056390	C3	EnhA	1	0	0	0	0	0	0	0	0	0	0	0	0	0
chr6_19026354_19026817	C3	EnhA	1	0	0	0	0	0	0	0	0	0	0	0	0	0
chr6_20200895_20201375	C4	EnhA	1	0	0	0	0	0	0	0	0	0	0	0	0	0
chr6_20210258_20210874	C3	EnhA	1	0	0	0	0	0	0	0	0	0	0	0	0	0
chr6_20877564_20877955	C3	EnhA	1	0	0	0	0	0	0	0	0	0	0	0	0	0
chr6_21022518_21022962	C2	EnhA	1	0	0	0	0	0	0	0	0	0	0	0	0	0
chr6_21738673_21739442	C4	EnhA	1	0	0	0	0	0	0	0	0	0	0	0	0	0
chr6_23074500_23074984	C3	EnhA	1	0	0	0	0	0	0	0	0	0	0	0	0	0
chr6_24324179_24324552	C2	EnhA	1	0	0	0	0	0	0	0	0	0	0	0	0	0
chr6_26296098_26296446	C3	EnhA	1	0	0	0	0	0	0	0	0	0	0	0	0	0
chr6_30758597_30759093	C2	EnhA	1	0	0	0	0	0	0	0	0	0	0	0	0	0
chr6_32534561_32535118	C4	EnhA	1	0	0	0	0	0	0	0	0	0	0	0	0	0
chr6_33684948_33685432	C3	EnhA	1	0	0	0	0	0	0	0	0	0	0	0	0	0
chr6_35153044_35153493	C3	EnhA	1	0	0	0	0	0	0	0	0	0	0	0	0	0
chr6_35750178_35750539	C3	EnhA	1	0	0	0	0	0	0	0	0	0	0	0	0	0
chr6_37071034_37071402	C3	EnhA	1	0	0	0	0	0	0	0	0	0	0	0	0	0
chr6_38229373_38230125	C4	EnhA	1	0	0	0	0	0	0	0	0	0	0	0	0	0
chr6_38760073_38760480	C3	EnhA	1	0	0	0	0	0	0	0	0	0	0	0	0	0
chr6_39237653_39238161	C4	EnhA	1	0	0	0	0	0	0	0	0	0	0	0	0	0
chr6_39242471_39242991	C2	EnhA	1	0	0	0	0	0	0	0	0	0	0	0	0	0
chr6_41427393_41427867	C3	EnhA	1	0	0	0	0	0	0	0	0	0	0	0	0	0
chr6_42096860_42097302	C4	EnhA	1	0	0	0	0	0	0	0	0	0	0	0	0	0
chr6_4357869_4358209	C3	EnhA	1	0	0	0	0	0	0	0	0	0	0	0	0	0
chr6_43772309_43772720	C2	EnhA	1	0	0	0	0	0	0	0	0	0	0	0	0	0
chr6_44026144_44026624	C2	EnhA	1	0	0	0	0	0	0	0	0	0	0	0	0	0
chr6_44628945_44629421	C3	EnhA	1	0	0	0	0	0	0	0	0	0	0	0	0	0
chr6_4489769_4490212	C3	EnhA	1	0	0	0	0	0	0	0	0	0	0	0	0	0
chr6_45522376_45522792	C3	EnhA	1	0	0	0	0	0	0	0	0	0	0	0	0	0
chr6_49508230_49508667	C1	EnhA	1	0	0	0	0	0	0	0	0	0	0	0	0	0
chr6_55623408_55623582	C1	EnhA	1	0	0	0	0	0	0	0	0	0	0	0	0	0
chr6_67796117_67796774	C3	EnhA	1	0	0	0	0	0	0	0	0	0	0	0	0	0
chr6_7062655_7063021	C2	EnhA	1	0	0	0	0	0	0	0	0	0	0	0	0	0
chr6_73738075_73738462	C3	EnhA	1	0	0	0	0	0	0	0	0	0	0	0	0	0
chr6_7480197_7480579	C2	EnhA	1	0	0	0	0	0	0	0	0	0	0	0	0	0
chr6_76123054_76123433	C2	EnhA	1	0	0	0	0	0	0	0	0	0	0	0	0	0
chr6_7969585_7970195	C3	EnhA	1	0	0	0	0	0	0	0	0	0	0	0	0	0
chr6_82526055_82526601	C3	EnhA	1	0	0	0	0	0	0	0	0	0	0	0	0	0
chr6_87487460_87488146	C4	EnhA	1	0	0	0	0	0	0	0	0	0	0	0	0	0
chr6_88283823_88284293	C3	EnhA	1	0	0	0	0	0	0	0	0	0	0	0	0	0
chr6_93875670_93876134	C3	EnhA	1	0	0	0	0	0	0	0	0	0	0	0	0	0
chr7_101343675_101344035	C3	EnhA	1	0	0	0	0	0	0	0	0	0	0	0	0	0
chr7_101588066_101588737	C3	EnhA	1	0	0	0	0	0	0	0	0	0	0	0	0	0
chr7_101616242_101616839	C4	EnhA	1	0	0	0	0	0	0	0	0	0	0	0	0	0
chr7_101957680_101958126	C4	EnhA	1	0	0	0	0	0	0	0	0	0	0	0	0	0
chr7_104956993_104957378	C1	EnhA	1	0	0	0	0	0	0	0	0	0	0	0	0	0
chr7_105280235_105280851	C3	EnhA	1	0	0	0	0	0	0	0	0	0	0	0	0	0
chr7_105649672_105650166	C4	EnhA	1	0	0	0	0	0	0	0	0	0	0	0	0	0
chr7_106874373_106874772	C2	EnhA	1	0	0	0	0	0	0	0	0	0	0	0	0	0
chr7_107592191_107592604	C3	EnhA	1	0	0	0	0	0	0	0	0	0	0	0	0	0
chr7_107731719_107732086	C1	EnhA	1	0	0	0	0	0	0	0	0	0	0	0	0	0
chr7_112921268_112921908	C2	EnhA	1	0	0	0	0	0	0	0	0	0	0	0	0	0
chr7_11301024_11301528	C4	EnhA	1	0	0	0	0	0	0	0	0	0	0	0	0	0
chr7_1139235_1139648	C3	EnhA	1	0	0	0	0	0	0	0	0	0	0	0	0	0
chr7_115957201_115957661	C2	EnhA	1	0	0	0	0	0	0	0	0	0	0	0	0	0
chr7_116066412_116066957	C3	EnhA	1	0	0	0	0	0	0	0	0	0	0	0	0	0
chr7_128071250_128071731	C4	EnhA	1	0	0	0	0	0	0	0	0	0	0	0	0	0
chr7_129041216_129041581	C3	EnhA	1	0	0	0	0	0	0	0	0	0	0	0	0	0
chr7_131311357_131311857	C4	EnhA	1	0	0	0	0	0	0	0	0	0	0	0	0	0
chr7_131899196_131899654	C3	EnhA	1	0	0	0	0	0	0	0	0	0	0	0	0	0
chr7_132514433_132514901	C2	EnhA	1	0	0	0	0	0	0	0	0	0	0	0	0	0
chr7_13317562_13318008	C2	EnhA	1	0	0	0	0	0	0	0	0	0	0	0	0	0
chr7_137638496_137639105	C3	EnhA	1	0	0	0	0	0	0	0	0	0	0	0	0	0
chr7_137663884_137664254	C4	EnhA	1	0	0	0	0	0	0	0	0	0	0	0	0	0
chr7_140010031_140010527	C4	EnhA	1	0	0	0	0	0	0	0	0	0	0	0	0	0
chr7_140096205_140096684	C2	EnhA	1	0	0	0	0	0	0	0	0	0	0	0	0	0
chr7_140672845_140673196	C3	EnhA	1	0	0	0	0	0	0	0	0	0	0	0	0	0
chr7_140692257_140692749	C4	EnhA	1	0	0	0	0	0	0	0	0	0	0	0	0	0
chr7_144474330_144474812	C2	EnhA	1	0	0	0	0	0	0	0	0	0	0	0	0	0
chr7_151391850_151392317	C4	EnhA	1	0	0	0	0	0	0	0	0	0	0	0	0	0
chr7_151553586_151554126	C4	EnhA	1	0	0	0	0	0	0	0	0	0	0	0	0	0
chr7_152396262_152396930	C4	EnhA	1	0	0	0	0	0	0	0	0	0	0	0	0	0
chr7_155659950_155660383	C3	EnhA	1	0	0	0	0	0	0	0	0	0	0	0	0	0
chr7_156308784_156309264	C4	EnhA	1	0	0	0	0	0	0	0	0	0	0	0	0	0
chr7_157916415_157916840	C3	EnhA	1	0	0	0	0	0	0	0	0	0	0	0	0	0
chr7_158805839_158806394	C3	EnhA	1	0	0	0	0	0	0	0	0	0	0	0	0	0
chr7_17060792_17061141	C2	EnhA	1	0	0	0	0	0	0	0	0	0	0	0	0	0
chr7_2103188_2103688	C3	EnhA	1	0	0	0	0	0	0	0	0	0	0	0	0	0
chr7_26403424_26403851	C4	EnhA	1	0	0	0	0	0	0	0	0	0	0	0	0	0
chr7_26692589_26693089	C3	EnhA	1	0	0	0	0	0	0	0	0	0	0	0	0	0
chr7_27317169_27317625	C4	EnhA	1	0	0	0	0	0	0	0	0	0	0	0	0	0
chr7_29645894_29646440	C2	EnhA	1	0	0	0	0	0	0	0	0	0	0	0	0	0
chr7_30817863_30818146	C1	EnhA	1	0	0	0	0	0	0	0	0	0	0	0	0	0
chr7_32772603_32772786	C2	EnhA	1	0	0	0	0	0	0	0	0	0	0	0	0	0
chr7_34076506_34077083	C4	EnhA	1	0	0	0	0	0	0	0	0	0	0	0	0	0
chr7_34787787_34788328	C4	EnhA	1	0	0	0	0	0	0	0	0	0	0	0	0	0
chr7_35065261_35065727	C3	EnhA	1	0	0	0	0	0	0	0	0	0	0	0	0	0
chr7_41612577_41613094	C3	EnhA	1	0	0	0	0	0	0	0	0	0	0	0	0	0
chr7_42872219_42872651	C2	EnhA	1	0	0	0	0	0	0	0	0	0	0	0	0	0
chr7_43280036_43280536	C3	EnhA	1	0	0	0	0	0	0	0	0	0	0	0	0	0
chr7_45387343_45388092	C3	EnhA	1	0	0	0	0	0	0	0	0	0	0	0	0	0
chr7_46926148_46926576	C4	EnhA	1	0	0	0	0	0	0	0	0	0	0	0	0	0
chr7_55601867_55602205	C3	EnhA	1	0	0	0	0	0	0	0	0	0	0	0	0	0
chr7_6425179_6425704	C3	EnhA	1	0	0	0	0	0	0	0	0	0	0	0	0	0
chr7_65478787_65479244	C4	EnhA	1	0	0	0	0	0	0	0	0	0	0	0	0	0
chr7_66213878_66214263	C3	EnhA	1	0	0	0	0	0	0	0	0	0	0	0	0	0
chr7_7361177_7361764	C2	EnhA	1	0	0	0	0	0	0	0	0	0	0	0	0	0
chr7_7394325_7394739	C3	EnhA	1	0	0	0	0	0	0	0	0	0	0	0	0	0
chr7_7950970_7951447	C3	EnhA	1	0	0	0	0	0	0	0	0	0	0	0	0	0
chr7_80193275_80193783	C3	EnhA	1	0	0	0	0	0	0	0	0	0	0	0	0	0
chr7_80788717_80789034	C2	EnhA	1	0	0	0	0	0	0	0	0	0	0	0	0	0
chr7_8255611_8255974	C2	EnhA	1	0	0	0	0	0	0	0	0	0	0	0	0	0
chr7_84158642_84159093	C4	EnhA	1	0	0	0	0	0	0	0	0	0	0	0	0	0
chr7_84165376_84166145	C4	EnhA	1	0	0	0	0	0	0	0	0	0	0	0	0	0
chr7_87044263_87044645	C3	EnhA	1	0	0	0	0	0	0	0	0	0	0	0	0	0
chr7_88753185_88753705	C3	EnhA	1	0	0	0	0	0	0	0	0	0	0	0	0	0
chr7_91388492_91388883	C3	EnhA	1	0	0	0	0	0	0	0	0	0	0	0	0	0
chr7_93180975_93181808	C3	EnhA	1	0	0	0	0	0	0	0	0	0	0	0	0	0
chr7_97983791_97984207	C3	EnhA	1	0	0	0	0	0	0	0	0	0	0	0	0	0
chr7_98424252_98424688	C4	EnhA	1	0	0	0	0	0	0	0	0	0	0	0	0	0
chr7_99601522_99601902	C3	EnhA	1	0	0	0	0	0	0	0	0	0	0	0	0	0
chr8_100718021_100718460	C2	EnhA	1	0	0	0	0	0	0	0	0	0	0	0	0	0
chr8_100830576_100831029	C2	EnhA	1	0	0	0	0	0	0	0	0	0	0	0	0	0
chr8_100917115_100918130	C3	EnhA	1	0	0	0	0	0	0	0	0	0	0	0	0	0
chr8_101019444_101019812	C2	EnhA	1	0	0	0	0	0	0	0	0	0	0	0	0	0
chr8_101484360_101484768	C2	EnhA	1	0	0	0	0	0	0	0	0	0	0	0	0	0
chr8_101499927_101500459	C2	EnhA	1	0	0	0	0	0	0	0	0	0	0	0	0	0
chr8_101758450_101759040	C2	EnhA	1	0	0	0	0	0	0	0	0	0	0	0	0	0
chr8_102089912_102090160	C2	EnhA	1	0	0	0	0	0	0	0	0	0	0	0	0	0
chr8_102132744_102133404	C3	EnhA	1	0	0	0	0	0	0	0	0	0	0	0	0	0
chr8_103597328_103597630	C1	EnhA	1	0	0	0	0	0	0	0	0	0	0	0	0	0
chr8_107636150_107636703	C2	EnhA	1	0	0	0	0	0	0	0	0	0	0	0	0	0
chr8_109678929_109679595	C2	EnhA	1	0	0	0	0	0	0	0	0	0	0	0	0	0
chr8_110618755_110619224	C2	EnhA	1	0	0	0	0	0	0	0	0	0	0	0	0	0
chr8_111563321_111563505	C1	EnhA	1	0	0	0	0	0	0	0	0	0	0	0	0	0
chr8_111669328_111669673	C2	EnhA	1	0	0	0	0	0	0	0	0	0	0	0	0	0
chr8_112126402_112126784	C3	EnhA	1	0	0	0	0	0	0	0	0	0	0	0	0	0
chr8_112164714_112165166	C2	EnhA	1	0	0	0	0	0	0	0	0	0	0	0	0	0
chr8_116206666_116207154	C2	EnhA	1	0	0	0	0	0	0	0	0	0	0	0	0	0
chr8_116947091_116947460	C2	EnhA	1	0	0	0	0	0	0	0	0	0	0	0	0	0
chr8_117010393_117010894	C3	EnhA	1	0	0	0	0	0	0	0	0	0	0	0	0	0
chr8_117812617_117812994	C2	EnhA	1	0	0	0	0	0	0	0	0	0	0	0	0	0
chr8_122444583_122445093	C3	EnhA	1	0	0	0	0	0	0	0	0	0	0	0	0	0
chr8_122788525_122788980	C3	EnhA	1	0	0	0	0	0	0	0	0	0	0	0	0	0
chr8_123858254_123858753	C3	EnhA	1	0	0	0	0	0	0	0	0	0	0	0	0	0
chr8_124575708_124576628	C2	EnhA	1	0	0	0	0	0	0	0	0	0	0	0	0	0
chr8_124592391_124592712	C1	EnhA	1	0	0	0	0	0	0	0	0	0	0	0	0	0
chr8_124608847_124609195	C2	EnhA	1	0	0	0	0	0	0	0	0	0	0	0	0	0
chr8_125867451_125868081	C2	EnhA	1	0	0	0	0	0	0	0	0	0	0	0	0	0
chr8_126606166_126606553	C2	EnhA	1	0	0	0	0	0	0	0	0	0	0	0	0	0
chr8_130463019_130463528	C4	EnhA	1	0	0	0	0	0	0	0	0	0	0	0	0	0
chr8_134734926_134735620	C3	EnhA	1	0	0	0	0	0	0	0	0	0	0	0	0	0
chr8_135746903_135747405	C4	EnhA	1	0	0	0	0	0	0	0	0	0	0	0	0	0
chr8_139957205_139957652	C3	EnhA	1	0	0	0	0	0	0	0	0	0	0	0	0	0
chr8_140770765_140771145	C3	EnhA	1	0	0	0	0	0	0	0	0	0	0	0	0	0
chr8_17609406_17609749	C2	EnhA	1	0	0	0	0	0	0	0	0	0	0	0	0	0
chr8_17638251_17638661	C3	EnhA	1	0	0	0	0	0	0	0	0	0	0	0	0	0
chr8_17660791_17661107	C2	EnhA	1	0	0	0	0	0	0	0	0	0	0	0	0	0
chr8_26165504_26165898	C3	EnhA	1	0	0	0	0	0	0	0	0	0	0	0	0	0
chr8_27730129_27730487	C2	EnhA	1	0	0	0	0	0	0	0	0	0	0	0	0	0
chr8_28005173_28005621	C4	EnhA	1	0	0	0	0	0	0	0	0	0	0	0	0	0
chr8_28005707_28006101	C2	EnhA	1	0	0	0	0	0	0	0	0	0	0	0	0	0
chr8_29140394_29140828	C3	EnhA	1	0	0	0	0	0	0	0	0	0	0	0	0	0
chr8_29412958_29413458	C4	EnhA	1	0	0	0	0	0	0	0	0	0	0	0	0	0
chr8_29437247_29437745	C4	EnhA	1	0	0	0	0	0	0	0	0	0	0	0	0	0
chr8_30388852_30389352	C3	EnhA	1	0	0	0	0	0	0	0	0	0	0	0	0	0
chr8_33102461_33102994	C4	EnhA	1	0	0	0	0	0	0	0	0	0	0	0	0	0
chr8_36967403_36967698	C2	EnhA	1	0	0	0	0	0	0	0	0	0	0	0	0	0
chr8_37424460_37424922	C3	EnhA	1	0	0	0	0	0	0	0	0	0	0	0	0	0
chr8_50708045_50708356	C3	EnhA	1	0	0	0	0	0	0	0	0	0	0	0	0	0
chr8_58991535_58991879	C3	EnhA	1	0	0	0	0	0	0	0	0	0	0	0	0	0
chr8_644149_644753	C3	EnhA	1	0	0	0	0	0	0	0	0	0	0	0	0	0
chr8_66938733_66939110	C3	EnhA	1	0	0	0	0	0	0	0	0	0	0	0	0	0
chr8_67036198_67036687	C3	EnhA	1	0	0	0	0	0	0	0	0	0	0	0	0	0
chr8_68293161_68293636	C3	EnhA	1	0	0	0	0	0	0	0	0	0	0	0	0	0
chr8_68649558_68650032	C3	EnhA	1	0	0	0	0	0	0	0	0	0	0	0	0	0
chr8_68660515_68660797	C1	EnhA	1	0	0	0	0	0	0	0	0	0	0	0	0	0
chr8_69938039_69938399	C3	EnhA	1	0	0	0	0	0	0	0	0	0	0	0	0	0
chr8_8146577_8147099	C4	EnhA	1	0	0	0	0	0	0	0	0	0	0	0	0	0
chr8_87159271_87159675	C2	EnhA	1	0	0	0	0	0	0	0	0	0	0	0	0	0
chr8_88674733_88675385	C2	EnhA	1	0	0	0	0	0	0	0	0	0	0	0	0	0
chr8_94130729_94131331	C2	EnhA	1	0	0	0	0	0	0	0	0	0	0	0	0	0
chr8_94172337_94172888	C2	EnhA	1	0	0	0	0	0	0	0	0	0	0	0	0	0
chr8_94205648_94206186	C2	EnhA	1	0	0	0	0	0	0	0	0	0	0	0	0	0
chr8_94233425_94233959	C3	EnhA	1	0	0	0	0	0	0	0	0	0	0	0	0	0
chr8_94417107_94417530	C2	EnhA	1	0	0	0	0	0	0	0	0	0	0	0	0	0
chr8_95049584_95050094	C3	EnhA	1	0	0	0	0	0	0	0	0	0	0	0	0	0
chr8_95168223_95168921	C2	EnhA	1	0	0	0	0	0	0	0	0	0	0	0	0	0
chr8_95176905_95177356	C2	EnhA	1	0	0	0	0	0	0	0	0	0	0	0	0	0
chr8_96237634_96238132	C3	EnhA	1	0	0	0	0	0	0	0	0	0	0	0	0	0
chr8_97958004_97958490	C2	EnhA	1	0	0	0	0	0	0	0	0	0	0	0	0	0
chr8_98278516_98279013	C3	EnhA	1	0	0	0	0	0	0	0	0	0	0	0	0	0
chr8_99794264_99794595	C2	EnhA	1	0	0	0	0	0	0	0	0	0	0	0	0	0
chr9_110005911_110006555	C3	EnhA	1	0	0	0	0	0	0	0	0	0	0	0	0	0
chr9_110303791_110304289	C4	EnhA	1	0	0	0	0	0	0	0	0	0	0	0	0	0
chr9_110517511_110517951	C3	EnhA	1	0	0	0	0	0	0	0	0	0	0	0	0	0
chr9_112851939_112852452	C3	EnhA	1	0	0	0	0	0	0	0	0	0	0	0	0	0
chr9_114601680_114602150	C3	EnhA	1	0	0	0	0	0	0	0	0	0	0	0	0	0
chr9_114795820_114796185	C2	EnhA	1	0	0	0	0	0	0	0	0	0	0	0	0	0
chr9_115147068_115147555	C4	EnhA	1	0	0	0	0	0	0	0	0	0	0	0	0	0
chr9_117154935_117155282	C3	EnhA	1	0	0	0	0	0	0	0	0	0	0	0	0	0
chr9_117320271_117321118	C4	EnhA	1	0	0	0	0	0	0	0	0	0	0	0	0	0
chr9_117670323_117670924	C4	EnhA	1	0	0	0	0	0	0	0	0	0	0	0	0	0
chr9_128070889_128071378	C4	EnhA	1	0	0	0	0	0	0	0	0	0	0	0	0	0
chr9_128213251_128213800	C3	EnhA	1	0	0	0	0	0	0	0	0	0	0	0	0	0
chr9_128356440_128356943	C2	EnhA	1	0	0	0	0	0	0	0	0	0	0	0	0	0
chr9_130000113_130000543	C4	EnhA	1	0	0	0	0	0	0	0	0	0	0	0	0	0
chr9_130789027_130789647	C4	EnhA	1	0	0	0	0	0	0	0	0	0	0	0	0	0
chr9_130809409_130809862	C4	EnhA	1	0	0	0	0	0	0	0	0	0	0	0	0	0
chr9_130820311_130820742	C3	EnhA	1	0	0	0	0	0	0	0	0	0	0	0	0	0
chr9_13094216_13094756	C4	EnhA	1	0	0	0	0	0	0	0	0	0	0	0	0	0
chr9_131955856_131956382	C3	EnhA	1	0	0	0	0	0	0	0	0	0	0	0	0	0
chr9_132239033_132239428	C3	EnhA	1	0	0	0	0	0	0	0	0	0	0	0	0	0
chr9_133463800_133464300	C3	EnhA	1	0	0	0	0	0	0	0	0	0	0	0	0	0
chr9_136253159_136253574	C3	EnhA	1	0	0	0	0	0	0	0	0	0	0	0	0	0
chr9_14251232_14251872	C3	EnhA	1	0	0	0	0	0	0	0	0	0	0	0	0	0
chr9_14326363_14326599	C2	EnhA	1	0	0	0	0	0	0	0	0	0	0	0	0	0
chr9_15242037_15242291	C1	EnhA	1	0	0	0	0	0	0	0	0	0	0	0	0	0
chr9_20634315_20634705	C3	EnhA	1	0	0	0	0	0	0	0	0	0	0	0	0	0
chr9_32604220_32604745	C3	EnhA	1	0	0	0	0	0	0	0	0	0	0	0	0	0
chr9_33374740_33375145	C4	EnhA	1	0	0	0	0	0	0	0	0	0	0	0	0	0
chr9_35669424_35669778	C2	EnhA	1	0	0	0	0	0	0	0	0	0	0	0	0	0
chr9_37953524_37954355	C3	EnhA	1	0	0	0	0	0	0	0	0	0	0	0	0	0
chr9_4293582_4294026	C3	EnhA	1	0	0	0	0	0	0	0	0	0	0	0	0	0
chr9_4507545_4508211	C4	EnhA	1	0	0	0	0	0	0	0	0	0	0	0	0	0
chr9_71908043_71908449	C3	EnhA	1	0	0	0	0	0	0	0	0	0	0	0	0	0
chr9_73092948_73093339	C3	EnhA	1	0	0	0	0	0	0	0	0	0	0	0	0	0
chr9_74398084_74398633	C4	EnhA	1	0	0	0	0	0	0	0	0	0	0	0	0	0
chr9_77715903_77716468	C4	EnhA	1	0	0	0	0	0	0	0	0	0	0	0	0	0
chr9_80204086_80204757	C2	EnhA	1	0	0	0	0	0	0	0	0	0	0	0	0	0
chr9_80211706_80212332	C3	EnhA	1	0	0	0	0	0	0	0	0	0	0	0	0	0
chr9_82104507_82104971	C3	EnhA	1	0	0	0	0	0	0	0	0	0	0	0	0	0
chr9_83097163_83097625	C3	EnhA	1	0	0	0	0	0	0	0	0	0	0	0	0	0
chr9_84271604_84272123	C3	EnhA	1	0	0	0	0	0	0	0	0	0	0	0	0	0
chr9_84278219_84278712	C3	EnhA	1	0	0	0	0	0	0	0	0	0	0	0	0	0
chr9_85146784_85147138	C3	EnhA	1	0	0	0	0	0	0	0	0	0	0	0	0	0
chr9_85554402_85554777	C3	EnhA	1	0	0	0	0	0	0	0	0	0	0	0	0	0
chr9_85656592_85657078	C3	EnhA	1	0	0	0	0	0	0	0	0	0	0	0	0	0
chr9_86047028_86047602	C4	EnhA	1	0	0	0	0	0	0	0	0	0	0	0	0	0
chr9_90117190_90117700	C3	EnhA	1	0	0	0	0	0	0	0	0	0	0	0	0	0
chr9_90959325_90959879	C4	EnhA	1	0	0	0	0	0	0	0	0	0	0	0	0	0
chr9_92055797_92056144	C1	EnhA	1	0	0	0	0	0	0	0	0	0	0	0	0	0
chr9_92284186_92284657	C4	EnhA	1	0	0	0	0	0	0	0	0	0	0	0	0	0
chr9_93697379_93697921	C3	EnhA	1	0	0	0	0	0	0	0	0	0	0	0	0	0
chr9_93720438_93721359	C3	EnhA	1	0	0	0	0	0	0	0	0	0	0	0	0	0
chr9_94181468_94181837	C2	EnhA	1	0	0	0	0	0	0	0	0	0	0	0	0	0
chr9_94914157_94914787	C3	EnhA	1	0	0	0	0	0	0	0	0	0	0	0	0	0
chr9_95380833_95381407	C3	EnhA	1	0	0	0	0	0	0	0	0	0	0	0	0	0
chr9_95529580_95530042	C2	EnhA	1	0	0	0	0	0	0	0	0	0	0	0	0	0
chr9_95750615_95751196	C3	EnhA	1	0	0	0	0	0	0	0	0	0	0	0	0	0
chr9_95834406_95834907	C3	EnhA	1	0	0	0	0	0	0	0	0	0	0	0	0	0
chrX_100000803_100001546	C3	EnhA	1	0	0	0	0	0	0	0	0	0	0	0	0	0
chrX_104217352_104217838	C4	EnhA	1	0	0	0	0	0	0	0	0	0	0	0	0	0
chrX_105545503_105545883	C3	EnhA	1	0	0	0	0	0	0	0	0	0	0	0	0	0
chrX_106968935_106969454	C3	EnhA	1	0	0	0	0	0	0	0	0	0	0	0	0	0
chrX_109416323_109416821	C4	EnhA	1	0	0	0	0	0	0	0	0	0	0	0	0	0
chrX_115074822_115075278	C3	EnhA	1	0	0	0	0	0	0	0	0	0	0	0	0	0
chrX_118228275_118228742	C3	EnhA	1	0	0	0	0	0	0	0	0	0	0	0	0	0
chrX_122937303_122937862	C3	EnhA	1	0	0	0	0	0	0	0	0	0	0	0	0	0
chrX_131303641_131303839	C1	EnhA	1	0	0	0	0	0	0	0	0	0	0	0	0	0
chrX_133792467_133792932	C1	EnhA	1	0	0	0	0	0	0	0	0	0	0	0	0	0
chrX_135165422_135166056	C3	EnhA	1	0	0	0	0	0	0	0	0	0	0	0	0	0
chrX_139574358_139574895	C3	EnhA	1	0	0	0	0	0	0	0	0	0	0	0	0	0
chrX_142020573_142021270	C2	EnhA	1	0	0	0	0	0	0	0	0	0	0	0	0	0
chrX_149209311_149209890	C3	EnhA	1	0	0	0	0	0	0	0	0	0	0	0	0	0
chrX_149461608_149462126	C3	EnhA	1	0	0	0	0	0	0	0	0	0	0	0	0	0
chrX_153386648_153386988	C3	EnhA	1	0	0	0	0	0	0	0	0	0	0	0	0	0
chrX_153877852_153878343	C4	EnhA	1	0	0	0	0	0	0	0	0	0	0	0	0	0
chrX_154216249_154216765	C3	EnhA	1	0	0	0	0	0	0	0	0	0	0	0	0	0
chrX_16623258_16623704	C4	EnhA	1	0	0	0	0	0	0	0	0	0	0	0	0	0
chrX_16635381_16636008	C3	EnhA	1	0	0	0	0	0	0	0	0	0	0	0	0	0
chrX_18849843_18850170	C3	EnhA	1	0	0	0	0	0	0	0	0	0	0	0	0	0
chrX_22135257_22135671	C3	EnhA	1	0	0	0	0	0	0	0	0	0	0	0	0	0
chrX_23520060_23520496	C3	EnhA	1	0	0	0	0	0	0	0	0	0	0	0	0	0
chrX_24208563_24208960	C3	EnhA	1	0	0	0	0	0	0	0	0	0	0	0	0	0
chrX_39754416_39754844	C4	EnhA	1	0	0	0	0	0	0	0	0	0	0	0	0	0
chrX_39843044_39843404	C2	EnhA	1	0	0	0	0	0	0	0	0	0	0	0	0	0
chrX_40377312_40377745	C3	EnhA	1	0	0	0	0	0	0	0	0	0	0	0	0	0
chrX_40436679_40437099	C3	EnhA	1	0	0	0	0	0	0	0	0	0	0	0	0	0
chrX_43553124_43553684	C4	EnhA	1	0	0	0	0	0	0	0	0	0	0	0	0	0
chrX_5320572_5320969	C3	EnhA	1	0	0	0	0	0	0	0	0	0	0	0	0	0
chrX_54722537_54723088	C3	EnhA	1	0	0	0	0	0	0	0	0	0	0	0	0	0
chrX_7050374_7050805	C3	EnhA	1	0	0	0	0	0	0	0	0	0	0	0	0	0
chrX_82068703_82069122	C3	EnhA	1	0	0	0	0	0	0	0	0	0	0	0	0	0
chrX_84612842_84613225	C3	EnhA	1	0	0	0	0	0	0	0	0	0	0	0	0	0
chrX_95662119_95662413	C2	EnhA	1	0	0	0	0	0	0	0	0	0	0	0	0	0
chrX_9778139_9778621	C3	EnhA	1	0	0	0	0	0	0	0	0	0	0	0	0	0
chr1_109680531_109681240	C3	EnhT	0	1	0	0	0	0	0	0	0	0	0	0	0	0
chr1_109693782_109694302	C3	EnhT	0	1	0	0	0	0	0	0	0	0	0	0	0	0
chr1_109694770_109695256	C2	EnhT	0	1	0	0	0	0	0	0	0	0	0	0	0	0
chr1_109782371_109783208	C4	EnhT	0	1	0	0	0	0	0	0	0	0	0	0	0	0
chr1_109788744_109789352	C4	EnhT	0	1	0	0	0	0	0	0	0	0	0	0	0	0
chr1_112051268_112051535	C2	EnhT	0	1	0	0	0	0	0	0	0	0	0	0	0	0
chr1_116207920_116208408	C2	EnhT	0	1	0	0	0	0	0	0	0	0	0	0	0	0
chr1_116255551_116256148	C4	EnhT	0	1	0	0	0	0	0	0	0	0	0	0	0	0
chr1_116257022_116257741	C3	EnhT	0	1	0	0	0	0	0	0	0	0	0	0	0	0
chr1_116495196_116495863	C2	EnhT	0	1	0	0	0	0	0	0	0	0	0	0	0	0
chr1_117811423_117811992	C4	EnhT	0	1	0	0	0	0	0	0	0	0	0	0	0	0
chr1_145726341_145727047	C3	EnhT	0	1	0	0	0	0	0	0	0	0	0	0	0	0
chr1_151554449_151554959	C3	EnhT	0	1	0	0	0	0	0	0	0	0	0	0	0	0
chr1_156586221_156586686	C3	EnhT	0	1	0	0	0	0	0	0	0	0	0	0	0	0
chr1_1608180_1608316	C3	EnhT	0	1	0	0	0	0	0	0	0	0	0	0	0	0
chr1_162129155_162129676	C3	EnhT	0	1	0	0	0	0	0	0	0	0	0	0	0	0
chr1_164559964_164560131	C1	EnhT	0	1	0	0	0	0	0	0	0	0	0	0	0	0
chr1_164717472_164718223	C4	EnhT	0	1	0	0	0	0	0	0	0	0	0	0	0	0
chr1_168876181_168876829	C4	EnhT	0	1	0	0	0	0	0	0	0	0	0	0	0	0
chr1_1690393_1690759	C2	EnhT	0	1	0	0	0	0	0	0	0	0	0	0	0	0
chr1_169498502_169499044	C3	EnhT	0	1	0	0	0	0	0	0	0	0	0	0	0	0
chr1_177417775_177418372	C4	EnhT	0	1	0	0	0	0	0	0	0	0	0	0	0	0
chr1_177540796_177541317	C3	EnhT	0	1	0	0	0	0	0	0	0	0	0	0	0	0
chr1_177554671_177555237	C3	EnhT	0	1	0	0	0	0	0	0	0	0	0	0	0	0
chr1_180136932_180137476	C4	EnhT	0	1	0	0	0	0	0	0	0	0	0	0	0	0
chr1_181086661_181087102	C2	EnhT	0	1	0	0	0	0	0	0	0	0	0	0	0	0
chr1_181096008_181096541	C4	EnhT	0	1	0	0	0	0	0	0	0	0	0	0	0	0
chr1_184125596_184125917	C2	EnhT	0	1	0	0	0	0	0	0	0	0	0	0	0	0
chr1_184377666_184378060	C2	EnhT	0	1	0	0	0	0	0	0	0	0	0	0	0	0
chr1_186121713_186122545	C3	EnhT	0	1	0	0	0	0	0	0	0	0	0	0	0	0
chr1_191122131_191122555	C3	EnhT	0	1	0	0	0	0	0	0	0	0	0	0	0	0
chr1_201322156_201322901	C4	EnhT	0	1	0	0	0	0	0	0	0	0	0	0	0	0
chr1_201992142_201992642	C4	EnhT	0	1	0	0	0	0	0	0	0	0	0	0	0	0
chr1_202025973_202026492	C3	EnhT	0	1	0	0	0	0	0	0	0	0	0	0	0	0
chr1_202027244_202028144	C4	EnhT	0	1	0	0	0	0	0	0	0	0	0	0	0	0
chr1_202075431_202075915	C4	EnhT	0	1	0	0	0	0	0	0	0	0	0	0	0	0
chr1_202081896_202082434	C4	EnhT	0	1	0	0	0	0	0	0	0	0	0	0	0	0
chr1_202101605_202102105	C4	EnhT	0	1	0	0	0	0	0	0	0	0	0	0	0	0
chr1_203058210_203058983	C4	EnhT	0	1	0	0	0	0	0	0	0	0	0	0	0	0
chr1_204349502_204350053	C4	EnhT	0	1	0	0	0	0	0	0	0	0	0	0	0	0
chr1_205673130_205673441	C1	EnhT	0	1	0	0	0	0	0	0	0	0	0	0	0	0
chr1_206862235_206862600	C4	EnhT	0	1	0	0	0	0	0	0	0	0	0	0	0	0
chr1_207071973_207072139	C2	EnhT	0	1	0	0	0	0	0	0	0	0	0	0	0	0
chr1_207074659_207074969	C2	EnhT	0	1	0	0	0	0	0	0	0	0	0	0	0	0
chr1_207076849_207077553	C4	EnhT	0	1	0	0	0	0	0	0	0	0	0	0	0	0
chr1_21578350_21578765	C4	EnhT	0	1	0	0	0	0	0	0	0	0	0	0	0	0
chr1_217730179_217730560	C3	EnhT	0	1	0	0	0	0	0	0	0	0	0	0	0	0
chr1_235011971_235012617	C4	EnhT	0	1	0	0	0	0	0	0	0	0	0	0	0	0
chr1_235098839_235099638	C4	EnhT	0	1	0	0	0	0	0	0	0	0	0	0	0	0
chr1_24345266_24345721	C1	EnhT	0	1	0	0	0	0	0	0	0	0	0	0	0	0
chr1_32798372_32798745	C4	EnhT	0	1	0	0	0	0	0	0	0	0	0	0	0	0
chr1_3398817_3399163	C3	EnhT	0	1	0	0	0	0	0	0	0	0	0	0	0	0
chr1_35291198_35291690	C3	EnhT	0	1	0	0	0	0	0	0	0	0	0	0	0	0
chr1_36874058_36874408	C3	EnhT	0	1	0	0	0	0	0	0	0	0	0	0	0	0
chr1_41365006_41365508	C3	EnhT	0	1	0	0	0	0	0	0	0	0	0	0	0	0
chr1_42325760_42326298	C4	EnhT	0	1	0	0	0	0	0	0	0	0	0	0	0	0
chr1_42328223_42328701	C3	EnhT	0	1	0	0	0	0	0	0	0	0	0	0	0	0
chr1_45770312_45770738	C4	EnhT	0	1	0	0	0	0	0	0	0	0	0	0	0	0
chr1_46638224_46638452	C2	EnhT	0	1	0	0	0	0	0	0	0	0	0	0	0	0
chr1_52033246_52033788	C3	EnhT	0	1	0	0	0	0	0	0	0	0	0	0	0	0
chr1_6217892_6218377	C4	EnhT	0	1	0	0	0	0	0	0	0	0	0	0	0	0
chr1_7507785_7508359	C4	EnhT	0	1	0	0	0	0	0	0	0	0	0	0	0	0
chr1_8262672_8263151	C4	EnhT	0	1	0	0	0	0	0	0	0	0	0	0	0	0
chr1_85763506_85763863	C3	EnhT	0	1	0	0	0	0	0	0	0	0	0	0	0	0
chr1_96525263_96525754	C3	EnhT	0	1	0	0	0	0	0	0	0	0	0	0	0	0
chr1_96526105_96526589	C3	EnhT	0	1	0	0	0	0	0	0	0	0	0	0	0	0
chr10_101765819_101766287	C3	EnhT	0	1	0	0	0	0	0	0	0	0	0	0	0	0
chr10_104470359_104470897	C4	EnhT	0	1	0	0	0	0	0	0	0	0	0	0	0	0
chr10_104928107_104928704	C3	EnhT	0	1	0	0	0	0	0	0	0	0	0	0	0	0
chr10_105001283_105001680	C3	EnhT	0	1	0	0	0	0	0	0	0	0	0	0	0	0
chr10_105649809_105650309	C4	EnhT	0	1	0	0	0	0	0	0	0	0	0	0	0	0
chr10_105691274_105691791	C4	EnhT	0	1	0	0	0	0	0	0	0	0	0	0	0	0
chr10_109306784_109307049	C2	EnhT	0	1	0	0	0	0	0	0	0	0	0	0	0	0
chr10_112582304_112582792	C3	EnhT	0	1	0	0	0	0	0	0	0	0	0	0	0	0
chr10_115718322_115718723	C3	EnhT	0	1	0	0	0	0	0	0	0	0	0	0	0	0
chr10_117424168_117424684	C4	EnhT	0	1	0	0	0	0	0	0	0	0	0	0	0	0
chr10_117469736_117470125	C2	EnhT	0	1	0	0	0	0	0	0	0	0	0	0	0	0
chr10_117902870_117903204	C3	EnhT	0	1	0	0	0	0	0	0	0	0	0	0	0	0
chr10_11873498_11873947	C3	EnhT	0	1	0	0	0	0	0	0	0	0	0	0	0	0
chr10_121423559_121424216	C3	EnhT	0	1	0	0	0	0	0	0	0	0	0	0	0	0
chr10_121427402_121427906	C4	EnhT	0	1	0	0	0	0	0	0	0	0	0	0	0	0
chr10_125503382_125503877	C4	EnhT	0	1	0	0	0	0	0	0	0	0	0	0	0	0
chr10_135092137_135092702	C3	EnhT	0	1	0	0	0	0	0	0	0	0	0	0	0	0
chr10_17487450_17488204	C4	EnhT	0	1	0	0	0	0	0	0	0	0	0	0	0	0
chr10_19521280_19521726	C3	EnhT	0	1	0	0	0	0	0	0	0	0	0	0	0	0
chr10_22970628_22970962	C2	EnhT	0	1	0	0	0	0	0	0	0	0	0	0	0	0
chr10_22971697_22971934	C1	EnhT	0	1	0	0	0	0	0	0	0	0	0	0	0	0
chr10_22972111_22972737	C4	EnhT	0	1	0	0	0	0	0	0	0	0	0	0	0	0
chr10_27926372_27926868	C3	EnhT	0	1	0	0	0	0	0	0	0	0	0	0	0	0
chr10_28784836_28785962	C4	EnhT	0	1	0	0	0	0	0	0	0	0	0	0	0	0
chr10_29413713_29414288	C3	EnhT	0	1	0	0	0	0	0	0	0	0	0	0	0	0
chr10_29919186_29919711	C3	EnhT	0	1	0	0	0	0	0	0	0	0	0	0	0	0
chr10_32047989_32048298	C4	EnhT	0	1	0	0	0	0	0	0	0	0	0	0	0	0
chr10_3331953_3332499	C3	EnhT	0	1	0	0	0	0	0	0	0	0	0	0	0	0
chr10_33553084_33553713	C4	EnhT	0	1	0	0	0	0	0	0	0	0	0	0	0	0
chr10_33560836_33561309	C3	EnhT	0	1	0	0	0	0	0	0	0	0	0	0	0	0
chr10_48331963_48332497	C3	EnhT	0	1	0	0	0	0	0	0	0	0	0	0	0	0
chr10_50021925_50022471	C3	EnhT	0	1	0	0	0	0	0	0	0	0	0	0	0	0
chr10_50022946_50023392	C2	EnhT	0	1	0	0	0	0	0	0	0	0	0	0	0	0
chr10_51547261_51547789	C3	EnhT	0	1	0	0	0	0	0	0	0	0	0	0	0	0
chr10_5538411_5538942	C3	EnhT	0	1	0	0	0	0	0	0	0	0	0	0	0	0
chr10_61725159_61725525	C3	EnhT	0	1	0	0	0	0	0	0	0	0	0	0	0	0
chr10_6339586_6340378	C4	EnhT	0	1	0	0	0	0	0	0	0	0	0	0	0	0
chr10_64141452_64141973	C3	EnhT	0	1	0	0	0	0	0	0	0	0	0	0	0	0
chr10_71199038_71199470	C4	EnhT	0	1	0	0	0	0	0	0	0	0	0	0	0	0
chr10_7275293_7276034	C2	EnhT	0	1	0	0	0	0	0	0	0	0	0	0	0	0
chr10_73099618_73100209	C2	EnhT	0	1	0	0	0	0	0	0	0	0	0	0	0	0
chr10_79631939_79632448	C4	EnhT	0	1	0	0	0	0	0	0	0	0	0	0	0	0
chr10_79649093_79649570	C4	EnhT	0	1	0	0	0	0	0	0	0	0	0	0	0	0
chr10_81118448_81118928	C3	EnhT	0	1	0	0	0	0	0	0	0	0	0	0	0	0
chr10_8126759_8127491	C3	EnhT	0	1	0	0	0	0	0	0	0	0	0	0	0	0
chr10_82726115_82726813	C4	EnhT	0	1	0	0	0	0	0	0	0	0	0	0	0	0
chr10_8767847_8768414	C3	EnhT	0	1	0	0	0	0	0	0	0	0	0	0	0	0
chr10_88768125_88768459	C2	EnhT	0	1	0	0	0	0	0	0	0	0	0	0	0	0
chr10_8898726_8899184	C2	EnhT	0	1	0	0	0	0	0	0	0	0	0	0	0	0
chr10_8913396_8913705	C1	EnhT	0	1	0	0	0	0	0	0	0	0	0	0	0	0
chr10_8915860_8916304	C2	EnhT	0	1	0	0	0	0	0	0	0	0	0	0	0	0
chr10_9076393_9076772	C1	EnhT	0	1	0	0	0	0	0	0	0	0	0	0	0	0
chr10_9080131_9080819	C3	EnhT	0	1	0	0	0	0	0	0	0	0	0	0	0	0
chr10_9111014_9111465	C3	EnhT	0	1	0	0	0	0	0	0	0	0	0	0	0	0
chr10_9220500_9221193	C3	EnhT	0	1	0	0	0	0	0	0	0	0	0	0	0	0
chr10_9228644_9229382	C3	EnhT	0	1	0	0	0	0	0	0	0	0	0	0	0	0
chr10_9230090_9231030	C2	EnhT	0	1	0	0	0	0	0	0	0	0	0	0	0	0
chr10_95194683_95195404	C4	EnhT	0	1	0	0	0	0	0	0	0	0	0	0	0	0
chr11_101206742_101207516	C4	EnhT	0	1	0	0	0	0	0	0	0	0	0	0	0	0
chr11_101312370_101312943	C3	EnhT	0	1	0	0	0	0	0	0	0	0	0	0	0	0
chr11_110227546_110227827	C2	EnhT	0	1	0	0	0	0	0	0	0	0	0	0	0	0
chr11_110227972_110228436	C3	EnhT	0	1	0	0	0	0	0	0	0	0	0	0	0	0
chr11_12269971_12270514	C4	EnhT	0	1	0	0	0	0	0	0	0	0	0	0	0	0
chr11_126235446_126235653	C2	EnhT	0	1	0	0	0	0	0	0	0	0	0	0	0	0
chr11_1804317_1804559	C2	EnhT	0	1	0	0	0	0	0	0	0	0	0	0	0	0
chr11_1817501_1818276	C4	EnhT	0	1	0	0	0	0	0	0	0	0	0	0	0	0
chr11_1852065_1852446	C4	EnhT	0	1	0	0	0	0	0	0	0	0	0	0	0	0
chr11_20053185_20053887	C3	EnhT	0	1	0	0	0	0	0	0	0	0	0	0	0	0
chr11_2214412_2215000	C4	EnhT	0	1	0	0	0	0	0	0	0	0	0	0	0	0
chr11_35317326_35317773	C3	EnhT	0	1	0	0	0	0	0	0	0	0	0	0	0	0
chr11_35387330_35387863	C4	EnhT	0	1	0	0	0	0	0	0	0	0	0	0	0	0
chr11_35411393_35411862	C4	EnhT	0	1	0	0	0	0	0	0	0	0	0	0	0	0
chr11_61730487_61730875	C3	EnhT	0	1	0	0	0	0	0	0	0	0	0	0	0	0
chr11_63326049_63326588	C2	EnhT	0	1	0	0	0	0	0	0	0	0	0	0	0	0
chr11_63639592_63640045	C4	EnhT	0	1	0	0	0	0	0	0	0	0	0	0	0	0
chr11_64892407_64892734	C1	EnhT	0	1	0	0	0	0	0	0	0	0	0	0	0	0
chr11_65319051_65319517	C1	EnhT	0	1	0	0	0	0	0	0	0	0	0	0	0	0
chr11_66516422_66516950	C3	EnhT	0	1	0	0	0	0	0	0	0	0	0	0	0	0
chr11_66789920_66790382	C3	EnhT	0	1	0	0	0	0	0	0	0	0	0	0	0	0
chr11_66795064_66795825	C4	EnhT	0	1	0	0	0	0	0	0	0	0	0	0	0	0
chr11_66829586_66830244	C4	EnhT	0	1	0	0	0	0	0	0	0	0	0	0	0	0
chr11_67016063_67016602	C4	EnhT	0	1	0	0	0	0	0	0	0	0	0	0	0	0
chr11_67080161_67080533	C3	EnhT	0	1	0	0	0	0	0	0	0	0	0	0	0	0
chr11_67983904_67984398	C3	EnhT	0	1	0	0	0	0	0	0	0	0	0	0	0	0
chr11_68147712_68148212	C3	EnhT	0	1	0	0	0	0	0	0	0	0	0	0	0	0
chr11_69065956_69066356	C2	EnhT	0	1	0	0	0	0	0	0	0	0	0	0	0	0
chr11_69069118_69069654	C4	EnhT	0	1	0	0	0	0	0	0	0	0	0	0	0	0
chr11_69294656_69295159	C3	EnhT	0	1	0	0	0	0	0	0	0	0	0	0	0	0
chr11_69329973_69330540	C3	EnhT	0	1	0	0	0	0	0	0	0	0	0	0	0	0
chr11_69339381_69339818	C3	EnhT	0	1	0	0	0	0	0	0	0	0	0	0	0	0
chr11_70079487_70079895	C2	EnhT	0	1	0	0	0	0	0	0	0	0	0	0	0	0
chr11_70651848_70652414	C4	EnhT	0	1	0	0	0	0	0	0	0	0	0	0	0	0
chr11_72903335_72903807	C4	EnhT	0	1	0	0	0	0	0	0	0	0	0	0	0	0
chr11_78131923_78132432	C3	EnhT	0	1	0	0	0	0	0	0	0	0	0	0	0	0
chr11_80431330_80431938	C3	EnhT	0	1	0	0	0	0	0	0	0	0	0	0	0	0
chr11_80432980_80433327	C3	EnhT	0	1	0	0	0	0	0	0	0	0	0	0	0	0
chr11_85539103_85540088	C3	EnhT	0	1	0	0	0	0	0	0	0	0	0	0	0	0
chr11_85541853_85542604	C3	EnhT	0	1	0	0	0	0	0	0	0	0	0	0	0	0
chr11_9111151_9111553	C2	EnhT	0	1	0	0	0	0	0	0	0	0	0	0	0	0
chr11_9131559_9131988	C4	EnhT	0	1	0	0	0	0	0	0	0	0	0	0	0	0
chr12_112574870_112575201	C2	EnhT	0	1	0	0	0	0	0	0	0	0	0	0	0	0
chr12_116307938_116308411	C4	EnhT	0	1	0	0	0	0	0	0	0	0	0	0	0	0
chr12_116309890_116310436	C3	EnhT	0	1	0	0	0	0	0	0	0	0	0	0	0	0
chr12_116823505_116824055	C4	EnhT	0	1	0	0	0	0	0	0	0	0	0	0	0	0
chr12_116828047_116828838	C3	EnhT	0	1	0	0	0	0	0	0	0	0	0	0	0	0
chr12_116931955_116932421	C4	EnhT	0	1	0	0	0	0	0	0	0	0	0	0	0	0
chr12_116932995_116933504	C4	EnhT	0	1	0	0	0	0	0	0	0	0	0	0	0	0
chr12_117353128_117353552	C4	EnhT	0	1	0	0	0	0	0	0	0	0	0	0	0	0
chr12_117353991_117354410	C4	EnhT	0	1	0	0	0	0	0	0	0	0	0	0	0	0
chr12_122186525_122187261	C4	EnhT	0	1	0	0	0	0	0	0	0	0	0	0	0	0
chr12_124877445_124877976	C3	EnhT	0	1	0	0	0	0	0	0	0	0	0	0	0	0
chr12_12692298_12692736	C3	EnhT	0	1	0	0	0	0	0	0	0	0	0	0	0	0
chr12_12735846_12736217	C3	EnhT	0	1	0	0	0	0	0	0	0	0	0	0	0	0
chr12_12739835_12740309	C4	EnhT	0	1	0	0	0	0	0	0	0	0	0	0	0	0
chr12_13025102_13026031	C3	EnhT	0	1	0	0	0	0	0	0	0	0	0	0	0	0
chr12_13036290_13036778	C3	EnhT	0	1	0	0	0	0	0	0	0	0	0	0	0	0
chr12_131895069_131895441	C3	EnhT	0	1	0	0	0	0	0	0	0	0	0	0	0	0
chr12_132349744_132350222	C4	EnhT	0	1	0	0	0	0	0	0	0	0	0	0	0	0
chr12_15039243_15039642	C2	EnhT	0	1	0	0	0	0	0	0	0	0	0	0	0	0
chr12_15369128_15369891	C3	EnhT	0	1	0	0	0	0	0	0	0	0	0	0	0	0
chr12_25671500_25671994	C4	EnhT	0	1	0	0	0	0	0	0	0	0	0	0	0	0
chr12_33740645_33741400	C3	EnhT	0	1	0	0	0	0	0	0	0	0	0	0	0	0
chr12_46599663_46599821	C1	EnhT	0	1	0	0	0	0	0	0	0	0	0	0	0	0
chr12_46849976_46850509	C4	EnhT	0	1	0	0	0	0	0	0	0	0	0	0	0	0
chr12_46887371_46888037	C4	EnhT	0	1	0	0	0	0	0	0	0	0	0	0	0	0
chr12_47582533_47583012	C3	EnhT	0	1	0	0	0	0	0	0	0	0	0	0	0	0
chr12_52541113_52541617	C3	EnhT	0	1	0	0	0	0	0	0	0	0	0	0	0	0
chr12_52609377_52609868	C3	EnhT	0	1	0	0	0	0	0	0	0	0	0	0	0	0
chr12_52738209_52739054	C4	EnhT	0	1	0	0	0	0	0	0	0	0	0	0	0	0
chr12_53288860_53289464	C4	EnhT	0	1	0	0	0	0	0	0	0	0	0	0	0	0
chr12_53363560_53364104	C4	EnhT	0	1	0	0	0	0	0	0	0	0	0	0	0	0
chr12_53365448_53366201	C4	EnhT	0	1	0	0	0	0	0	0	0	0	0	0	0	0
chr12_54218954_54219594	C3	EnhT	0	1	0	0	0	0	0	0	0	0	0	0	0	0
chr12_54781327_54781744	C4	EnhT	0	1	0	0	0	0	0	0	0	0	0	0	0	0
chr12_58116975_58117449	C4	EnhT	0	1	0	0	0	0	0	0	0	0	0	0	0	0
chr12_6346694_6347042	C4	EnhT	0	1	0	0	0	0	0	0	0	0	0	0	0	0
chr12_65019155_65019525	C4	EnhT	0	1	0	0	0	0	0	0	0	0	0	0	0	0
chr12_67669415_67669905	C3	EnhT	0	1	0	0	0	0	0	0	0	0	0	0	0	0
chr12_69833774_69834371	C3	EnhT	0	1	0	0	0	0	0	0	0	0	0	0	0	0
chr12_75265472_75266173	C3	EnhT	0	1	0	0	0	0	0	0	0	0	0	0	0	0
chr12_97894226_97894830	C4	EnhT	0	1	0	0	0	0	0	0	0	0	0	0	0	0
chr12_97895382_97895615	C1	EnhT	0	1	0	0	0	0	0	0	0	0	0	0	0	0
chr12_97930131_97930454	C2	EnhT	0	1	0	0	0	0	0	0	0	0	0	0	0	0
chr12_97950096_97950578	C3	EnhT	0	1	0	0	0	0	0	0	0	0	0	0	0	0
chr12_97961397_97962127	C3	EnhT	0	1	0	0	0	0	0	0	0	0	0	0	0	0
chr12_97962374_97962890	C4	EnhT	0	1	0	0	0	0	0	0	0	0	0	0	0	0
chr12_98095619_98096092	C3	EnhT	0	1	0	0	0	0	0	0	0	0	0	0	0	0
chr13_23553138_23553708	C4	EnhT	0	1	0	0	0	0	0	0	0	0	0	0	0	0
chr13_26226927_26227292	C3	EnhT	0	1	0	0	0	0	0	0	0	0	0	0	0	0
chr13_33919756_33920288	C3	EnhT	0	1	0	0	0	0	0	0	0	0	0	0	0	0
chr13_34216645_34217286	C3	EnhT	0	1	0	0	0	0	0	0	0	0	0	0	0	0
chr13_41567949_41568372	C3	EnhT	0	1	0	0	0	0	0	0	0	0	0	0	0	0
chr13_41591232_41591702	C4	EnhT	0	1	0	0	0	0	0	0	0	0	0	0	0	0
chr13_46709332_46709678	C4	EnhT	0	1	0	0	0	0	0	0	0	0	0	0	0	0
chr13_46933827_46934308	C3	EnhT	0	1	0	0	0	0	0	0	0	0	0	0	0	0
chr14_100478552_100479168	C4	EnhT	0	1	0	0	0	0	0	0	0	0	0	0	0	0
chr14_100489050_100489453	C1	EnhT	0	1	0	0	0	0	0	0	0	0	0	0	0	0
chr14_100491471_100491992	C4	EnhT	0	1	0	0	0	0	0	0	0	0	0	0	0	0
chr14_100562621_100563339	C3	EnhT	0	1	0	0	0	0	0	0	0	0	0	0	0	0
chr14_100603527_100603977	C3	EnhT	0	1	0	0	0	0	0	0	0	0	0	0	0	0
chr14_104320328_104320720	C3	EnhT	0	1	0	0	0	0	0	0	0	0	0	0	0	0
chr14_105498586_105499147	C3	EnhT	0	1	0	0	0	0	0	0	0	0	0	0	0	0
chr14_22632482_22632919	C3	EnhT	0	1	0	0	0	0	0	0	0	0	0	0	0	0
chr14_24163509_24164009	C3	EnhT	0	1	0	0	0	0	0	0	0	0	0	0	0	0
chr14_28208802_28209379	C3	EnhT	0	1	0	0	0	0	0	0	0	0	0	0	0	0
chr14_35805795_35806232	C3	EnhT	0	1	0	0	0	0	0	0	0	0	0	0	0	0
chr14_37325316_37325812	C4	EnhT	0	1	0	0	0	0	0	0	0	0	0	0	0	0
chr14_38035784_38036613	C3	EnhT	0	1	0	0	0	0	0	0	0	0	0	0	0	0
chr14_44249759_44250276	C2	EnhT	0	1	0	0	0	0	0	0	0	0	0	0	0	0
chr14_59827833_59828346	C4	EnhT	0	1	0	0	0	0	0	0	0	0	0	0	0	0
chr14_61980769_61981220	C3	EnhT	0	1	0	0	0	0	0	0	0	0	0	0	0	0
chr14_61993263_61993941	C3	EnhT	0	1	0	0	0	0	0	0	0	0	0	0	0	0
chr14_62020451_62020971	C3	EnhT	0	1	0	0	0	0	0	0	0	0	0	0	0	0
chr14_62025926_62026446	C3	EnhT	0	1	0	0	0	0	0	0	0	0	0	0	0	0
chr14_62029534_62029739	C1	EnhT	0	1	0	0	0	0	0	0	0	0	0	0	0	0
chr14_64014549_64014915	C3	EnhT	0	1	0	0	0	0	0	0	0	0	0	0	0	0
chr14_64126416_64126891	C3	EnhT	0	1	0	0	0	0	0	0	0	0	0	0	0	0
chr14_64144498_64145031	C3	EnhT	0	1	0	0	0	0	0	0	0	0	0	0	0	0
chr14_64682627_64683056	C2	EnhT	0	1	0	0	0	0	0	0	0	0	0	0	0	0
chr14_65427712_65428144	C3	EnhT	0	1	0	0	0	0	0	0	0	0	0	0	0	0
chr14_65433578_65434109	C3	EnhT	0	1	0	0	0	0	0	0	0	0	0	0	0	0
chr14_65722823_65723292	C4	EnhT	0	1	0	0	0	0	0	0	0	0	0	0	0	0
chr14_65823227_65823646	C3	EnhT	0	1	0	0	0	0	0	0	0	0	0	0	0	0
chr14_68773354_68774033	C3	EnhT	0	1	0	0	0	0	0	0	0	0	0	0	0	0
chr14_68925657_68926216	C4	EnhT	0	1	0	0	0	0	0	0	0	0	0	0	0	0
chr14_74222193_74222609	C3	EnhT	0	1	0	0	0	0	0	0	0	0	0	0	0	0
chr14_74223187_74223778	C4	EnhT	0	1	0	0	0	0	0	0	0	0	0	0	0	0
chr14_75721115_75721327	C2	EnhT	0	1	0	0	0	0	0	0	0	0	0	0	0	0
chr14_75721601_75722144	C3	EnhT	0	1	0	0	0	0	0	0	0	0	0	0	0	0
chr14_75726623_75727161	C3	EnhT	0	1	0	0	0	0	0	0	0	0	0	0	0	0
chr14_75749900_75750261	C3	EnhT	0	1	0	0	0	0	0	0	0	0	0	0	0	0
chr14_75987659_75988117	C3	EnhT	0	1	0	0	0	0	0	0	0	0	0	0	0	0
chr14_76002168_76002790	C2	EnhT	0	1	0	0	0	0	0	0	0	0	0	0	0	0
chr14_76101157_76101373	C2	EnhT	0	1	0	0	0	0	0	0	0	0	0	0	0	0
chr14_77419599_77420103	C4	EnhT	0	1	0	0	0	0	0	0	0	0	0	0	0	0
chr14_77423829_77424212	C3	EnhT	0	1	0	0	0	0	0	0	0	0	0	0	0	0
chr14_77566060_77566404	C1	EnhT	0	1	0	0	0	0	0	0	0	0	0	0	0	0
chr14_77577460_77577926	C3	EnhT	0	1	0	0	0	0	0	0	0	0	0	0	0	0
chr14_77784392_77784882	C2	EnhT	0	1	0	0	0	0	0	0	0	0	0	0	0	0
chr14_77866365_77867112	C4	EnhT	0	1	0	0	0	0	0	0	0	0	0	0	0	0
chr14_88935281_88935806	C3	EnhT	0	1	0	0	0	0	0	0	0	0	0	0	0	0
chr14_91742681_91743245	C4	EnhT	0	1	0	0	0	0	0	0	0	0	0	0	0	0
chr14_93440157_93440853	C4	EnhT	0	1	0	0	0	0	0	0	0	0	0	0	0	0
chr14_93477879_93478462	C4	EnhT	0	1	0	0	0	0	0	0	0	0	0	0	0	0
chr14_93499339_93499773	C2	EnhT	0	1	0	0	0	0	0	0	0	0	0	0	0	0
chr14_93511290_93511925	C3	EnhT	0	1	0	0	0	0	0	0	0	0	0	0	0	0
chr14_95076826_95077314	C2	EnhT	0	1	0	0	0	0	0	0	0	0	0	0	0	0
chr14_95996818_95997134	C3	EnhT	0	1	0	0	0	0	0	0	0	0	0	0	0	0
chr14_96531961_96532401	C3	EnhT	0	1	0	0	0	0	0	0	0	0	0	0	0	0
chr14_96562133_96562608	C4	EnhT	0	1	0	0	0	0	0	0	0	0	0	0	0	0
chr15_39960594_39961178	C4	EnhT	0	1	0	0	0	0	0	0	0	0	0	0	0	0
chr15_49160742_49160951	C1	EnhT	0	1	0	0	0	0	0	0	0	0	0	0	0	0
chr15_60685162_60685574	C4	EnhT	0	1	0	0	0	0	0	0	0	0	0	0	0	0
chr15_63124351_63125112	C4	EnhT	0	1	0	0	0	0	0	0	0	0	0	0	0	0
chr15_63798729_63799168	C1	EnhT	0	1	0	0	0	0	0	0	0	0	0	0	0	0
chr15_67417906_67418302	C4	EnhT	0	1	0	0	0	0	0	0	0	0	0	0	0	0
chr15_67442332_67442776	C4	EnhT	0	1	0	0	0	0	0	0	0	0	0	0	0	0
chr15_70384250_70384697	C3	EnhT	0	1	0	0	0	0	0	0	0	0	0	0	0	0
chr15_70667355_70667809	C2	EnhT	0	1	0	0	0	0	0	0	0	0	0	0	0	0
chr15_71388852_71389498	C3	EnhT	0	1	0	0	0	0	0	0	0	0	0	0	0	0
chr15_71396917_71397513	C3	EnhT	0	1	0	0	0	0	0	0	0	0	0	0	0	0
chr15_71587291_71588006	C2	EnhT	0	1	0	0	0	0	0	0	0	0	0	0	0	0
chr15_72267683_72268163	C3	EnhT	0	1	0	0	0	0	0	0	0	0	0	0	0	0
chr15_74211034_74211444	C3	EnhT	0	1	0	0	0	0	0	0	0	0	0	0	0	0
chr15_75661877_75662193	C2	EnhT	0	1	0	0	0	0	0	0	0	0	0	0	0	0
chr15_81035580_81035968	C2	EnhT	0	1	0	0	0	0	0	0	0	0	0	0	0	0
chr15_81041963_81042347	C2	EnhT	0	1	0	0	0	0	0	0	0	0	0	0	0	0
chr15_83879286_83879784	C2	EnhT	0	1	0	0	0	0	0	0	0	0	0	0	0	0
chr15_87734898_87735253	C3	EnhT	0	1	0	0	0	0	0	0	0	0	0	0	0	0
chr15_89663025_89663586	C2	EnhT	0	1	0	0	0	0	0	0	0	0	0	0	0	0
chr15_89664608_89665056	C3	EnhT	0	1	0	0	0	0	0	0	0	0	0	0	0	0
chr15_90501201_90501686	C3	EnhT	0	1	0	0	0	0	0	0	0	0	0	0	0	0
chr15_91974282_91974863	C2	EnhT	0	1	0	0	0	0	0	0	0	0	0	0	0	0
chr15_95335216_95336077	C3	EnhT	0	1	0	0	0	0	0	0	0	0	0	0	0	0
chr15_95717859_95718107	C2	EnhT	0	1	0	0	0	0	0	0	0	0	0	0	0	0
chr15_96437421_96438372	C4	EnhT	0	1	0	0	0	0	0	0	0	0	0	0	0	0
chr15_96438655_96439408	C3	EnhT	0	1	0	0	0	0	0	0	0	0	0	0	0	0
chr15_96454753_96455340	C4	EnhT	0	1	0	0	0	0	0	0	0	0	0	0	0	0
chr15_96882531_96882970	C2	EnhT	0	1	0	0	0	0	0	0	0	0	0	0	0	0
chr15_99292367_99292946	C4	EnhT	0	1	0	0	0	0	0	0	0	0	0	0	0	0
chr15_99322914_99323364	C3	EnhT	0	1	0	0	0	0	0	0	0	0	0	0	0	0
chr15_99397224_99397641	C3	EnhT	0	1	0	0	0	0	0	0	0	0	0	0	0	0
chr15_99411618_99412083	C3	EnhT	0	1	0	0	0	0	0	0	0	0	0	0	0	0
chr15_99433301_99433820	C3	EnhT	0	1	0	0	0	0	0	0	0	0	0	0	0	0
chr15_99440084_99440762	C3	EnhT	0	1	0	0	0	0	0	0	0	0	0	0	0	0
chr16_10688261_10688923	C3	EnhT	0	1	0	0	0	0	0	0	0	0	0	0	0	0
chr16_10719726_10720109	C2	EnhT	0	1	0	0	0	0	0	0	0	0	0	0	0	0
chr16_12130768_12131268	C3	EnhT	0	1	0	0	0	0	0	0	0	0	0	0	0	0
chr16_1346918_1347375	C4	EnhT	0	1	0	0	0	0	0	0	0	0	0	0	0	0
chr16_14051664_14052054	C3	EnhT	0	1	0	0	0	0	0	0	0	0	0	0	0	0
chr16_14464007_14464512	C2	EnhT	0	1	0	0	0	0	0	0	0	0	0	0	0	0
chr16_15090515_15090862	C4	EnhT	0	1	0	0	0	0	0	0	0	0	0	0	0	0
chr16_15583145_15583691	C4	EnhT	0	1	0	0	0	0	0	0	0	0	0	0	0	0
chr16_16115744_16116183	C3	EnhT	0	1	0	0	0	0	0	0	0	0	0	0	0	0
chr16_17067580_17068590	C3	EnhT	0	1	0	0	0	0	0	0	0	0	0	0	0	0
chr16_19999022_19999741	C3	EnhT	0	1	0	0	0	0	0	0	0	0	0	0	0	0
chr16_20912819_20913229	C2	EnhT	0	1	0	0	0	0	0	0	0	0	0	0	0	0
chr16_25130808_25131280	C4	EnhT	0	1	0	0	0	0	0	0	0	0	0	0	0	0
chr16_27375170_27375639	C4	EnhT	0	1	0	0	0	0	0	0	0	0	0	0	0	0
chr16_29776861_29777182	C2	EnhT	0	1	0	0	0	0	0	0	0	0	0	0	0	0
chr16_30101318_30101897	C2	EnhT	0	1	0	0	0	0	0	0	0	0	0	0	0	0
chr16_366699_367229	C4	EnhT	0	1	0	0	0	0	0	0	0	0	0	0	0	0
chr16_4202044_4202831	C4	EnhT	0	1	0	0	0	0	0	0	0	0	0	0	0	0
chr16_49044177_49044671	C3	EnhT	0	1	0	0	0	0	0	0	0	0	0	0	0	0
chr16_53133279_53133859	C4	EnhT	0	1	0	0	0	0	0	0	0	0	0	0	0	0
chr16_56406937_56407396	C3	EnhT	0	1	0	0	0	0	0	0	0	0	0	0	0	0
chr16_57656572_57657050	C4	EnhT	0	1	0	0	0	0	0	0	0	0	0	0	0	0
chr16_66311897_66312400	C3	EnhT	0	1	0	0	0	0	0	0	0	0	0	0	0	0
chr16_68361967_68362339	C3	EnhT	0	1	0	0	0	0	0	0	0	0	0	0	0	0
chr16_68779519_68780106	C3	EnhT	0	1	0	0	0	0	0	0	0	0	0	0	0	0
chr16_69358395_69358895	C3	EnhT	0	1	0	0	0	0	0	0	0	0	0	0	0	0
chr16_69766329_69766698	C1	EnhT	0	1	0	0	0	0	0	0	0	0	0	0	0	0
chr16_70740759_70741244	C3	EnhT	0	1	0	0	0	0	0	0	0	0	0	0	0	0
chr16_73049494_73050015	C3	EnhT	0	1	0	0	0	0	0	0	0	0	0	0	0	0
chr16_75063639_75064208	C4	EnhT	0	1	0	0	0	0	0	0	0	0	0	0	0	0
chr16_75078871_75079362	C3	EnhT	0	1	0	0	0	0	0	0	0	0	0	0	0	0
chr16_78084691_78085421	C3	EnhT	0	1	0	0	0	0	0	0	0	0	0	0	0	0
chr16_78086146_78086625	C3	EnhT	0	1	0	0	0	0	0	0	0	0	0	0	0	0
chr16_80057869_80058278	C2	EnhT	0	1	0	0	0	0	0	0	0	0	0	0	0	0
chr16_803482_803911	C4	EnhT	0	1	0	0	0	0	0	0	0	0	0	0	0	0
chr16_81309292_81309823	C3	EnhT	0	1	0	0	0	0	0	0	0	0	0	0	0	0
chr16_83980359_83980934	C3	EnhT	0	1	0	0	0	0	0	0	0	0	0	0	0	0
chr16_84209336_84209755	C3	EnhT	0	1	0	0	0	0	0	0	0	0	0	0	0	0
chr16_84758078_84758570	C3	EnhT	0	1	0	0	0	0	0	0	0	0	0	0	0	0
chr16_85180835_85181341	C4	EnhT	0	1	0	0	0	0	0	0	0	0	0	0	0	0
chr16_85339658_85340174	C4	EnhT	0	1	0	0	0	0	0	0	0	0	0	0	0	0
chr16_85490850_85491350	C3	EnhT	0	1	0	0	0	0	0	0	0	0	0	0	0	0
chr16_85499470_85500081	C4	EnhT	0	1	0	0	0	0	0	0	0	0	0	0	0	0
chr16_85505470_85505989	C3	EnhT	0	1	0	0	0	0	0	0	0	0	0	0	0	0
chr16_85508776_85509322	C4	EnhT	0	1	0	0	0	0	0	0	0	0	0	0	0	0
chr16_85554435_85555046	C4	EnhT	0	1	0	0	0	0	0	0	0	0	0	0	0	0
chr16_85714818_85715237	C3	EnhT	0	1	0	0	0	0	0	0	0	0	0	0	0	0
chr16_85779874_85780448	C4	EnhT	0	1	0	0	0	0	0	0	0	0	0	0	0	0
chr16_8772994_8773505	C4	EnhT	0	1	0	0	0	0	0	0	0	0	0	0	0	0
chr16_87823491_87824022	C4	EnhT	0	1	0	0	0	0	0	0	0	0	0	0	0	0
chr16_87868034_87868555	C4	EnhT	0	1	0	0	0	0	0	0	0	0	0	0	0	0
chr16_89542792_89542959	C1	EnhT	0	1	0	0	0	0	0	0	0	0	0	0	0	0
chr16_9141393_9141963	C4	EnhT	0	1	0	0	0	0	0	0	0	0	0	0	0	0
chr17_16981696_16982127	C3	EnhT	0	1	0	0	0	0	0	0	0	0	0	0	0	0
chr17_17658792_17659253	C3	EnhT	0	1	0	0	0	0	0	0	0	0	0	0	0	0
chr17_26824927_26825427	C4	EnhT	0	1	0	0	0	0	0	0	0	0	0	0	0	0
chr17_29893498_29894072	C4	EnhT	0	1	0	0	0	0	0	0	0	0	0	0	0	0
chr17_38336858_38337406	C3	EnhT	0	1	0	0	0	0	0	0	0	0	0	0	0	0
chr17_38478440_38479019	C4	EnhT	0	1	0	0	0	0	0	0	0	0	0	0	0	0
chr17_38604768_38605387	C4	EnhT	0	1	0	0	0	0	0	0	0	0	0	0	0	0
chr17_38705419_38705930	C4	EnhT	0	1	0	0	0	0	0	0	0	0	0	0	0	0
chr17_38738453_38738924	C4	EnhT	0	1	0	0	0	0	0	0	0	0	0	0	0	0
chr17_39681855_39682082	C1	EnhT	0	1	0	0	0	0	0	0	0	0	0	0	0	0
chr17_39692180_39692695	C4	EnhT	0	1	0	0	0	0	0	0	0	0	0	0	0	0
chr17_39949433_39949840	C3	EnhT	0	1	0	0	0	0	0	0	0	0	0	0	0	0
chr17_45751292_45751884	C2	EnhT	0	1	0	0	0	0	0	0	0	0	0	0	0	0
chr17_48394542_48395111	C3	EnhT	0	1	0	0	0	0	0	0	0	0	0	0	0	0
chr17_48939077_48939449	C2	EnhT	0	1	0	0	0	0	0	0	0	0	0	0	0	0
chr17_48992484_48992729	C3	EnhT	0	1	0	0	0	0	0	0	0	0	0	0	0	0
chr17_49027285_49027726	C3	EnhT	0	1	0	0	0	0	0	0	0	0	0	0	0	0
chr17_55420225_55420672	C2	EnhT	0	1	0	0	0	0	0	0	0	0	0	0	0	0
chr17_55453108_55453614	C2	EnhT	0	1	0	0	0	0	0	0	0	0	0	0	0	0
chr17_55977008_55977646	C3	EnhT	0	1	0	0	0	0	0	0	0	0	0	0	0	0
chr17_56570052_56570231	C1	EnhT	0	1	0	0	0	0	0	0	0	0	0	0	0	0
chr17_57800151_57800628	C1	EnhT	0	1	0	0	0	0	0	0	0	0	0	0	0	0
chr17_57829557_57829763	C1	EnhT	0	1	0	0	0	0	0	0	0	0	0	0	0	0
chr17_57833565_57834126	C2	EnhT	0	1	0	0	0	0	0	0	0	0	0	0	0	0
chr17_60247619_60248167	C2	EnhT	0	1	0	0	0	0	0	0	0	0	0	0	0	0
chr17_60837132_60837799	C3	EnhT	0	1	0	0	0	0	0	0	0	0	0	0	0	0
chr17_60857754_60858250	C2	EnhT	0	1	0	0	0	0	0	0	0	0	0	0	0	0
chr17_60882044_60882613	C3	EnhT	0	1	0	0	0	0	0	0	0	0	0	0	0	0
chr17_61519970_61520435	C1	EnhT	0	1	0	0	0	0	0	0	0	0	0	0	0	0
chr17_61829937_61830687	C3	EnhT	0	1	0	0	0	0	0	0	0	0	0	0	0	0
chr17_62151419_62152026	C2	EnhT	0	1	0	0	0	0	0	0	0	0	0	0	0	0
chr17_65974701_65975033	C2	EnhT	0	1	0	0	0	0	0	0	0	0	0	0	0	0
chr17_66435990_66436511	C2	EnhT	0	1	0	0	0	0	0	0	0	0	0	0	0	0
chr17_70122607_70123054	C2	EnhT	0	1	0	0	0	0	0	0	0	0	0	0	0	0
chr17_70614001_70614557	C4	EnhT	0	1	0	0	0	0	0	0	0	0	0	0	0	0
chr17_72756699_72757262	C4	EnhT	0	1	0	0	0	0	0	0	0	0	0	0	0	0
chr17_72765814_72766601	C4	EnhT	0	1	0	0	0	0	0	0	0	0	0	0	0	0
chr17_73305409_73305850	C2	EnhT	0	1	0	0	0	0	0	0	0	0	0	0	0	0
chr17_73553099_73553650	C2	EnhT	0	1	0	0	0	0	0	0	0	0	0	0	0	0
chr17_75284848_75285182	C3	EnhT	0	1	0	0	0	0	0	0	0	0	0	0	0	0
chr17_76417111_76417963	C3	EnhT	0	1	0	0	0	0	0	0	0	0	0	0	0	0
chr17_80061667_80062207	C4	EnhT	0	1	0	0	0	0	0	0	0	0	0	0	0	0
chr17_80479940_80480257	C3	EnhT	0	1	0	0	0	0	0	0	0	0	0	0	0	0
chr18_13425773_13426221	C4	EnhT	0	1	0	0	0	0	0	0	0	0	0	0	0	0
chr18_20837726_20838199	C4	EnhT	0	1	0	0	0	0	0	0	0	0	0	0	0	0
chr18_20839541_20839992	C4	EnhT	0	1	0	0	0	0	0	0	0	0	0	0	0	0
chr18_33679119_33679768	C4	EnhT	0	1	0	0	0	0	0	0	0	0	0	0	0	0
chr18_43382561_43383100	C4	EnhT	0	1	0	0	0	0	0	0	0	0	0	0	0	0
chr18_46517141_46517685	C3	EnhT	0	1	0	0	0	0	0	0	0	0	0	0	0	0
chr18_47900987_47901354	C2	EnhT	0	1	0	0	0	0	0	0	0	0	0	0	0	0
chr18_74398774_74399254	C4	EnhT	0	1	0	0	0	0	0	0	0	0	0	0	0	0
chr18_76822798_76823291	C3	EnhT	0	1	0	0	0	0	0	0	0	0	0	0	0	0
chr19_1166712_1167241	C4	EnhT	0	1	0	0	0	0	0	0	0	0	0	0	0	0
chr19_1181487_1182256	C3	EnhT	0	1	0	0	0	0	0	0	0	0	0	0	0	0
chr19_13946410_13946844	C3	EnhT	0	1	0	0	0	0	0	0	0	0	0	0	0	0
chr19_13961804_13962195	C3	EnhT	0	1	0	0	0	0	0	0	0	0	0	0	0	0
chr19_13998983_13999419	C3	EnhT	0	1	0	0	0	0	0	0	0	0	0	0	0	0
chr19_16192783_16193071	C2	EnhT	0	1	0	0	0	0	0	0	0	0	0	0	0	0
chr19_16208781_16209108	C2	EnhT	0	1	0	0	0	0	0	0	0	0	0	0	0	0
chr19_16254151_16254611	C4	EnhT	0	1	0	0	0	0	0	0	0	0	0	0	0	0
chr19_16256208_16256666	C4	EnhT	0	1	0	0	0	0	0	0	0	0	0	0	0	0
chr19_16271547_16271760	C1	EnhT	0	1	0	0	0	0	0	0	0	0	0	0	0	0
chr19_16573657_16574083	C3	EnhT	0	1	0	0	0	0	0	0	0	0	0	0	0	0
chr19_18874847_18875255	C2	EnhT	0	1	0	0	0	0	0	0	0	0	0	0	0	0
chr19_2168792_2169353	C4	EnhT	0	1	0	0	0	0	0	0	0	0	0	0	0	0
chr19_2529508_2529897	C3	EnhT	0	1	0	0	0	0	0	0	0	0	0	0	0	0
chr19_38789546_38790286	C4	EnhT	0	1	0	0	0	0	0	0	0	0	0	0	0	0
chr19_38812178_38812718	C3	EnhT	0	1	0	0	0	0	0	0	0	0	0	0	0	0
chr19_39174186_39174693	C4	EnhT	0	1	0	0	0	0	0	0	0	0	0	0	0	0
chr19_39205016_39205537	C4	EnhT	0	1	0	0	0	0	0	0	0	0	0	0	0	0
chr19_40732647_40732999	C3	EnhT	0	1	0	0	0	0	0	0	0	0	0	0	0	0
chr19_42278311_42278822	C3	EnhT	0	1	0	0	0	0	0	0	0	0	0	0	0	0
chr19_45245208_45245665	C4	EnhT	0	1	0	0	0	0	0	0	0	0	0	0	0	0
chr19_4706763_4707317	C2	EnhT	0	1	0	0	0	0	0	0	0	0	0	0	0	0
chr19_47840049_47840483	C3	EnhT	0	1	0	0	0	0	0	0	0	0	0	0	0	0
chr19_49057056_49057507	C3	EnhT	0	1	0	0	0	0	0	0	0	0	0	0	0	0
chr19_49057929_49058259	C2	EnhT	0	1	0	0	0	0	0	0	0	0	0	0	0	0
chr19_55718593_55718851	C3	EnhT	0	1	0	0	0	0	0	0	0	0	0	0	0	0
chr19_7684796_7685291	C4	EnhT	0	1	0	0	0	0	0	0	0	0	0	0	0	0
chr2_100884248_100884689	C2	EnhT	0	1	0	0	0	0	0	0	0	0	0	0	0	0
chr2_100908467_100908940	C4	EnhT	0	1	0	0	0	0	0	0	0	0	0	0	0	0
chr2_110402178_110402591	C3	EnhT	0	1	0	0	0	0	0	0	0	0	0	0	0	0
chr2_11262417_11262870	C4	EnhT	0	1	0	0	0	0	0	0	0	0	0	0	0	0
chr2_113348841_113349401	C4	EnhT	0	1	0	0	0	0	0	0	0	0	0	0	0	0
chr2_11638536_11639185	C3	EnhT	0	1	0	0	0	0	0	0	0	0	0	0	0	0
chr2_11652751_11653307	C3	EnhT	0	1	0	0	0	0	0	0	0	0	0	0	0	0
chr2_11670967_11671571	C3	EnhT	0	1	0	0	0	0	0	0	0	0	0	0	0	0
chr2_11672324_11673075	C3	EnhT	0	1	0	0	0	0	0	0	0	0	0	0	0	0
chr2_11679519_11680205	C3	EnhT	0	1	0	0	0	0	0	0	0	0	0	0	0	0
chr2_132321481_132321972	C4	EnhT	0	1	0	0	0	0	0	0	0	0	0	0	0	0
chr2_134250399_134250977	C3	EnhT	0	1	0	0	0	0	0	0	0	0	0	0	0	0
chr2_134262435_134262944	C3	EnhT	0	1	0	0	0	0	0	0	0	0	0	0	0	0
chr2_142226376_142226632	C3	EnhT	0	1	0	0	0	0	0	0	0	0	0	0	0	0
chr2_157038553_157038983	C3	EnhT	0	1	0	0	0	0	0	0	0	0	0	0	0	0
chr2_161078193_161078661	C3	EnhT	0	1	0	0	0	0	0	0	0	0	0	0	0	0
chr2_162701417_162701710	C3	EnhT	0	1	0	0	0	0	0	0	0	0	0	0	0	0
chr2_162728650_162729055	C3	EnhT	0	1	0	0	0	0	0	0	0	0	0	0	0	0
chr2_163680736_163681096	C3	EnhT	0	1	0	0	0	0	0	0	0	0	0	0	0	0
chr2_16963563_16963995	C3	EnhT	0	1	0	0	0	0	0	0	0	0	0	0	0	0
chr2_16998730_16999173	C3	EnhT	0	1	0	0	0	0	0	0	0	0	0	0	0	0
chr2_174837188_174837617	C4	EnhT	0	1	0	0	0	0	0	0	0	0	0	0	0	0
chr2_182885391_182885886	C3	EnhT	0	1	0	0	0	0	0	0	0	0	0	0	0	0
chr2_201124322_201124628	C2	EnhT	0	1	0	0	0	0	0	0	0	0	0	0	0	0
chr2_20271284_20272104	C4	EnhT	0	1	0	0	0	0	0	0	0	0	0	0	0	0
chr2_20673947_20674535	C3	EnhT	0	1	0	0	0	0	0	0	0	0	0	0	0	0
chr2_20674541_20675209	C4	EnhT	0	1	0	0	0	0	0	0	0	0	0	0	0	0
chr2_212287727_212288247	C3	EnhT	0	1	0	0	0	0	0	0	0	0	0	0	0	0
chr2_216081498_216081949	C4	EnhT	0	1	0	0	0	0	0	0	0	0	0	0	0	0
chr2_216830977_216831344	C4	EnhT	0	1	0	0	0	0	0	0	0	0	0	0	0	0
chr2_216844280_216844781	C3	EnhT	0	1	0	0	0	0	0	0	0	0	0	0	0	0
chr2_216847148_216847776	C4	EnhT	0	1	0	0	0	0	0	0	0	0	0	0	0	0
chr2_218196248_218196925	C4	EnhT	0	1	0	0	0	0	0	0	0	0	0	0	0	0
chr2_218231541_218232033	C3	EnhT	0	1	0	0	0	0	0	0	0	0	0	0	0	0
chr2_218518004_218518345	C2	EnhT	0	1	0	0	0	0	0	0	0	0	0	0	0	0
chr2_219187080_219187690	C3	EnhT	0	1	0	0	0	0	0	0	0	0	0	0	0	0
chr2_220264645_220265370	C4	EnhT	0	1	0	0	0	0	0	0	0	0	0	0	0	0
chr2_221043982_221044333	C2	EnhT	0	1	0	0	0	0	0	0	0	0	0	0	0	0
chr2_221484191_221484596	C3	EnhT	0	1	0	0	0	0	0	0	0	0	0	0	0	0
chr2_226707653_226708166	C4	EnhT	0	1	0	0	0	0	0	0	0	0	0	0	0	0
chr2_226979785_226980055	C2	EnhT	0	1	0	0	0	0	0	0	0	0	0	0	0	0
chr2_226983769_226984221	C3	EnhT	0	1	0	0	0	0	0	0	0	0	0	0	0	0
chr2_227015807_227016328	C4	EnhT	0	1	0	0	0	0	0	0	0	0	0	0	0	0
chr2_227703104_227703292	C1	EnhT	0	1	0	0	0	0	0	0	0	0	0	0	0	0
chr2_237640354_237641136	C3	EnhT	0	1	0	0	0	0	0	0	0	0	0	0	0	0
chr2_237733438_237733962	C4	EnhT	0	1	0	0	0	0	0	0	0	0	0	0	0	0
chr2_238404969_238405506	C4	EnhT	0	1	0	0	0	0	0	0	0	0	0	0	0	0
chr2_238409610_238410110	C3	EnhT	0	1	0	0	0	0	0	0	0	0	0	0	0	0
chr2_238411072_238411568	C3	EnhT	0	1	0	0	0	0	0	0	0	0	0	0	0	0
chr2_238418624_238419157	C4	EnhT	0	1	0	0	0	0	0	0	0	0	0	0	0	0
chr2_238467520_238468160	C4	EnhT	0	1	0	0	0	0	0	0	0	0	0	0	0	0
chr2_242209066_242209414	C3	EnhT	0	1	0	0	0	0	0	0	0	0	0	0	0	0
chr2_26235109_26235808	C3	EnhT	0	1	0	0	0	0	0	0	0	0	0	0	0	0
chr2_26995326_26995970	C4	EnhT	0	1	0	0	0	0	0	0	0	0	0	0	0	0
chr2_28599982_28600649	C4	EnhT	0	1	0	0	0	0	0	0	0	0	0	0	0	0
chr2_3226304_3226890	C4	EnhT	0	1	0	0	0	0	0	0	0	0	0	0	0	0
chr2_35522414_35522927	C4	EnhT	0	1	0	0	0	0	0	0	0	0	0	0	0	0
chr2_38323375_38323686	C3	EnhT	0	1	0	0	0	0	0	0	0	0	0	0	0	0
chr2_38741993_38742326	C3	EnhT	0	1	0	0	0	0	0	0	0	0	0	0	0	0
chr2_39675185_39675612	C3	EnhT	0	1	0	0	0	0	0	0	0	0	0	0	0	0
chr2_39693295_39693877	C3	EnhT	0	1	0	0	0	0	0	0	0	0	0	0	0	0
chr2_42569580_42570060	C3	EnhT	0	1	0	0	0	0	0	0	0	0	0	0	0	0
chr2_43500656_43501158	C4	EnhT	0	1	0	0	0	0	0	0	0	0	0	0	0	0
chr2_43679491_43680008	C3	EnhT	0	1	0	0	0	0	0	0	0	0	0	0	0	0
chr2_43690281_43690765	C3	EnhT	0	1	0	0	0	0	0	0	0	0	0	0	0	0
chr2_45979594_45980169	C4	EnhT	0	1	0	0	0	0	0	0	0	0	0	0	0	0
chr2_45980523_45980957	C3	EnhT	0	1	0	0	0	0	0	0	0	0	0	0	0	0
chr2_65527215_65527760	C3	EnhT	0	1	0	0	0	0	0	0	0	0	0	0	0	0
chr2_66616775_66617401	C3	EnhT	0	1	0	0	0	0	0	0	0	0	0	0	0	0
chr2_75072309_75072788	C4	EnhT	0	1	0	0	0	0	0	0	0	0	0	0	0	0
chr2_86181562_86182062	C4	EnhT	0	1	0	0	0	0	0	0	0	0	0	0	0	0
chr2_86182140_86182582	C2	EnhT	0	1	0	0	0	0	0	0	0	0	0	0	0	0
chr2_97554168_97554610	C2	EnhT	0	1	0	0	0	0	0	0	0	0	0	0	0	0
chr20_18882967_18883337	C2	EnhT	0	1	0	0	0	0	0	0	0	0	0	0	0	0
chr20_19110669_19111311	C4	EnhT	0	1	0	0	0	0	0	0	0	0	0	0	0	0
chr20_19263998_19264753	C4	EnhT	0	1	0	0	0	0	0	0	0	0	0	0	0	0
chr20_19747750_19748202	C3	EnhT	0	1	0	0	0	0	0	0	0	0	0	0	0	0
chr20_25477675_25478303	C4	EnhT	0	1	0	0	0	0	0	0	0	0	0	0	0	0
chr20_30181181_30181900	C4	EnhT	0	1	0	0	0	0	0	0	0	0	0	0	0	0
chr20_30628465_30628903	C3	EnhT	0	1	0	0	0	0	0	0	0	0	0	0	0	0
chr20_34673616_34674025	C3	EnhT	0	1	0	0	0	0	0	0	0	0	0	0	0	0
chr20_35215548_35216159	C3	EnhT	0	1	0	0	0	0	0	0	0	0	0	0	0	0
chr20_42299087_42299615	C2	EnhT	0	1	0	0	0	0	0	0	0	0	0	0	0	0
chr20_43321597_43322097	C4	EnhT	0	1	0	0	0	0	0	0	0	0	0	0	0	0
chr20_43343229_43343647	C2	EnhT	0	1	0	0	0	0	0	0	0	0	0	0	0	0
chr20_43394170_43394677	C4	EnhT	0	1	0	0	0	0	0	0	0	0	0	0	0	0
chr20_44622037_44622515	C3	EnhT	0	1	0	0	0	0	0	0	0	0	0	0	0	0
chr20_47562402_47562865	C2	EnhT	0	1	0	0	0	0	0	0	0	0	0	0	0	0
chr20_48477479_48477678	C1	EnhT	0	1	0	0	0	0	0	0	0	0	0	0	0	0
chr20_48731163_48731343	C1	EnhT	0	1	0	0	0	0	0	0	0	0	0	0	0	0
chr20_48737562_48737919	C1	EnhT	0	1	0	0	0	0	0	0	0	0	0	0	0	0
chr20_49241027_49241238	C1	EnhT	0	1	0	0	0	0	0	0	0	0	0	0	0	0
chr20_50004000_50004493	C3	EnhT	0	1	0	0	0	0	0	0	0	0	0	0	0	0
chr20_50332446_50332846	C2	EnhT	0	1	0	0	0	0	0	0	0	0	0	0	0	0
chr20_50365204_50365480	C2	EnhT	0	1	0	0	0	0	0	0	0	0	0	0	0	0
chr20_50365492_50365663	C1	EnhT	0	1	0	0	0	0	0	0	0	0	0	0	0	0
chr20_50534367_50534989	C2	EnhT	0	1	0	0	0	0	0	0	0	0	0	0	0	0
chr20_51962635_51963292	C3	EnhT	0	1	0	0	0	0	0	0	0	0	0	0	0	0
chr20_55181583_55182022	C3	EnhT	0	1	0	0	0	0	0	0	0	0	0	0	0	0
chr20_55333660_55334363	C3	EnhT	0	1	0	0	0	0	0	0	0	0	0	0	0	0
chr20_55363396_55363843	C2	EnhT	0	1	0	0	0	0	0	0	0	0	0	0	0	0
chr20_55404390_55404974	C2	EnhT	0	1	0	0	0	0	0	0	0	0	0	0	0	0
chr20_55465100_55465546	C3	EnhT	0	1	0	0	0	0	0	0	0	0	0	0	0	0
chr20_55511687_55512192	C3	EnhT	0	1	0	0	0	0	0	0	0	0	0	0	0	0
chr20_56280138_56280820	C1	EnhT	0	1	0	0	0	0	0	0	0	0	0	0	0	0
chr20_58637812_58638613	C2	EnhT	0	1	0	0	0	0	0	0	0	0	0	0	0	0
chr20_58653418_58653934	C2	EnhT	0	1	0	0	0	0	0	0	0	0	0	0	0	0
chr21_16377630_16378097	C4	EnhT	0	1	0	0	0	0	0	0	0	0	0	0	0	0
chr21_16571789_16572727	C4	EnhT	0	1	0	0	0	0	0	0	0	0	0	0	0	0
chr21_16582334_16583099	C4	EnhT	0	1	0	0	0	0	0	0	0	0	0	0	0	0
chr21_22611071_22611596	C2	EnhT	0	1	0	0	0	0	0	0	0	0	0	0	0	0
chr21_30750912_30751398	C3	EnhT	0	1	0	0	0	0	0	0	0	0	0	0	0	0
chr21_30758425_30758840	C3	EnhT	0	1	0	0	0	0	0	0	0	0	0	0	0	0
chr21_37565578_37565923	C4	EnhT	0	1	0	0	0	0	0	0	0	0	0	0	0	0
chr21_38936984_38937496	C3	EnhT	0	1	0	0	0	0	0	0	0	0	0	0	0	0
chr21_39511890_39512279	C1	EnhT	0	1	0	0	0	0	0	0	0	0	0	0	0	0
chr21_40282316_40282729	C3	EnhT	0	1	0	0	0	0	0	0	0	0	0	0	0	0
chr21_40693412_40694179	C3	EnhT	0	1	0	0	0	0	0	0	0	0	0	0	0	0
chr21_40895788_40896339	C3	EnhT	0	1	0	0	0	0	0	0	0	0	0	0	0	0
chr21_41442575_41443258	C2	EnhT	0	1	0	0	0	0	0	0	0	0	0	0	0	0
chr21_41686121_41686660	C2	EnhT	0	1	0	0	0	0	0	0	0	0	0	0	0	0
chr21_41690410_41690996	C3	EnhT	0	1	0	0	0	0	0	0	0	0	0	0	0	0
chr21_41692650_41693404	C2	EnhT	0	1	0	0	0	0	0	0	0	0	0	0	0	0
chr21_41696278_41697135	C3	EnhT	0	1	0	0	0	0	0	0	0	0	0	0	0	0
chr21_41712061_41712745	C3	EnhT	0	1	0	0	0	0	0	0	0	0	0	0	0	0
chr21_41754310_41755085	C3	EnhT	0	1	0	0	0	0	0	0	0	0	0	0	0	0
chr21_43540180_43540594	C2	EnhT	0	1	0	0	0	0	0	0	0	0	0	0	0	0
chr21_43783479_43783868	C2	EnhT	0	1	0	0	0	0	0	0	0	0	0	0	0	0
chr21_43786493_43787217	C3	EnhT	0	1	0	0	0	0	0	0	0	0	0	0	0	0
chr21_43795572_43796014	C3	EnhT	0	1	0	0	0	0	0	0	0	0	0	0	0	0
chr21_43936287_43936715	C3	EnhT	0	1	0	0	0	0	0	0	0	0	0	0	0	0
chr21_45615904_45616238	C3	EnhT	0	1	0	0	0	0	0	0	0	0	0	0	0	0
chr21_45616364_45616820	C3	EnhT	0	1	0	0	0	0	0	0	0	0	0	0	0	0
chr21_45663831_45664230	C2	EnhT	0	1	0	0	0	0	0	0	0	0	0	0	0	0
chr21_46193415_46193885	C3	EnhT	0	1	0	0	0	0	0	0	0	0	0	0	0	0
chr21_46747091_46747538	C2	EnhT	0	1	0	0	0	0	0	0	0	0	0	0	0	0
chr21_46823144_46823608	C3	EnhT	0	1	0	0	0	0	0	0	0	0	0	0	0	0
chr21_47621480_47621648	C1	EnhT	0	1	0	0	0	0	0	0	0	0	0	0	0	0
chr21_47714558_47714795	C3	EnhT	0	1	0	0	0	0	0	0	0	0	0	0	0	0
chr22_19160504_19160991	C4	EnhT	0	1	0	0	0	0	0	0	0	0	0	0	0	0
chr22_21241710_21242233	C4	EnhT	0	1	0	0	0	0	0	0	0	0	0	0	0	0
chr22_23534300_23534865	C4	EnhT	0	1	0	0	0	0	0	0	0	0	0	0	0	0
chr22_29186709_29187073	C2	EnhT	0	1	0	0	0	0	0	0	0	0	0	0	0	0
chr22_29204768_29205393	C2	EnhT	0	1	0	0	0	0	0	0	0	0	0	0	0	0
chr22_29209557_29210291	C3	EnhT	0	1	0	0	0	0	0	0	0	0	0	0	0	0
chr22_29214507_29214980	C3	EnhT	0	1	0	0	0	0	0	0	0	0	0	0	0	0
chr22_29215307_29216178	C4	EnhT	0	1	0	0	0	0	0	0	0	0	0	0	0	0
chr22_29218811_29219412	C4	EnhT	0	1	0	0	0	0	0	0	0	0	0	0	0	0
chr22_29773983_29774498	C3	EnhT	0	1	0	0	0	0	0	0	0	0	0	0	0	0
chr22_30194714_30195419	C4	EnhT	0	1	0	0	0	0	0	0	0	0	0	0	0	0
chr22_30608545_30609012	C3	EnhT	0	1	0	0	0	0	0	0	0	0	0	0	0	0
chr22_30694277_30694686	C4	EnhT	0	1	0	0	0	0	0	0	0	0	0	0	0	0
chr22_31982055_31982763	C4	EnhT	0	1	0	0	0	0	0	0	0	0	0	0	0	0
chr22_37417161_37417525	C3	EnhT	0	1	0	0	0	0	0	0	0	0	0	0	0	0
chr22_37585080_37585583	C4	EnhT	0	1	0	0	0	0	0	0	0	0	0	0	0	0
chr22_37592811_37593355	C4	EnhT	0	1	0	0	0	0	0	0	0	0	0	0	0	0
chr22_37593697_37594142	C3	EnhT	0	1	0	0	0	0	0	0	0	0	0	0	0	0
chr22_37966093_37966699	C4	EnhT	0	1	0	0	0	0	0	0	0	0	0	0	0	0
chr22_39688805_39689160	C4	EnhT	0	1	0	0	0	0	0	0	0	0	0	0	0	0
chr22_39695953_39696252	C3	EnhT	0	1	0	0	0	0	0	0	0	0	0	0	0	0
chr22_41128668_41129143	C4	EnhT	0	1	0	0	0	0	0	0	0	0	0	0	0	0
chr22_43130343_43130882	C4	EnhT	0	1	0	0	0	0	0	0	0	0	0	0	0	0
chr3_101832261_101832672	C2	EnhT	0	1	0	0	0	0	0	0	0	0	0	0	0	0
chr3_101881857_101882621	C3	EnhT	0	1	0	0	0	0	0	0	0	0	0	0	0	0
chr3_101899543_101900002	C3	EnhT	0	1	0	0	0	0	0	0	0	0	0	0	0	0
chr3_107544391_107544996	C4	EnhT	0	1	0	0	0	0	0	0	0	0	0	0	0	0
chr3_107705356_107705926	C3	EnhT	0	1	0	0	0	0	0	0	0	0	0	0	0	0
chr3_107718170_107718660	C3	EnhT	0	1	0	0	0	0	0	0	0	0	0	0	0	0
chr3_119817531_119817948	C2	EnhT	0	1	0	0	0	0	0	0	0	0	0	0	0	0
chr3_123128301_123129172	C3	EnhT	0	1	0	0	0	0	0	0	0	0	0	0	0	0
chr3_123340650_123341164	C3	EnhT	0	1	0	0	0	0	0	0	0	0	0	0	0	0
chr3_123355970_123356417	C3	EnhT	0	1	0	0	0	0	0	0	0	0	0	0	0	0
chr3_129204405_129205090	C2	EnhT	0	1	0	0	0	0	0	0	0	0	0	0	0	0
chr3_129381763_129382268	C3	EnhT	0	1	0	0	0	0	0	0	0	0	0	0	0	0
chr3_129627120_129627633	C4	EnhT	0	1	0	0	0	0	0	0	0	0	0	0	0	0
chr3_133171754_133172218	C2	EnhT	0	1	0	0	0	0	0	0	0	0	0	0	0	0
chr3_133174835_133175345	C2	EnhT	0	1	0	0	0	0	0	0	0	0	0	0	0	0
chr3_133175642_133176194	C4	EnhT	0	1	0	0	0	0	0	0	0	0	0	0	0	0
chr3_133179995_133180487	C3	EnhT	0	1	0	0	0	0	0	0	0	0	0	0	0	0
chr3_134046337_134046905	C4	EnhT	0	1	0	0	0	0	0	0	0	0	0	0	0	0
chr3_134071163_134071565	C2	EnhT	0	1	0	0	0	0	0	0	0	0	0	0	0	0
chr3_13555589_13556066	C3	EnhT	0	1	0	0	0	0	0	0	0	0	0	0	0	0
chr3_13579246_13579681	C3	EnhT	0	1	0	0	0	0	0	0	0	0	0	0	0	0
chr3_150454877_150455620	C3	EnhT	0	1	0	0	0	0	0	0	0	0	0	0	0	0
chr3_150474088_150474777	C3	EnhT	0	1	0	0	0	0	0	0	0	0	0	0	0	0
chr3_15334325_15334914	C4	EnhT	0	1	0	0	0	0	0	0	0	0	0	0	0	0
chr3_15351943_15352635	C4	EnhT	0	1	0	0	0	0	0	0	0	0	0	0	0	0
chr3_156530166_156530831	C4	EnhT	0	1	0	0	0	0	0	0	0	0	0	0	0	0
chr3_15675627_15676068	C3	EnhT	0	1	0	0	0	0	0	0	0	0	0	0	0	0
chr3_160818626_160819095	C3	EnhT	0	1	0	0	0	0	0	0	0	0	0	0	0	0
chr3_160986368_160986702	C3	EnhT	0	1	0	0	0	0	0	0	0	0	0	0	0	0
chr3_160990370_160990827	C4	EnhT	0	1	0	0	0	0	0	0	0	0	0	0	0	0
chr3_161057178_161058095	C4	EnhT	0	1	0	0	0	0	0	0	0	0	0	0	0	0
chr3_161129828_161130252	C3	EnhT	0	1	0	0	0	0	0	0	0	0	0	0	0	0
chr3_161130340_161130687	C2	EnhT	0	1	0	0	0	0	0	0	0	0	0	0	0	0
chr3_161138585_161138832	C2	EnhT	0	1	0	0	0	0	0	0	0	0	0	0	0	0
chr3_161139894_161140628	C3	EnhT	0	1	0	0	0	0	0	0	0	0	0	0	0	0
chr3_175403469_175403982	C3	EnhT	0	1	0	0	0	0	0	0	0	0	0	0	0	0
chr3_176121199_176121715	C3	EnhT	0	1	0	0	0	0	0	0	0	0	0	0	0	0
chr3_180011884_180012386	C1	EnhT	0	1	0	0	0	0	0	0	0	0	0	0	0	0
chr3_180024448_180024904	C2	EnhT	0	1	0	0	0	0	0	0	0	0	0	0	0	0
chr3_183563369_183563924	C3	EnhT	0	1	0	0	0	0	0	0	0	0	0	0	0	0
chr3_187526642_187527097	C3	EnhT	0	1	0	0	0	0	0	0	0	0	0	0	0	0
chr3_188816740_188817310	C4	EnhT	0	1	0	0	0	0	0	0	0	0	0	0	0	0
chr3_189560325_189560984	C4	EnhT	0	1	0	0	0	0	0	0	0	0	0	0	0	0
chr3_189655129_189655925	C3	EnhT	0	1	0	0	0	0	0	0	0	0	0	0	0	0
chr3_190304285_190304720	C2	EnhT	0	1	0	0	0	0	0	0	0	0	0	0	0	0
chr3_192535799_192536273	C3	EnhT	0	1	0	0	0	0	0	0	0	0	0	0	0	0
chr3_192536589_192537147	C3	EnhT	0	1	0	0	0	0	0	0	0	0	0	0	0	0
chr3_192569659_192570040	C3	EnhT	0	1	0	0	0	0	0	0	0	0	0	0	0	0
chr3_193590067_193590567	C4	EnhT	0	1	0	0	0	0	0	0	0	0	0	0	0	0
chr3_193876664_193877241	C4	EnhT	0	1	0	0	0	0	0	0	0	0	0	0	0	0
chr3_195641490_195641932	C4	EnhT	0	1	0	0	0	0	0	0	0	0	0	0	0	0
chr3_196520165_196520491	C3	EnhT	0	1	0	0	0	0	0	0	0	0	0	0	0	0
chr3_32151692_32152192	C4	EnhT	0	1	0	0	0	0	0	0	0	0	0	0	0	0
chr3_42861354_42861793	C2	EnhT	0	1	0	0	0	0	0	0	0	0	0	0	0	0
chr3_46204458_46204990	C3	EnhT	0	1	0	0	0	0	0	0	0	0	0	0	0	0
chr3_4728859_4729276	C2	EnhT	0	1	0	0	0	0	0	0	0	0	0	0	0	0
chr3_4730047_4730446	C2	EnhT	0	1	0	0	0	0	0	0	0	0	0	0	0	0
chr3_50302448_50302953	C3	EnhT	0	1	0	0	0	0	0	0	0	0	0	0	0	0
chr3_50306260_50306714	C3	EnhT	0	1	0	0	0	0	0	0	0	0	0	0	0	0
chr3_50308910_50309299	C3	EnhT	0	1	0	0	0	0	0	0	0	0	0	0	0	0
chr3_50642400_50642998	C4	EnhT	0	1	0	0	0	0	0	0	0	0	0	0	0	0
chr3_58025818_58026151	C4	EnhT	0	1	0	0	0	0	0	0	0	0	0	0	0	0
chr3_63905787_63906388	C1	EnhT	0	1	0	0	0	0	0	0	0	0	0	0	0	0
chr3_65938938_65939474	C4	EnhT	0	1	0	0	0	0	0	0	0	0	0	0	0	0
chr3_66525975_66526398	C4	EnhT	0	1	0	0	0	0	0	0	0	0	0	0	0	0
chr3_8498075_8498939	C4	EnhT	0	1	0	0	0	0	0	0	0	0	0	0	0	0
chr3_99663291_99663686	C4	EnhT	0	1	0	0	0	0	0	0	0	0	0	0	0	0
chr4_105817745_105818310	C4	EnhT	0	1	0	0	0	0	0	0	0	0	0	0	0	0
chr4_105892516_105893011	C3	EnhT	0	1	0	0	0	0	0	0	0	0	0	0	0	0
chr4_1239087_1239643	C4	EnhT	0	1	0	0	0	0	0	0	0	0	0	0	0	0
chr4_139831853_139832432	C3	EnhT	0	1	0	0	0	0	0	0	0	0	0	0	0	0
chr4_141556823_141557281	C4	EnhT	0	1	0	0	0	0	0	0	0	0	0	0	0	0
chr4_141581138_141581445	C2	EnhT	0	1	0	0	0	0	0	0	0	0	0	0	0	0
chr4_143536428_143536898	C4	EnhT	0	1	0	0	0	0	0	0	0	0	0	0	0	0
chr4_159015822_159016298	C2	EnhT	0	1	0	0	0	0	0	0	0	0	0	0	0	0
chr4_27170122_27170612	C4	EnhT	0	1	0	0	0	0	0	0	0	0	0	0	0	0
chr4_28168956_28169467	C3	EnhT	0	1	0	0	0	0	0	0	0	0	0	0	0	0
chr4_2938782_2939215	C3	EnhT	0	1	0	0	0	0	0	0	0	0	0	0	0	0
chr4_3113185_3113634	C4	EnhT	0	1	0	0	0	0	0	0	0	0	0	0	0	0
chr4_3463077_3463758	C3	EnhT	0	1	0	0	0	0	0	0	0	0	0	0	0	0
chr4_39516557_39516871	C3	EnhT	0	1	0	0	0	0	0	0	0	0	0	0	0	0
chr4_39540907_39541472	C3	EnhT	0	1	0	0	0	0	0	0	0	0	0	0	0	0
chr4_39541832_39542234	C3	EnhT	0	1	0	0	0	0	0	0	0	0	0	0	0	0
chr4_41134226_41134756	C3	EnhT	0	1	0	0	0	0	0	0	0	0	0	0	0	0
chr4_41137975_41138359	C3	EnhT	0	1	0	0	0	0	0	0	0	0	0	0	0	0
chr4_6634882_6635386	C4	EnhT	0	1	0	0	0	0	0	0	0	0	0	0	0	0
chr4_75505092_75505511	C3	EnhT	0	1	0	0	0	0	0	0	0	0	0	0	0	0
chr4_75586812_75587406	C2	EnhT	0	1	0	0	0	0	0	0	0	0	0	0	0	0
chr4_77484551_77485006	C4	EnhT	0	1	0	0	0	0	0	0	0	0	0	0	0	0
chr4_88041980_88042621	C3	EnhT	0	1	0	0	0	0	0	0	0	0	0	0	0	0
chr4_89256088_89256522	C2	EnhT	0	1	0	0	0	0	0	0	0	0	0	0	0	0
chr5_103981929_103982403	C1	EnhT	0	1	0	0	0	0	0	0	0	0	0	0	0	0
chr5_116822618_116823225	C3	EnhT	0	1	0	0	0	0	0	0	0	0	0	0	0	0
chr5_117345430_117346064	C4	EnhT	0	1	0	0	0	0	0	0	0	0	0	0	0	0
chr5_122491095_122491610	C4	EnhT	0	1	0	0	0	0	0	0	0	0	0	0	0	0
chr5_128462183_128462544	C2	EnhT	0	1	0	0	0	0	0	0	0	0	0	0	0	0
chr5_128513194_128513728	C3	EnhT	0	1	0	0	0	0	0	0	0	0	0	0	0	0
chr5_128577414_128577818	C2	EnhT	0	1	0	0	0	0	0	0	0	0	0	0	0	0
chr5_131706875_131707261	C3	EnhT	0	1	0	0	0	0	0	0	0	0	0	0	0	0
chr5_131714213_131714768	C3	EnhT	0	1	0	0	0	0	0	0	0	0	0	0	0	0
chr5_132385364_132385684	C2	EnhT	0	1	0	0	0	0	0	0	0	0	0	0	0	0
chr5_132793413_132793918	C2	EnhT	0	1	0	0	0	0	0	0	0	0	0	0	0	0
chr5_134977255_134977715	C2	EnhT	0	1	0	0	0	0	0	0	0	0	0	0	0	0
chr5_134977756_134977959	C2	EnhT	0	1	0	0	0	0	0	0	0	0	0	0	0	0
chr5_136477621_136478164	C4	EnhT	0	1	0	0	0	0	0	0	0	0	0	0	0	0
chr5_139022886_139023475	C4	EnhT	0	1	0	0	0	0	0	0	0	0	0	0	0	0
chr5_139023702_139024133	C4	EnhT	0	1	0	0	0	0	0	0	0	0	0	0	0	0
chr5_139037808_139038213	C3	EnhT	0	1	0	0	0	0	0	0	0	0	0	0	0	0
chr5_139040373_139040801	C3	EnhT	0	1	0	0	0	0	0	0	0	0	0	0	0	0
chr5_140383557_140384022	C3	EnhT	0	1	0	0	0	0	0	0	0	0	0	0	0	0
chr5_1516169_1516737	C4	EnhT	0	1	0	0	0	0	0	0	0	0	0	0	0	0
chr5_154209346_154209834	C4	EnhT	0	1	0	0	0	0	0	0	0	0	0	0	0	0
chr5_1555293_1555846	C3	EnhT	0	1	0	0	0	0	0	0	0	0	0	0	0	0
chr5_16509343_16509638	C2	EnhT	0	1	0	0	0	0	0	0	0	0	0	0	0	0
chr5_172719024_172719538	C3	EnhT	0	1	0	0	0	0	0	0	0	0	0	0	0	0
chr5_172880046_172880663	C4	EnhT	0	1	0	0	0	0	0	0	0	0	0	0	0	0
chr5_172882065_172883094	C3	EnhT	0	1	0	0	0	0	0	0	0	0	0	0	0	0
chr5_172962202_172963424	C4	EnhT	0	1	0	0	0	0	0	0	0	0	0	0	0	0
chr5_173017919_173018479	C4	EnhT	0	1	0	0	0	0	0	0	0	0	0	0	0	0
chr5_17305167_17305519	C3	EnhT	0	1	0	0	0	0	0	0	0	0	0	0	0	0
chr5_17305906_17306609	C3	EnhT	0	1	0	0	0	0	0	0	0	0	0	0	0	0
chr5_173256643_173257133	C4	EnhT	0	1	0	0	0	0	0	0	0	0	0	0	0	0
chr5_173909464_173909835	C2	EnhT	0	1	0	0	0	0	0	0	0	0	0	0	0	0
chr5_173910272_173910910	C4	EnhT	0	1	0	0	0	0	0	0	0	0	0	0	0	0
[truncated: 2,163 more rows]

## Sheet: B_GREAT_Enriched_Ontogical_Terms
List of GO terms enriched by GREAT to the three main classes of E2-Independent ERBSs.
ERBSs Class	Ontology	# Term Name	Binom Rank	Binom Raw P-Value	Binom FDR Q-Val	Binom Fold Enrichment	Binom Observed Region Hits	Binom Region Set Coverage	Hyper Rank	Hyper FDR Q-Val	Hyper Fold Enrichment	Hyper Observed Gene Hits	Hyper Total Genes	Hyper Gene Set Coverage
EnhA	GO Biological Process	hematopoietic progenitor cell differentiation	62	2.33072e-06	0.000392463	2.7761	28	2.21%	128	0.00555512	3.0135	15	50	0.84%
EnhA	GO Biological Process	ascending aorta morphogenesis	83	8.81476e-06	0.00110875	6.9364	9	0.71%	278	0.0369947	10.0451	3	3	0.17%
EnhA	GO Biological Process	lymphocyte migration into lymphoid organs	95	2.16369e-05	0.00237778	15.5721	5	0.39%	278	0.0369947	10.0451	3	3	0.17%
EnhA	GO Biological Process	post-embryonic development	97	2.29524e-05	0.00247034	2.0432	41	3.23%	50	0.000392887	2.6925	26	97	1.45%
EnhA	GO Biological Process	endoplasmic reticulum organization	99	2.34116e-05	0.00246886	4.4868	12	0.95%	261	0.0334062	3.3484	9	27	0.50%
EnhA	GO Biological Process	post-Golgi vesicle-mediated transport	113	3.80196e-05	0.0035126	2.7116	22	1.73%	300	0.0442946	2.2177	17	77	0.95%
EnhA	GO Biological Process	positive regulation of gliogenesis	124	5.8897e-05	0.00495875	2.7845	20	1.58%	301	0.0452048	2.9544	10	34	0.56%
EnhA	GO Biological Process	regulation of coenzyme metabolic process	131	6.7598e-05	0.0053872	5.3223	9	0.71%	310	0.0482173	4.305	6	14	0.33%
EnhA	GO Biological Process	positive regulation of glial cell differentiation	137	8.65341e-05	0.00659428	2.8875	18	1.42%	192	0.0166838	3.7669	9	24	0.50%
EnhA	GO Biological Process	vasculogenesis	157	0.000135729	0.00902554	2.0999	31	2.44%	182	0.0158367	2.5113	17	68	0.95%
EnhA	GO Biological Process	regulation of nitric-oxide synthase activity	174	0.000179603	0.0107762	2.9269	16	1.26%	308	0.0473574	2.7624	11	40	0.61%
EnhA	GO Biological Process	lymphoid progenitor cell differentiation	214	0.000374565	0.0182732	3.3193	12	0.95%	228	0.0240399	5.0225	6	12	0.33%
EnhA	GO Biological Process	Peyer's patch morphogenesis	234	0.000453893	0.0202506	8.0668	5	0.39%	278	0.0369947	10.0451	3	3	0.17%
EnhA	GO Biological Process	regulation of oligodendrocyte differentiation	246	0.000565732	0.0240091	2.6306	16	1.26%	296	0.0417428	3.4939	8	23	0.45%
EnhA	GO Biological Process	regulation of phosphatidylinositol 3-kinase activity	286	0.000803066	0.0293147	2.6389	15	1.18%	190	0.0166157	3.2499	11	34	0.61%
EnhA	GO Biological Process	cellular pigmentation	306	0.000924937	0.0315567	2.8359	13	1.02%	247	0.0288707	2.9864	11	37	0.61%
EnhA	GO Biological Process	pigment granule organization	350	0.00140257	0.0418367	3.4842	9	0.71%	180	0.0152108	4.2295	8	19	0.45%
EnhA	GO Biological Process	positive regulation of phosphatidylinositol 3-kinase activity	356	0.00145062	0.0425407	2.9966	11	0.87%	216	0.0211377	3.6162	9	25	0.50%
EnhA	GO Biological Process	positive regulation of lipid kinase activity	372	0.00161415	0.0453004	2.9555	11	0.87%	237	0.0268802	3.4771	9	26	0.50%
EnhA	GO Biological Process	pathogenesis	379	0.00174228	0.0479932	12.9438	3	0.24%	278	0.0369947	10.0451	3	3	0.17%
ERBSs Class	Ontology	# Term Name	Binom Rank	Binom Raw P-Value	Binom FDR Q-Val	Binom Fold Enrichment	Binom Observed Region Hits	Binom Region Set Coverage	Hyper Rank	Hyper FDR Q-Val	Hyper Fold Enrichment	Hyper Observed Gene Hits	Hyper Total Genes	Hyper Gene Set Coverage
EnhA	GO Molecular Function	No Terms	NA	NA	NA	NA	NA	NA	NA	NA	NA	NA	NA	NA
ERBSs Class	Ontology	# Term Name	Binom Rank	Binom Raw P-Value	Binom FDR Q-Val	Binom Fold Enrichment	Binom Observed Region Hits	Binom Region Set Coverage	Hyper Rank	Hyper FDR Q-Val	Hyper Fold Enrichment	Hyper Observed Gene Hits	Hyper Total Genes	Hyper Gene Set Coverage
EnhA	GO Cellular Component	No Terms	NA	NA	NA	NA	NA	NA	NA	NA	NA	NA	NA	NA
ERBSs Class	Ontology	# Term Name	Binom Rank	Binom Raw P-Value	Binom FDR Q-Val	Binom Fold Enrichment	Binom Observed Region Hits	Binom Region Set Coverage	Hyper Rank	Hyper FDR Q-Val	Hyper Fold Enrichment	Hyper Observed Gene Hits	Hyper Total Genes	Hyper Gene Set Coverage
EnhT	GO Biological Process	gland development	2	1.30674e-15	6.82117e-12	2.3784	103	10.96%	14	5.17206e-06	2.5682	44	266	3.79%
EnhT	GO Biological Process	regulation of body fluid levels	4	1.62858e-14	4.2506e-11	2.1444	117	12.45%	44	0.000536431	1.7766	69	603	5.94%
EnhT	GO Biological Process	wound healing	8	6.70224e-13	8.74642e-10	2.0186	118	12.55%	94	0.00272874	1.6771	66	611	5.68%
EnhT	GO Biological Process	mammary gland development	14	9.73113e-12	7.25664e-09	2.7449	59	6.28%	57	0.00105397	2.8118	23	127	1.98%
EnhT	GO Biological Process	type 2 immune response	20	2.16684e-11	1.13109e-08	16.5209	12	1.28%	85	0.00254124	11.0899	5	7	0.43%
EnhT	GO Biological Process	hemostasis	28	5.25263e-11	1.95848e-08	2.0692	94	10.00%	194	0.0175122	1.6262	53	506	4.56%
EnhT	GO Biological Process	regulation of cell proliferation involved in kidney development	29	6.45139e-11	2.3225e-08	10.1134	15	1.60%	261	0.0388649	7.7629	4	8	0.34%
EnhT	GO Biological Process	blood coagulation	32	8.94084e-11	2.91695e-08	2.0577	93	9.89%	211	0.0226472	1.6115	52	501	4.48%
EnhT	GO Biological Process	positive regulation of locomotion	33	1.10658e-10	3.50083e-08	2.222	78	8.30%	84	0.0024944	2.1227	35	256	3.01%
EnhT	GO Biological Process	exocrine system development	35	1.289e-10	3.84489e-08	4.1892	30	3.19%	202	0.0202248	3.5286	10	44	0.86%
EnhT	GO Biological Process	T-helper 2 cell differentiation	38	1.67337e-10	4.59738e-08	19.9543	10	1.06%	264	0.0401323	11.6444	3	4	0.26%
EnhT	GO Biological Process	epithelial cell maturation	45	6.04981e-10	1.40356e-07	8.5702	15	1.60%	288	0.0488291	5.5449	5	14	0.43%
EnhT	GO Biological Process	positive regulation of cellular component movement	48	6.60214e-10	1.43596e-07	2.1879	74	7.87%	59	0.00110349	2.2092	36	253	3.10%
EnhT	GO Biological Process	gland morphogenesis	51	9.24637e-10	1.89279e-07	2.6402	51	5.43%	23	6.59541e-05	3.4336	23	104	1.98%
EnhT	GO Biological Process	positive regulation of cell migration	68	4.42105e-09	6.78761e-07	2.1295	71	7.55%	73	0.00210343	2.1813	34	242	2.93%
EnhT	GO Biological Process	positive regulation of T cell activation	70	4.92725e-09	7.34864e-07	2.6957	45	4.79%	199	0.0182522	2.1774	23	164	1.98%
EnhT	GO Biological Process	positive regulation of cell motility	72	5.06433e-09	7.34328e-07	2.1223	71	7.55%	92	0.00257886	2.1372	34	247	2.93%
EnhT	GO Biological Process	negative regulation of protein kinase activity	73	5.0832e-09	7.26967e-07	2.6577	46	4.89%	197	0.0178215	2.1415	24	174	2.07%
EnhT	GO Biological Process	cellular response to external stimulus	75	5.34752e-09	7.44375e-07	2.7637	43	4.57%	222	0.0261421	2.0701	24	180	2.07%
EnhT	GO Biological Process	response to alcohol	83	7.92841e-09	9.97261e-07	2.2705	60	6.38%	143	0.00958788	2.0609	30	226	2.58%
EnhT	GO Biological Process	positive regulation of cell activation	85	1.01838e-08	1.25081e-06	2.2924	58	6.17%	124	0.00666813	2.0615	32	241	2.75%
EnhT	GO Biological Process	regulation of T cell activation	108	2.99463e-08	2.89481e-06	2.3211	53	5.64%	161	0.0116667	2.0251	30	230	2.58%
EnhT	GO Biological Process	platelet activation	112	3.24113e-08	3.02119e-06	2.411	49	5.21%	235	0.0278434	1.9589	27	214	2.32%
EnhT	GO Biological Process	positive regulation of lymphocyte activation	115	3.59187e-08	3.2608e-06	2.3301	52	5.53%	229	0.0265571	1.9681	27	213	2.32%
EnhT	GO Biological Process	negative regulation of kinase activity	116	3.60766e-08	3.24689e-06	2.4853	46	4.89%	250	0.0319109	2.0251	24	184	2.07%
EnhT	GO Biological Process	mammary gland alveolus development	120	4.28883e-08	3.73129e-06	5.0439	18	1.91%	135	0.00885064	5.72	7	19	0.60%
EnhT	GO Biological Process	positive regulation of leukocyte activation	121	4.56154e-08	3.93574e-06	2.2491	55	5.85%	166	0.012222	2.0163	30	231	2.58%
EnhT	GO Biological Process	response to estrogen stimulus	124	5.54576e-08	4.66917e-06	2.6106	41	4.36%	205	0.0204916	2.3001	20	135	1.72%
EnhT	GO Biological Process	salivary gland development	130	7.16119e-08	5.75099e-06	3.8753	23	2.45%	274	0.0443562	3.6531	8	34	0.69%
EnhT	GO Biological Process	negative regulation of phosphate metabolic process	131	7.76798e-08	6.19067e-06	2.0005	69	7.34%	71	0.00191366	2.0666	39	293	3.36%
EnhT	GO Biological Process	secretion by tissue	132	8.29781e-08	6.56281e-06	3.8427	23	2.45%	251	0.0319419	3.0497	11	56	0.95%
EnhT	GO Biological Process	positive regulation of axon extension involved in axon guidance	142	1.254e-07	9.21956e-06	9.8289	10	1.06%	185	0.0150423	15.5258	3	3	0.26%
EnhT	GO Biological Process	placenta development	143	1.28324e-07	9.36857e-06	2.64	38	4.04%	162	0.0116084	2.3799	21	137	1.81%
EnhT	GO Biological Process	body fluid secretion	144	1.29508e-07	9.38934e-06	3.618	24	2.55%	182	0.0146543	3.0581	13	66	1.12%
EnhT	GO Biological Process	response to decreased oxygen levels	160	2.45096e-07	1.59925e-05	2.2727	48	5.11%	133	0.00877251	2.0794	30	224	2.58%
EnhT	GO Biological Process	response to hypoxia	171	3.41544e-07	2.08521e-05	2.269	47	5.00%	169	0.0127387	2.0373	29	221	2.50%
EnhT	GO Biological Process	negative regulation of phosphorylation	175	3.5506e-07	2.11818e-05	2.0737	57	6.06%	105	0.00390492	2.1084	33	243	2.84%
EnhT	GO Biological Process	response to oxygen levels	180	4.44569e-07	2.5785e-05	2.2033	49	5.21%	145	0.00967604	2.0308	31	237	2.67%
EnhT	GO Biological Process	cellular response to extracellular stimulus	211	1.02231e-06	5.05827e-05	2.7704	30	3.19%	269	0.0417918	2.2357	18	125	1.55%
EnhT	GO Biological Process	Fc-epsilon receptor signaling pathway	214	1.18146e-06	5.76378e-05	2.2118	45	4.79%	172	0.0130991	2.2048	24	169	2.07%
EnhT	GO Biological Process	negative regulation of protein phosphorylation	217	1.23667e-06	5.9497e-05	2.0522	53	5.64%	159	0.01093	2.0339	30	229	2.58%
EnhT	GO Biological Process	prostate gland epithelium morphogenesis	218	1.29339e-06	6.19401e-05	3.5005	21	2.23%	87	0.00254928	5.3743	9	26	0.77%
EnhT	GO Biological Process	prostate gland morphogenesis	221	1.4938e-06	7.05667e-05	3.4679	21	2.23%	107	0.00407511	4.9904	9	28	0.77%
EnhT	GO Biological Process	regulation of cell-cell adhesion	231	1.77402e-06	8.01763e-05	2.5495	33	3.51%	108	0.00410395	3.1052	16	80	1.38%
EnhT	GO Biological Process	protein localization to nucleus	232	1.84959e-06	8.32315e-05	2.4267	36	3.83%	190	0.0163535	2.3524	20	132	1.72%
EnhT	GO Biological Process	positive regulation of tyrosine phosphorylation of Stat3 protein	235	1.97524e-06	8.77513e-05	4.5466	15	1.60%	284	0.0470779	4.0252	7	27	0.60%
EnhT	GO Biological Process	positive regulation of response to external stimulus	240	2.2518e-06	9.79532e-05	2.253	41	4.36%	279	0.0466652	2.0636	21	158	1.81%
EnhT	GO Biological Process	Fc receptor signaling pathway	243	2.62261e-06	0.000112675	2.0477	50	5.32%	213	0.0229959	1.9671	28	221	2.41%
EnhT	GO Biological Process	branching involved in salivary gland morphogenesis	281	6.34629e-06	0.000235784	3.8932	16	1.70%	244	0.0285708	5.1753	6	18	0.52%
EnhT	GO Biological Process	prostate gland development	290	7.66053e-06	0.000275779	2.9268	23	2.45%	146	0.00962044	3.981	10	39	0.86%
EnhT	GO Biological Process	embryonic placenta development	294	8.39909e-06	0.000298253	2.5817	28	2.98%	128	0.00745882	2.9225	16	85	1.38%
EnhT	GO Biological Process	regulation of kidney development	305	1.17484e-05	0.000402143	2.8478	23	2.45%	245	0.0291842	3.3034	10	47	0.86%
EnhT	GO Biological Process	regulation of axon extension involved in axon guidance	306	1.18963e-05	0.000405873	4.4422	13	1.38%	230	0.0269604	6.4691	5	12	0.43%
EnhT	GO Biological Process	regulation of T cell differentiation	308	1.2169e-05	0.000412482	2.6992	25	2.66%	165	0.0116564	2.7601	16	90	1.38%
EnhT	GO Biological Process	regulation of alpha-beta T cell activation	346	2.4188e-05	0.000729833	2.875	21	2.23%	293	0.0497546	2.8464	11	60	0.95%
EnhT	GO Biological Process	regulation of alpha-beta T cell differentiation	349	2.56209e-05	0.000766425	3.3112	17	1.81%	276	0.0451123	3.327	9	42	0.77%
EnhT	GO Biological Process	response to estradiol stimulus	352	2.71694e-05	0.00080582	2.5686	25	2.66%	200	0.0187735	2.8229	14	77	1.20%
EnhT	GO Biological Process	negative regulation of cellular component movement	360	3.23904e-05	0.000939321	2.0477	39	4.15%	151	0.0102868	2.3556	22	145	1.89%
EnhT	GO Biological Process	thymus development	369	4.20068e-05	0.00118848	2.8505	20	2.13%	146	0.00962044	3.981	10	39	0.86%
EnhT	GO Biological Process	regulation of apoptotic signaling pathway	398	6.8082e-05	0.00178587	2.0416	36	3.83%	285	0.0472146	1.9215	25	202	2.15%
EnhT	GO Biological Process	negative regulation of cell motility	400	6.85228e-05	0.00178844	2.018	37	3.94%	180	0.014208	2.3289	21	140	1.81%
EnhT	GO Biological Process	regulation of mucus secretion	409	7.51889e-05	0.00191925	11.9391	5	0.53%	176	0.0137156	10.3506	4	6	0.34%
EnhT	GO Biological Process	cellular response to alcohol	431	9.77831e-05	0.00236857	2.8546	18	1.91%	204	0.0201913	3.2843	11	52	0.95%
EnhT	GO Biological Process	prostate glandular acinus development	432	0.000101082	0.00244281	4.5279	10	1.06%	230	0.0269604	6.4691	5	12	0.43%
EnhT	GO Biological Process	intermediate filament cytoskeleton organization	458	0.000139777	0.00318618	3.7025	12	1.28%	215	0.0229297	4.1402	8	30	0.69%
EnhT	GO Biological Process	intermediate filament-based process	471	0.000161814	0.00358671	3.6432	12	1.28%	232	0.0270397	4.0067	8	31	0.69%
EnhT	GO Biological Process	dopaminergic neuron differentiation	505	0.000222319	0.00459606	4.1005	10	1.06%	258	0.0369918	5.9715	5	13	0.43%
EnhT	GO Biological Process	positive regulation of mucus secretion	563	0.000391664	0.00726282	12.0069	4	0.43%	264	0.0401323	11.6444	3	4	0.26%
EnhT	GO Biological Process	regulation of stem cell differentiation	630	0.000616332	0.0102135	2.0196	27	2.87%	178	0.013714	2.9373	14	74	1.20%
EnhT	GO Biological Process	cell differentiation involved in embryonic placenta development	706	0.00100187	0.0148152	3.658	9	0.96%	280	0.0465123	4.6577	6	20	0.52%
EnhT	GO Biological Process	response to protozoan	719	0.00112424	0.0163242	4.4997	7	0.74%	259	0.0372097	4.9029	6	19	0.52%
EnhT	GO Biological Process	regulation of morphogenesis of a branching structure	739	0.00126951	0.0179346	2.1285	21	2.23%	287	0.0486492	3.0443	10	51	0.86%
EnhT	GO Biological Process	intermediate filament organization	816	0.001911	0.0244496	4.0942	7	0.74%	192	0.0175103	5.8222	6	16	0.52%
EnhT	GO Biological Process	prostate gland morphogenetic growth	857	0.00227519	0.0277164	3.9671	7	0.74%	264	0.0401323	11.6444	3	4	0.26%
EnhT	GO Biological Process	drug transport	909	0.00321521	0.0369272	3.0711	9	0.96%	232	0.0270397	4.0067	8	31	0.69%
EnhT	GO Biological Process	establishment of cell polarity	923	0.00342973	0.0387935	2.0338	19	2.02%	247	0.0294939	2.9111	12	64	1.03%
EnhT	GO Biological Process	vascular endothelial growth factor receptor signaling pathway	980	0.00449368	0.0478714	2.5756	11	1.17%	252	0.0321615	4.3472	7	25	0.60%
ERBSs Class	Ontology	# Term Name	Binom Rank	Binom Raw P-Value	Binom FDR Q-Val	Binom Fold Enrichment	Binom Observed Region Hits	Binom Region Set Coverage	Hyper Rank	Hyper FDR Q-Val	Hyper Fold Enrichment	Hyper Observed Gene Hits	Hyper Total Genes	Hyper Gene Set Coverage
EnhT	GO Molecular Function	collagen binding	6	2.02099e-07	0.000124223	3.7856	22	0.0234	2	0.0131112	4.2049	13	48	0.0112
ERBSs Class	Ontology	# Term Name	Binom Rank	Binom Raw P-Value	Binom FDR Q-Val	Binom Fold Enrichment	Binom Observed Region Hits	Binom Region Set Coverage	Hyper Rank	Hyper FDR Q-Val	Hyper Fold Enrichment	Hyper Observed Gene Hits	Hyper Total Genes	Hyper Gene Set Coverage
EnhT	GO Cellular Component	recycling endosome	30	6.84446e-05	0.00288608	2.6693	21	0.0223	4	0.0385618	2.8553	16	87	0.0138
ERBSs Class	Ontology	# Term Name	Binom Rank	Binom Raw P-Value	Binom FDR Q-Val	Binom Fold Enrichment	Binom Observed Region Hits	Binom Region Set Coverage	Hyper Rank	Hyper FDR Q-Val	Hyper Fold Enrichment	Hyper Observed Gene Hits	Hyper Total Genes	Hyper Gene Set Coverage
EnhW	GO Biological Process	mesoderm development	17	1.25238e-07	7.69106e-05	2.8215	34	4.31%	84	0.000120306	3.1003	23	112	1.92%
EnhW	GO Biological Process	mesoderm morphogenesis	33	1.53352e-06	0.000485149	3.2298	23	2.92%	187	0.00406612	3.2517	14	65	1.17%
EnhW	GO Biological Process	mesoderm formation	56	5.30307e-06	0.000988643	3.1855	21	2.66%	320	0.0216482	2.922	12	62	1.00%
EnhW	GO Biological Process	formation of primary germ layer	63	6.77768e-06	0.00112316	2.7253	26	3.30%	275	0.0141137	2.6959	15	84	1.26%
EnhW	GO Biological Process	lipid localization	82	1.82686e-05	0.0023259	2.3018	32	4.06%	382	0.0338196	1.9256	25	196	2.09%
EnhW	GO Biological Process	Ras protein signal transduction	89	2.61173e-05	0.00306364	2.4164	28	3.55%	351	0.0273002	2.1567	20	140	1.67%
EnhW	GO Biological Process	phagocytosis	120	6.60556e-05	0.00574683	2.424	25	3.17%	262	0.0128729	2.2809	21	139	1.76%
EnhW	GO Biological Process	regulation of vasculature development	131	0.000102526	0.00817079	2.0185	35	4.44%	268	0.0136151	2.0968	25	180	2.09%
EnhW	GO Biological Process	regulation of cell shape	135	0.000121206	0.00937328	2.4912	22	2.79%	261	0.0125456	2.4704	18	110	1.51%
EnhW	GO Biological Process	homeostasis of number of cells	145	0.000154251	0.011106	2.1064	30	3.81%	288	0.015643	2.1434	23	162	1.92%
EnhW	GO Biological Process	negative regulation of isotype switching	183	0.000354441	0.0202206	12.3283	4	0.51%	367	0.031356	11.3228	3	4	0.25%
EnhW	GO Biological Process	lens induction in camera-type eye	201	0.000522465	0.027137	5.1374	7	0.89%	302	0.0197065	8.6269	4	7	0.33%
EnhW	GO Biological Process	negative regulation of mesenchymal cell apoptotic process involved in nephron morphogenesis	221	0.000644069	0.0304257	10.5011	4	0.51%	253	0.0119642	15.0971	3	3	0.25%
EnhW	GO Biological Process	myeloid cell homeostasis	231	0.000725933	0.0328084	2.3377	19	2.41%	434	0.0497605	2.3748	14	89	1.17%
EnhW	GO Biological Process	negative regulation of fatty acid transport	232	0.00073076	0.0328842	5.7489	6	0.76%	302	0.0197065	8.6269	4	7	0.33%
EnhW	GO Biological Process	heart looping	264	0.00113845	0.0450204	2.6441	14	1.78%	286	0.0153073	3.2562	11	51	0.92%
ERBSs Class	Ontology	# Term Name	Binom Rank	Binom Raw P-Value	Binom FDR Q-Val	Binom Fold Enrichment	Binom Observed Region Hits	Binom Region Set Coverage	Hyper Rank	Hyper FDR Q-Val	Hyper Fold Enrichment	Hyper Observed Gene Hits	Hyper Total Genes	Hyper Gene Set Coverage
EnhW	GO Molecular Function	RNA polymerase II distal enhancer sequence-specific DNA binding transcription factor activity	15	2.73587e-05	0.0067266	2.4099	28	0.0355	7	0.0129177	2.9862	18	91	0.0151
ERBSs Class	Ontology	# Term Name	Binom Rank	Binom Raw P-Value	Binom FDR Q-Val	Binom Fold Enrichment	Binom Observed Region Hits	Binom Region Set Coverage	Hyper Rank	Hyper FDR Q-Val	Hyper Fold Enrichment	Hyper Observed Gene Hits	Hyper Total Genes	Hyper Gene Set Coverage
EnhW	GO Cellular Component	ruffle	20	5.10435e-05	0.0032285	2.3666	27	0.0343	10	0.0120086	2.4243	22	137	0.0184

## Sheet: C_GSEA_Results
List of significant GSEA gene-sets enriched in list of siERα differentially expressed genes mapped within 100 kbp from an E2-Independent ERBSs.
Gene Sets	Size	ES	NES	p-val	FDR q-val	FWER p-val
DUTERTRE_ESTRADIOL_RESPONSE_24HR_UP	16	0.63	1.75	0.002	0.031	0.03
HALLMARK_ESTROGEN_RESPONSE_EARLY	23	0.56	1.66	0.004	0.047	0.087
GOZGIT_ESR1_TARGETS_DN	26	0.52	1.58	0.006	0.054	0.191
HALLMARK_ESTROGEN_RESPONSE_LATE	22	0.54	1.58	0.01	0.071	0.189
SMID_BREAST_CANCER_BASAL_DN	21	0.54	1.58	0.01	0.044	0.195
CREIGHTON_ENDOCRINE_THERAPY_RESISTANCE_1	19	0.53	1.52	0.018	0.066	0.322
CHARAFE_BREAST_CANCER_LUMINAL_VS_MESENCHYMAL_UP	17	0.52	1.48	0.029	0.084	0.439
MASSARWEH_TAMOXIFEN_RESISTANCE_DN	16	0.53	1.48	0.031	0.074	0.445

## Sheet: D_ERBSs_proximal_DE_genes
List of siERα differentially expressed genes mapped within 100 kbp from an E2-Independent ERBSs. The class of the associated ERBSs is reported.
				Number of E2-Independent ERBSs within 100 kbp from gene TSS
Ensembl ID	Symbol	log2(siERα/siCTR)	Biotype	EnhA	EnhT	EnhW
ENSG00000183765	CHEK2	-0.9	protein_coding	0	6	0
ENSG00000226471	CTA-292E10.6	-1.16	antisense	0	6	0
ENSG00000235123	DSCAM-AS1	-0.65	antisense	0	6	0
ENSG00000100219	XBP1	-1.05	protein_coding	0	6	0
ENSG00000223808	RP11-428L9.2	1.03	lincRNA	0	5	0
ENSG00000143126	CELSR2	0.29	protein_coding	0	4	1
ENSG00000091831	ESR1	-1.84	protein_coding	0	4	0
ENSG00000170345	FOS	-1	protein_coding	0	4	0
ENSG00000187045	TMPRSS6	-1.37	protein_coding	0	4	0
ENSG00000235027	AC068580.6	-1.14	antisense	1	3	1
ENSG00000106541	AGR2	-0.86	protein_coding	0	3	0
ENSG00000173467	AGR3	-1.43	protein_coding	0	3	0
ENSG00000232124	AP001057.1	-1.08	antisense	0	3	0
ENSG00000179902	C1orf194	-3.31	protein_coding	0	3	1
ENSG00000133466	C1QTNF6	-1.12	protein_coding	0	3	0
ENSG00000086065	CHMP5	0.74	protein_coding	0	3	0
ENSG00000117984	CTSD	-0.64	protein_coding	1	3	1
ENSG00000179388	EGR3	-1.41	protein_coding	0	3	0
ENSG00000244242	IFITM10	-1.14	protein_coding	1	3	1
ENSG00000124249	KCNK15	-0.97	protein_coding	0	3	0
ENSG00000132832	RP11-445H22.3	-3.06	antisense	0	3	0
ENSG00000253125	RP11-459E5.1	-2.78	processed_transcript	0	3	0
ENSG00000173227	SYT12	-0.64	protein_coding	0	3	0
ENSG00000149043	SYT8	-0.74	protein_coding	1	3	1
ENSG00000160182	TFF1	-1.75	protein_coding	0	3	0
ENSG00000160180	TFF3	-1.07	protein_coding	0	3	0
ENSG00000160183	TMPRSS3	-1.25	protein_coding	0	3	0
ENSG00000111907	TPD52L1	-0.76	protein_coding	0	3	0
ENSG00000151929	BAG3	-0.68	protein_coding	0	2	0
ENSG00000169085	C8orf46	-1.33	protein_coding	0	2	1
ENSG00000182472	CAPN12	-1.36	protein_coding	0	2	0
ENSG00000126353	CCR7	-1.19	protein_coding	2	2	0
ENSG00000260417	CTD-2542L18.1	-6.42	lincRNA	0	2	0
ENSG00000168143	FAM83B	0.76	protein_coding	0	2	0
ENSG00000259699	HMGB1P8	2.97	pseudogene	1	2	1
ENSG00000171345	KRT19	-0.61	protein_coding	2	2	0
ENSG00000166816	LDHD	-0.9	protein_coding	0	2	0
ENSG00000170500	LONRF2	-0.62	protein_coding	0	2	0
ENSG00000037757	MRI1	-0.68	protein_coding	0	2	0
ENSG00000172927	MYEOV	-1.66	protein_coding	0	2	0
ENSG00000099250	NRP1	0.63	protein_coding	0	2	0
ENSG00000100311	PDGFB	-0.7	protein_coding	0	2	0
ENSG00000134222	PSRC1	-0.65	protein_coding	0	2	1
ENSG00000245080	RP11-320N21.1	1.12898	antisense	0	2	0
ENSG00000254248	RP11-320N21.2	-1.94	antisense	0	2	0
ENSG00000224984	RP11-524H19.2	1.05	antisense	0	2	0
ENSG00000233901	RP11-65J3.1	-1.22	lincRNA	0	2	0
ENSG00000110436	SLC1A2	-0.35	protein_coding	0	2	0
ENSG00000197375	SLC22A5	0.73	protein_coding	0	2	0
ENSG00000103257	SLC7A5	-0.63	protein_coding	0	2	0
ENSG00000088002	SULT2B1	-0.71	protein_coding	0	2	0
ENSG00000187720	THSD4	0.37	protein_coding	0	2	0
ENSG00000240849	TMEM189	-0.85	protein_coding	1	2	0
ENSG00000131747	TOP2A	-0.65	protein_coding	0	2	0
ENSG00000107165	TYRP1	0.86	protein_coding	0	2	0
ENSG00000177108	ZDHHC22	1.07	protein_coding	0	2	1
ENSG00000128274	A4GALT	-1.08	protein_coding	1	1	0
ENSG00000144452	ABCA12	-0.89	protein_coding	0	1	0
ENSG00000231443	AC024937.6	3.65	pseudogene	0	1	0
ENSG00000228335	AC073063.10	2.21	pseudogene	0	1	0
ENSG00000236519	AL773604.8	-2.58	antisense	0	1	1
ENSG00000106927	AMBP	-1.39	protein_coding	0	1	0
ENSG00000130429	ARPC1B	-0.65	protein_coding	0	1	0
ENSG00000183734	ASCL2	-0.76	protein_coding	0	1	0
ENSG00000134830	C5AR2	-0.61	protein_coding	0	1	0
ENSG00000197261	C6orf141	-0.71	protein_coding	1	1	0
ENSG00000157653	C9orf43	0.99	protein_coding	0	1	0
ENSG00000214725	CDIPT-AS1	-1.8	antisense	0	1	0
ENSG00000105388	CEACAM5	0.97	protein_coding	0	1	0
ENSG00000086548	CEACAM6	1.04	protein_coding	0	1	0
ENSG00000114737	CISH	-0.87	protein_coding	0	1	0
ENSG00000105219	CNTD2	-2.55	protein_coding	0	1	0
ENSG00000178773	CPNE7	-2.48	protein_coding	0	1	0
ENSG00000175920	DOK7	-1.19	protein_coding	0	1	0
ENSG00000136908	DPM2	-0.68	protein_coding	1	1	0
ENSG00000158711	ELK4	0.68	protein_coding	0	1	0
ENSG00000085832	EPS15	0.2	protein_coding	1	1	0
ENSG00000127527	EPS15L1	-0.61	protein_coding	0	1	0
ENSG00000139055	ERP27	1.18	protein_coding	0	1	0
ENSG00000169710	FASN	-0.66	protein_coding	0	1	0
ENSG00000141965	FEM1A	-2.06	protein_coding	0	1	0
ENSG00000160282	FTCD	-1.58	protein_coding	0	1	0
ENSG00000159618	GPR114	-1.4	protein_coding	0	1	0
ENSG00000180269	GPR139	-2.18	protein_coding	0	1	0
ENSG00000119714	GPR68	-1.39	protein_coding	0	1	0
ENSG00000270930	GRAMD4P8	-1.7	pseudogene	1	1	0
ENSG00000138642	HERC6	1.29	protein_coding	0	1	0
ENSG00000137331	IER3	-0.77	protein_coding	1	1	0
ENSG00000141753	IGFBP4	-0.63	protein_coding	0	1	0
ENSG00000103522	IL21R	-5.08	protein_coding	0	1	0
ENSG00000173338	KCNK7	-5.1	protein_coding	0	1	0
ENSG00000159166	LAD1	-0.79	protein_coding	0	1	0
ENSG00000182586	LINC00334	2.87	lincRNA	0	1	0
ENSG00000266256	LINC00683	-1.4	lincRNA	0	1	0
ENSG00000249346	LINC01016	-2.05	lincRNA	0	1	0
ENSG00000124831	LRRFIP1	-0.67	protein_coding	0	1	0
ENSG00000151276	MAGI1	-0.8	protein_coding	0	1	0
ENSG00000133030	MPRIP	-0.79	protein_coding	0	1	0
ENSG00000101057	MYBL2	-0.65	protein_coding	0	1	0
ENSG00000138119	MYOF	-0.84	protein_coding	0	1	0
ENSG00000173272	MZT2A	-0.82	protein_coding	1	1	1
ENSG00000243232	PCDHAC2	-1.08	protein_coding	0	1	0
ENSG00000150593	PDCD4	0.71	protein_coding	1	1	0
ENSG00000143850	PLEKHA6	-0.6	protein_coding	0	1	0
ENSG00000175482	POLD4	-0.67	protein_coding	0	1	0
ENSG00000225778	PROSER2-AS1	-2.2	antisense	0	1	0
ENSG00000177192	PUS1	-0.64	protein_coding	0	1	0
ENSG00000136933	RABEPK	-0.74	protein_coding	0	1	0
ENSG00000108352	RAPGEFL1	-0.19	protein_coding	0	1	0
ENSG00000131759	RARA	-0.81	protein_coding	0	1	0
ENSG00000133321	RARRES3	1.33	protein_coding	1	1	2
ENSG00000034677	RNF19A	0.67	protein_coding	0	1	0
ENSG00000259370	RP11-1069G10.1	2.63	antisense	0	1	1
ENSG00000254290	RP11-150O12.3	-1.64	lincRNA	1	1	1
ENSG00000234719	RP11-166B2.1	-2.2	protein_coding	1	1	0
ENSG00000227218	RP11-203J24.8	-1.31	antisense	1	1	0
ENSG00000229953	RP11-284F21.7	-1.57	antisense	0	1	0
ENSG00000225742	RP11-513G11.4	2.17	lincRNA	0	1	0
ENSG00000226330	RP11-739N20.2	-1.46	antisense	0	1	0
ENSG00000167526	RPL13	-0.6	protein_coding	0	1	0
ENSG00000184640	SEPT9	-0.69	protein_coding	0	1	0
ENSG00000196136	SERPINA3	-1.7	protein_coding	1	1	0
ENSG00000100665	SERPINA4	-2.99	protein_coding	1	1	0
ENSG00000188488	SERPINA5	-0.46	protein_coding	1	1	0
ENSG00000197046	SIGLEC15	-0.13	protein_coding	1	1	0
ENSG00000141469	SLC14A1	-1.8	protein_coding	1	1	0
ENSG00000148339	SLC25A25	-0.63	protein_coding	3	1	0
ENSG00000167114	SLC27A4	-0.73	protein_coding	0	1	0
ENSG00000103064	SLC7A6	-0.34	protein_coding	0	1	0
ENSG00000201302	SNORA65	-4.59	snoRNA	0	1	0
ENSG00000266402	SNORA76	-1.48	lincRNA	0	1	0
ENSG00000199753	SNORD104	-1.59	snoRNA	0	1	0
ENSG00000162814	SPATA17	1.32	protein_coding	0	1	1
ENSG00000159674	SPON2	-0.63	protein_coding	0	1	0
ENSG00000173898	SPTBN2	-0.63	protein_coding	0	1	1
ENSG00000136840	ST6GALNAC4	-1.3	protein_coding	0	1	0
ENSG00000113739	STC2	-1.11	protein_coding	0	1	1
ENSG00000184900	SUMO3	-0.8	protein_coding	0	1	2
ENSG00000175463	TBC1D10C	-2.08	protein_coding	0	1	0
ENSG00000153060	TEKT5	-1.38	protein_coding	0	1	0
ENSG00000180176	TH	-2.29	protein_coding	1	1	0
ENSG00000163444	TMEM183A	-0.85	protein_coding	0	1	0
ENSG00000164983	TMEM65	0.8	protein_coding	0	1	0
ENSG00000061938	TNK2	-0.88	protein_coding	0	1	0
ENSG00000224614	TNK2-AS1	-1.14	antisense	0	1	0
ENSG00000196367	TRRAP	-0.71	protein_coding	1	1	0
ENSG00000135452	TSPAN31	0.76	protein_coding	0	1	0
ENSG00000177398	UMODL1	-7.91	protein_coding	1	1	1
ENSG00000175877	WBSCR28	-1.32	protein_coding	0	1	0
ENSG00000124256	ZBP1	1.66	protein_coding	0	1	0
ENSG00000008311	AASS	0.6	protein_coding	0	0	0
ENSG00000107331	ABCA2	-0.61	protein_coding	0	0	0
ENSG00000085563	ABCB1	-0.77	protein_coding	0	0	0
ENSG00000118777	ABCG2	0.87	protein_coding	0	0	0
ENSG00000237773	AC003075.4	2.49	antisense	0	0	1
ENSG00000184616	AC004166.6	-1.08	pseudogene	0	0	0
ENSG00000226107	AC004383.3	2.96	pseudogene	0	0	0
ENSG00000242687	AC004893.11	-1.72	antisense	0	0	0
ENSG00000258821	AC005041.17	-3.25	antisense	0	0	0
ENSG00000233834	AC005083.1	-2.24	processed_transcript	0	0	1
ENSG00000218422	AC016773.1	-1.41	pseudogene	1	0	0
ENSG00000227359	AC017074.2	1.36	lincRNA	0	0	0
ENSG00000214100	AC079776.2	-2.73	pseudogene	0	0	0
ENSG00000232344	AC087163.2	-3.13	pseudogene	0	0	0
ENSG00000224728	AC090945.1	-4.44	pseudogene	0	0	0
ENSG00000227542	AC092614.2	1.12	lincRNA	0	0	0
ENSG00000233633	AC093326.3	1.7	lincRNA	0	0	1
ENSG00000233654	AC093388.3	-2.32	antisense	0	0	0
ENSG00000203435	AC104600.1	3.18	pseudogene	0	0	0
ENSG00000234793	AC114730.7	-3.26	antisense	0	0	0
ENSG00000233806	AC131097.3	-1.55	antisense	0	0	0
ENSG00000223977	AC138623.1	2.95	pseudogene	0	0	0
ENSG00000076555	ACACB	-0.79	protein_coding	1	0	0
ENSG00000075239	ACAT1	0.67	protein_coding	0	0	0
ENSG00000130234	ACE2	1.43	protein_coding	0	0	0
ENSG00000168306	ACOX2	-0.77	protein_coding	1	0	0
ENSG00000134940	ACRV1	-1.84	protein_coding	0	0	0
ENSG00000130377	ACSBG2	2.3	protein_coding	0	0	0
ENSG00000117148	ACTL8	-1.61	protein_coding	0	0	0
ENSG00000185736	ADARB2	-2.73	protein_coding	0	0	0
ENSG00000164742	ADCY1	-0.59	protein_coding	0	0	1
ENSG00000196344	ADH7	2.58	protein_coding	0	0	0
ENSG00000170214	ADRA1B	2.27	protein_coding	0	0	0
ENSG00000111863	ADTRP	2.49	protein_coding	0	0	0
ENSG00000119844	AFTPH	0.63	protein_coding	0	0	0
ENSG00000134698	AGO4	0.91	protein_coding	0	0	0
ENSG00000124942	AHNAK	-1.29	protein_coding	0	0	0
ENSG00000176092	AIM1L	-1.14	protein_coding	0	0	0
ENSG00000164022	AIMP1	0.24	protein_coding	0	0	0
ENSG00000230042	AK3P3	2.57	pseudogene	0	0	0
ENSG00000223621	AK4P4	2.73	pseudogene	0	0	0
ENSG00000174574	AKIRIN1	0.83	protein_coding	0	0	0
ENSG00000162641	AKNAD1	-1.94	protein_coding	0	0	0
ENSG00000166971	AKTIP	0.3	protein_coding	0	0	0
ENSG00000170017	ALCAM	0.85	protein_coding	0	0	0
ENSG00000006534	ALDH3B1	-1.41	protein_coding	0	0	0
ENSG00000132746	ALDH3B2	-1.18	protein_coding	0	0	0
ENSG00000179148	ALOXE3	-2.32	protein_coding	0	0	0
ENSG00000139211	AMIGO2	0.68	protein_coding	0	0	0
ENSG00000148677	ANKRD1	1.04	protein_coding	0	0	0
ENSG00000165887	ANKRD2	-1.27	protein_coding	1	0	0
ENSG00000249493	ANKRD20A18P	2.82	pseudogene	0	0	0
ENSG00000230778	ANKRD63	1.7	protein_coding	1	0	0
ENSG00000064999	ANKS1A	-0.66	protein_coding	0	0	0
ENSG00000138772	ANXA3	0.91	protein_coding	0	0	0
ENSG00000131480	AOC2	-1.48	protein_coding	0	0	0
ENSG00000273295	AP000350.5	-2.16	lincRNA	0	0	0
ENSG00000233997	AP000475.2	1.61	lincRNA	0	0	0
ENSG00000177236	AP006621.1	1.84	pseudogene	0	0	0
ENSG00000077420	APBB1IP	2.81	protein_coding	0	0	0
ENSG00000100342	APOL1	1.15	protein_coding	0	0	0
ENSG00000221963	APOL6	1.43	protein_coding	0	0	0
ENSG00000198576	ARC	-1.01	protein_coding	0	0	0
ENSG00000109321	AREG	-4.97	protein_coding	0	0	0
ENSG00000128805	ARHGAP22	5.07	protein_coding	0	0	0
ENSG00000004777	ARHGAP33	-0.76	protein_coding	0	0	0
ENSG00000236699	ARHGEF38	1.41	protein_coding	1	0	0
ENSG00000120805	ARL1	-0.89	protein_coding	0	0	0
ENSG00000169126	ARMC4	1.32	protein_coding	0	0	0
ENSG00000138303	ASCC1	0.75	protein_coding	0	0	0
ENSG00000248498	ASNSP1	-2.44	pseudogene	0	0	0
ENSG00000198363	ASPH	-0.78	protein_coding	0	0	0
ENSG00000223922	ASS1P2	-3.23	pseudogene	0	0	0
ENSG00000070961	ATP2B1	0.67	protein_coding	2	0	0
ENSG00000147614	ATP6V0D2	-4.71	protein_coding	0	0	0
ENSG00000155097	ATP6V1C1	0.65	protein_coding	0	0	0
ENSG00000130270	ATP8B3	-0.55	protein_coding	0	0	0
ENSG00000104043	ATP8B4	1.67	protein_coding	0	0	0
ENSG00000166710	B2M	1.68	protein_coding	0	0	0
ENSG00000140320	BAHD1	-0.78	protein_coding	0	0	1
ENSG00000105552	BCAT2	-0.99	protein_coding	1	0	0
ENSG00000121380	BCL2L14	1.7	protein_coding	0	0	0
ENSG00000164039	BDH2	-1.06	protein_coding	0	0	0
ENSG00000180535	BHLHA15	-1.72	protein_coding	0	0	0
ENSG00000123095	BHLHE41	1.23	protein_coding	1	0	0
ENSG00000095585	BLNK	-0.79	protein_coding	0	0	0
ENSG00000090013	BLVRB	-0.68	protein_coding	0	0	1
ENSG00000104081	BMF	0.83	protein_coding	1	0	0
ENSG00000163141	BNIPL	-1.89	protein_coding	0	0	0
ENSG00000176720	BOK	-1.54	protein_coding	0	0	0
ENSG00000169627	BOLA2B	-1.36	protein_coding	0	0	0
ENSG00000164061	BSN	-1.06	protein_coding	0	0	0
ENSG00000130303	BST2	0.39	protein_coding	0	0	0
ENSG00000186470	BTN3A2	1	protein_coding	1	0	0
ENSG00000111801	BTN3A3	1.58	protein_coding	0	0	0
ENSG00000166352	C11orf74	1.3	protein_coding	0	0	0
ENSG00000234776	C11orf94	-1.96	protein_coding	0	0	0
ENSG00000185347	C14orf80	-0.66	protein_coding	0	0	0
ENSG00000221819	C16orf3	-1.01	protein_coding	0	0	0
ENSG00000155330	C16orf87	0.86	protein_coding	0	0	0
ENSG00000183397	C19orf71	-0.93	protein_coding	0	0	0
ENSG00000159208	C1orf51	0.76	protein_coding	0	0	0
ENSG00000165985	C1QL3	2.32	protein_coding	0	0	0
ENSG00000182326	C1S	1.32	protein_coding	0	0	0
ENSG00000125531	C20orf195	-4.28	protein_coding	0	0	0
ENSG00000159239	C2orf81	-0.82	protein_coding	0	0	0
ENSG00000163632	C3orf49	2.13	protein_coding	0	0	0
ENSG00000203872	C6orf163	-1.98	protein_coding	0	0	0
ENSG00000213204	C6orf165	3.04	protein_coding	0	0	0
ENSG00000243317	C7orf73	0.73	protein_coding	0	0	0
ENSG00000176919	C8G	-1.99	protein_coding	0	0	0
ENSG00000176907	C8orf4	2.03	protein_coding	0	0	0
ENSG00000164743	C8orf48	1.72	protein_coding	0	0	0
ENSG00000188959	C9orf152	-1.39	protein_coding	0	0	0
ENSG00000164972	C9orf24	-3.79	protein_coding	0	0	0
ENSG00000074410	CA12	-0.6	protein_coding	1	0	0
ENSG00000182389	CACNB4	0.76	protein_coding	0	0	0
ENSG00000004948	CALCR	-2.1	protein_coding	1	0	0
ENSG00000138172	CALHM2	-1.05	protein_coding	0	0	0
ENSG00000183128	CALHM3	-2.64	protein_coding	0	0	0
ENSG00000108509	CAMTA2	-0.8	protein_coding	0	0	0
ENSG00000175294	CATSPER1	-1.53	protein_coding	1	0	0
ENSG00000054803	CBLN4	-1.77	protein_coding	0	0	0
ENSG00000183741	CBX6	-0.83	protein_coding	0	0	0
ENSG00000198003	CCDC151	-0.94	protein_coding	0	0	0
ENSG00000024862	CCDC28A	0.86	protein_coding	0	0	0
ENSG00000166510	CCDC68	1.03	protein_coding	0	0	0
ENSG00000147082	CCNB3	-1.13	protein_coding	0	0	0
ENSG00000183813	CCR4	2.17	protein_coding	0	0	0
ENSG00000019582	CD74	2.55	protein_coding	0	0	0
ENSG00000238184	CD81-AS1	-2.3	processed_transcript	0	0	0
ENSG00000117399	CDC20	-0.68	protein_coding	0	0	0
ENSG00000149798	CDC42EP2	-0.37	protein_coding	1	0	0
ENSG00000167617	CDC42EP5	-1.97	protein_coding	0	0	0
ENSG00000154162	CDH12	1.19	protein_coding	0	0	0
ENSG00000074276	CDHR2	-0.62	protein_coding	0	0	1
ENSG00000184258	CDR1	1.03	protein_coding	0	0	0
ENSG00000204539	CDSN	-2.07	protein_coding	0	0	0
ENSG00000079385	CEACAM1	1.73	protein_coding	0	0	0
ENSG00000185837	CECR5-AS1	1.42	antisense	0	0	0
ENSG00000159409	CELF3	-1.89	protein_coding	0	0	0
ENSG00000075275	CELSR1	-0.68	protein_coding	2	0	0
ENSG00000188452	CERKL	1.53	protein_coding	0	0	0
ENSG00000250479	CHCHD10	-0.72	protein_coding	0	0	0
ENSG00000064886	CHI3L2	-2.61	protein_coding	0	0	0
ENSG00000080644	CHRNA3	1.02	protein_coding	0	0	0
ENSG00000124302	CHST8	-1.68	protein_coding	0	0	2
ENSG00000237289	CKMT1B	-0.85	protein_coding	0	0	0
ENSG00000163347	CLDN1	-1.3	protein_coding	0	0	0
ENSG00000169583	CLIC3	-0.7	protein_coding	0	0	0
ENSG00000115295	CLIP4	1	protein_coding	0	0	0
ENSG00000196748	CLPSL2	-2.59	protein_coding	1	0	0
ENSG00000134326	CMPK2	1.87	protein_coding	0	0	0
ENSG00000153551	CMTM7	0.67	protein_coding	0	0	0
ENSG00000132259	CNGA4	-2.2	protein_coding	0	0	0
ENSG00000171502	COL24A1	1.9	protein_coding	0	0	0
ENSG00000204262	COL5A2	-1.09	protein_coding	0	0	1
ENSG00000049089	COL9A2	-0.68	protein_coding	0	0	0
ENSG00000093010	COMT	-0.76	protein_coding	0	0	0
ENSG00000106789	CORO2A	-0.87	protein_coding	0	0	0
ENSG00000047457	CP	1.02	protein_coding	0	0	0
ENSG00000214076	CPSF1P1	-2.03	pseudogene	0	0	0
ENSG00000121898	CPXM2	0.14	protein_coding	0	0	0
ENSG00000095321	CRAT	-1.31	protein_coding	1	0	1
ENSG00000157613	CREB3L1	-1.24	protein_coding	0	0	0
ENSG00000164463	CREBRF	1.12	protein_coding	0	0	0
ENSG00000182809	CRIP2	-0.63	protein_coding	0	0	0
ENSG00000139631	CSAD	-0.84	protein_coding	1	0	0
ENSG00000173546	CSPG4	-1.19	protein_coding	0	0	0
ENSG00000159176	CSRP1	-0.76	protein_coding	0	0	0
ENSG00000175315	CST6	-1.76	protein_coding	0	0	0
ENSG00000125823	CSTL1	-2.06	protein_coding	0	0	0
ENSG00000231084	CTA-253N17.1	1.4	pseudogene	0	0	0
ENSG00000248445	CTB-118N6.3	-1.84	antisense	0	0	0
ENSG00000253978	CTB-178M22.2	-2.38	antisense	1	0	0
ENSG00000243829	CTB-33G10.1	-2.59	pseudogene	0	0	0
ENSG00000242615	CTC-359D24.3	1.23	pseudogene	0	0	0
ENSG00000250237	CTC-498J12.1	3.39	lincRNA	0	0	0
ENSG00000248693	CTD-2023M8.1	3.55	lincRNA	0	0	0
ENSG00000249572	CTD-2203K17.1	-1.48	antisense	0	0	0
ENSG00000249430	CTD-2231H16.1	-2.31	lincRNA	0	0	0
ENSG00000261040	CTD-2319I12.1	1.3	processed_transcript	0	0	0
ENSG00000254864	CTD-2516F10.4	2.73	antisense	0	0	0
ENSG00000254854	CTD-2523D13.2	-1.21	antisense	0	0	0
ENSG00000255326	CTD-2530H12.4	3.36	antisense	0	0	0
ENSG00000256982	CTD-2555A7.2	-1.48	lincRNA	0	0	0
ENSG00000258811	CTD-3051D23.1	-2.88	lincRNA	1	0	0
ENSG00000256043	CTSO	0.88	protein_coding	0	0	0
ENSG00000163131	CTSS	1.25	protein_coding	0	0	0
ENSG00000138161	CUZD1	1.02	protein_coding	0	0	0
ENSG00000154639	CXADR	1.55	protein_coding	0	0	0
ENSG00000137869	CYP19A1	-3.84	protein_coding	1	0	0
ENSG00000167600	CYP2S1	-2.35	protein_coding	0	0	0
ENSG00000171954	CYP4F22	-1.41	protein_coding	3	0	0
ENSG00000269516	CYP4F23P	-1.64	pseudogene	3	0	0
ENSG00000186529	CYP4F3	-3.77	protein_coding	1	0	0
ENSG00000146122	DAAM2	0.99	protein_coding	0	0	0
ENSG00000226950	DANCR	-0.92	processed_transcript	0	0	0
ENSG00000222046	DCDC2B	-5.15	protein_coding	0	0	0
ENSG00000170390	DCLK2	1.52	protein_coding	0	0	0
ENSG00000172795	DCP2	0.8	protein_coding	0	0	0
ENSG00000204580	DDR1	-0.78	protein_coding	1	0	0
ENSG00000245614	DDX11-AS1	-0.49	antisense	0	0	0
ENSG00000107201	DDX58	1.04	protein_coding	1	0	0
ENSG00000137628	DDX60	1.31	protein_coding	0	0	0
ENSG00000181381	DDX60L	1.28	protein_coding	1	0	0
ENSG00000136986	DERL1	0.68	protein_coding	0	0	0
ENSG00000099958	DERL3	-1.21	protein_coding	0	0	0
ENSG00000005100	DHX33	-0.16	protein_coding	0	0	0
ENSG00000105880	DLX5	1.14	protein_coding	0	0	0
ENSG00000250091	DNAH10OS	-0.99	protein_coding	0	0	0
ENSG00000183914	DNAH2	-1.15	protein_coding	0	0	0
ENSG00000086061	DNAJA1	0.69	protein_coding	0	0	0
ENSG00000206052	DOK6	1.42	protein_coding	0	0	0
ENSG00000144045	DQX1	-2.09	protein_coding	0	0	0
ENSG00000136048	DRAM1	0.78	protein_coding	0	0	0
ENSG00000102385	DRP2	-1.52	protein_coding	0	0	0
ENSG00000163840	DTX3L	0.73	protein_coding	0	0	0
ENSG00000168393	DTYMK	-0.62	protein_coding	0	0	0
ENSG00000101412	E2F1	-0.83	protein_coding	0	0	0
ENSG00000145088	EAF2	-1.86	protein_coding	0	0	0
ENSG00000078401	EDN1	0.26	protein_coding	0	0	0
ENSG00000151617	EDNRA	1.22	protein_coding	0	0	0
ENSG00000228502	EEF1A1P11	-1.38	pseudogene	0	0	0
ENSG00000101210	EEF1A2	-0.63	protein_coding	0	0	0
ENSG00000132294	EFR3A	0.79	protein_coding	0	0	0
ENSG00000100842	EFS	-1.52	protein_coding	0	0	0
ENSG00000110047	EHD1	-0.63	protein_coding	0	0	0
ENSG00000024422	EHD2	-0.98	protein_coding	0	0	0
ENSG00000055332	EIF2AK2	0.66	protein_coding	0	0	0
ENSG00000134001	EIF2S1	0.69	protein_coding	1	0	1
ENSG00000197258	EIF4BP6	0.1	pseudogene	0	0	0
ENSG00000151247	EIF4E	1.35	protein_coding	0	0	0
ENSG00000132507	EIF5A	-0.62	protein_coding	0	0	0
ENSG00000166897	ELFN2	-0.97	protein_coding	0	0	0
ENSG00000164181	ELOVL7	0.94	protein_coding	0	0	0
ENSG00000132205	EMILIN2	-1.53	protein_coding	0	0	0
ENSG00000171617	ENC1	0.68	protein_coding	0	0	0
ENSG00000188316	ENO4	-2.08	protein_coding	0	0	0
ENSG00000188833	ENTPD8	-1.32	protein_coding	0	0	0
ENSG00000164307	ERAP1	1	protein_coding	0	0	0
ENSG00000134398	ERN2	-4.71	protein_coding	0	0	0
ENSG00000268869	ESPNP	-1.34	pseudogene	0	0	1
ENSG00000175832	ETV4	-0.6	protein_coding	0	0	1
ENSG00000010030	ETV7	2.01	protein_coding	0	0	0
ENSG00000214860	EVPLL	-1.52	protein_coding	0	0	0
ENSG00000106038	EVX1	1.37	protein_coding	1	0	0
ENSG00000112685	EXOC2	0.76	protein_coding	0	0	0
ENSG00000205436	EXOC3L4	-2.27	protein_coding	1	0	1
ENSG00000246339	EXTL3-AS1	-1.87	antisense	0	0	0
ENSG00000131187	F12	-0.94	protein_coding	0	0	0
ENSG00000181104	F2R	0.39	protein_coding	0	0	0
ENSG00000125898	FAM110A	-0.72	protein_coding	1	0	0
ENSG00000152380	FAM151B	2.6	protein_coding	0	0	0
ENSG00000233013	FAM157B	1.07	lincRNA	0	0	0
ENSG00000151553	FAM160B1	0.9	protein_coding	0	0	0
ENSG00000148468	FAM171A1	1.11	protein_coding	0	0	0
ENSG00000258584	FAM181A-AS1	1.44	processed_transcript	0	0	1
ENSG00000172366	FAM195A	-0.83	protein_coding	0	0	0
ENSG00000005238	FAM214B	-0.81	protein_coding	0	0	0
ENSG00000197872	FAM49A	0.89	protein_coding	0	0	0
ENSG00000180488	FAM73A	1.07	protein_coding	0	0	0
ENSG00000166147	FBN1	1.22	protein_coding	0	0	0
ENSG00000106336	FBXO24	-1.54	protein_coding	0	0	0
ENSG00000161243	FBXO27	-0.74	protein_coding	3	0	0
ENSG00000171931	FBXW10	1.29	protein_coding	0	0	0
ENSG00000164049	FBXW12	-1.11	protein_coding	1	0	1
ENSG00000230316	FEZF1-AS1	-2.01	antisense	0	0	0
ENSG00000156427	FGF18	-2.02	protein_coding	0	0	0
ENSG00000137440	FGFBP1	2.32	protein_coding	0	0	0
ENSG00000130720	FIBCD1	-0.74	protein_coding	0	0	0
ENSG00000248905	FMN1	-0.76	protein_coding	0	0	0
ENSG00000115226	FNDC4	1.17	protein_coding	0	0	0
ENSG00000217128	FNIP1	0.77	protein_coding	0	0	0
ENSG00000103241	FOXF1	1.43	protein_coding	0	0	0
ENSG00000181274	FRAT2	0.7	protein_coding	1	0	0
ENSG00000189139	FSCB	-1.1	protein_coding	0	0	0
ENSG00000134363	FST	1.71	protein_coding	0	0	0
ENSG00000168843	FSTL5	0.62	protein_coding	0	0	0
ENSG00000237053	FUCA1P1	-2.25	pseudogene	1	0	0
ENSG00000034713	GABARAPL2	0.66	protein_coding	0	0	1
ENSG00000069482	GAL	-1.37	protein_coding	0	0	0
ENSG00000154252	GAL3ST2	-2.97	protein_coding	0	0	0
ENSG00000131386	GALNT15	-4.26	protein_coding	0	0	0
ENSG00000117228	GBP1	0.88	protein_coding	0	0	0
ENSG00000153982	GDPD1	-1.09	protein_coding	0	0	0
ENSG00000010310	GIPR	-1.88	protein_coding	1	0	0
ENSG00000135677	GNS	0.86	protein_coding	0	0	0
ENSG00000136235	GPNMB	1.08	protein_coding	0	0	0
ENSG00000181773	GPR3	-3.78	protein_coding	0	0	0
ENSG00000155269	GPR78	2.57	protein_coding	0	0	0
ENSG00000213654	GPSM3	-1.32	protein_coding	0	0	0
ENSG00000182771	GRID1	1.55	protein_coding	0	0	0
ENSG00000164418	GRIK2	0.26	protein_coding	0	0	0
ENSG00000230189	GS1-124K5.2	1.31	pseudogene	0	0	0
ENSG00000243955	GSTA1	-1.2	protein_coding	0	0	0
ENSG00000239334	GSTTP2	-3.02	pseudogene	0	0	0
ENSG00000228315	GUSBP11	3.19	processed_transcript	0	0	0
ENSG00000130600	H19	-1.82	processed_transcript	0	0	0
ENSG00000105856	HBP1	0.83	protein_coding	1	0	0
ENSG00000206337	HCP5	2.39	sense_overlapping	0	0	0
ENSG00000171720	HDAC3	-0.77	protein_coding	0	0	0
ENSG00000260339	HEXA-AS1	1.39	antisense	0	0	0
ENSG00000231389	HLA-DPA1	0.54	protein_coding	0	0	0
ENSG00000204287	HLA-DRA	1.04	protein_coding	0	0	0
ENSG00000198830	HMGN2	-0.59	protein_coding	0	0	0
ENSG00000100292	HMOX1	-0.72	protein_coding	0	0	0
ENSG00000159184	HOXB13	-1.62	protein_coding	0	0	0
ENSG00000121905	HPCA	-1.94	protein_coding	0	0	0
ENSG00000163755	HPS3	0.68	protein_coding	0	0	0
ENSG00000196639	HRH1	-4.64	protein_coding	0	0	0
ENSG00000162040	HS3ST6	-3.39	protein_coding	1	0	0
ENSG00000237973	hsa-mir-6723	0.91	pseudogene	0	0	0
ENSG00000142798	HSPG2	-0.78	protein_coding	0	0	0
ENSG00000169495	HTRA4	0.87	protein_coding	0	0	0
ENSG00000134330	IAH1	-0.26	protein_coding	0	0	0
ENSG00000105376	ICAM5	-1.21	protein_coding	0	0	0
ENSG00000115738	ID2	0.63	protein_coding	0	0	0
ENSG00000138413	IDH1	0.67	protein_coding	0	0	0
ENSG00000010295	IFFO1	-2.08	protein_coding	0	0	0
ENSG00000165949	IFI27	1.36	protein_coding	0	0	1
ENSG00000119632	IFI27L2	-0.85	protein_coding	0	0	0
ENSG00000068079	IFI35	0.91	protein_coding	0	0	0
ENSG00000137965	IFI44	0.88	protein_coding	0	0	0
ENSG00000137959	IFI44L	1.56	protein_coding	0	0	0
ENSG00000126709	IFI6	1.25	protein_coding	0	0	0
ENSG00000115267	IFIH1	1.01	protein_coding	0	0	0
ENSG00000185745	IFIT1	1.72	protein_coding	0	0	0
ENSG00000119917	IFIT3	1.96	protein_coding	0	0	0
ENSG00000152778	IFIT5	1.08	protein_coding	0	0	0
ENSG00000185885	IFITM1	0.85	protein_coding	0	0	0
ENSG00000152936	IFLTD1	-1.79	protein_coding	0	0	0
ENSG00000226393	IFNA20P	-2.98	pseudogene	0	0	0
ENSG00000253692	IGHEP1	-4.66	IG_C_pseudogene	0	0	0
ENSG00000115594	IL1R1	0.62	protein_coding	1	0	0
ENSG00000136689	IL1RN	-2.09	protein_coding	0	0	1
ENSG00000104998	IL27RA	-0.83	protein_coding	0	0	0
ENSG00000125347	IRF1	0.79	protein_coding	0	0	0
ENSG00000187608	ISG15	0.78	protein_coding	0	0	0
ENSG00000169896	ITGAM	2.36	protein_coding	0	0	0
ENSG00000154721	JAM2	-0.77	protein_coding	0	0	0
ENSG00000131398	KCNC3	-0.75	protein_coding	0	0	0
ENSG00000162975	KCNF1	-1.03	protein_coding	0	0	0
ENSG00000178342	KCNG2	-3.26	protein_coding	0	0	0
ENSG00000080709	KCNN2	1.32	protein_coding	0	0	0
ENSG00000104783	KCNN4	-1.89	protein_coding	0	0	0
ENSG00000269821	KCNQ1OT1	-1.6	antisense	0	0	0
ENSG00000167977	KCTD5	-0.66	protein_coding	0	0	0
ENSG00000178202	KDELC2	0.78	protein_coding	0	0	0
ENSG00000128052	KDR	1.25	protein_coding	0	0	0
ENSG00000164976	KIAA1161	-0.76	protein_coding	0	0	0
ENSG00000250423	KIAA1210	2.5	protein_coding	1	0	0
ENSG00000134313	KIDINS220	0.71	protein_coding	0	0	0
ENSG00000066735	KIF26A	-0.75	protein_coding	0	0	0
ENSG00000163884	KLF15	1.15	protein_coding	0	0	0
ENSG00000109787	KLF3	0.73	protein_coding	1	0	0
ENSG00000067082	KLF6	0.81	protein_coding	0	0	1
ENSG00000174010	KLHL15	1.02	protein_coding	0	0	0
ENSG00000114796	KLHL24	0.84	protein_coding	0	0	0
ENSG00000102271	KLHL4	1.46	protein_coding	0	0	0
ENSG00000230658	KLHL7-AS1	-3.94	lincRNA	0	0	0
ENSG00000186474	KLK12	4.07	protein_coding	2	0	0
ENSG00000129437	KLK14	-2.37	protein_coding	2	0	0
ENSG00000167755	KLK6	-1.19	protein_coding	1	0	0
ENSG00000167548	KMT2D	-1.03	protein_coding	0	0	0
ENSG00000131650	KREMEN2	-0.84	protein_coding	0	0	0
ENSG00000254285	KRT8P3	-0.97	pseudogene	0	0	0
ENSG00000233930	KRTAP5-AS1	0.84	antisense	0	0	0
ENSG00000198945	L3MBTL3	1.14	protein_coding	0	0	0
ENSG00000078081	LAMP3	0.73	protein_coding	0	0	0
ENSG00000143815	LBR	0.26	protein_coding	0	0	0
ENSG00000186226	LCE1E	-5.43	protein_coding	1	0	0
ENSG00000138795	LEF1	-0.94	protein_coding	0	0	0
ENSG00000100097	LGALS1	-0.79	protein_coding	0	0	0
ENSG00000108679	LGALS3BP	0.86	protein_coding	0	0	0
ENSG00000169756	LIMS1	-0.67	protein_coding	0	0	0
ENSG00000072163	LIMS2	-2.57	protein_coding	0	0	0
ENSG00000264575	LINC00526	1.39	lincRNA	0	0	0
ENSG00000255571	LINC00925	-1.07	lincRNA	0	0	2
ENSG00000249816	LINC00964	-3.57	lincRNA	1	0	0
ENSG00000237248	LINC00987	2.24	lincRNA	0	0	0
ENSG00000245146	LINC01024	1.18	antisense	0	0	0
ENSG00000248698	LINC01085	2.48	lincRNA	0	0	0
ENSG00000079435	LIPE	-1.93	protein_coding	0	0	0
ENSG00000166407	LMO1	-2.72	protein_coding	0	0	0
ENSG00000010626	LRRC23	-1.17	protein_coding	0	0	0
ENSG00000131409	LRRC4B	-1.45	protein_coding	0	0	0
ENSG00000129295	LRRC6	2.25	protein_coding	0	0	0
ENSG00000187398	LUZP2	2.05	protein_coding	0	0	0
ENSG00000176956	LY6H	-2.84	protein_coding	0	0	0
ENSG00000144214	LYG1	3.23	protein_coding	0	0	0
ENSG00000254087	LYN	0.78	protein_coding	0	0	1
ENSG00000180155	LYNX1	-0.94	protein_coding	0	0	0
ENSG00000163818	LZTFL1	0.39	protein_coding	0	0	0
ENSG00000265688	MAFG-AS1	-1.23	antisense	0	0	0
ENSG00000171533	MAP6	1.25	protein_coding	0	0	0
ENSG00000124159	MATN4	-2.67	protein_coding	0	0	1
ENSG00000112139	MDGA1	0.97	protein_coding	0	0	0
ENSG00000223749	MIR503HG	-1.64	lincRNA	0	0	0
ENSG00000227256	MIS18A-AS1	-2.4	antisense	0	0	0
ENSG00000213190	MLLT11	-0.98	protein_coding	0	0	0
ENSG00000156103	MMP16	0.77	protein_coding	0	0	0
ENSG00000108852	MPP2	-1.11	protein_coding	0	0	0
ENSG00000174099	MSRB3	1.84	protein_coding	0	0	0
ENSG00000166343	MSS51	1.95	protein_coding	0	0	0
ENSG00000125148	MT2A	-1.01	protein_coding	0	0	0
ENSG00000139505	MTMR6	0.69	protein_coding	0	0	0
ENSG00000249119	MTND6P4	1.17	pseudogene	1	0	0
ENSG00000129422	MTUS1	0.42	protein_coding	3	0	0
ENSG00000132938	MTUS2	1.77	protein_coding	0	0	0
ENSG00000181143	MUC16	-1.72	protein_coding	0	0	0
ENSG00000198788	MUC2	-1.71	protein_coding	0	0	0
ENSG00000117983	MUC5B	-1.72	protein_coding	0	0	0
ENSG00000184956	MUC6	-1.44	protein_coding	0	0	0
ENSG00000157601	MX1	1.07	protein_coding	0	0	0
ENSG00000183486	MX2	0.48	protein_coding	0	0	0
ENSG00000140795	MYLK3	-1.34	protein_coding	0	0	0
ENSG00000091536	MYO15A	-1.15	protein_coding	0	0	1
ENSG00000128641	MYO1B	0.73	protein_coding	0	0	0
ENSG00000177791	MYOZ1	0.52	protein_coding	0	0	0
ENSG00000170476	MZB1	-1.31	protein_coding	0	0	0
ENSG00000139597	N4BP2L1	1.72	protein_coding	0	0	0
ENSG00000166886	NAB2	-0.83	protein_coding	0	0	0
ENSG00000268061	NAPA-AS1	-1.2	antisense	0	0	0
ENSG00000131401	NAPSB	-2.24	pseudogene	0	0	0
ENSG00000090971	NAT14	-0.69	protein_coding	0	0	0
ENSG00000144035	NAT8	-2.21	protein_coding	0	0	0
ENSG00000116701	NCF2	1.8	protein_coding	0	0	0
ENSG00000124479	NDP	1.17	protein_coding	0	0	0
ENSG00000107954	NEURL1	-1.02	protein_coding	0	0	0
ENSG00000233382	NKAPP1	1.03	pseudogene	0	0	0
ENSG00000167034	NKX3-1	1.09	protein_coding	0	0	0
ENSG00000140853	NLRC5	1.27	protein_coding	0	0	0
ENSG00000243678	NME1-NME2	-1.24	protein_coding	0	0	0
ENSG00000123609	NMI	1.15	protein_coding	0	0	0
ENSG00000167207	NOD2	-0.87	protein_coding	1	0	0
ENSG00000183691	NOG	-2.02	protein_coding	0	0	0
ENSG00000164867	NOS3	0.45	protein_coding	0	0	0
ENSG00000148400	NOTCH1	-0.66	protein_coding	0	0	0
ENSG00000074181	NOTCH3	-0.63	protein_coding	0	0	0
ENSG00000015520	NPC1L1	1.33	protein_coding	0	0	0
ENSG00000168743	NPNT	0.92	protein_coding	0	0	0
ENSG00000163273	NPPC	1.77	protein_coding	0	0	0
ENSG00000174738	NR1D2	0.95	protein_coding	0	0	0
ENSG00000237187	NR2F1-AS1	1.55	processed_transcript	0	0	0
ENSG00000236409	NRADDP	-2	pseudogene	2	0	1
ENSG00000115216	NRBP1	-0.68	protein_coding	0	0	0
ENSG00000118257	NRP2	0.86	protein_coding	0	0	0
ENSG00000101188	NTSR1	-1.09	protein_coding	0	0	1
ENSG00000089127	OAS1	0.66	protein_coding	0	0	0
ENSG00000111335	OAS2	1.83	protein_coding	0	0	0
ENSG00000111331	OAS3	0.65	protein_coding	0	0	0
ENSG00000244556	ODCP	3.32	pseudogene	0	0	0
ENSG00000177989	ODF3B	1.94	protein_coding	0	0	0
ENSG00000082556	OPRK1	-2.26	protein_coding	0	0	0
ENSG00000123240	OPTN	1.02	protein_coding	0	0	0
ENSG00000215160	OR7E122P	-3.22	pseudogene	0	0	0
ENSG00000228915	OR7E128P	-3.01	pseudogene	0	0	1
ENSG00000255298	OR8G5	-2.44	protein_coding	0	0	0
ENSG00000143867	OSR1	2.48	protein_coding	0	0	0
ENSG00000165899	OTOGL	-1.15	protein_coding	0	0	0
ENSG00000171540	OTP	1.58	protein_coding	0	0	0
ENSG00000248668	OXCT1-AS1	3.41	processed_transcript	0	0	0
ENSG00000083454	P2RX5	-2.3	protein_coding	0	0	1
ENSG00000130669	PAK4	-0.74	protein_coding	4	0	0
ENSG00000187867	PALM3	-0.8	protein_coding	0	0	0
ENSG00000073150	PANX2	-1.02	protein_coding	0	0	0
ENSG00000178685	PARP10	0.77	protein_coding	0	0	0
ENSG00000059378	PARP12	0.85	protein_coding	0	0	0
ENSG00000173193	PARP14	1.06	protein_coding	0	0	0
ENSG00000151883	PARP8	0.96	protein_coding	0	0	0
ENSG00000138496	PARP9	0.98	protein_coding	0	0	0
ENSG00000135903	PAX3	2.2	protein_coding	0	0	0
ENSG00000169851	PCDH7	0.86	protein_coding	0	0	0
ENSG00000184226	PCDH9	0.87	protein_coding	0	0	0
ENSG00000250120	PCDHA10	-1.24	protein_coding	0	0	0
ENSG00000249158	PCDHA11	-0.73	protein_coding	0	0	0
ENSG00000251664	PCDHA12	-0.88	protein_coding	0	0	0
ENSG00000239389	PCDHA13	-1.33	protein_coding	0	0	0
ENSG00000204969	PCDHA2	-1.05	protein_coding	0	0	0
ENSG00000254245	PCDHGA3	-1.31	protein_coding	0	0	0
ENSG00000253767	PCDHGA8	1.94	protein_coding	0	0	0
ENSG00000163075	PCDP1	1.92	protein_coding	0	0	0
ENSG00000248485	PCP4L1	1.22	protein_coding	0	0	0
ENSG00000171408	PDE7B	1.13	protein_coding	0	0	0
ENSG00000049246	PER3	0.05	protein_coding	0	0	0
ENSG00000082175	PGR	-0.93	protein_coding	1	0	0
ENSG00000100410	PHF5A	-0.97	protein_coding	0	0	0
ENSG00000181649	PHLDA2	-0.74	protein_coding	1	0	0
ENSG00000140451	PIF1	-1.11	protein_coding	0	0	0
ENSG00000173947	PIFO	1.71	protein_coding	0	0	0
ENSG00000115020	PIKFYVE	0.77	protein_coding	0	0	0
ENSG00000105499	PLA2G4C	0.51	protein_coding	0	0	1
ENSG00000240891	PLCXD2	-3.16	protein_coding	0	0	0
ENSG00000178209	PLEC	-0.81	protein_coding	0	0	0
ENSG00000107679	PLEKHA1	1.22	protein_coding	0	0	0
ENSG00000115762	PLEKHB2	0.66	protein_coding	0	0	0
ENSG00000214456	PLIN5	-1.18	protein_coding	1	0	0
ENSG00000188313	PLSCR1	0.67	protein_coding	0	0	0
ENSG00000114698	PLSCR4	2.23	protein_coding	0	0	0
ENSG00000198753	PLXNB3	-0.75	protein_coding	0	0	0
ENSG00000136040	PLXNC1	1.44	protein_coding	0	0	0
ENSG00000196313	POM121	-0.84	protein_coding	0	0	0
ENSG00000135213	POM121C	-0.65	protein_coding	0	0	0
ENSG00000184486	POU3F2	1.87	protein_coding	0	0	0
ENSG00000212993	POU5F1B	-2.94	protein_coding	0	0	0
ENSG00000086717	PPEF1	0.89	protein_coding	0	0	0
ENSG00000185250	PPIL6	1.04	protein_coding	0	0	0
ENSG00000179967	PPP1R14BP3	-1.07	pseudogene	0	0	0
ENSG00000249140	PRDX2P3	-3.5	pseudogene	0	0	0
ENSG00000027075	PRKCH	0.69	protein_coding	0	0	0
ENSG00000115718	PROC	-1.21	protein_coding	0	0	0
ENSG00000167525	PROCA1	-0.87	protein_coding	0	0	0
ENSG00000155066	PROM2	-0.68	protein_coding	0	0	0
ENSG00000204264	PSMB8	1.23	protein_coding	0	0	0
ENSG00000240065	PSMB9	1.1	protein_coding	0	0	0
ENSG00000050628	PTGER3	1.06	protein_coding	0	0	0
ENSG00000101213	PTK6	-0.35	protein_coding	0	0	0
ENSG00000076201	PTPN23	-0.99	protein_coding	0	0	0
ENSG00000099246	RAB18	0.65	protein_coding	0	0	0
ENSG00000167964	RAB26	-0.03	protein_coding	0	0	0
ENSG00000041353	RAB27B	0.78	protein_coding	0	0	0
ENSG00000118508	RAB32	0.78	protein_coding	0	0	0
ENSG00000122679	RAMP3	-0.76	protein_coding	0	0	0
ENSG00000079337	RAPGEF3	0.06	protein_coding	0	0	0
ENSG00000106538	RARRES2	-1.9	protein_coding	0	0	0
ENSG00000152689	RASGRP3	1.68	protein_coding	0	0	0
ENSG00000103710	RASL12	-1.9	protein_coding	0	0	0
ENSG00000130701	RBBP8NL	-0.76	protein_coding	0	0	3
ENSG00000049449	RCN1	0.44	protein_coding	0	0	0
ENSG00000104856	RELB	1.09	protein_coding	0	0	0
ENSG00000015568	RGPD5	3.02	protein_coding	0	0	0
ENSG00000104140	RHOV	-0.72	protein_coding	0	0	0
ENSG00000187994	RINL	-0.93	protein_coding	0	0	0
ENSG00000139405	RITA1	-0.19	protein_coding	0	0	0
ENSG00000200434	RNA5-8SP2	-2.9	rRNA	0	0	0
ENSG00000115963	RND3	0.8	protein_coding	0	0	0
ENSG00000151692	RNF144A	0.96	protein_coding	0	0	0
ENSG00000141622	RNF165	-1.73	protein_coding	0	0	0
ENSG00000164197	RNF180	1.15	protein_coding	0	0	0
ENSG00000237330	RNF223	-0.62	protein_coding	0	0	0
ENSG00000202538	RNU4-2	3.1	snRNA	0	0	0
ENSG00000256433	RP1-102E24.8	1.77	lincRNA	0	0	0
ENSG00000219755	RP1-199J3.5	-1.57	pseudogene	0	0	0
ENSG00000217275	RP1-34B20.4	1.1	pseudogene	1	0	0
ENSG00000231993	RP1-85F18.5	-1.56	antisense	0	0	0
ENSG00000240050	RP1-93H18.1	2.81	lincRNA	0	0	0
ENSG00000260729	RP11-106M3.2	3.95	processed_transcript	0	0	0
ENSG00000250012	RP11-124N2.1	-1.8	antisense	0	0	0
ENSG00000251513	RP11-155G15.2	2.02	processed_transcript	0	0	0
ENSG00000260807	RP11-161M6.2	-1.64	lincRNA	0	0	0
ENSG00000178715	RP11-169K16.8	-2.24	pseudogene	1	0	0
ENSG00000251687	RP11-181K12.2	-1.35	antisense	1	0	0
ENSG00000255585	RP11-188C12.2	-1.58	pseudogene	0	0	0
ENSG00000231691	RP11-203F10.5	-1.38	antisense	0	0	0
ENSG00000165121	RP11-213G2.3	1.67	pseudogene	0	0	0
ENSG00000255100	RP11-21L23.3	-2.39	antisense	1	0	0
ENSG00000227527	RP11-223A3.1	-4.16	sense_overlapping	0	0	0
ENSG00000250889	RP11-229C3.2	2.01	lincRNA	1	0	0
ENSG00000233836	RP11-255H23.2	2.32	pseudogene	0	0	0
ENSG00000225886	RP11-288L9.4	1.64	antisense	0	0	0
ENSG00000203999	RP11-290F20.1	-1.11	lincRNA	2	0	1
ENSG00000233077	RP11-290F20.2	-1.88	lincRNA	2	0	2
ENSG00000260260	RP11-304L19.5	-0.82	lincRNA	0	0	0
ENSG00000227121	RP11-319F12.2	2.63	lincRNA	0	0	0
ENSG00000205794	RP11-333E13.4	-2.61	pseudogene	0	0	0
ENSG00000249685	RP11-360F5.3	-2.99	lincRNA	0	0	0
ENSG00000240207	RP11-379F4.4	2.63	antisense	0	0	0
ENSG00000233369	RP11-396K3.1	1.05	pseudogene	0	0	0
ENSG00000233052	RP11-398B16.2	-2.32	sense_intronic	1	0	0
ENSG00000237807	RP11-400K9.4	0.78	lincRNA	0	0	0
ENSG00000227512	RP11-413M3.4	-4.88	antisense	0	0	0
ENSG00000214733	RP11-429J17.8	-1.4	antisense	0	0	0
ENSG00000229109	RP11-439K3.1	-1.91	antisense	0	0	0
ENSG00000257588	RP11-469H8.6	-1.69	antisense	0	0	0
ENSG00000251689	RP11-478C6.5	2.57	pseudogene	0	0	0
ENSG00000242828	RP11-47P18.1	-3.57	lincRNA	0	0	0
ENSG00000206532	RP11-553A10.1	1.22	protein_coding	0	0	0
ENSG00000250906	RP11-632F7.3	1.82	antisense	0	0	0
ENSG00000240854	RP11-64K7.1	1.8	pseudogene	0	0	0
ENSG00000254812	RP11-661A12.12	-1.78	antisense	0	0	0
ENSG00000265962	RP11-674N23.1	-3.17	antisense	0	0	0
ENSG00000254100	RP11-675F6.4	-1.74	lincRNA	0	0	0
ENSG00000204241	RP11-713P17.3	-1.97	lincRNA	0	0	0
ENSG00000225484	RP11-773D16.1	2.22	lincRNA	0	0	0
ENSG00000234338	RP11-797H7.1	-2.44	pseudogene	0	0	0
ENSG00000255031	RP11-802E16.3	-1.81	antisense	0	0	0
ENSG00000233974	RP11-823P9.3	-3.73	pseudogene	0	0	0
ENSG00000223669	RP11-93B14.4	-2.42	antisense	0	0	1
ENSG00000250286	RP11-94C24.8	-1.43	processed_transcript	0	0	0
ENSG00000264198	RP11-94L15.2	-1.6	lincRNA	0	0	0
ENSG00000223502	RP11-96B5.3	-2.19	antisense	0	0	0
ENSG00000235236	RP13-131K19.1	-1.68	antisense	0	0	0
ENSG00000227285	RP3-327A19.5	3.68	antisense	0	0	0
ENSG00000218631	RP3-395C13.1	-2.73	pseudogene	0	0	1
ENSG00000232710	RP4-669P10.16	2.42	sense_intronic	0	0	0
ENSG00000226920	RP5-1068B5.3	-2.39	lincRNA	0	0	1
ENSG00000230392	RP5-1139I1.1	2.04	lincRNA	0	0	1
ENSG00000223714	RP5-1172N10.2	-2.05	lincRNA	0	0	0
ENSG00000229344	RP5-857K21.7	1.15	pseudogene	0	0	0
ENSG00000215030	RPL13P12	-1	pseudogene	0	0	0
ENSG00000240370	RPL13P5	-1.43	pseudogene	0	0	0
ENSG00000240480	RPL29P2	1.68	pseudogene	0	0	0
ENSG00000140986	RPL3L	-2.07	protein_coding	1	0	0
ENSG00000178718	RPP25	-0.89	protein_coding	0	0	0
ENSG00000115268	RPS15	-0.72	protein_coding	0	0	0
ENSG00000105193	RPS16	-0.63	protein_coding	0	0	0
ENSG00000149273	RPS3	-0.69	protein_coding	2	0	0
ENSG00000072133	RPS6KA6	-1.19	protein_coding	0	0	0
ENSG00000025039	RRAGD	1.09	protein_coding	0	0	0
ENSG00000182841	RRP7B	-0.98	pseudogene	0	0	0
ENSG00000134321	RSAD2	1.51	protein_coding	0	0	0
ENSG00000115310	RTN4	-0.67	protein_coding	1	0	0
ENSG00000186907	RTN4RL2	-1.38	protein_coding	0	0	0
ENSG00000136514	RTP4	1.53	protein_coding	0	0	0
ENSG00000204130	RUFY2	1.26	protein_coding	0	0	0
ENSG00000188643	S100A16	-0.81	protein_coding	1	0	1
ENSG00000197956	S100A6	-0.74	protein_coding	0	0	2
ENSG00000205413	SAMD9	0.76	protein_coding	0	0	0
ENSG00000101347	SAMHD1	0.85	protein_coding	0	0	0
ENSG00000228727	SAPCD1	-2.4	protein_coding	0	0	0
ENSG00000186193	SAPCD2	-0.68	protein_coding	0	0	0
ENSG00000130066	SAT1	0.68	protein_coding	0	0	0
ENSG00000182568	SATB1	1	protein_coding	0	0	0
ENSG00000168079	SCARA5	-1.2	protein_coding	0	0	0
ENSG00000100934	SEC23A	0.15	protein_coding	0	0	0
ENSG00000008952	SEC62	0.77	protein_coding	1	0	0
ENSG00000007908	SELE	-0.65	protein_coding	0	0	0
ENSG00000180096	SEPT1	-1.61	protein_coding	0	0	0
ENSG00000168528	SERINC2	-1.02	protein_coding	0	0	0
ENSG00000175793	SFN	-0.64	protein_coding	0	0	0
ENSG00000141985	SH3GL1	-1.27	protein_coding	0	0	0
ENSG00000125089	SH3TC1	-0.31	protein_coding	0	0	0
ENSG00000169291	SHE	2.23	protein_coding	0	0	0
ENSG00000231234	SKP1P1	2.66	pseudogene	0	0	0
ENSG00000074803	SLC12A1	1.53	protein_coding	0	0	0
ENSG00000141526	SLC16A3	-0.8	protein_coding	0	0	0
ENSG00000120329	SLC25A2	3.62	protein_coding	0	0	0
ENSG00000156222	SLC28A1	-0.96	protein_coding	1	0	0
ENSG00000174669	SLC29A2	-0.89	protein_coding	0	0	0
ENSG00000197241	SLC2A7	2.49	protein_coding	0	0	0
ENSG00000131183	SLC34A1	-2.49	protein_coding	0	0	0
ENSG00000138459	SLC35A5	0.72	protein_coding	0	0	0
ENSG00000134955	SLC37A2	1.29	protein_coding	0	0	0
ENSG00000169507	SLC38A11	1.34	protein_coding	0	0	0
ENSG00000070214	SLC44A1	0.61	protein_coding	0	0	0
ENSG00000129353	SLC44A2	-1.05	protein_coding	0	0	0
ENSG00000144290	SLC4A10	-0.94	protein_coding	0	0	0
ENSG00000101276	SLC52A3	-0.95	protein_coding	1	0	0
ENSG00000087916	SLC6A14	-0.88	protein_coding	0	0	0
ENSG00000197106	SLC6A17	-0.49	protein_coding	0	0	0
ENSG00000092068	SLC7A8	-0.57	protein_coding	0	0	0
ENSG00000198689	SLC9A6	0.12	protein_coding	1	0	0
ENSG00000164037	SLC9B1	2.01	protein_coding	0	0	0
ENSG00000179542	SLITRK4	1.46	protein_coding	0	0	0
ENSG00000149346	SLX4IP	0.81	protein_coding	0	0	0
ENSG00000232860	SMG7-AS1	-1.12	processed_transcript	0	0	0
ENSG00000130768	SMPDL3B	-0.93	protein_coding	0	0	0
ENSG00000233016	SNHG7	-0.64	antisense	0	0	0
ENSG00000255198	SNHG9	-1.07	lincRNA	1	0	0
ENSG00000221491	SNORA34	-2.2	snoRNA	0	0	0
ENSG00000198106	SNX29P2	-1.33	lincRNA	0	0	0
ENSG00000057252	SOAT1	0.73	protein_coding	0	0	0
ENSG00000134595	SOX3	-1.21	protein_coding	1	0	0
ENSG00000005513	SOX8	-1.19	protein_coding	0	0	0
ENSG00000067066	SP100	1	protein_coding	0	0	0
ENSG00000135899	SP110	1	protein_coding	0	0	0
ENSG00000189419	SPATA41	-1.69	lincRNA	0	0	0
ENSG00000133104	SPG20	0.78	protein_coding	0	0	0
ENSG00000186767	SPIN4	-0.75	protein_coding	0	0	0
ENSG00000152377	SPOCK1	-1.4	protein_coding	0	0	0
ENSG00000164056	SPRY1	0.98	protein_coding	0	0	0
ENSG00000113532	ST8SIA4	0.96	protein_coding	0	0	0
ENSG00000010327	STAB1	3.14	protein_coding	0	0	0
ENSG00000147465	STAR	3.2	protein_coding	0	0	0
ENSG00000115415	STAT1	0.94	protein_coding	0	0	0
ENSG00000138378	STAT4	1.42	protein_coding	0	0	0
ENSG00000159167	STC1	0.68	protein_coding	0	0	0
ENSG00000197457	STMN3	-0.83	protein_coding	0	0	0
ENSG00000082146	STRADB	0.63	protein_coding	0	0	0
ENSG00000107882	SUFU	-0.43	protein_coding	0	0	0
ENSG00000137573	SULF1	-0.71	protein_coding	0	0	0
ENSG00000099994	SUSD2	-1.02	protein_coding	0	0	0
ENSG00000116668	SWT1	1.06	protein_coding	0	0	0
ENSG00000006114	SYNRG	0.67	protein_coding	0	0	0
ENSG00000102003	SYP	-1.04	protein_coding	0	0	0
ENSG00000019505	SYT13	-0.55	protein_coding	0	0	0
ENSG00000204176	SYT15	-0.99	protein_coding	0	0	1
ENSG00000011347	SYT7	-0.61	protein_coding	0	0	0
ENSG00000108264	TADA2A	0.77	protein_coding	0	0	0
ENSG00000171148	TADA3	-0.6	protein_coding	0	0	0
ENSG00000168394	TAP1	0.32	protein_coding	0	0	0
ENSG00000204267	TAP2	1.05	protein_coding	0	0	0
ENSG00000204261	TAPSAR1	2.49	lincRNA	0	0	0
ENSG00000212127	TAS2R14	1.53	protein_coding	0	0	0
ENSG00000136535	TBR1	2.04	protein_coding	0	0	0
ENSG00000180964	TCEAL8	2.57	protein_coding	0	0	0
ENSG00000071564	TCF3	-0.64	protein_coding	0	0	0
ENSG00000166046	TCP11L2	1.06	protein_coding	0	0	0
ENSG00000184786	TCTE3	-2.3	protein_coding	0	0	0
ENSG00000196116	TDRD7	0.78	protein_coding	0	0	0
ENSG00000164362	TERT	-2.22	protein_coding	0	0	0
ENSG00000090447	TFAP4	-0.68	protein_coding	0	0	0
ENSG00000003436	TFPI	-0.23	protein_coding	0	0	0
ENSG00000092969	TGFB2	0.66	protein_coding	0	0	0
ENSG00000106799	TGFBR1	0.69	protein_coding	0	0	0
ENSG00000178726	THBD	-0.8	protein_coding	0	0	0
ENSG00000113296	THBS4	-2.27	protein_coding	0	0	1
ENSG00000105549	THEG	-1.71	protein_coding	0	0	0
ENSG00000228791	THRB-AS1	0.38	processed_transcript	0	0	0
ENSG00000151365	THRSP	-2.54	protein_coding	2	0	0
ENSG00000156299	TIAM1	-0.95	protein_coding	1	0	0
ENSG00000100234	TIMP3	0.82	protein_coding	0	0	0
ENSG00000137462	TLR2	1.06	protein_coding	0	0	0
ENSG00000136404	TM6SF1	0.41	protein_coding	0	0	0
ENSG00000232112	TMA7	-1.22	protein_coding	1	0	1
ENSG00000241697	TMEFF1	3.35	protein_coding	0	0	0
ENSG00000152154	TMEM178A	2.38	protein_coding	0	0	0
ENSG00000170088	TMEM192	-1.02	protein_coding	0	0	0
ENSG00000214597	TMEM249	-4.62	protein_coding	0	0	0
ENSG00000143001	TMEM61	3.04	protein_coding	0	0	0
ENSG00000163472	TMEM79	-0.73	protein_coding	0	0	0
ENSG00000137747	TMPRSS13	-0.83	protein_coding	1	0	0
ENSG00000137648	TMPRSS4	-0.8	protein_coding	0	0	0
ENSG00000176040	TMPRSS7	0.6	protein_coding	0	0	0
ENSG00000187653	TMSB4XP8	1.34	pseudogene	0	0	0
ENSG00000118503	TNFAIP3	1.36	protein_coding	0	0	0
ENSG00000186891	TNFRSF18	-1.11	protein_coding	0	0	0
ENSG00000228701	TNKS2-AS1	-1.6	antisense	0	0	0
ENSG00000079308	TNS1	-1.19	protein_coding	0	0	0
ENSG00000163781	TOPBP1	-0.72	protein_coding	0	0	0
ENSG00000164938	TP53INP1	1.67	protein_coding	0	0	0
ENSG00000159713	TPPP3	-1.99	protein_coding	0	0	0
ENSG00000100181	TPTEP1	-1.11	lincRNA	0	0	0
ENSG00000168016	TRANK1	0.83	protein_coding	0	0	1
ENSG00000132109	TRIM21	0.77	protein_coding	0	0	0
ENSG00000132274	TRIM22	0.98	protein_coding	0	0	0
ENSG00000258659	TRIM34	-1.52	protein_coding	0	0	0
ENSG00000146063	TRIM41	-0.81	protein_coding	0	0	0
ENSG00000163462	TRIM46	-1.46	protein_coding	0	0	0
ENSG00000067445	TRO	-1.22	protein_coding	0	0	0
ENSG00000182463	TSHZ2	-2.35	protein_coding	0	0	0
ENSG00000140391	TSPAN3	0.73	protein_coding	0	0	0
ENSG00000166676	TVP23A	1.03	protein_coding	0	0	0
ENSG00000137831	UACA	0.65	protein_coding	0	0	0
ENSG00000182179	UBA7	1.19	protein_coding	0	0	0
ENSG00000156587	UBE2L6	1.18	protein_coding	0	0	0
ENSG00000102069	UBE2NL	2.94	protein_coding	0	0	0
ENSG00000108106	UBE2S	-0.92	protein_coding	0	0	0
ENSG00000152332	UHMK1	0.71	protein_coding	0	0	0
ENSG00000105668	UPK1A	-0.83	protein_coding	0	0	0
ENSG00000184979	USP18	0.99	protein_coding	0	0	0
ENSG00000155313	USP25	0.96	protein_coding	0	0	0
ENSG00000168140	VASN	-0.84	protein_coding	0	0	0
ENSG00000171724	VAT1L	0.74	protein_coding	0	0	0
ENSG00000111424	VDR	-0.9	protein_coding	1	0	0
ENSG00000028203	VEZT	0.68	protein_coding	0	0	1
ENSG00000128564	VGF	-0.79	protein_coding	0	0	0
ENSG00000102243	VGLL1	0.47	protein_coding	0	0	0
ENSG00000136059	VILL	-2.33	protein_coding	0	0	1
ENSG00000229124	VIM-AS1	1.47	antisense	0	0	0
ENSG00000147852	VLDLR	1	protein_coding	0	0	0
ENSG00000170419	VSTM2A	1.46	protein_coding	0	0	0
ENSG00000157796	WDR19	0.82	protein_coding	0	0	0
ENSG00000196151	WDSUB1	0.95	protein_coding	0	0	0
ENSG00000168634	WFDC13	-1.69	protein_coding	0	0	0
ENSG00000134245	WNT2B	0.41	protein_coding	0	0	0
ENSG00000251359	WWC2-AS2	2.4	lincRNA	0	0	0
ENSG00000132530	XAF1	1.41	protein_coding	1	0	0
ENSG00000221947	XKR9	1.22	protein_coding	0	0	0
ENSG00000145817	YIPF5	0.67	protein_coding	0	0	0
ENSG00000100027	YPEL1	1.18	protein_coding	0	0	0
ENSG00000175155	YPEL2	0.69	protein_coding	0	0	0
ENSG00000233903	Z83851.4	-1.49	lincRNA	0	0	0
ENSG00000181472	ZBTB2	-0.65	protein_coding	0	0	0
ENSG00000141664	ZCCHC2	0.78	protein_coding	0	0	0
ENSG00000206077	ZDHHC11B	1.36	protein_coding	0	0	0
ENSG00000160446	ZDHHC12	-0.74	protein_coding	0	0	0
ENSG00000153786	ZDHHC7	0.7	protein_coding	0	0	0
ENSG00000108175	ZMIZ1	-0.82	protein_coding	1	0	2
ENSG00000165804	ZNF219	-0.81	protein_coding	0	0	0
ENSG00000188994	ZNF292	0.73	protein_coding	0	0	0
ENSG00000237232	ZNF295-AS1	-1.83	lincRNA	1	0	1
ENSG00000083817	ZNF416	0.95	protein_coding	0	0	0
ENSG00000196437	ZNF569	1.28	protein_coding	0	0	0
ENSG00000189144	ZNF573	1.29	protein_coding	0	0	0
ENSG00000198440	ZNF583	1.95	protein_coding	0	0	0
ENSG00000168916	ZNF608	1.86	protein_coding	0	0	0
ENSG00000257591	ZNF625	1.7	protein_coding	0	0	0

## Sheet: E_GREAT_Associated_genes
List of the first proximal gene associated to each E2-Independent ERBS by GREAT algorithm
ERBS ID	Group	Class	First proximal GREAT associated gene (distance)
chr1_108397102_108397541	C4	EnhA	VAV3 (+208575)
chr1_108397102_108397541	C3	EnhA	VAV3 (+110444)
chr1_109096597_109096990	C3	EnhA	HENMT1 (+107354)
chr1_111288999_111289578	C4	EnhA	KCNA3 (-71634)
chr1_112055861_112056624	C3	EnhA	ADORA3 (-10133)
chr1_115611969_115612607	C1	EnhA	TSPAN2 (+19797)
chr1_115721845_115722645	C4	EnhA	TSPAN2 (-90160)
chr1_116358140_116358707	C4	EnhA	NHLH2 (+28114)
chr1_116810665_116811194	C3	EnhA	ATP1A1 (-105559)
chr1_116992143_116992663	C3	EnhA	ATP1A1 (+75914)
chr1_117050921_117052148	C4	EnhA	CD58 (+62126)
chr1_117401450_117401980	C3	EnhA	PTGFRN (-50964)
chr1_117555857_117556340	C3	EnhA	CD101 (+11717)
chr1_12545566_12546102	C3	EnhA	DHRS3 (+131903)
chr1_12546385_12546853	C4	EnhA	DHRS3 (+131118)
chr1_12609643_12610069	C4	EnhA	DHRS3 (+67881)
chr1_151828184_151828520	C2	EnhA	THEM5 (-2179)
chr1_152715539_152716200	C3	EnhA	KPRP (-14636)
chr1_153680889_153681044	C1	EnhA	INTS3 (-19576)
chr1_154162926_154163437	C3	EnhA	TPM3 (+1505)
chr1_15611506_15611787	C2	EnhA	EFHD2 (-124744)
chr1_157101996_157102366	C2	EnhA	ETV3 (+5978)
chr1_16126603_16126907	C2	EnhA	FBLIM1 (+35761)
chr1_162121984_162122537	C4	EnhA	NOS1AP (+82695)
chr1_162135261_162135982	C4	EnhA	NOS1AP (+96056)
chr1_162255003_162255445	C4	EnhA	SH2D1B (+126692)
chr1_16502366_16502686	C3	EnhA	EPHA2 (-19944)
chr1_1724819_1725301	C3	EnhA	NADK (-15151)
chr1_172499162_172499628	C2	EnhA	SUCO (-2962)
chr1_172715442_172716035	C4	EnhA	FASLG (+87581)
chr1_177409981_177410494	C4	EnhA	FAM5B (+269605)
chr1_177589791_177590164	C4	EnhA	SEC16B (+349072)
chr1_17846926_17847479	C4	EnhA	ARHGEF10L (-19127)
chr1_17855844_17856340	C3	EnhA	ARHGEF10L (-10238)
chr1_178624726_178625207	C3	EnhA	RALGPS2 (-69333)
chr1_17886321_17886807	C4	EnhA	ARHGEF10L (+20234)
chr1_182213528_182214001	C4	EnhA	GLUL (+147576)
chr1_182602691_182603391	C4	EnhA	RGS16 (-29498)
chr1_184451998_184452622	C4	EnhA	EDEM3 (+271737)
chr1_184595698_184596218	C3	EnhA	EDEM3 (+128089)
chr1_188401533_188402187	C3	EnhA	NONE
chr1_188458420_188458783	C3	EnhA	NONE
chr1_191396673_191397221	C3	EnhA	RGS18 (-730640)
chr1_197454925_197455424	C3	EnhA	CRB1 (+217767)
chr1_19752242_19752699	C4	EnhA	CAPZB (+59508)
chr1_19753644_19754141	C3	EnhA	CAPZB (+58086)
chr1_199985747_199986481	C4	EnhA	NR5A2 (-10616)
chr1_200119814_200120327	C3	EnhA	NR5A2 (+123341)
chr1_203898920_203899210	C2	EnhA	SNRPE (+68322)
chr1_204110237_204110715	C3	EnhA	ETNK2 (+10655)
chr1_20683709_20684099	C3	EnhA	VWA5B1 (+66492)
chr1_207016927_207017462	C4	EnhA	IL20 (-21504)
chr1_207021258_207021435	C1	EnhA	IL20 (-17352)
chr1_207414805_207415234	C4	EnhA	CD55 (-80026)
chr1_210540169_210540664	C3	EnhA	HHAT (+38167)
chr1_212101586_212101920	C3	EnhA	LPGAT1 (-97639)
chr1_215655372_215655929	C3	EnhA	KCTD3 (-85084)
chr1_21568090_21568623	C3	EnhA	ECE1 (+48625)
chr1_215713476_215713980	C3	EnhA	KCTD3 (-27007)
chr1_217297735_217298233	C3	EnhA	ESRRG (-401189)
chr1_217489626_217489915	C1	EnhA	GPATCH2 (+314653)
chr1_223492747_223493069	C3	EnhA	SUSD4 (+44493)
chr1_223617730_223618220	C4	EnhA	SUSD4 (-80574)
chr1_223842693_223843311	C3	EnhA	CAPN8 (+10346)
chr1_224392609_224392858	C3	EnhA	DEGS1 (+21861)
chr1_224393134_224393323	C2	EnhA	DEGS1 (+22356)
chr1_22798977_22799570	C3	EnhA	ZBTB40 (+20930)
chr1_232736287_232736708	C3	EnhA	SIPA1L2 (-39194)
chr1_233217332_233217730	C4	EnhA	NTPCR (+131161)
chr1_233840754_233841373	C3	EnhA	KCNK1 (+91314)
chr1_235459317_235459748	C2	EnhA	ARID4B (+31999)
chr1_241980367_241980839	C3	EnhA	EXO1 (-30879)
chr1_246772064_246772501	C3	EnhA	CNST (+42535)
chr1_25802650_25803222	C3	EnhA	TMEM57 (+45525)
chr1_27868440_27868928	C3	EnhA	WASF2 (-52015)
chr1_28640588_28640906	C2	EnhA	MED18 (-14802)
chr1_31659396_31659833	C3	EnhA	NKAIN1 (+52786)
chr1_32308423_32308916	C4	EnhA	SPOCD1 (-27018)
chr1_35971512_35971896	C2	EnhA	KIAA0319L (+51310)
chr1_39608373_39608934	C4	EnhA	MACF1 (+59620)
chr1_39644497_39644995	C3	EnhA	MACF1 (+95712)
chr1_41385073_41385418	C2	EnhA	CITED4 (-57228)
chr1_41389258_41389755	C2	EnhA	CTPS1 (-55500)
chr1_42255315_42255865	C4	EnhA	HIVEP3 (+128579)
chr1_42331845_42332397	C4	EnhA	HIVEP3 (+52048)
chr1_42333806_42334290	C4	EnhA	HIVEP3 (+50121)
chr1_43458020_43458492	C4	EnhA	SLC2A1 (-33755)
chr1_44296525_44296941	C3	EnhA	ARTN (-102259)
chr1_45982417_45982961	C3	EnhA	PRDX1 (+4920)
chr1_51787022_51787429	C3	EnhA	TTC39A (+23562)
chr1_52007414_52007929	C3	EnhA	EPS15 (-22672)
chr1_55894608_55895208	C4	EnhA	USP24 (-214122)
chr1_57013549_57013920	C3	EnhA	PPAP2B (+31506)
chr1_61961957_61962388	C2	EnhA	TM2D1 (+228922)
chr1_62108074_62108659	C4	EnhA	TM2D1 (+82728)
chr1_6543137_6543568	C3	EnhA	PLEKHG5 (+13803)
chr1_65448760_65449261	C4	EnhA	JAK1 (-16824)
chr1_65509912_65510622	C4	EnhA	JAK1 (-78080)
chr1_6671738_6672115	C3	EnhA	PHF13 (-1818)
chr1_7019499_7020082	C4	EnhA	CAMTA1 (+174407)
chr1_8257961_8258407	C4	EnhA	SLC45A1 (-119702)
chr10_100767390_100767554	C2	EnhA	HPSE2 (+228147)
chr10_1016261_1016779	C3	EnhA	GTPBP4 (-17818)
chr10_104991877_104992345	C3	EnhA	NT5C2 (-39055)
chr10_106240501_106241023	C3	EnhA	ITPRIP (-147099)
chr10_110358607_110358901	C2	EnhA	NONE
chr10_112216450_112216878	C2	EnhA	DUSP5 (-40932)
chr10_112549569_112550022	C3	EnhA	PDCD4 (-81769)
chr10_114564159_114564503	C3	EnhA	TCF7L2 (-145678)
chr10_115687002_115687559	C4	EnhA	DCLRE1A (-73422)
chr10_123269600_123270129	C4	EnhA	FGFR2 (+88052)
chr10_124987244_124987758	C3	EnhA	BUB3 (+73708)
chr10_126354118_126354532	C3	EnhA	FAM53B (+78294)
chr10_12647749_12648164	C3	EnhA	CAMK1D (+256476)
chr10_126812304_126812804	C4	EnhA	CTBP2 (-96095)
chr10_126817900_126818270	C3	EnhA	CTBP2 (-101626)
chr10_127313286_127313788	C3	EnhA	C10orf137 (-94608)
chr10_129706968_129707326	C3	EnhA	PTPRE (+1822)
chr10_1311002_1311487	C4	EnhA	IDI1 (-216135)
chr10_133978103_133978548	C3	EnhA	DPYSL4 (-22078)
chr10_134306965_134307402	C4	EnhA	INPP5A (-44140)
chr10_136053_136441	C3	EnhA	TUBB8 (-41006)
chr10_14449470_14449993	C3	EnhA	FRMD4A (-76849)
chr10_172374_173278	C4	EnhA	ZMYND11 (-7598)
chr10_19510304_19510712	C1	EnhA	C10orf112 (+17729)
chr10_22872501_22873062	C3	EnhA	PIP4K2A (+130702)
chr10_22921887_22922309	C3	EnhA	PIP4K2A (+81386)
chr10_23370352_23370775	C2	EnhA	MSRB2 (-13871)
chr10_24496715_24497076	C2	EnhA	KIAA1217 (-1197)
chr10_24907454_24907681	C1	EnhA	ARHGAP21 (+105029)
chr10_25673552_25673937	C3	EnhA	GPR158 (+209754)
chr10_27271010_27271476	C4	EnhA	ANKRD26 (+118178)
chr10_29214312_29214773	C4	EnhA	BAMBI (+248272)
chr10_29396861_29397245	C3	EnhA	LYZL1 (-180937)
chr10_29452751_29453089	C3	EnhA	LYZL1 (-125070)
chr10_30100983_30101687	C4	EnhA	SVIL (-76605)
chr10_30811646_30811965	C3	EnhA	MAP3K8 (+88940)
chr10_32486346_32486890	C3	EnhA	KIF5B (-141259)
chr10_3627106_3627580	C3	EnhA	KLF6 (+200124)
chr10_384836_385274	C4	EnhA	ZMYND11 (+204631)
chr10_4321818_4322331	C3	EnhA	KLF6 (-494608)
chr10_43577518_43577966	C4	EnhA	RET (+5267)
chr10_43606198_43606629	C3	EnhA	CSGALNACT2 (-27520)
chr10_43870967_43871432	C3	EnhA	FXYD4 (+4110)
chr10_44668687_44669413	C4	EnhA	CXCL12 (+211447)
chr10_44732184_44732712	C4	EnhA	CXCL12 (+148049)
chr10_44754543_44754978	C4	EnhA	CXCL12 (+125736)
chr10_44796543_44796955	C2	EnhA	CXCL12 (+83748)
chr10_49495913_49496410	C4	EnhA	FRMPD2 (-13249)
chr10_5701773_5702642	C4	EnhA	ASB13 (+6333)
chr10_61082869_61083341	C2	EnhA	PHYHIPL (+146755)
chr10_61595153_61595520	C2	EnhA	CCDC6 (+71077)
chr10_62607946_62608868	C4	EnhA	CDK1 (+70195)
chr10_63031229_63031670	C3	EnhA	TMEM26 (+181758)
chr10_63169505_63170007	C4	EnhA	TMEM26 (+43452)
chr10_63677836_63678371	C4	EnhA	ARID5B (+17045)
chr10_63741343_63741612	C1	EnhA	ARID5B (+80419)
chr10_65471793_65472320	C4	EnhA	REEP3 (+190934)
chr10_68874640_68875111	C2	EnhA	LRRTM3 (+189112)
chr10_71074906_71075294	C2	EnhA	HK1 (+26600)
chr10_72627927_72628196	C2	EnhA	PCBD1 (+20479)
chr10_73869545_73869995	C2	EnhA	SPOCK2 (-21239)
chr10_76503010_76503520	C4	EnhA	KAT6B (-83118)
chr10_76660957_76661585	C3	EnhA	KAT6B (+74888)
chr10_77005083_77005524	C3	EnhA	COMTD1 (-9535)
chr10_77022460_77022873	C4	EnhA	COMTD1 (-26898)
chr10_79169701_79170274	C4	EnhA	KCNMA1 (+227412)
chr10_7987788_7988181	C3	EnhA	GATA3 (-108671)
chr10_80015936_80016396	C3	EnhA	RPS24 (+222648)
chr10_80061736_80062110	C4	EnhA	RPS24 (+268405)
chr10_80918153_80918709	C4	EnhA	ZMIZ1 (+89639)
chr10_8170212_8170885	C4	EnhA	GATA3 (+73893)
chr10_8623893_8624315	C3	EnhA	GATA3 (+527448)
chr10_8794353_8794881	C3	EnhA	GATA3 (+697961)
chr10_89465188_89465571	C3	EnhA	PAPSS2 (+45904)
chr10_93316440_93316995	C3	EnhA	PPP1R3C (+76093)
chr10_94650830_94651183	C3	EnhA	EXOC6 (+42730)
chr10_95501038_95501560	C2	EnhA	LGI1 (-16343)
chr10_99168307_99168783	C4	EnhA	RRP12 (-7445)
chr10_99331285_99331877	C3	EnhA	ANKRD2 (-617)
chr11_101049245_101049717	C3	EnhA	PGR (-48226)
chr11_10764304_10764753	C3	EnhA	CTR9 (-8005)
chr11_111205237_111205758	C3	EnhA	C11orf92 (-29728)
chr11_117054489_117054961	C4	EnhA	SIDT2 (+5276)
chr11_117758490_117759128	C2	EnhA	FXYD6 (-10912)
chr11_12267085_12267507	C2	EnhA	MICALCL (-41151)
chr11_12705430_12705866	C3	EnhA	TEAD1 (-60940)
chr11_129194420_129194920	C4	EnhA	BARX2 (-51165)
chr11_131566532_131567068	C3	EnhA	NTM (-214556)
chr11_131767174_131767574	C4	EnhA	NTM (-13982)
chr11_134509929_134510302	C4	EnhA	B3GAT1 (-247869)
chr11_15636896_15637432	C3	EnhA	INSC (+503194)
chr11_16978118_16978682	C4	EnhA	PLEKHA7 (+57559)
chr11_17010915_17011249	C4	EnhA	PLEKHA7 (+24877)
chr11_17260790_17261192	C3	EnhA	NUCB2 (-37321)
chr11_17427190_17427675	C4	EnhA	KCNJ11 (-17227)
chr11_1793741_1794237	C4	EnhA	CTSD (-8767)
chr11_17946299_17946705	C3	EnhA	SERGEF (+88207)
chr11_20016394_20017144	C4	EnhA	DBX1 (+165101)
chr11_20057157_20058208	C3	EnhA	DBX1 (+124187)
chr11_2190326_2190727	C3	EnhA	TH (+2508)
chr11_3021746_3022130	C3	EnhA	NAP1L4 (-8331)
chr11_30543028_30543679	C4	EnhA	MPPED2 (+58689)
chr11_30890115_30890626	C3	EnhA	MPPED2 (-288328)
chr11_45813047_45813437	C3	EnhA	SLC35C1 (-12715)
chr11_63389824_63390396	C3	EnhA	PLA2G16 (-8269)
chr11_64206522_64206936	C4	EnhA	RPS6KA4 (+80086)
chr11_65147273_65147779	C3	EnhA	SLC25A45 (+2616)
chr11_65892046_65892527	C4	EnhA	PACS1 (+54362)
chr11_65904845_65905297	C3	EnhA	PACS1 (+67146)
chr11_68586962_68587364	C2	EnhA	CPT1A (+22221)
chr11_69706238_69706773	C4	EnhA	FGF3 (-72714)
chr11_72108965_72109599	C3	EnhA	CLPB (+36410)
chr11_75044697_75045182	C3	EnhA	ARRB1 (+17809)
chr11_75083349_75083823	C3	EnhA	ARRB1 (-20837)
chr11_76483539_76484118	C4	EnhA	TSKU (-18967)
chr11_77861780_77862193	C4	EnhA	ALG8 (-11281)
chr11_77867143_77867853	C3	EnhA	ALG8 (-16792)
chr11_77970854_77971568	C4	EnhA	USP35 (+71258)
chr11_78770773_78771722	C4	EnhA	TENM4 (+380447)
chr11_79064812_79065122	C3	EnhA	TENM4 (+86728)
chr11_82715152_82715854	C3	EnhA	RAB30 (+67405)
chr11_84899123_84899522	C3	EnhA	DLG2 (+438991)
chr11_86210691_86211234	C4	EnhA	ME3 (+172715)
chr11_86417115_86417822	C3	EnhA	ME3 (-33791)
chr11_86487101_86487699	C4	EnhA	PRSS23 (-23882)
chr11_86711179_86711787	C3	EnhA	TMEM135 (-37566)
chr11_93719644_93720070	C3	EnhA	HEPHL1 (-34670)
chr11_94578736_94579168	C4	EnhA	AMOTL1 (+77415)
chr11_9918406_9918893	C4	EnhA	SWAP70 (+233026)
chr12_101346044_101346788	C3	EnhA	ANO4 (+157831)
chr12_104613799_104614245	C3	EnhA	TXNRD1 (+4465)
chr12_109553855_109554507	C2	EnhA	ACACB (-219)
chr12_11044424_11044866	C3	EnhA	PRH1 (-7791)
chr12_115836066_115836493	C4	EnhA	TBX3 (-714885)
chr12_116940860_116941411	C4	EnhA	MAP1LC3B2 (-56050)
chr12_119608913_119609446	C4	EnhA	HSPB8 (-7267)
chr12_119917999_119918343	C3	EnhA	TMEM233 (-113093)
chr12_121569676_121570176	C3	EnhA	P2RX7 (-705)
chr12_122582456_122583226	C1	EnhA	MLXIP (+66213)
chr12_123095591_123095898	C2	EnhA	KNTC1 (+83950)
chr12_123547394_123547915	C4	EnhA	PITPNM2 (+47320)
chr12_123554223_123554911	C3	EnhA	PITPNM2 (+40408)
chr12_123930214_123930708	C3	EnhA	RILPL2 (-9197)
chr12_124895119_124895560	C4	EnhA	NCOR2 (+84458)
chr12_125215097_125215634	C4	EnhA	SCARB1 (+133027)
chr12_12972633_12973213	C3	EnhA	DDX47 (+6643)
chr12_130663696_130664196	C3	EnhA	FZD10 (+16942)
chr12_13288714_13289140	C3	EnhA	GSG1 (-32348)
chr12_15396014_15396486	C3	EnhA	RERG (-21899)
chr12_25654396_25654817	C2	EnhA	IFLTD1 (+51610)
chr12_26254232_26254847	C3	EnhA	BHLHE41 (+23520)
chr12_26581906_26582626	C2	EnhA	SSPN (+233837)
chr12_27776495_27777183	C4	EnhA	REP15 (-72589)
chr12_28355584_28356016	C2	EnhA	CCDC91 (+12421)
chr12_31902097_31902597	C4	EnhA	H3F3C (+42828)
chr12_31926302_31926790	C4	EnhA	H3F3C (+18629)
chr12_32339994_32340518	C3	EnhA	BICD1 (+80093)
chr12_33165188_33165603	C4	EnhA	PKP2 (-115706)
chr12_3424337_3424804	C3	EnhA	PRMT8 (-175831)
chr12_45673866_45674300	C3	EnhA	ANO6 (+64215)
chr12_45749602_45750070	C2	EnhA	ANO6 (+139968)
chr12_45990073_45990541	C4	EnhA	ARID2 (-133141)
chr12_46573393_46573896	C3	EnhA	SLC38A1 (+89150)
chr12_46902869_46903299	C3	EnhA	SLC38A2 (-136434)
chr12_48415619_48416136	C4	EnhA	COL2A1 (-17609)
chr12_51041479_51041608	C1	EnhA	ATF1 (-116531)
chr12_53551712_53552180	C4	EnhA	CSAD (+22434)
chr12_54221067_54221457	C3	EnhA	CALCOCO1 (-100038)
chr12_54261217_54261734	C2	EnhA	HOXC13 (-71059)
chr12_55285849_55286290	C2	EnhA	MUCL1 (+37749)
chr12_55327228_55327584	C2	EnhA	TESPA1 (+51050)
chr12_58926565_58927255	C3	EnhA	LRIG3 (+387393)
chr12_60130742_60131023	C2	EnhA	SLC16A7 (+47765)
chr12_6174448_6174829	C3	EnhA	VWF (+59202)
chr12_633274_633737	C3	EnhA	B4GALNT3 (+63976)
chr12_6373846_6374297	C3	EnhA	PLEKHG6 (-46027)
chr12_64474970_64475369	C3	EnhA	SRGAP1 (+237097)
chr12_67479551_67480062	C2	EnhA	CAND1 (-183254)
chr12_67877505_67878140	C4	EnhA	DYRK2 (-164678)
chr12_76099945_76100563	C4	EnhA	KRR1 (-194853)
chr12_76104866_76105336	C2	EnhA	KRR1 (-199700)
chr12_76106031_76106467	C3	EnhA	KRR1 (-200848)
chr12_76338227_76338647	C3	EnhA	PHLDA1 (+89275)
chr12_79416617_79417097	C3	EnhA	SYT1 (+158408)
chr12_81231829_81232188	C2	EnhA	LIN7A (+99695)
chr12_81775821_81776203	C3	EnhA	ACSS3 (+305022)
chr12_89858646_89859220	C3	EnhA	GALNT4 (+59650)
chr12_90156388_90156920	C3	EnhA	ATP2B1 (-54046)
chr12_90162900_90163459	C2	EnhA	ATP2B1 (-60572)
chr12_9284738_9285226	C2	EnhA	A2M (-16229)
chr12_93481260_93481527	C1	EnhA	EEA1 (-158287)
chr12_94091654_94092070	C3	EnhA	CRADD (+20369)
chr13_107513475_107513903	C3	EnhA	ARGLU1 (-293177)
chr13_109571493_109572130	C3	EnhA	MYO16 (+323312)
chr13_113377158_113377617	C3	EnhA	ATP11A (+32745)
chr13_113639884_113640321	C4	EnhA	MCF2L (+16568)
chr13_113667676_113668135	C3	EnhA	MCF2L (+44371)
chr13_114082164_114082585	C3	EnhA	ADPRHL1 (+25464)
chr13_20595565_20596022	C3	EnhA	ZMYM2 (+62984)
chr13_24722989_24723341	C2	EnhA	C1QTNF9 (-158139)
chr13_24723761_24724062	C3	EnhA	C1QTNF9 (-157392)
chr13_28609153_28609666	C3	EnhA	URAD (-46636)
chr13_30646356_30647043	C3	EnhA	UBL3 (-221879)
chr13_31317058_31317453	C3	EnhA	ALOX5AP (+7611)
chr13_31317652_31318098	C2	EnhA	ALOX5AP (+8230)
chr13_33693919_33694602	C2	EnhA	KL (+103690)
chr13_33700158_33700658	C3	EnhA	KL (+109837)
chr13_34225897_34226400	C3	EnhA	RFC3 (-166037)
chr13_39258837_39259381	C3	EnhA	FREM2 (-2157)
chr13_44682557_44683042	C3	EnhA	SMIM2 (+52593)
chr13_46694297_46694798	C4	EnhA	CPB2 (-15387)
chr13_46717310_46717730	C4	EnhA	CPB2 (-38359)
chr13_47120390_47120900	C4	EnhA	ESD (+250722)
chr13_48670776_48671183	C2	EnhA	MED4 (-1740)
chr13_50723128_50723618	C3	EnhA	DLEU1 (+67066)
chr13_50819182_50819588	C3	EnhA	DLEU1 (+163078)
chr13_52493734_52494038	C4	EnhA	CCDC70 (+57769)
chr13_69260087_69260983	C4	EnhA	NONE
chr13_69285811_69286335	C3	EnhA	NONE
chr13_73707704_73708054	C3	EnhA	KLF5 (+74949)
chr13_93876788_93877235	C2	EnhA	GPC6 (-2083)
chr13_98945346_98945800	C3	EnhA	RNF113B (-116054)
chr13_98950075_98950521	C4	EnhA	RNF113B (-120779)
chr13_99072123_99072559	C3	EnhA	STK24 (+101911)
chr13_99302516_99302979	C3	EnhA	SLC15A1 (+102160)
chr14_103477408_103477693	C2	EnhA	CDC42BPB (+46248)
chr14_105215669_105215970	C1	EnhA	SIVA1 (-3617)
chr14_106069766_106070183	C4	EnhA	TMEM121 (+77035)
chr14_24134456_24135046	C3	EnhA	DHRS2 (+29169)
chr14_26750787_26751210	C4	EnhA	NOVA1 (+315961)
chr14_32978775_32979251	C4	EnhA	AKAP6 (+180534)
chr14_34250208_34251002	C3	EnhA	EGLN3 (+169682)
chr14_34550687_34550971	C2	EnhA	EGLN3 (-130542)
chr14_34795040_34795202	C1	EnhA	SPTSSA (+136441)
chr14_37998871_37999230	C2	EnhA	FOXA1 (+65188)
chr14_38015852_38016708	C3	EnhA	FOXA1 (+47959)
chr14_43929833_43930469	C2	EnhA	NONE
chr14_59651616_59652083	C4	EnhA	DAAM1 (-78323)
chr14_59744771_59745250	C4	EnhA	DAAM1 (+14838)
chr14_61951775_61952370	C4	EnhA	PRKCH (+163638)
chr14_61982009_61982495	C4	EnhA	HIF1A (-182088)
chr14_62180658_62181115	C3	EnhA	HIF1A (+16547)
chr14_64130739_64131269	C3	EnhA	SGPP1 (+63753)
chr14_65584973_65585552	C4	EnhA	MAX (-16075)
chr14_65725021_65725548	C3	EnhA	FUT8 (-152025)
chr14_67778579_67779039	C3	EnhA	EIF2S1 (-47905)
chr14_68644365_68644938	C3	EnhA	RAD51B (+358127)
chr14_68860289_68860607	C2	EnhA	ZFP36L1 (+399509)
chr14_69036655_69037218	C4	EnhA	ZFP36L1 (+223020)
chr14_71938339_71938880	C4	EnhA	SIPA1L1 (-57432)
chr14_73992896_73993719	C3	EnhA	ACOT1 (-10510)
chr14_74068852_74069270	C3	EnhA	ACOT4 (+10651)
chr14_74249233_74249667	C4	EnhA	ELMSAN1 (-22449)
chr14_74775470_74775916	C2	EnhA	ABCD4 (-5934)
chr14_77840679_77841122	C3	EnhA	TMED8 (+2551)
chr14_81769634_81770045	C2	EnhA	GTF2A1 (-82574)
chr14_82002817_82003133	C2	EnhA	SEL1L (-2770)
chr14_90969947_90970449	C4	EnhA	CALM1 (+106871)
chr14_91575671_91576045	C2	EnhA	C14orf159 (-4856)
chr14_91593746_91594255	C3	EnhA	C14orf159 (+13287)
chr14_95102968_95103497	C4	EnhA	SERPINA3 (+24505)
chr14_95522665_95523412	C4	EnhA	DICER1 (+101308)
chr14_95663856_95664341	C4	EnhA	DICER1 (-39752)
chr14_95806643_95806944	C2	EnhA	CLMN (-20551)
chr14_96571046_96571546	C3	EnhA	C14orf132 (+65635)
chr14_96572387_96572835	C3	EnhA	C14orf132 (+66950)
chr14_96730136_96730542	C3	EnhA	BDKRB1 (+8178)
chr14_99673823_99674303	C4	EnhA	BCL11B (+63502)
chr15_101788379_101788875	C4	EnhA	CHSY1 (+3510)
chr15_102003542_102003880	C2	EnhA	PCSK6 (+26162)
chr15_38885558_38886142	C4	EnhA	RASGRP1 (-28843)
chr15_39566173_39566640	C3	EnhA	THBS1 (-306887)
chr15_40347174_40347832	C4	EnhA	SRP14 (-16114)
chr15_40627122_40627636	C4	EnhA	DISP2 (-23057)
chr15_42222510_42222939	C3	EnhA	SPTBN5 (-36450)
chr15_51070268_51070664	C2	EnhA	SPPL2A (-12461)
chr15_51146749_51147409	C2	EnhA	AP4E1 (-53791)
chr15_51717248_51717416	C1	EnhA	GLDN (+83506)
chr15_52088925_52089343	C2	EnhA	TMOD3 (-32693)
chr15_55649946_55650288	C3	EnhA	PIGB (+38959)
chr15_62042561_62043129	C4	EnhA	C2CD4A (-316331)
chr15_63679871_63680458	C4	EnhA	CA12 (-5805)
chr15_63969974_63970315	C2	EnhA	FBXL22 (+80593)
chr15_64188936_64189497	C4	EnhA	HERC1 (-63130)
chr15_64814040_64814581	C4	EnhA	ZNF609 (+22820)
chr15_64864041_64864452	C2	EnhA	ZNF609 (+72756)
chr15_67316022_67316532	C2	EnhA	SMAD3 (-41906)
chr15_67330978_67331479	C2	EnhA	SMAD3 (-26954)
chr15_69775005_69775463	C4	EnhA	RPLP1 (+30111)
chr15_69869241_69869625	C2	EnhA	RPLP1 (+124310)
chr15_70280096_70280524	C1	EnhA	TLE3 (+110205)
chr15_70488835_70489274	C3	EnhA	TLE3 (-98540)
chr15_70616404_70616839	C4	EnhA	TLE3 (-226107)
chr15_70670317_70670927	C3	EnhA	TLE3 (-280107)
chr15_70755081_70755849	C3	EnhA	UACA (+300467)
chr15_74002397_74002940	C4	EnhA	CD276 (+26115)
chr15_75063256_75063678	C3	EnhA	CSK (-10931)
chr15_75109501_75110140	C3	EnhA	LMAN1L (+4764)
chr15_80960586_80960769	C1	EnhA	ABHD17C (-26966)
chr15_84422586_84423216	C3	EnhA	ADAMTSL3 (+100063)
chr15_85451777_85452249	C3	EnhA	SLC28A1 (+24100)
chr15_85652886_85653391	C3	EnhA	PDE8A (+129468)
chr15_87588849_87589355	C3	EnhA	AGBL1 (+903875)
chr15_89682447_89683058	C4	EnhA	ABHD2 (+51372)
chr15_90236779_90237282	C2	EnhA	WDR93 (+3003)
chr15_90325363_90325882	C4	EnhA	MESP2 (+6034)
chr15_90380461_90380893	C4	EnhA	ANPEP (-22583)
chr15_91020783_91021214	C2	EnhA	CRTC3 (-52301)
chr15_92115212_92115796	C3	EnhA	SLCO3A1 (-281421)
chr15_93289112_93289529	C4	EnhA	FAM174B (-90133)
chr15_95790294_95790794	C4	EnhA	MCTP2 (+949049)
chr15_96415658_96416095	C2	EnhA	NR2F2 (-458069)
chr15_96418556_96419050	C2	EnhA	NR2F2 (-455143)
chr15_96646459_96646940	C3	EnhA	NR2F2 (-227246)
chr15_96808205_96808603	C2	EnhA	NR2F2 (-65542)
chr16_10684231_10684662	C3	EnhA	EMP2 (-9892)
chr16_11706145_11706613	C3	EnhA	LITAF (-24960)
chr16_12118230_12118713	C3	EnhA	SNX29 (+47877)
chr16_14113778_14114287	C3	EnhA	MKL2 (-59112)
chr16_1945821_1946281	C3	EnhA	HS3ST6 (+22180)
chr16_20311589_20312073	C4	EnhA	GP2 (+26998)
chr16_20892427_20892958	C4	EnhA	DCUN1D3 (+19013)
chr16_23090954_23091454	C4	EnhA	USP31 (+69387)
chr16_23149182_23149628	C4	EnhA	USP31 (+11186)
chr16_23551493_23552053	C4	EnhA	EARS2 (+16923)
chr16_2379542_2380040	C4	EnhA	ABCA3 (+10945)
chr16_25051658_25052282	C3	EnhA	ARHGAP17 (-25318)
chr16_27254322_27254913	C3	EnhA	NSMCE1 (+25497)
chr16_27589774_27590196	C3	EnhA	KIAA0556 (+28512)
chr16_30868051_30868467	C2	EnhA	BCL7C (+38022)
chr16_3216463_3217019	C2	EnhA	CASP16 (+22497)
chr16_501627_501992	C4	EnhA	RAB11FIP3 (+26191)
chr16_50740112_50740525	C3	EnhA	NOD2 (+9269)
chr16_53766317_53766790	C4	EnhA	FTO (+28679)
chr16_56404623_56405192	C4	EnhA	AMFR (+54542)
chr16_60264461_60264939	C3	EnhA	NONE
chr16_68741635_68742158	C4	EnhA	CDH1 (-29231)
chr16_68992898_68993297	C3	EnhA	TANGO6 (+115589)
chr16_70077703_70077872	C2	EnhA	PDPR (-69741)
chr16_70170425_70170925	C4	EnhA	PDPR (+23146)
chr16_70424594_70425105	C4	EnhA	ST3GAL2 (+9691)
chr16_71741751_71741999	C1	EnhA	PHLPP2 (+16729)
chr16_72947270_72947726	C3	EnhA	ZFHX3 (+134776)
chr16_72963197_72963789	C3	EnhA	ZFHX3 (+118781)
chr16_72969815_72970362	C3	EnhA	ZFHX3 (+112185)
chr16_72978772_72979208	C4	EnhA	ZFHX3 (+103284)
chr16_78005183_78005639	C2	EnhA	CLEC3A (-51001)
chr16_78026930_78027339	C3	EnhA	CLEC3A (-29277)
chr16_78106300_78106695	C2	EnhA	WWOX (-26812)
chr16_79071352_79071979	C4	EnhA	MAF (+562945)
chr16_80710422_80710875	C3	EnhA	CDYL2 (+127577)
chr16_81177541_81177735	C2	EnhA	GCSH (-47630)
chr16_81322272_81322738	C3	EnhA	GAN (-26052)
chr16_81601815_81602315	C4	EnhA	CMIP (+123290)
chr16_82170608_82171340	C3	EnhA	MPHOSPH6 (+32857)
chr16_84494515_84495004	C4	EnhA	TLDC1 (+43604)
chr16_84820083_84820533	C3	EnhA	CRISPLD2 (-33282)
chr16_84889752_84890023	C2	EnhA	CRISPLD2 (+36298)
chr16_85322446_85322970	C4	EnhA	KIAA0513 (+225890)
chr16_86004375_86004705	C3	EnhA	IRF8 (+72131)
chr16_86227278_86227850	C4	EnhA	IRF8 (+295155)
chr16_86979996_86980383	C2	EnhA	FOXL1 (+368075)
chr16_87274576_87274735	C1	EnhA	FBXO31 (+142707)
chr17_13085911_13086681	C3	EnhA	ELAC2 (-164792)
chr17_14109308_14109725	C4	EnhA	HS3ST3B1 (-94883)
chr17_15562980_15563430	C4	EnhA	ENSG00000251537 (-8238)
chr17_17634294_17634717	C3	EnhA	RAI1 (+49719)
chr17_1849038_1849713	C4	EnhA	RTN4RL1 (+78802)
chr17_25574402_25574783	C4	EnhA	WSB1 (-46513)
chr17_26200656_26201126	C3	EnhA	NOS2 (-73366)
chr17_29981986_29982398	C4	EnhA	COPRS (+204164)
chr17_35087302_35087777	C4	EnhA	MRM1 (+129539)
chr17_38711722_38712167	C4	EnhA	CCR7 (+9779)
chr17_38732213_38732935	C4	EnhA	CCR7 (-10850)
chr17_39572110_39572647	C4	EnhA	KRT37 (+8396)
chr17_39662769_39663334	C3	EnhA	KRT13 (-1203)
chr17_39663758_39664258	C2	EnhA	KRT13 (-2159)
chr17_4151225_4151691	C4	EnhA	ANKFY1 (+15684)
chr17_42209749_42210179	C2	EnhA	HDAC5 (-8958)
chr17_43120507_43121025	C4	EnhA	NMT1 (-8212)
chr17_43201868_43202374	C4	EnhA	PLCD3 (+7770)
chr17_45598887_45599090	C2	EnhA	NPEPPS (-9441)
chr17_46577182_46577893	C4	EnhA	HOXB1 (+30821)
chr17_47184100_47184572	C3	EnhA	B4GALNT2 (-25993)
chr17_48385035_48385430	C2	EnhA	TMEM92 (+36466)
chr17_53510387_53510817	C2	EnhA	MMD (-11249)
chr17_55244056_55244631	C3	EnhA	AKAP1 (+81793)
chr17_60804268_60804429	C1	EnhA	MARCH10 (+81346)
chr17_60828290_60828823	C2	EnhA	MARCH10 (+57138)
chr17_63190720_63191221	C3	EnhA	RGS9 (+57379)
chr17_63538834_63539368	C2	EnhA	AXIN2 (+18664)
chr17_63629938_63630479	C2	EnhA	AXIN2 (-72444)
chr17_64929421_64929967	C3	EnhA	CACNG4 (-31332)
chr17_65043445_65043884	C2	EnhA	CACNG1 (+2959)
chr17_6579326_6579815	C4	EnhA	MED31 (-24617)
chr17_70513920_70514307	C3	EnhA	SOX9 (+396953)
chr17_7855069_7855442	C4	EnhA	CNTROB (+19783)
chr17_81128077_81128389	C1	EnhA	METRNL (+90666)
chr17_81128618_81129163	C1	EnhA	METRNL (+91324)
chr17_8957438_8957857	C4	EnhA	NTN1 (+32789)
chr18_11500344_11500776	C3	EnhA	GNAL (-188395)
chr18_21209318_21209872	C4	EnhA	NPC1 (-42733)
chr18_21302593_21302972	C3	EnhA	LAMA3 (+33376)
chr18_24325256_24325720	C4	EnhA	AQP4 (+120294)
chr18_3395409_3395782	C2	EnhA	TGIF1 (-56079)
chr18_37103171_37103676	C3	EnhA	NONE
chr18_42939421_42939894	C4	EnhA	SLC14A2 (-255108)
chr18_43373163_43373801	C3	EnhA	SIGLEC15 (-31995)
chr18_43693680_43694262	C4	EnhA	HAUS1 (+9673)
chr18_45834497_45834844	C3	EnhA	ZBTB7C (-142734)
chr18_47685453_47685704	C1	EnhA	MYO5B (+35884)
chr18_51787168_51787574	C2	EnhA	POLI (-8403)
chr18_55460827_55461308	C4	EnhA	ATP8B1 (+9259)
chr18_60908595_60909068	C4	EnhA	BCL2 (+78529)
chr18_74569334_74569755	C3	EnhA	ZNF236 (+33429)
chr18_9757576_9758149	C3	EnhA	RAB31 (+49701)
chr19_10973952_10974348	C3	EnhA	CARM1 (-8039)
chr19_1185627_1185981	C3	EnhA	SBNO2 (-11522)
chr19_15590223_15590396	C2	EnhA	PGLYRP2 (+353)
chr19_15599366_15599807	C3	EnhA	PGLYRP2 (-8924)
chr19_15673662_15674139	C4	EnhA	CYP4F22 (+54597)
chr19_16045820_16046119	C1	EnhA	CYP4F11 (-325)
chr19_16086488_16087056	C3	EnhA	OR10H4 (+26954)
chr19_17902030_17902454	C4	EnhA	B3GNT3 (-3677)
chr19_18140546_18140999	C4	EnhA	ARRDC2 (+21796)
chr19_18490920_18491445	C4	EnhA	GDF15 (-1797)
chr19_18557679_18558253	C4	EnhA	ISYNA1 (-8855)
chr19_19110151_19110749	C4	EnhA	SUGP2 (+34382)
chr19_19706235_19706622	C4	EnhA	PBX4 (+23296)
chr19_31189348_31189862	C4	EnhA	ZNF536 (+326286)
chr19_32854177_32854616	C2	EnhA	ZNF507 (+17897)
chr19_33192952_33193320	C3	EnhA	NUDT19 (+10269)
chr19_3389897_3390388	C4	EnhA	NFIC (+23559)
chr19_34370710_34371392	C4	EnhA	KCTD15 (+81760)
chr19_34576417_34576781	C2	EnhA	LSM14A (-86872)
chr19_35808277_35808808	C4	EnhA	CD22 (-11547)
chr19_35809881_35810381	C4	EnhA	CD22 (-9959)
chr19_39602183_39602476	C3	EnhA	PAK4 (-14124)
chr19_39602974_39603429	C4	EnhA	PAK4 (-13252)
chr19_39620975_39621390	C4	EnhA	PAK4 (+4729)
chr19_39641614_39642018	C4	EnhA	PAK4 (+25362)
chr19_41426817_41427760	C4	EnhA	CYP2A7 (-38632)
chr19_43769044_43769376	C3	EnhA	PSG9 (+4470)
chr19_4536807_4537123	C2	EnhA	PLIN5 (-1729)
chr19_46080558_46081357	C3	EnhA	OPA3 (+7142)
chr19_47406621_47407108	C3	EnhA	ARHGAP35 (-15068)
chr19_4914804_4915239	C4	EnhA	PLIN3 (-47242)
chr19_49321655_49321942	C3	EnhA	BCAT2 (-7522)
chr19_4976371_4976676	C3	EnhA	KDM4B (+7392)
chr19_50073779_50074186	C4	EnhA	NOSIP (+9820)
chr19_51547575_51548077	C4	EnhA	KLK12 (-9678)
chr19_51573675_51574755	C3	EnhA	KLK13 (-5848)
chr19_535035_535425	C3	EnhA	CDC34 (+3516)
chr19_5572493_5572948	C4	EnhA	SAFB2 (+50270)
chr2_100226203_100226726	C3	EnhA	REV1 (-119968)
chr2_100683334_100683715	C3	EnhA	AFF3 (+38520)
chr2_101736953_101737445	C3	EnhA	TBC1D8 (+30516)
chr2_102717318_102717668	C3	EnhA	IL1R1 (-41753)
chr2_103202275_103202944	C3	EnhA	SLC9A2 (-33556)
chr2_106139085_106139545	C4	EnhA	FHL2 (-123634)
chr2_10897473_10898053	C4	EnhA	ATP6V1C2 (+35988)
chr2_110089124_110089473	C3	EnhA	SEPT10 (+282484)
chr2_110448347_110448762	C4	EnhA	SEPT10 (-76772)
chr2_112704335_112704681	C3	EnhA	MERTK (+48452)
chr2_129035270_129035792	C3	EnhA	HS6ST1 (+40620)
chr2_129039401_129039825	C3	EnhA	HS6ST1 (+36538)
chr2_129049039_129049473	C4	EnhA	HS6ST1 (+26895)
chr2_129059620_129060057	C2	EnhA	HS6ST1 (+16312)
chr2_132313677_132314121	C3	EnhA	MZT2A (-63904)
chr2_134826064_134826428	C3	EnhA	MGAT5 (-51507)
chr2_137084736_137085143	C3	EnhA	CXCR4 (-211127)
chr2_138266308_138266796	C4	EnhA	HNMT (-455328)
chr2_138433423_138433903	C4	EnhA	HNMT (-288217)
chr2_139193268_139193670	C3	EnhA	SPOPL (-65902)
chr2_14683443_14683893	C4	EnhA	NONE
chr2_148569902_148570350	C2	EnhA	ACVR2A (-31960)
chr2_149351695_149352141	C4	EnhA	EPC2 (-50635)
chr2_150279414_150279921	C4	EnhA	LYPD6 (+92617)
chr2_15282868_15283312	C4	EnhA	NBAS (+418364)
chr2_154069607_154070072	C3	EnhA	RPRM (+265482)
chr2_154085599_154086025	C2	EnhA	RPRM (+249510)
chr2_155535222_155535747	C3	EnhA	KCNJ3 (-19326)
chr2_157239645_157240061	C2	EnhA	NR4A2 (-50625)
chr2_157981660_157982156	C4	EnhA	GALNT5 (-132202)
chr2_159583733_159584210	C4	EnhA	DAPL1 (-67857)
chr2_159967884_159968442	C4	EnhA	TANC1 (+142980)
chr2_161606930_161607330	C3	EnhA	RBMS1 (-256825)
chr2_164031829_164032068	C2	EnhA	KCNH7 (-336821)
chr2_164695479_164695985	C3	EnhA	FIGN (-103215)
chr2_165378959_165379583	C4	EnhA	GRB14 (+99087)
chr2_171095157_171095728	C3	EnhA	MYO3B (+60788)
chr2_171163484_171163908	C4	EnhA	MYO3B (+129041)
chr2_174850317_174850774	C3	EnhA	SP3 (-20116)
chr2_177710371_177710893	C4	EnhA	HNRNPA3 (-366659)
chr2_186051917_186052559	C4	EnhA	FSIP2 (-551117)
chr2_190150118_190150506	C2	EnhA	COL5A2 (-105707)
chr2_190406030_190406749	C4	EnhA	SLC40A1 (+39223)
chr2_191650980_191651930	C4	EnhA	GLS (-94098)
chr2_201153362_201153799	C4	EnhA	SPATS2L (-17293)
chr2_201165293_201165793	C4	EnhA	SPATS2L (-5331)
chr2_202850331_202850821	C4	EnhA	FZD7 (-48734)
chr2_20313665_20314170	C4	EnhA	LAPTM4A (-62129)
chr2_204974272_204974780	C4	EnhA	ICOS (+173055)
chr2_20581024_20581615	C4	EnhA	PUM2 (-54176)
chr2_20672043_20672557	C2	EnhA	RHOB (+25465)
chr2_20696276_20696577	C2	EnhA	RHOB (+49592)
chr2_212700427_212700784	C3	EnhA	ERBB4 (+702959)
chr2_215243054_215243919	C4	EnhA	VWC2L (-32302)
chr2_217158702_217159178	C3	EnhA	MARCH4 (+77810)
chr2_217490972_217491427	C3	EnhA	IGFBP2 (-6918)
chr2_217957261_217957775	C4	EnhA	TNP1 (-232731)
chr2_218252242_218253184	C4	EnhA	TNP1 (-527926)
chr2_219310300_219310775	C2	EnhA	VIL1 (+26723)
chr2_226480159_226480685	C3	EnhA	NYAP2 (+215058)
chr2_228330951_228331371	C4	EnhA	AGFG1 (-5707)
chr2_232087630_232088130	C2	EnhA	HTR2B (-98048)
chr2_237520209_237520607	C2	EnhA	ACKR3 (+42124)
chr2_237949869_237950401	C3	EnhA	COPS8 (-43820)
chr2_238836891_238837211	C1	EnhA	UBE2F (-38546)
chr2_240189870_240190549	C3	EnhA	HDAC4 (+132433)
chr2_241008997_241009814	C4	EnhA	OR6B3 (-23917)
chr2_241190912_241191333	C3	EnhA	OTOS (-107144)
chr2_260711_261274	C4	EnhA	SH3YL1 (+3072)
chr2_26240985_26241241	C2	EnhA	RAB10 (-15866)
chr2_26590826_26591242	C3	EnhA	EPT1 (+22052)
chr2_33295139_33295677	C4	EnhA	LTBP1 (+123369)
chr2_38917928_38918305	C3	EnhA	GALM (+25065)
chr2_39407331_39407870	C3	EnhA	CDKL4 (+49072)
chr2_41684216_41684657	C2	EnhA	PKDCC (-590723)
chr2_43015950_43016437	C3	EnhA	HAAO (+3538)
chr2_47197777_47198339	C4	EnhA	TTC7A (+29745)
chr2_47256060_47256550	C3	EnhA	TTC7A (+87992)
chr2_54216418_54217013	C4	EnhA	PSME4 (-18739)
chr2_54801260_54802036	C3	EnhA	SPTBN1 (+118226)
chr2_55390848_55391341	C4	EnhA	RPS27A (-68443)
chr2_63085337_63085908	C3	EnhA	EHBP1 (+152622)
chr2_64500724_64501231	C3	EnhA	PELI1 (-129390)
chr2_65048740_65049119	C3	EnhA	SLC1A4 (-167605)
chr2_66439897_66440268	C3	EnhA	MEIS1 (-222449)
chr2_66781244_66781733	C3	EnhA	MEIS1 (+118957)
chr2_70203680_70204122	C3	EnhA	ASPRV1 (-14504)
chr2_70224599_70225128	C4	EnhA	ASPRV1 (-35467)
chr2_70843290_70843838	C4	EnhA	TGFA (-62417)
chr2_72801946_72802512	C4	EnhA	EXOC6B (+250941)
chr2_73212782_73213631	C4	EnhA	EMX1 (+68603)
chr2_75124949_75125436	C4	EnhA	POLE4 (-60426)
chr2_75144935_75145404	C3	EnhA	POLE4 (-40449)
chr2_86491203_86491646	C4	EnhA	MRPL35 (+64845)
chr2_9308146_9308783	C3	EnhA	ASAP2 (-38429)
chr2_95682527_95683039	C3	EnhA	MAL (-8646)
chr2_97630278_97630766	C4	EnhA	SEMA4C (-94814)
chr2_9952709_9952921	C2	EnhA	TAF1B (-30668)
chr20_10231632_10231848	C1	EnhA	SNAP25 (+32262)
chr20_10539952_10540238	C2	EnhA	JAG1 (+114599)
chr20_14801833_14802240	C2	EnhA	FLRT3 (-483783)
chr20_14931222_14931708	C3	EnhA	FLRT3 (-613211)
chr20_16523173_16523557	C3	EnhA	KIF16B (+30713)
chr20_17626788_17627217	C4	EnhA	RRBP1 (+35925)
chr20_19113840_19114367	C3	EnhA	SLC24A3 (-79186)
chr20_24630468_24631104	C4	EnhA	SYNDIG1 (+180951)
chr20_24999101_24999438	C4	EnhA	APMAP (-25655)
chr20_32937878_32938322	C3	EnhA	ITCH (-13018)
chr20_34615097_34615512	C4	EnhA	SCAND1 (-67911)
chr20_34650611_34651103	C3	EnhA	EPB41L1 (-91815)
chr20_34674802_34675129	C2	EnhA	EPB41L1 (-67706)
chr20_39276945_39277452	C3	EnhA	MAFB (+40681)
chr20_40021463_40021860	C2	EnhA	EMILIN3 (-26195)
chr20_42810665_42811113	C3	EnhA	JPH2 (+5329)
chr20_45775368_45775756	C3	EnhA	ZMYND8 (+209852)
chr20_48693174_48693610	C3	EnhA	UBE2V1 (+39099)
chr20_48943926_48944332	C2	EnhA	CEBPB (+136753)
chr20_48994679_48994988	C2	EnhA	PTPN1 (-132057)
chr20_49087191_49088086	C2	EnhA	PTPN1 (-39252)
chr20_49776914_49777373	C2	EnhA	KCNG1 (-137478)
chr20_50015998_50016435	C2	EnhA	NFATC2 (+143041)
chr20_56629777_56630362	C3	EnhA	PPP4R1L (+254425)
chr20_58563006_58563674	C3	EnhA	CDH26 (+29858)
chr20_61722575_61723015	C3	EnhA	BHLHE23 (-84408)
chr20_61829957_61830355	C3	EnhA	BIRC7 (-37079)
chr20_7672258_7672665	C3	EnhA	HAO1 (+248659)
chr20_809595_810095	C4	EnhA	FAM110A (-4575)
chr21_16249832_16250400	C3	EnhA	NRIP1 (+187205)
chr21_16576472_16576882	C2	EnhA	NRIP1 (-139356)
chr21_16583946_16584310	C3	EnhA	NRIP1 (-146807)
chr21_20993133_20993470	C3	EnhA	NONE
chr21_32901638_32902202	C4	EnhA	TIAM1 (+29370)
chr21_36589782_36590274	C2	EnhA	RUNX1 (-168387)
chr21_37560351_37560997	C4	EnhA	DOPEY2 (+23841)
chr21_37607385_37607790	C4	EnhA	DOPEY2 (+70755)
chr21_37774431_37774786	C3	EnhA	CHAF1B (+16933)
chr21_40286483_40287001	C3	EnhA	ETS2 (+109511)
chr21_41038752_41039264	C2	EnhA	IGSF5 (-78326)
chr21_41109607_41110058	C2	EnhA	IGSF5 (-7501)
chr21_43025610_43026162	C3	EnhA	TMPRSS2 (-145894)
chr21_43203637_43204023	C2	EnhA	RIPK4 (-16564)
chr21_43506300_43506706	C3	EnhA	UMODL1 (+15077)
chr21_44426779_44427423	C2	EnhA	PKNOX1 (+32481)
chr21_46806547_46807084	C3	EnhA	COL18A1 (-68587)
chr21_46847702_46848076	C3	EnhA	COL18A1 (-27514)
chr22_19542424_19542713	C2	EnhA	CLDN5 (-27501)
chr22_24922073_24922607	C4	EnhA	SNRPD3 (-29131)
chr22_24928033_24928533	C4	EnhA	SNRPD3 (-23188)
chr22_25796733_25797201	C4	EnhA	LRP5L (-19423)
chr22_27741294_27741724	C3	EnhA	MN1 (+455977)
chr22_29781357_29782030	C3	EnhA	AP1B1 (+2878)
chr22_29913186_29913968	C4	EnhA	THOC5 (+36194)
chr22_30450487_30451112	C3	EnhA	HORMAD2 (-25363)
chr22_34256337_34256777	C4	EnhA	LARGE (+59852)
chr22_34261222_34261474	C2	EnhA	LARGE (+55061)
chr22_35034524_35034943	C3	EnhA	ISX (-427395)
chr22_43196771_43197266	C4	EnhA	ARFGAP3 (+56389)
chr22_46773391_46773873	C3	EnhA	TRMU (+42310)
chr22_46861661_46862084	C4	EnhA	CELSR1 (+71194)
chr22_46887802_46888250	C4	EnhA	CELSR1 (+45041)
chr22_48981812_48982208	C3	EnhA	FAM19A5 (+96738)
chr3_101943039_101943212	C1	EnhA	ZPLD1 (-210733)
chr3_106399629_106399933	C3	EnhA	CBLB (-811894)
chr3_11661661_11662033	C3	EnhA	VGLL4 (+23551)
chr3_11801505_11801831	C2	EnhA	TAMM41 (+86725)
chr3_11809495_11809815	C3	EnhA	TAMM41 (+78738)
chr3_11816909_11817169	C2	EnhA	TAMM41 (+71354)
chr3_119692160_119692504	C2	EnhA	GSK3B (+120181)
chr3_120380010_120380519	C2	EnhA	HGD (+21153)
chr3_122873668_122874116	C3	EnhA	SEC22A (-53277)
chr3_123103061_123103505	C3	EnhA	ADCY5 (+65322)
chr3_12413088_12413703	C2	EnhA	PPARG (+20425)
chr3_124491086_124491394	C3	EnhA	UMPS (+42027)
chr3_124552617_124553038	C4	EnhA	ITGB5 (+53316)
chr3_124553518_124553921	C4	EnhA	ITGB5 (+52424)
chr3_124556450_124557003	C4	EnhA	ITGB5 (+49417)
chr3_124597562_124597884	C2	EnhA	ITGB5 (+8421)
chr3_124781528_124782443	C4	EnhA	HEG1 (-7184)
chr3_126831752_126832677	C3	EnhA	PLXNA1 (+124778)
chr3_127803170_127803727	C4	EnhA	SEC61A1 (+32237)
chr3_12894703_12895199	C3	EnhA	RPL32 (-11864)
chr3_129413112_129413580	C3	EnhA	PLXND1 (-87685)
chr3_129597213_129597746	C3	EnhA	TMCC1 (+1829)
chr3_129690216_129690616	C2	EnhA	TRH (-2732)
chr3_131068850_131069039	C1	EnhA	NUDT16 (-31684)
chr3_13147900_13148325	C3	EnhA	IQSEC1 (-138945)
chr3_136439247_136439373	C1	EnhA	STAG1 (+31900)
chr3_138542795_138542962	C1	EnhA	PIK3CB (+10715)
chr3_14269420_14269646	C2	EnhA	XPC (-49250)
chr3_14306729_14307385	C3	EnhA	XPC (-86774)
chr3_14454337_14454846	C4	EnhA	SLC6A6 (+10516)
chr3_145833349_145833879	C4	EnhA	PLOD2 (+45340)
chr3_14712348_14712765	C2	EnhA	C3orf20 (-4049)
chr3_149225436_149225849	C4	EnhA	TM4SF4 (+33882)
chr3_149955309_149955772	C4	EnhA	TSC22D2 (-170581)
chr3_150032286_150032760	C3	EnhA	TSC22D2 (-93599)
chr3_150035263_150035610	C3	EnhA	TSC22D2 (-90685)
chr3_150440487_150441038	C2	EnhA	SIAH2 (+40401)
chr3_153936477_153936979	C4	EnhA	ARHGEF26 (+97936)
chr3_15672214_15672645	C2	EnhA	HACL1 (-29092)
chr3_159659346_159659830	C4	EnhA	IL12A (-46949)
chr3_160748790_160749302	C4	EnhA	B3GALNT1 (+74093)
chr3_161008876_161009382	C3	EnhA	NMD3 (+69782)
chr3_164097934_164098431	C3	EnhA	SI (+698100)
chr3_164241925_164242320	C3	EnhA	SI (+554160)
chr3_168388894_168389318	C3	EnhA	MECOM (+474987)
chr3_168588466_168589048	C3	EnhA	MECOM (+275336)
chr3_168606120_168606595	C3	EnhA	MECOM (+257735)
chr3_169331130_169331656	C4	EnhA	ACTRT3 (+156290)
chr3_169341638_169342164	C4	EnhA	ACTRT3 (+145782)
chr3_169666699_169667168	C2	EnhA	SEC62 (-17619)
chr3_170979680_170980232	C4	EnhA	TNIK (+198241)
chr3_171858460_171858741	C1	EnhA	FNDC3B (+100257)
chr3_174132790_174133100	C4	EnhA	NAALADL2 (-444125)
chr3_174844748_174845431	C3	EnhA	NAALADL2 (+268020)
chr3_174854350_174854817	C3	EnhA	NAALADL2 (+277514)
chr3_177138472_177138864	C3	EnhA	TBL1XR1 (-224402)
chr3_177161251_177161740	C3	EnhA	TBL1XR1 (-247230)
chr3_177541949_177542281	C2	EnhA	TBL1XR1 (-627849)
chr3_182242438_182243130	C3	EnhA	ATP11B (-268504)
chr3_187634909_187635323	C4	EnhA	BCL6 (-171601)
chr3_188000792_188001399	C3	EnhA	LPP (+70375)
chr3_189047844_189048331	C3	EnhA	TPRG1 (+158325)
chr3_189176226_189176668	C4	EnhA	TP63 (-172769)
chr3_193546419_193546566	C1	EnhA	OPA1 (+235560)
chr3_193554950_193555197	C2	EnhA	OPA1 (+244141)
chr3_193597209_193598126	C4	EnhA	HES1 (-256266)
chr3_193603543_193603987	C3	EnhA	HES1 (-250169)
chr3_194214971_194215359	C3	EnhA	ATP13A3 (+3928)
chr3_194215620_194216150	C4	EnhA	ATP13A3 (+3208)
chr3_23059158_23059605	C4	EnhA	UBE2E2 (-185402)
chr3_25896020_25896431	C4	EnhA	OXSM (+64655)
chr3_29981256_29981628	C2	EnhA	RBMS3 (+658605)
chr3_31989428_31989791	C3	EnhA	OSBPL10 (+33184)
chr3_34053497_34053839	C2	EnhA	PDCD6IP (+213602)
chr3_40459523_40460012	C4	EnhA	ENTPD3 (+31121)
chr3_42122064_42122460	C2	EnhA	TRAK1 (-10300)
chr3_43811398_43811891	C4	EnhA	ABHD5 (+79283)
chr3_4479928_4480412	C3	EnhA	SUMF1 (+28795)
chr3_4692254_4692720	C3	EnhA	ITPR1 (+157455)
chr3_46989445_46989949	C3	EnhA	NBEAL2 (-31476)
chr3_47004592_47004895	C2	EnhA	NBEAL2 (-16429)
chr3_48492763_48493198	C3	EnhA	ATRIP (+4844)
chr3_4921051_4921255	C2	EnhA	BHLHE40 (-99648)
chr3_5296313_5296727	C3	EnhA	EDEM1 (+67162)
chr3_53179198_53179703	C4	EnhA	RFT1 (-14973)
chr3_53553344_53553767	C4	EnhA	CACNA1D (+24480)
chr3_58038148_58038648	C4	EnhA	FLNB (+44271)
chr3_58088691_58089076	C3	EnhA	FLNB (+94757)
chr3_58452817_58453344	C4	EnhA	KCTD6 (-30419)
chr3_65910869_65911328	C3	EnhA	MAGI1 (+112884)
chr3_71216041_71216305	C1	EnhA	FOXP1 (-36185)
chr3_71257532_71258292	C3	EnhA	FOXP1 (-77924)
chr3_72677194_72677652	C4	EnhA	RYBP (-181354)
chr3_73518519_73519079	C3	EnhA	PDZRN3 (+155292)
chr3_79652370_79652807	C3	EnhA	ROBO1 (+164376)
chr3_87382589_87382930	C2	EnhA	POU1F1 (-57106)
chr3_87416842_87417294	C3	EnhA	POU1F1 (-91414)
chr3_89553111_89553581	C3	EnhA	EPHA3 (+396672)
chr3_9140296_9140763	C3	EnhA	RAD18 (-135344)
chr3_95635283_95635767	C3	EnhA	EPHA6 (-897905)
chr3_95911706_95912177	C3	EnhA	EPHA6 (-621488)
chr3_96915940_96916383	C3	EnhA	EPHA6 (+382732)
chr4_101701274_101701750	C4	EnhA	EMCN (-262262)
chr4_102806646_102807045	C2	EnhA	BANK1 (+95082)
chr4_102891632_102892110	C3	EnhA	BANK1 (+180107)
chr4_106554398_106554756	C3	EnhA	GSTCD (-75398)
chr4_10657977_10658397	C3	EnhA	CLNK (+28302)
chr4_106983604_106984063	C4	EnhA	NPNT (+167236)
chr4_114063100_114063530	C4	EnhA	ANK2 (+92483)
chr4_125895269_125895711	C2	EnhA	FAT4 (-342064)
chr4_125898802_125899146	C2	EnhA	FAT4 (-338580)
chr4_12736204_12736666	C3	EnhA	RAB28 (+749554)
chr4_140598142_140598640	C4	EnhA	MGST2 (+11469)
chr4_146657339_146657897	C3	EnhA	MMAA (+118203)
chr4_152524478_152524918	C2	EnhA	PET112 (+157477)
chr4_159082717_159083129	C2	EnhA	FAM198B (+11279)
chr4_162122123_162123021	C2	EnhA	FSTL5 (+962615)
chr4_163704255_163704871	C2	EnhA	NAF1 (+383510)
chr4_164306682_164307163	C4	EnhA	NPY5R (+41669)
chr4_169422316_169422874	C3	EnhA	PALLD (+4340)
chr4_169598275_169598601	C3	EnhA	PALLD (+180183)
chr4_169612776_169613398	C4	EnhA	PALLD (+194832)
chr4_173258633_173259001	C2	EnhA	GALNTL6 (+524163)
chr4_176155316_176155717	C2	EnhA	ADAM29 (+316008)
chr4_176340268_176341000	C3	EnhA	ADAM29 (+501125)
chr4_1827650_1828048	C3	EnhA	LETM1 (+30125)
chr4_183666240_183666407	C1	EnhA	DCTD (+172208)
chr4_183689772_183690212	C3	EnhA	DCTD (+148540)
chr4_186558700_186559146	C3	EnhA	PDLIM3 (-102261)
chr4_187684087_187684534	C2	EnhA	FAT1 (-39302)
chr4_24483889_24484365	C4	EnhA	DHX15 (+102046)
chr4_27170633_27170955	C2	EnhA	STIM2 (+308331)
chr4_27416491_27416974	C3	EnhA	STIM2 (+554270)
chr4_28315610_28316399	C4	EnhA	NONE
chr4_37482090_37482720	C2	EnhA	RELL1 (+205593)
chr4_3829191_3829620	C3	EnhA	ADRA2C (+61281)
chr4_38464135_38464659	C4	EnhA	KLF3 (-201420)
chr4_38622697_38623321	C3	EnhA	KLF3 (-42808)
chr4_40365336_40366033	C4	EnhA	CHRNA9 (+28339)
chr4_48956715_48957215	C3	EnhA	CWH43 (-31299)
chr4_55708416_55708973	C4	EnhA	KIT (+184610)
chr4_56813229_56813681	C3	EnhA	CEP135 (-1692)
chr4_6281959_6282481	C4	EnhA	WFS1 (+10643)
chr4_6752611_6753159	C4	EnhA	KIAA0232 (-31582)
chr4_68794285_68794768	C4	EnhA	TMPRSS11A (+35331)
chr4_6918369_6918695	C3	EnhA	TBC1D14 (+6960)
chr4_77491234_77491783	C3	EnhA	SHROOM3 (+135256)
chr4_77689165_77689577	C2	EnhA	SEPT11 (-181485)
chr4_79231238_79231680	C2	EnhA	ANXA3 (-241214)
chr4_79231868_79232277	C2	EnhA	ANXA3 (-240600)
chr4_8011715_8012165	C3	EnhA	AFAP1 (-70287)
chr4_8424160_8424523	C3	EnhA	ACOX3 (+18096)
chr4_84505595_84505825	C2	EnhA	AGPAT9 (+48449)
chr4_85452820_85453275	C3	EnhA	NKX6-1 (-33445)
chr4_86410412_86410859	C3	EnhA	ARHGAP24 (+14369)
chr4_91081259_91081644	C3	EnhA	MMRN1 (+280769)
chr4_93404551_93404969	C2	EnhA	GRID2 (+179210)
chr4_95612053_95612483	C3	EnhA	PDLIM5 (+235872)
chr4_99494978_99495312	C1	EnhA	TSPAN5 (+84635)
chr5_104952316_104952796	C3	EnhA	NONE
chr5_105577100_105577768	C4	EnhA	NONE
chr5_111674714_111675073	C3	EnhA	EPB41L4A (+80119)
chr5_114701891_114702311	C4	EnhA	PGGT1B (-103532)
chr5_117583312_117583846	C4	EnhA	NONE
chr5_118111350_118111957	C4	EnhA	TNFAIP8 (-578355)
chr5_118905978_118906483	C3	EnhA	FAM170A (-59062)
chr5_122184826_122185322	C4	EnhA	SNX24 (+3930)
chr5_124745615_124746230	C4	EnhA	ZNF608 (-664805)
chr5_127372724_127373119	C2	EnhA	SLC12A2 (-46536)
chr5_132584924_132585647	C4	EnhA	HSPA4 (+197632)
chr5_132621477_132622036	C4	EnhA	HSPA4 (+234103)
chr5_134303880_134304079	C1	EnhA	CATSPER3 (+384)
chr5_135389218_135389808	C3	EnhA	TGFBI (+24929)
chr5_138872260_138872654	C2	EnhA	TMEM173 (-10082)
chr5_142974477_142975144	C3	EnhA	NR3C1 (-191557)
chr5_14529076_14529514	C3	EnhA	FAM105B (-135562)
chr5_145407184_145407745	C2	EnhA	SH3RF2 (+90025)
chr5_14570082_14570454	C2	EnhA	FAM105B (-94589)
chr5_148862271_148862683	C2	EnhA	CSNK1A1 (+68050)
chr5_149257556_149258272	C4	EnhA	PDE6A (+66442)
chr5_154080677_154081068	C4	EnhA	LARP1 (-11589)
chr5_154222497_154222969	C3	EnhA	FAXDC2 (+7733)
chr5_154448107_154448758	C3	EnhA	KIF4B (+55173)
chr5_157339883_157340349	C3	EnhA	CLINT1 (-53965)
chr5_159714536_159714916	C4	EnhA	CCNJL (+24881)
chr5_16588456_16589335	C4	EnhA	FAM134B (+28271)
chr5_167743199_167743845	C3	EnhA	WWC1 (+24367)
chr5_167774868_167775169	C1	EnhA	WWC1 (+55864)
chr5_168124173_168124542	C2	EnhA	PANK3 (-117753)
chr5_172899530_172900209	C4	EnhA	STC2 (-143364)
chr5_173193340_173193760	C4	EnhA	CPEB4 (-121733)
chr5_174442055_174442527	C3	EnhA	MSX2 (+290755)
chr5_175779240_175779812	C3	EnhA	KIAA1191 (+9445)
chr5_180022504_180023004	C4	EnhA	SCGB3A1 (-4214)
chr5_1865100_1865489	C2	EnhA	IRX4 (+22037)
chr5_19734733_19735521	C3	EnhA	CDH18 (+840855)
chr5_19891580_19892143	C3	EnhA	CDH18 (+684120)
chr5_23219924_23220384	C2	EnhA	PRDM9 (-287570)
chr5_2802614_2803353	C4	EnhA	C5orf38 (+50722)
chr5_302166_302996	C3	EnhA	AHRR (-1710)
chr5_32144632_32145162	C4	EnhA	GOLPH3 (+29559)
chr5_35205683_35206083	C2	EnhA	PRLR (+24808)
chr5_35306642_35307447	C4	EnhA	PRLR (-76354)
chr5_38831202_38831607	C3	EnhA	OSMR (-14696)
chr5_39716579_39717111	C4	EnhA	DAB2 (-291573)
chr5_4028501_4029413	C3	EnhA	IRX1 (+432789)
chr5_43469678_43470316	C3	EnhA	C5orf28 (+13941)
chr5_43470469_43470954	C3	EnhA	C5orf28 (+13226)
chr5_44002667_44003223	C3	EnhA	FGF10 (+385954)
chr5_5136046_5136476	C3	EnhA	ADAMTS16 (-4182)
chr5_54872016_54872422	C2	EnhA	PPAP2A (-41422)
chr5_54897033_54897394	C2	EnhA	PPAP2A (-66417)
chr5_55325627_55326212	C4	EnhA	IL6ST (-35099)
chr5_55964764_55965460	C4	EnhA	MAP3K1 (-146289)
chr5_56059716_56060240	C2	EnhA	MAP3K1 (-51423)
chr5_57484092_57484404	C2	EnhA	PLK2 (+271839)
chr5_60474681_60475004	C3	EnhA	SMIM15 (-16542)
chr5_60916731_60917259	C4	EnhA	C5orf64 (-16641)
chr5_65942449_65942838	C2	EnhA	MAST4 (+50455)
chr5_67111495_67112034	C2	EnhA	PIK3R1 (-399783)
chr5_67322877_67323314	C2	EnhA	PIK3R1 (-188452)
chr5_70897426_70897701	C1	EnhA	MCCC2 (+14440)
chr5_70976102_70976589	C3	EnhA	CARTPT (-38644)
chr5_72131536_72132073	C3	EnhA	TNPO1 (+19666)
chr5_72926175_72926687	C4	EnhA	ARHGEF28 (+4448)
chr5_74333032_74333411	C2	EnhA	GCNT4 (-6498)
chr5_77157382_77157916	C3	EnhA	TBCA (-85464)
chr5_78489454_78489980	C4	EnhA	JMY (-42295)
chr5_87246675_87247096	C1	EnhA	TMEM161B (+317779)
chr5_90462155_90462431	C3	EnhA	ARRDC3 (+216883)
chr5_95048045_95048585	C3	EnhA	RHOBTB3 (-18564)
chr5_98937669_98938151	C2	EnhA	CHD1 (-675670)
chr6_105876277_105876777	C3	EnhA	PREP (-25568)
chr6_106582879_106583444	C4	EnhA	PRDM1 (+48967)
chr6_107199473_107199959	C3	EnhA	QRSL1 (+122263)
chr6_109005996_109006547	C2	EnhA	FOXO3 (+124203)
chr6_109028648_109029155	C4	EnhA	FOXO3 (+146833)
chr6_11046901_11047375	C3	EnhA	ELOVL2 (-2591)
chr6_11053672_11054192	C3	EnhA	ELOVL2 (-9385)
chr6_11067520_11068021	C3	EnhA	ELOVL2 (-23224)
chr6_110830871_110831380	C3	EnhA	SLC22A16 (-33282)
chr6_110876062_110876571	C4	EnhA	SLC22A16 (-78473)
chr6_11390122_11390585	C3	EnhA	TMEM170B (-148157)
chr6_119767878_119768317	C3	EnhA	MAN1A1 (-97172)
chr6_120004040_120004693	C4	EnhA	MAN1A1 (-333441)
chr6_120288980_120289580	C3	EnhA	MAN1A1 (-618354)
chr6_120462740_120463199	C4	EnhA	MAN1A1 (-792044)
chr6_121508811_121509275	C3	EnhA	TBC1D32 (+146583)
chr6_123412057_123412522	C3	EnhA	CLVS2 (+95174)
chr6_125905614_125906272	C4	EnhA	HEY2 (-164783)
chr6_125906521_125907004	C3	EnhA	HEY2 (-163963)
chr6_128919595_128920176	C3	EnhA	PTPRK (-78158)
chr6_134438342_134438883	C3	EnhA	SLC2A12 (-64839)
chr6_134850961_134851472	C3	EnhA	SGK1 (-212021)
chr6_138903506_138904170	C4	EnhA	HEBP2 (+178482)
chr6_139757987_139758204	C1	EnhA	CITED2 (-62339)
chr6_139870707_139871198	C3	EnhA	CITED2 (-175196)
chr6_139909210_139909633	C3	EnhA	CITED2 (-213665)
chr6_140201079_140201558	C4	EnhA	CITED2 (-505562)
chr6_140298947_140299461	C3	EnhA	CITED2 (-603447)
chr6_145508482_145508980	C3	EnhA	EPM2A (+548429)
chr6_147199711_147200345	C2	EnhA	ADGB (+279927)
chr6_14733169_14733686	C4	EnhA	JARID2 (-513099)
chr6_147402328_147402616	C1	EnhA	STXBP5 (-123197)
chr6_148628536_148629325	C3	EnhA	UST (-439533)
chr6_150663210_150663567	C2	EnhA	IYD (-26639)
chr6_15221918_15222560	C4	EnhA	JARID2 (-24288)
chr6_15456917_15457109	C1	EnhA	DTNBP1 (+206260)
chr6_154614185_154614726	C3	EnhA	IPCEF1 (+36759)
chr6_157148350_157148873	C4	EnhA	ARID1B (+49549)
chr6_15817294_15817775	C3	EnhA	DTNBP1 (-154262)
chr6_158470440_158470910	C4	EnhA	SYNJ2 (+67756)
chr6_158886873_158887351	C3	EnhA	TMEM181 (-70356)
chr6_164235430_164235912	C3	EnhA	QKI (+399996)
chr6_167363980_167364288	C3	EnhA	RNASET2 (+6056)
chr6_168151714_168152068	C3	EnhA	C6orf123 (+45648)
chr6_168791367_168791855	C4	EnhA	SMOC2 (-50220)
chr6_18055931_18056390	C3	EnhA	NHLRC1 (+66690)
chr6_19026354_19026817	C3	EnhA	RNF144B (+639005)
chr6_20200895_20201375	C4	EnhA	MBOAT1 (+11495)
chr6_20210258_20210874	C3	EnhA	MBOAT1 (+2064)
chr6_20877564_20877955	C3	EnhA	CDKAL1 (+343072)
chr6_21022518_21022962	C2	EnhA	CDKAL1 (+488052)
chr6_21738673_21739442	C4	EnhA	SOX4 (+145086)
chr6_23074500_23074984	C3	EnhA	PRL (-777012)
chr6_24324179_24324552	C2	EnhA	KAAG1 (-32765)
chr6_26296098_26296446	C3	EnhA	HIST1H4H (-10510)
chr6_30758597_30759093	C2	EnhA	IER3 (-46514)
chr6_32534561_32535118	C4	EnhA	HLA-DRB1 (+22785)
chr6_33684948_33685432	C3	EnhA	MNF1 (-5686)
chr6_35153044_35153493	C3	EnhA	SCUBE3 (-28927)
chr6_35750178_35750539	C3	EnhA	CLPSL1 (+1565)
chr6_37071034_37071402	C3	EnhA	COX6A1P2 (+58611)
chr6_38229373_38230125	C4	EnhA	BTBD9 (+377951)
chr6_38760073_38760480	C3	EnhA	DNAH8 (+69379)
chr6_39237653_39238161	C4	EnhA	KCNK5 (-40681)
chr6_39242471_39242991	C2	EnhA	KCNK17 (+39598)
chr6_41427393_41427867	C3	EnhA	FOXP4 (-86534)
chr6_42096860_42097302	C4	EnhA	GUCA1A (-26103)
chr6_4357869_4358209	C3	EnhA	ECI2 (-222208)
chr6_43772309_43772720	C2	EnhA	VEGFA (+34071)
chr6_44026144_44026624	C2	EnhA	TMEM63B (-68267)
chr6_44628945_44629421	C3	EnhA	CDC5L (+273921)
chr6_4489769_4490212	C3	EnhA	CDYL (-286678)
chr6_45522376_45522792	C3	EnhA	SUPT3H (-176914)
chr6_49508230_49508667	C1	EnhA	GLYATL3 (+40778)
chr6_55623408_55623582	C1	EnhA	BMP5 (+116867)
chr6_67796117_67796774	C3	EnhA	NONE
chr6_7062655_7063021	C2	EnhA	RREB1 (-45203)
chr6_73738075_73738462	C3	EnhA	KHDC1 (+281669)
chr6_7480197_7480579	C2	EnhA	DSP (-61420)
chr6_76123054_76123433	C2	EnhA	TMEM30A (-128560)
chr6_7969585_7970195	C3	EnhA	TXNDC5 (-58843)
chr6_82526055_82526601	C3	EnhA	IBTK (+431143)
chr6_87487460_87488146	C4	EnhA	HTR1E (-159221)
chr6_88283823_88284293	C3	EnhA	RARS2 (+15663)
chr6_93875670_93876134	C3	EnhA	EPHA7 (+253342)
chr7_101343675_101344035	C3	EnhA	MYL10 (-71279)
chr7_101588066_101588737	C3	EnhA	CUX1 (+129111)
chr7_101616242_101616839	C4	EnhA	CUX1 (+157250)
chr7_101957680_101958126	C4	EnhA	SH2B2 (+29498)
chr7_104956993_104957378	C1	EnhA	SRPK2 (+72155)
chr7_105280235_105280851	C3	EnhA	EFCAB10 (-58600)
chr7_105649672_105650166	C4	EnhA	CDHR3 (+46234)
chr7_106874373_106874772	C2	EnhA	HBP1 (+65113)
chr7_107592191_107592604	C3	EnhA	LAMB1 (+51302)
chr7_107731719_107732086	C1	EnhA	LAMB4 (+38898)
chr7_112921268_112921908	C2	EnhA	ENSG00000214194 (-162920)
chr7_11301024_11301528	C4	EnhA	PHF14 (+287777)
chr7_1139235_1139648	C3	EnhA	GPER (+12999)
chr7_115957201_115957661	C2	EnhA	TES (+106884)
chr7_116066412_116066957	C3	EnhA	CAV2 (-72759)
chr7_128071250_128071731	C4	EnhA	IMPDH1 (-21185)
chr7_129041216_129041581	C3	EnhA	STRIP2 (-32875)
chr7_131311357_131311857	C4	EnhA	PODXL (-70241)
chr7_131899196_131899654	C3	EnhA	PLXNA4 (+362635)
chr7_132514433_132514901	C2	EnhA	CHCHD3 (+252175)
chr7_13317562_13318008	C2	EnhA	ARL4A (+590824)
chr7_137638496_137639105	C3	EnhA	CREB3L2 (+48002)
chr7_137663884_137664254	C4	EnhA	CREB3L2 (+22734)
chr7_140010031_140010527	C4	EnhA	SLC37A3 (+88070)
chr7_140096205_140096684	C2	EnhA	SLC37A3 (+1904)
chr7_140672845_140673196	C3	EnhA	MRPS33 (+41458)
chr7_140692257_140692749	C4	EnhA	MRPS33 (+21976)
chr7_144474330_144474812	C2	EnhA	TPK1 (+58575)
chr7_151391850_151392317	C4	EnhA	RHEB (-175074)
chr7_151553586_151554126	C4	EnhA	PRKAG2 (+20354)
chr7_152396262_152396930	C4	EnhA	XRCC2 (-23346)
chr7_155659950_155660383	C3	EnhA	SHH (-55200)
chr7_156308784_156309264	C4	EnhA	C7orf13 (+124324)
chr7_157916415_157916840	C3	EnhA	PTPRN2 (+463743)
chr7_158805839_158806394	C3	EnhA	VIPR2 (+131532)
chr7_17060792_17061141	C2	EnhA	AGR3 (-139356)
chr7_2103188_2103688	C3	EnhA	MAD1L1 (+169440)
chr7_26403424_26403851	C4	EnhA	SNX10 (+72095)
chr7_26692589_26693089	C3	EnhA	SKAP2 (+211523)
chr7_27317169_27317625	C4	EnhA	EVX1 (+35233)
chr7_29645894_29646440	C2	EnhA	PRR15 (+42740)
chr7_30817863_30818146	C1	EnhA	INMT-FAM188B (+26252)
chr7_32772603_32772786	C2	EnhA	FKBP9 (-224322)
chr7_34076506_34077083	C4	EnhA	BMPER (+132272)
chr7_34787787_34788328	C4	EnhA	NPSR1 (+90161)
chr7_35065261_35065727	C3	EnhA	DPY19L1 (+12159)
chr7_41612577_41613094	C3	EnhA	INHBA (+129870)
chr7_42872219_42872651	C2	EnhA	ENSG00000256646 (+99338)
chr7_43280036_43280536	C3	EnhA	HECW1 (+128088)
chr7_45387343_45388092	C3	EnhA	RAMP3 (+190328)
chr7_46926148_46926576	C4	EnhA	TNS3 (+652837)
chr7_55601867_55602205	C3	EnhA	VOPP1 (+38182)
chr7_6425179_6425704	C3	EnhA	RAC1 (+11272)
chr7_65478787_65479244	C4	EnhA	GUSB (-31715)
chr7_66213878_66214263	C3	EnhA	RABGEF1 (+8351)
chr7_7361177_7361764	C2	EnhA	C1GALT1 (+139225)
chr7_7394325_7394739	C3	EnhA	C1GALT1 (+172286)
chr7_7950970_7951447	C3	EnhA	GLCCI1 (-57216)
chr7_80193275_80193783	C3	EnhA	GNAT3 (-52193)
chr7_80788717_80789034	C2	EnhA	SEMA3C (-240209)
chr7_8255611_8255974	C2	EnhA	ICA1 (+46118)
chr7_84158642_84159093	C4	EnhA	SEMA3A (-334651)
chr7_84165376_84166145	C4	EnhA	SEMA3A (-341544)
chr7_87044263_87044645	C3	EnhA	ABCB4 (+60601)
chr7_88753185_88753705	C3	EnhA	ZNF804B (+364763)
chr7_91388492_91388883	C3	EnhA	MTERF (+121346)
chr7_93180975_93181808	C3	EnhA	CALCR (+22650)
chr7_97983791_97984207	C3	EnhA	BAIAP2L1 (+46381)
chr7_98424252_98424688	C4	EnhA	TMEM130 (+43019)
chr7_99601522_99601902	C3	EnhA	ZKSCAN1 (-11492)
chr8_100718021_100718460	C2	EnhA	COX6C (+188049)
chr8_100830576_100831029	C2	EnhA	COX6C (+75487)
chr8_100917115_100918130	C3	EnhA	COX6C (-11333)
chr8_101019444_101019812	C2	EnhA	RGS22 (+98716)
chr8_101484360_101484768	C2	EnhA	ANKRD46 (+87406)
chr8_101499927_101500459	C2	EnhA	ANKRD46 (+71777)
chr8_101758450_101759040	C2	EnhA	PABPC1 (-23805)
chr8_102089912_102090160	C2	EnhA	YWHAZ (-124825)
chr8_102132744_102133404	C3	EnhA	ZNF706 (+84441)
chr8_103597328_103597630	C1	EnhA	ODF1 (+33679)
chr8_107636150_107636703	C2	EnhA	ABRA (+146046)
chr8_109678929_109679595	C2	EnhA	TMEM74 (+120582)
chr8_110618755_110619224	C2	EnhA	EBAG9 (+66584)
chr8_111563321_111563505	C1	EnhA	KCNV1 (-575337)
chr8_111669328_111669673	C2	EnhA	KCNV1 (-681425)
chr8_112126402_112126784	C3	EnhA	NONE
chr8_112164714_112165166	C2	EnhA	NONE
chr8_116206666_116207154	C2	EnhA	TRPS1 (+474318)
chr8_116947091_116947460	C2	EnhA	TRPS1 (-266048)
chr8_117010393_117010894	C3	EnhA	TRPS1 (-329416)
chr8_117812617_117812994	C2	EnhA	UTP23 (+34064)
chr8_122444583_122445093	C3	EnhA	HAS2 (+208792)
chr8_122788525_122788980	C3	EnhA	HAS2 (-135123)
chr8_123858254_123858753	C3	EnhA	ZHX2 (+64871)
chr8_124575708_124576628	C2	EnhA	FBXO32 (-22722)
chr8_124592391_124592712	C1	EnhA	FBXO32 (-39106)
chr8_124608847_124609195	C2	EnhA	FBXO32 (-55575)
chr8_125867451_125868081	C2	EnhA	ZNF572 (-117774)
chr8_126606166_126606553	C2	EnhA	TRIB1 (+163797)
chr8_130463019_130463528	C4	EnhA	GSDMC (+335860)
chr8_134734926_134735620	C3	EnhA	ST3GAL1 (-151090)
chr8_135746903_135747405	C4	EnhA	ZFAT (-21873)
chr8_139957205_139957652	C3	EnhA	COL22A1 (-31193)
chr8_140770765_140771145	C3	EnhA	KCNK9 (-55656)
chr8_17609406_17609749	C2	EnhA	MTUS1 (+48599)
chr8_17638251_17638661	C3	EnhA	MTUS1 (+19721)
chr8_17660791_17661107	C2	EnhA	MTUS1 (-2772)
chr8_26165504_26165898	C3	EnhA	PPP2R2A (+14969)
chr8_27730129_27730487	C2	EnhA	PBK (-34696)
chr8_28005173_28005621	C4	EnhA	ELP3 (+55042)
chr8_28005707_28006101	C2	EnhA	ELP3 (+55549)
chr8_29140394_29140828	C3	EnhA	KIF13B (-20021)
chr8_29412958_29413458	C4	EnhA	DUSP4 (-205023)
chr8_29437247_29437745	C4	EnhA	DUSP4 (-229311)
chr8_30388852_30389352	C3	EnhA	SMIM18 (-107015)
chr8_33102461_33102994	C4	EnhA	FUT10 (+228212)
chr8_36967403_36967698	C2	EnhA	KCNU1 (+325659)
chr8_37424460_37424922	C3	EnhA	ZNF703 (-128578)
chr8_50708045_50708356	C3	EnhA	SNTG1 (-116032)
chr8_58991535_58991879	C3	EnhA	FAM110B (+84594)
chr8_644149_644753	C3	EnhA	TDRP (-148670)
chr8_66938733_66939110	C3	EnhA	DNAJC5B (+5127)
chr8_67036198_67036687	C3	EnhA	TRIM55 (-2688)
chr8_68293161_68293636	C3	EnhA	ARFGEF1 (-37487)
chr8_68649558_68650032	C3	EnhA	CPA6 (+8785)
chr8_68660515_68660797	C1	EnhA	CPA6 (-2076)
chr8_69938039_69938399	C3	EnhA	SULF1 (-440640)
chr8_8146577_8147099	C4	EnhA	ENSG00000182319 (+97170)
chr8_87159271_87159675	C2	EnhA	ATP6V0D2 (+48407)
chr8_88674733_88675385	C2	EnhA	MMP16 (+664658)
chr8_94130729_94131331	C2	EnhA	TRIQK (-152657)
chr8_94172337_94172888	C2	EnhA	TRIQK (-194240)
chr8_94205648_94206186	C2	EnhA	TRIQK (-227544)
chr8_94233425_94233959	C3	EnhA	TRIQK (-255319)
chr8_94417107_94417530	C2	EnhA	RBM12B (+335926)
chr8_95049584_95050094	C3	EnhA	PDP1 (+120664)
chr8_95168223_95168921	C2	EnhA	CDH17 (+52243)
chr8_95176905_95177356	C2	EnhA	CDH17 (+43684)
chr8_96237634_96238132	C3	EnhA	C8orf37 (+43546)
chr8_97958004_97958490	C2	EnhA	CPQ (+300792)
chr8_98278516_98279013	C3	EnhA	TSPYL5 (+11411)
chr8_99794264_99794595	C2	EnhA	STK3 (+160369)
chr9_110005911_110006555	C3	EnhA	RAD23B (-39327)
chr9_110303791_110304289	C4	EnhA	KLF4 (-52113)
chr9_110517511_110517951	C3	EnhA	KLF4 (-265804)
chr9_112851939_112852452	C3	EnhA	TXN (+166724)
chr9_114601680_114602150	C3	EnhA	UGCG (-57131)
chr9_114795820_114796185	C2	EnhA	UGCG (+136957)
chr9_115147068_115147555	C4	EnhA	HSDL2 (+5095)
chr9_117154935_117155282	C3	EnhA	AKNA (+1576)
chr9_117320271_117321118	C4	EnhA	ATP6V1G1 (-29331)
chr9_117670323_117670924	C4	EnhA	TNFSF8 (+22073)
chr9_128070889_128071378	C4	EnhA	GAPVD1 (+47023)
chr9_128213251_128213800	C3	EnhA	GAPVD1 (+189415)
chr9_128356440_128356943	C2	EnhA	MAPKAP1 (+112821)
chr9_130000113_130000543	C4	EnhA	GARNL3 (-26477)
chr9_130789027_130789647	C4	EnhA	NAIF1 (+40263)
chr9_130809409_130809862	C4	EnhA	NAIF1 (+19964)
chr9_130820311_130820742	C3	EnhA	NAIF1 (+9073)
chr9_13094216_13094756	C4	EnhA	MPDZ (+185077)
chr9_131955856_131956382	C3	EnhA	PPP2R4 (+82522)
chr9_132239033_132239428	C3	EnhA	NTMT1 (-131932)
chr9_133463800_133464300	C3	EnhA	FUBP3 (+9057)
chr9_136253159_136253574	C3	EnhA	C9orf96 (+10129)
chr9_14251232_14251872	C3	EnhA	NFIB (+62114)
chr9_14326363_14326599	C2	EnhA	NFIB (-12815)
chr9_15242037_15242291	C1	EnhA	SNAPC3 (-180538)
chr9_20634315_20634705	C3	EnhA	MLLT3 (-11968)
chr9_32604220_32604745	C3	EnhA	TAF1L (+31184)
chr9_33374740_33375145	C4	EnhA	AQP7 (+27574)
chr9_35669424_35669778	C2	EnhA	CA9 (-4252)
chr9_37953524_37954355	C3	EnhA	SLC25A51 (-49833)
chr9_4293582_4294026	C3	EnhA	GLIS3 (+6112)
chr9_4507545_4508211	C4	EnhA	SLC1A1 (+17434)
chr9_71908043_71908449	C3	EnhA	FAM189A2 (-35995)
chr9_73092948_73093339	C3	EnhA	KLF9 (-63604)
chr9_74398084_74398633	C4	EnhA	TMEM2 (-14559)
chr9_77715903_77716468	C4	EnhA	OSTF1 (+12727)
chr9_80204086_80204757	C2	EnhA	GNA14 (+58801)
chr9_80211706_80212332	C3	EnhA	GNA14 (+51204)
chr9_82104507_82104971	C3	EnhA	TLE4 (-81949)
chr9_83097163_83097625	C3	EnhA	TLE4 (+910706)
chr9_84271604_84272123	C3	EnhA	TLE1 (+32356)
chr9_84278219_84278712	C3	EnhA	TLE1 (+25754)
chr9_85146784_85147138	C3	EnhA	RASEF (+531082)
chr9_85554402_85554777	C3	EnhA	RASEF (+123453)
chr9_85656592_85657078	C3	EnhA	RASEF (+21208)
chr9_86047028_86047602	C4	EnhA	FRMD3 (+106038)
chr9_90117190_90117700	C3	EnhA	DAPK1 (+4649)
chr9_90959325_90959879	C4	EnhA	SPIN1 (-43732)
chr9_92055797_92056144	C1	EnhA	SEMA4D (-22223)
chr9_92284186_92284657	C4	EnhA	GADD45G (+64494)
chr9_93697379_93697921	C3	EnhA	SYK (+133581)
chr9_93720438_93721359	C3	EnhA	SYK (+156830)
chr9_94181468_94181837	C2	EnhA	NFIL3 (+4491)
chr9_94914157_94914787	C3	EnhA	SPTLC1 (-36814)
chr9_95380833_95381407	C3	EnhA	IPPK (+51427)
chr9_95529580_95530042	C2	EnhA	BICD2 (-2717)
chr9_95750615_95751196	C3	EnhA	FGD3 (+41173)
chr9_95834406_95834907	C3	EnhA	SUSD3 (+13668)
chrX_100000803_100001546	C3	EnhA	SYTL4 (-14653)
chrX_104217352_104217838	C4	EnhA	TEX13A (+247763)
chrX_105545503_105545883	C3	EnhA	SERPINA7 (-264308)
chrX_106968935_106969454	C3	EnhA	TSC22D3 (+49822)
chrX_109416323_109416821	C4	EnhA	AMMECR1 (+144895)
chrX_115074822_115075278	C3	EnhA	ENSG00000228532 (-121381)
chrX_118228275_118228742	C3	EnhA	LONRF3 (+119796)
chrX_122937303_122937862	C3	EnhA	XIAP (-56294)
chrX_131303641_131303839	C1	EnhA	FRMD7 (-41692)
chrX_133792467_133792932	C1	EnhA	PLAC1 (-187)
chrX_135165422_135166056	C3	EnhA	FHL1 (-63820)
chrX_139574358_139574895	C3	EnhA	SOX3 (+12598)
chrX_142020573_142021270	C2	EnhA	SLITRK4 (+701397)
chrX_149209311_149209890	C3	EnhA	MAGEA8 (+199660)
chrX_149461608_149462126	C3	EnhA	MAMLD1 (-69819)
chrX_153386648_153386988	C3	EnhA	OPN1LW (-22880)
chrX_153877852_153878343	C4	EnhA	CTAG2 (+3755)
chrX_154216249_154216765	C3	EnhA	F8 (+34521)
chrX_16623258_16623704	C4	EnhA	S100G (-44800)
chrX_16635381_16636008	C3	EnhA	S100G (-32586)
chrX_18849843_18850170	C3	EnhA	PPEF1 (+140975)
chrX_22135257_22135671	C3	EnhA	PHEX (+84905)
chrX_23520060_23520496	C3	EnhA	PRDX4 (-165285)
chrX_24208563_24208960	C3	EnhA	ZFX (+40900)
chrX_39754416_39754844	C4	EnhA	BCOR (+202026)
chrX_39843044_39843404	C2	EnhA	BCOR (+113432)
chrX_40377312_40377745	C3	EnhA	ATP6AP2 (-62631)
chrX_40436679_40437099	C3	EnhA	ATP6AP2 (-3271)
chrX_43553124_43553684	C4	EnhA	MAOA (+37937)
chrX_5320572_5320969	C3	EnhA	NLGN4X (+826133)
chrX_54722537_54723088	C3	EnhA	ITIH6 (+101860)
chrX_7050374_7050805	C3	EnhA	HDHD1 (+15609)
chrX_82068703_82069122	C3	EnhA	POU3F4 (-694356)
chrX_84612842_84613225	C3	EnhA	POF1B (+21714)
chrX_95662119_95662413	C2	EnhA	DIAPH2 (-277445)
chrX_9778139_9778621	C3	EnhA	SHROOM2 (+23884)
chr1_109680531_109681240	C3	EnhT	KIAA1324 (+24263)
chr1_109693782_109694302	C3	EnhT	KIAA1324 (+37419)
chr1_109694770_109695256	C2	EnhT	KIAA1324 (+38390)
chr1_109782371_109783208	C4	EnhT	CELSR2 (-9851)
chr1_109788744_109789352	C4	EnhT	CELSR2 (-3593)
chr1_112051268_112051535	C2	EnhT	ADORA3 (-5292)
chr1_116207920_116208408	C2	EnhT	VANGL1 (+23590)
chr1_116255551_116256148	C4	EnhT	CASQ2 (+55552)
chr1_116257022_116257741	C3	EnhT	CASQ2 (+54020)
chr1_116495196_116495863	C2	EnhT	SLC22A15 (-23589)
chr1_117811423_117811992	C4	EnhT	VTCN1 (-58152)
chr1_145726341_145727047	C3	EnhT	PDZK1 (-16569)
chr1_151554449_151554959	C3	EnhT	SNX27 (-29854)
chr1_156586221_156586686	C3	EnhT	HAPLN2 (-2632)
chr1_1608180_1608316	C3	EnhT	SLC35E2B (+15835)
chr1_162129155_162129676	C3	EnhT	NOS1AP (+89850)
chr1_164559964_164560131	C1	EnhT	PBX1 (+31176)
chr1_164717472_164718223	C4	EnhT	PBX1 (+188976)
chr1_168876181_168876829	C4	EnhT	DPT (-178003)
chr1_1690393_1690759	C2	EnhT	SLC35E2 (-13145)
chr1_169498502_169499044	C3	EnhT	SLC19A2 (-43532)
chr1_177417775_177418372	C4	EnhT	FAM5B (+277441)
chr1_177540796_177541317	C3	EnhT	SEC16B (+397993)
chr1_177554671_177555237	C3	EnhT	SEC16B (+384096)
chr1_180136932_180137476	C4	EnhT	QSOX1 (+13235)
chr1_181086661_181087102	C2	EnhT	MR1 (+83743)
chr1_181096008_181096541	C4	EnhT	MR1 (+93136)
chr1_184125596_184125917	C2	EnhT	TSEN15 (+104946)
chr1_184377666_184378060	C2	EnhT	EDEM3 (+346184)
chr1_186121713_186122545	C3	EnhT	PRG4 (-143282)
chr1_191122131_191122555	C3	EnhT	FAM5C (-675584)
chr1_201322156_201322901	C4	EnhT	TNNT2 (+24361)
chr1_201992142_201992642	C4	EnhT	ELF3 (+15319)
chr1_202025973_202026492	C3	EnhT	ELF3 (+49160)
chr1_202027244_202028144	C4	EnhT	ELF3 (+50621)
chr1_202075431_202075915	C4	EnhT	GPR37L1 (-16313)
chr1_202081896_202082434	C4	EnhT	GPR37L1 (-9821)
chr1_202101605_202102105	C4	EnhT	GPR37L1 (+9869)
chr1_203058210_203058983	C4	EnhT	MYOG (-3433)
chr1_204349502_204350053	C4	EnhT	PLEKHA6 (-20734)
chr1_205673130_205673441	C1	EnhT	SLC45A3 (-23699)
chr1_206862235_206862600	C4	EnhT	MAPKAPK2 (+4036)
chr1_207071973_207072139	C2	EnhT	IL24 (+1268)
chr1_207074659_207074969	C2	EnhT	IL24 (+4026)
chr1_207076849_207077553	C4	EnhT	IL24 (+6413)
chr1_21578350_21578765	C4	EnhT	ECE1 (+38424)
chr1_217730179_217730560	C3	EnhT	GPATCH2 (+74054)
chr1_235011971_235012617	C4	EnhT	IRF2BP2 (-267023)
chr1_235098839_235099638	C4	EnhT	TOMM20 (+193012)
chr1_24345266_24345721	C1	EnhT	SRSF10 (-38685)
chr1_32798372_32798745	C4	EnhT	MARCKSL1 (+3421)
chr1_3398817_3399163	C3	EnhT	ARHGEF16 (+28000)
chr1_35291198_35291690	C3	EnhT	GJA4 (+32845)
chr1_36874058_36874408	C3	EnhT	LSM10 (-10740)
chr1_41365006_41365508	C3	EnhT	CITED4 (-37239)
chr1_42325760_42326298	C4	EnhT	HIVEP3 (+58140)
chr1_42328223_42328701	C3	EnhT	HIVEP3 (+55707)
chr1_45770312_45770738	C4	EnhT	HPDL (-22020)
chr1_46638224_46638452	C2	EnhT	TSPAN1 (-2421)
chr1_52033246_52033788	C3	EnhT	EPS15 (-48517)
chr1_6217892_6218377	C4	EnhT	CHD5 (+22048)
chr1_7507785_7508359	C4	EnhT	VAMP3 (-323257)
chr1_8262672_8263151	C4	EnhT	SLC45A1 (-114974)
chr1_85763506_85763863	C3	EnhT	BCL10 (-20912)
chr1_96525263_96525754	C3	EnhT	PTBP2 (-661869)
chr1_96526105_96526589	C3	EnhT	PTBP2 (-661031)
chr10_101765819_101766287	C3	EnhT	DNMBP (+3623)
chr10_104470359_104470897	C4	EnhT	ARL3 (+3536)
chr10_104928107_104928704	C3	EnhT	NT5C2 (+24650)
chr10_105001283_105001680	C3	EnhT	INA (-35438)
chr10_105649809_105650309	C4	EnhT	OBFC1 (+27904)
chr10_105691274_105691791	C4	EnhT	OBFC1 (-13570)
chr10_109306784_109307049	C2	EnhT	SORCS1 (-382633)
chr10_112582304_112582792	C3	EnhT	PDCD4 (-49017)
chr10_115718322_115718723	C3	EnhT	ADRB1 (-85283)
chr10_117424168_117424684	C4	EnhT	ATRNL1 (+571042)
chr10_117469736_117470125	C2	EnhT	GFRA1 (+563048)
chr10_117902870_117903204	C3	EnhT	GFRA1 (+129942)
chr10_11873498_11873947	C3	EnhT	ECHDC3 (+89358)
chr10_121423559_121424216	C3	EnhT	BAG3 (+13006)
chr10_121427402_121427906	C4	EnhT	BAG3 (+16772)
chr10_125503382_125503877	C4	EnhT	GPR26 (+77759)
chr10_135092137_135092702	C3	EnhT	ADAM8 (-2048)
chr10_17487450_17488204	C4	EnhT	ST8SIA6 (+8502)
chr10_19521280_19521726	C3	EnhT	C10orf112 (+28724)
chr10_22970628_22970962	C2	EnhT	PIP4K2A (+32689)
chr10_22971697_22971934	C1	EnhT	PIP4K2A (+31668)
chr10_22972111_22972737	C4	EnhT	PIP4K2A (+31060)
chr10_27926372_27926868	C3	EnhT	MKX (+108369)
chr10_28784836_28785962	C4	EnhT	WAC (-36949)
chr10_29413713_29414288	C3	EnhT	LYZL1 (-163989)
chr10_29919186_29919711	C3	EnhT	SVIL (+105281)
chr10_32047989_32048298	C4	EnhT	ARHGAP12 (+169591)
chr10_3331953_3332499	C3	EnhT	PITRM1 (-117223)
chr10_33553084_33553713	C4	EnhT	NRP1 (+71791)
chr10_33560836_33561309	C3	EnhT	NRP1 (+64117)
chr10_48331963_48332497	C3	EnhT	ZNF488 (-22794)
chr10_50021925_50022471	C3	EnhT	LRRC18 (+100079)
chr10_50022946_50023392	C2	EnhT	LRRC18 (+99108)
chr10_51547261_51547789	C3	EnhT	MSMB (-1973)
chr10_5538411_5538942	C3	EnhT	CALML5 (+2856)
chr10_61725159_61725525	C3	EnhT	CCDC6 (-58928)
chr10_6339586_6340378	C4	EnhT	PFKFB3 (+95088)
chr10_64141452_64141973	C3	EnhT	ZNF365 (+7762)
chr10_71199038_71199470	C4	EnhT	TSPAN15 (-11975)
chr10_7275293_7276034	C2	EnhT	SFMBT2 (+175639)
chr10_73099618_73100209	C2	EnhT	SLC29A3 (+20899)
chr10_79631939_79632448	C4	EnhT	DLG5 (+54090)
chr10_79649093_79649570	C4	EnhT	DLG5 (+36952)
chr10_81118448_81118928	C3	EnhT	PPIF (+11454)
chr10_8126759_8127491	C3	EnhT	GATA3 (+30469)
chr10_82726115_82726813	C4	EnhT	TSPAN14 (+512542)
chr10_8767847_8768414	C3	EnhT	GATA3 (+671475)
chr10_88768125_88768459	C2	EnhT	ADIRF (+40343)
chr10_8898726_8899184	C2	EnhT	GATA3 (+802299)
chr10_8913396_8913705	C1	EnhT	GATA3 (+816895)
chr10_8915860_8916304	C2	EnhT	GATA3 (+819426)
chr10_9076393_9076772	C1	EnhT	GATA3 (+979927)
chr10_9080131_9080819	C3	EnhT	GATA3 (+983819)
chr10_9111014_9111465	C3	EnhT	NONE
chr10_9220500_9221193	C3	EnhT	NONE
chr10_9228644_9229382	C3	EnhT	NONE
chr10_9230090_9231030	C2	EnhT	NONE
chr10_95194683_95195404	C4	EnhT	MYOF (+46907)
chr11_101206742_101207516	C4	EnhT	PGR (-205874)
chr11_101312370_101312943	C3	EnhT	TRPC6 (+142002)
chr11_110227546_110227827	C2	EnhT	RDX (-60250)
chr11_110227972_110228436	C3	EnhT	RDX (-60767)
chr11_12269971_12270514	C4	EnhT	MICALCL (-38204)
chr11_126235446_126235653	C2	EnhT	ST3GAL4 (-40127)
chr11_1804317_1804559	C2	EnhT	CTSD (-19216)
chr11_1817501_1818276	C4	EnhT	CTSD (-32667)
chr11_1852065_1852446	C4	EnhT	SYT8 (-3418)
chr11_20053185_20053887	C3	EnhT	DBX1 (+128334)
chr11_2214412_2215000	C4	EnhT	TH (-21671)
chr11_35317326_35317773	C3	EnhT	SLC1A2 (+123246)
chr11_35387330_35387863	C4	EnhT	SLC1A2 (+53199)
chr11_35411393_35411862	C4	EnhT	SLC1A2 (+29168)
chr11_61730487_61730875	C3	EnhT	FTH1 (+4451)
chr11_63326049_63326588	C2	EnhT	HRASLS2 (+4536)
chr11_63639592_63640045	C4	EnhT	MARK2 (+33419)
chr11_64892407_64892734	C1	EnhT	FAU (-2626)
chr11_65319051_65319517	C1	EnhT	LTBP3 (+6415)
chr11_66516422_66516950	C3	EnhT	SPTBN2 (-20256)
chr11_66789920_66790382	C3	EnhT	SYT12 (+15902)
chr11_66795064_66795825	C4	EnhT	SYT12 (+21196)
chr11_66829586_66830244	C4	EnhT	RHOD (+5626)
chr11_67016063_67016602	C4	EnhT	ADRBK1 (-17548)
chr11_67080161_67080533	C3	EnhT	SSH3 (+9428)
chr11_67983904_67984398	C3	EnhT	SUV420H1 (-3269)
chr11_68147712_68148212	C3	EnhT	LRP5 (+67885)
chr11_69065956_69066356	C2	EnhT	TPCN2 (+249791)
chr11_69069118_69069654	C4	EnhT	TPCN2 (+253021)
chr11_69294656_69295159	C3	EnhT	CCND1 (-160947)
chr11_69329973_69330540	C3	EnhT	CCND1 (-125598)
chr11_69339381_69339818	C3	EnhT	CCND1 (-116255)
chr11_70079487_70079895	C2	EnhT	FADD (+30422)
chr11_70651848_70652414	C4	EnhT	SHANK2 (+206241)
chr11_72903335_72903807	C4	EnhT	P2RY2 (-25773)
chr11_78131923_78132432	C3	EnhT	GAB2 (-3326)
chr11_80431330_80431938	C3	EnhT	NONE
chr11_80432980_80433327	C3	EnhT	NONE
chr11_85539103_85540088	C3	EnhT	SYTL2 (-102085)
chr11_85541853_85542604	C3	EnhT	SYTL2 (-104718)
chr11_9111151_9111553	C2	EnhT	SCUBE2 (+1794)
chr11_9131559_9131988	C4	EnhT	SCUBE2 (-18628)
chr12_112574870_112575201	C2	EnhT	TRAFD1 (+11687)
chr12_116307938_116308411	C4	EnhT	MED13L (+406968)
chr12_116309890_116310436	C3	EnhT	MED13L (+404980)
chr12_116823505_116824055	C4	EnhT	MED13L (-108637)
chr12_116828047_116828838	C3	EnhT	MED13L (-113300)
chr12_116931955_116932421	C4	EnhT	MAP1LC3B2 (-64998)
chr12_116932995_116933504	C4	EnhT	MAP1LC3B2 (-63936)
chr12_117353128_117353552	C4	EnhT	FBXW8 (+4579)
chr12_117353991_117354410	C4	EnhT	FBXW8 (+5440)
chr12_122186525_122187261	C4	EnhT	TMEM120B (+36192)
chr12_124877445_124877976	C3	EnhT	NCOR2 (+102087)
chr12_12692298_12692736	C3	EnhT	DUSP16 (+22800)
chr12_12735846_12736217	C3	EnhT	DUSP16 (-20715)
chr12_12739835_12740309	C4	EnhT	CREBL2 (-24754)
chr12_13025102_13026031	C3	EnhT	GPRC5A (-18149)
chr12_13036290_13036778	C3	EnhT	GPRC5A (-7182)
chr12_131895069_131895441	C3	EnhT	SFSWAP (-300427)
chr12_132349744_132350222	C4	EnhT	ULK1 (-29213)
chr12_15039243_15039642	C2	EnhT	MGP (-652)
chr12_15369128_15369891	C3	EnhT	RERG (+4841)
chr12_25671500_25671994	C4	EnhT	IFLTD1 (+34470)
chr12_33740645_33741400	C3	EnhT	SYT10 (-148269)
chr12_46599663_46599821	C1	EnhT	SLC38A1 (+63053)
chr12_46849976_46850509	C4	EnhT	SLC38A2 (-83593)
chr12_46887371_46888037	C4	EnhT	SLC38A2 (-121054)
chr12_47582533_47583012	C3	EnhT	AMIGO2 (-109125)
chr12_52541113_52541617	C3	EnhT	KRT80 (+44419)
chr12_52609377_52609868	C3	EnhT	KRT7 (-17275)
chr12_52738209_52739054	C4	EnhT	KRT85 (+22633)
chr12_53288860_53289464	C4	EnhT	KRT8 (+31091)
chr12_53363560_53364104	C4	EnhT	KRT18 (+21084)
chr12_53365448_53366201	C4	EnhT	KRT18 (+23077)
chr12_54218954_54219594	C3	EnhT	CALCOCO1 (-98050)
chr12_54781327_54781744	C4	EnhT	ZNF385A (+3546)
chr12_58116975_58117449	C4	EnhT	AGAP2 (+14817)
chr12_6346694_6347042	C4	EnhT	CD9 (+37987)
chr12_65019155_65019525	C4	EnhT	RASSF3 (+15047)
chr12_67669415_67669905	C3	EnhT	CAND1 (+6599)
chr12_69833774_69834371	C3	EnhT	FRS2 (-30056)
chr12_75265472_75266173	C3	EnhT	KCNC2 (+337825)
chr12_97894226_97894830	C4	EnhT	NEDD1 (+593284)
chr12_97895382_97895615	C1	EnhT	NEDD1 (+594255)
chr12_97930131_97930454	C2	EnhT	NEDD1 (+629049)
chr12_97950096_97950578	C3	EnhT	NEDD1 (+649093)
chr12_97961397_97962127	C3	EnhT	NEDD1 (+660518)
chr12_97962374_97962890	C4	EnhT	NEDD1 (+661388)
chr12_98095619_98096092	C3	EnhT	NEDD1 (+794612)
chr13_23553138_23553708	C4	EnhT	SGCG (-201668)
chr13_26226927_26227292	C3	EnhT	ATP8A2 (+280901)
chr13_33919756_33920288	C3	EnhT	STARD13 (-60130)
chr13_34216645_34217286	C3	EnhT	RFC3 (-175220)
chr13_41567949_41568372	C3	EnhT	ELF1 (+25289)
chr13_41591232_41591702	C4	EnhT	ELF1 (+1983)
chr13_46709332_46709678	C4	EnhT	CPB2 (-30344)
chr13_46933827_46934308	C3	EnhT	LCP1 (-148585)
chr14_100478552_100479168	C4	EnhT	EVL (-52755)
chr14_100489050_100489453	C1	EnhT	EVL (-42363)
chr14_100491471_100491992	C4	EnhT	EVL (-39883)
chr14_100562621_100563339	C3	EnhT	EVL (+31365)
chr14_100603527_100603977	C3	EnhT	DEGS2 (+22748)
chr14_104320328_104320720	C3	EnhT	PPP1R13B (-6597)
chr14_105498586_105499147	C3	EnhT	CDCA4 (-11382)
chr14_22632482_22632919	C3	EnhT	DAD1 (+425474)
chr14_24163509_24164009	C3	EnhT	DHRS2 (+58177)
chr14_28208802_28209379	C3	EnhT	NONE
chr14_35805795_35806232	C3	EnhT	PSMA6 (+44451)
chr14_37325316_37325812	C4	EnhT	PAX9 (+194494)
chr14_38035784_38036613	C3	EnhT	FOXA1 (+28040)
chr14_44249759_44250276	C2	EnhT	FSCB (+726464)
chr14_59827833_59828346	C4	EnhT	DAAM1 (+97917)
chr14_61980769_61981220	C3	EnhT	HIF1A (-183345)
chr14_61993263_61993941	C3	EnhT	HIF1A (-170738)
chr14_62020451_62020971	C3	EnhT	HIF1A (-143629)
chr14_62025926_62026446	C3	EnhT	HIF1A (-138154)
chr14_62029534_62029739	C1	EnhT	HIF1A (-134703)
chr14_64014549_64014915	C3	EnhT	PPP2R5E (-4640)
chr14_64126416_64126891	C3	EnhT	SGPP1 (+68103)
chr14_64144498_64145031	C3	EnhT	SGPP1 (+49992)
chr14_64682627_64683056	C2	EnhT	ESR2 (+78236)
chr14_65427712_65428144	C3	EnhT	RAB15 (+10947)
chr14_65433578_65434109	C3	EnhT	RAB15 (+5031)
chr14_65722823_65723292	C4	EnhT	MAX (-153870)
chr14_65823227_65823646	C3	EnhT	FUT8 (-53873)
chr14_68773354_68774033	C3	EnhT	ZFP36L1 (+486263)
chr14_68925657_68926216	C4	EnhT	ZFP36L1 (+334020)
chr14_74222193_74222609	C3	EnhT	ELMSAN1 (+4600)
chr14_74223187_74223778	C4	EnhT	ELMSAN1 (+3518)
chr14_75721115_75721327	C2	EnhT	FOS (-24256)
chr14_75721601_75722144	C3	EnhT	FOS (-23604)
chr14_75726623_75727161	C3	EnhT	FOS (-18585)
chr14_75749900_75750261	C3	EnhT	FOS (+4604)
chr14_75987659_75988117	C3	EnhT	BATF (-880)
chr14_76002168_76002790	C2	EnhT	BATF (+13711)
chr14_76101157_76101373	C2	EnhT	C14orf1 (+26267)
chr14_77419599_77420103	C4	EnhT	IRF2BPL (+75183)
chr14_77423829_77424212	C3	EnhT	IRF2BPL (+71013)
chr14_77566060_77566404	C1	EnhT	ZDHHC22 (+41902)
chr14_77577460_77577926	C3	EnhT	ZDHHC22 (+30441)
chr14_77784392_77784882	C2	EnhT	GSTZ1 (-2590)
chr14_77866365_77867112	C4	EnhT	NOXRED1 (+22660)
chr14_88935281_88935806	C3	EnhT	SPATA7 (+83670)
chr14_91742681_91743245	C4	EnhT	GPR68 (-22694)
chr14_93440157_93440853	C4	EnhT	CHGA (+51080)
chr14_93477879_93478462	C4	EnhT	CHGA (+88746)
chr14_93499339_93499773	C2	EnhT	ITPK1 (+82592)
chr14_93511290_93511925	C3	EnhT	ITPK1 (+70540)
chr14_95076826_95077314	C2	EnhT	SERPINA3 (-1658)
chr14_95996818_95997134	C3	EnhT	GLRX5 (-3954)
chr14_96531961_96532401	C3	EnhT	C14orf132 (+26520)
chr14_96562133_96562608	C4	EnhT	C14orf132 (+56710)
chr15_39960594_39961178	C4	EnhT	THBS1 (+87592)
chr15_49160742_49160951	C1	EnhT	EID1 (-9236)
chr15_60685162_60685574	C4	EnhT	ANXA2 (+4816)
chr15_63124351_63125112	C4	EnhT	TPM1 (-210152)
chr15_63798729_63799168	C1	EnhT	USP3 (+2139)
chr15_67417906_67418302	C4	EnhT	SMAD3 (+59921)
chr15_67442332_67442776	C4	EnhT	SMAD3 (+84371)
chr15_70384250_70384697	C3	EnhT	TLE3 (+6041)
chr15_70667355_70667809	C2	EnhT	TLE3 (-277067)
chr15_71388852_71389498	C3	EnhT	THSD4 (-116)
chr15_71396917_71397513	C3	EnhT	THSD4 (+7924)
chr15_71587291_71588006	C2	EnhT	THSD4 (+198358)
chr15_72267683_72268163	C3	EnhT	SENP8 (-141269)
chr15_74211034_74211444	C3	EnhT	LOXL1 (-7560)
chr15_75661877_75662193	C2	EnhT	MAN2C1 (-1099)
chr15_81035580_81035968	C2	EnhT	KIAA1199 (-35938)
chr15_81041963_81042347	C2	EnhT	KIAA1199 (-29557)
chr15_83879286_83879784	C2	EnhT	ENSG00000166503 (-2765)
chr15_87734898_87735253	C3	EnhT	NONE
chr15_89663025_89663586	C2	EnhT	ABHD2 (+31925)
chr15_89664608_89665056	C3	EnhT	ABHD2 (+33451)
chr15_90501201_90501686	C3	EnhT	ZNF710 (-43180)
chr15_91974282_91974863	C2	EnhT	SV2B (+331058)
chr15_95335216_95336077	C3	EnhT	MCTP2 (+494152)
chr15_95717859_95718107	C2	EnhT	MCTP2 (+876488)
chr15_96437421_96438372	C4	EnhT	NR2F2 (-436049)
chr15_96438655_96439408	C3	EnhT	NR2F2 (-434914)
chr15_96454753_96455340	C4	EnhT	NR2F2 (-418899)
chr15_96882531_96882970	C2	EnhT	NR2F2 (+8805)
chr15_99292367_99292946	C4	EnhT	IGF1R (+100457)
chr15_99322914_99323364	C3	EnhT	IGF1R (+130939)
chr15_99397224_99397641	C3	EnhT	PGPEP1L (+151358)
chr15_99411618_99412083	C3	EnhT	PGPEP1L (+136940)
chr15_99433301_99433820	C3	EnhT	PGPEP1L (+115230)
chr15_99440084_99440762	C3	EnhT	PGPEP1L (+108368)
chr16_10688261_10688923	C3	EnhT	EMP2 (-14037)
chr16_10719726_10720109	C2	EnhT	EMP2 (-45363)
chr16_12130768_12131268	C3	EnhT	SNX29 (+60423)
chr16_1346918_1347375	C4	EnhT	UBE2I (-11734)
chr16_14051664_14052054	C3	EnhT	ERCC4 (+37845)
chr16_14464007_14464512	C2	EnhT	PARN (+259864)
chr16_15090515_15090862	C4	EnhT	PDXDC1 (+21729)
chr16_15583145_15583691	C4	EnhT	MPV17L (+93782)
chr16_16115744_16116183	C3	EnhT	ABCC1 (+72530)
chr16_17067580_17068590	C3	EnhT	XYLT1 (+496653)
chr16_19999022_19999741	C3	EnhT	GPR139 (+85857)
chr16_20912819_20913229	C2	EnhT	LYRM1 (+598)
chr16_25130808_25131280	C4	EnhT	LCMT1 (+7994)
chr16_27375170_27375639	C4	EnhT	IL21R (-38078)
chr16_29776861_29777182	C2	EnhT	ZG16 (-12539)
chr16_30101318_30101897	C2	EnhT	TBX6 (+1597)
chr16_366699_367229	C4	EnhT	PDIA2 (+33812)
chr16_4202044_4202831	C4	EnhT	ADCY9 (-36252)
chr16_49044177_49044671	C3	EnhT	CBLN1 (+271318)
chr16_53133279_53133859	C4	EnhT	CHD9 (+44624)
chr16_56406937_56407396	C3	EnhT	AMFR (+52283)
chr16_57656572_57657050	C4	EnhT	GPR56 (-5608)
chr16_66311897_66312400	C3	EnhT	CDH5 (-88384)
chr16_68361967_68362339	C3	EnhT	PRMT7 (+17116)
chr16_68779519_68780106	C3	EnhT	CDH1 (+8685)
chr16_69358395_69358895	C3	EnhT	PDF (+5853)
chr16_69766329_69766698	C1	EnhT	NQO1 (-5660)
chr16_70740759_70741244	C3	EnhT	MTSS1L (-21033)
chr16_73049494_73050015	C3	EnhT	ZFHX3 (+32519)
chr16_75063639_75064208	C4	EnhT	ZNRF1 (+30996)
chr16_75078871_75079362	C3	EnhT	ZNRF1 (+46189)
chr16_78084691_78085421	C3	EnhT	CLEC3A (+28644)
chr16_78086146_78086625	C3	EnhT	CLEC3A (+29974)
chr16_80057869_80058278	C2	EnhT	MAF (-423463)
chr16_803482_803911	C4	EnhT	MSLN (-7392)
chr16_81309292_81309823	C3	EnhT	BCMO1 (+37505)
chr16_83980359_83980934	C3	EnhT	OSGIN1 (-2025)
chr16_84209336_84209755	C3	EnhT	TAF1C (+11071)
chr16_84758078_84758570	C3	EnhT	USP10 (+24740)
chr16_85180835_85181341	C4	EnhT	KIAA0513 (+84270)
chr16_85339658_85340174	C4	EnhT	KIAA0513 (+243098)
chr16_85490850_85491350	C3	EnhT	GSE1 (-155722)
chr16_85499470_85500081	C4	EnhT	GSE1 (-147046)
chr16_85505470_85505989	C3	EnhT	GSE1 (-141092)
chr16_85508776_85509322	C4	EnhT	GSE1 (-137773)
chr16_85554435_85555046	C4	EnhT	GSE1 (-92081)
chr16_85714818_85715237	C3	EnhT	GINS2 (+7577)
chr16_85779874_85780448	C4	EnhT	EMC8 (+52985)
chr16_8772994_8773505	C4	EnhT	ABAT (-33576)
chr16_87823491_87824022	C4	EnhT	KLHDC4 (-24202)
chr16_87868034_87868555	C4	EnhT	SLC7A5 (+34799)
chr16_89542792_89542959	C1	EnhT	ANKRD11 (+14093)
chr16_9141393_9141963	C4	EnhT	USP7 (-84337)
chr17_16981696_16982127	C3	EnhT	MPRIP (+35838)
chr17_17658792_17659253	C3	EnhT	RAI1 (+74236)
chr17_26824927_26825427	C4	EnhT	SLC13A2 (+24866)
chr17_29893498_29894072	C4	EnhT	RAB11FIP4 (+175143)
chr17_38336858_38337406	C3	EnhT	RAPGEFL1 (+2890)
chr17_38478440_38479019	C4	EnhT	RARA (+13284)
chr17_38604768_38605387	C4	EnhT	IGFBP4 (+5365)
chr17_38705419_38705930	C4	EnhT	CCR7 (+16049)
chr17_38738453_38738924	C4	EnhT	CCR7 (-16965)
chr17_39681855_39682082	C1	EnhT	KRT19 (+2591)
chr17_39692180_39692695	C4	EnhT	KRT19 (-7878)
chr17_39949433_39949840	C3	EnhT	JUP (-6687)
chr17_45751292_45751884	C2	EnhT	TBKBP1 (-21042)
chr17_48394542_48395111	C3	EnhT	XYLT2 (-28626)
chr17_48939077_48939449	C2	EnhT	TOB1 (+4443)
chr17_48992484_48992729	C3	EnhT	TOB1 (-48901)
chr17_49027285_49027726	C3	EnhT	TOB1 (-83800)
chr17_55420225_55420672	C2	EnhT	MSI2 (+86554)
chr17_55453108_55453614	C2	EnhT	MSI2 (+119466)
chr17_55977008_55977646	C3	EnhT	MRPS23 (-49910)
chr17_56570052_56570231	C1	EnhT	HSF5 (-4397)
chr17_57800151_57800628	C1	EnhT	VMP1 (+15564)
chr17_57829557_57829763	C1	EnhT	VMP1 (+44834)
chr17_57833565_57834126	C2	EnhT	VMP1 (+49020)
chr17_60247619_60248167	C2	EnhT	MED13 (-105250)
chr17_60837132_60837799	C3	EnhT	MARCH10 (+48229)
chr17_60857754_60858250	C2	EnhT	MARCH10 (+27693)
chr17_60882044_60882613	C3	EnhT	MARCH10 (+3366)
chr17_61519970_61520435	C1	EnhT	CYB561 (+3342)
chr17_61829937_61830687	C3	EnhT	STRADA (-11143)
chr17_62151419_62152026	C2	EnhT	ICAM2 (-53729)
chr17_65974701_65975033	C2	EnhT	KPNA2 (-57209)
chr17_66435990_66436511	C2	EnhT	WIPI1 (+17311)
chr17_70122607_70123054	C2	EnhT	SOX9 (+5670)
chr17_70614001_70614557	C4	EnhT	SLC39A11 (+474548)
chr17_72756699_72757262	C4	EnhT	SLC9A3R1 (+12190)
chr17_72765814_72766601	C4	EnhT	NAT9 (+6262)
chr17_73305409_73305850	C2	EnhT	SLC25A19 (-21875)
chr17_73553099_73553650	C2	EnhT	LLGL2 (+31555)
chr17_75284848_75285182	C3	EnhT	SEPT9 (+7523)
chr17_76417111_76417963	C3	EnhT	PGS1 (+42816)
chr17_80061667_80062207	C4	EnhT	FASN (-5729)
chr17_80479940_80480257	C3	EnhT	FOXK2 (+2508)
chr18_13425773_13426221	C4	EnhT	LDLRAD4 (+207211)
chr18_20837726_20838199	C4	EnhT	CABLES1 (+122236)
chr18_20839541_20839992	C4	EnhT	CABLES1 (+124040)
chr18_33679119_33679768	C4	EnhT	SLC39A6 (+29837)
chr18_43382561_43383100	C4	EnhT	SIGLEC15 (-22646)
chr18_46517141_46517685	C3	EnhT	SMAD7 (-40332)
chr18_47900987_47901354	C2	EnhT	SKA1 (-194)
chr18_74398774_74399254	C4	EnhT	ZNF236 (-137102)
chr18_76822798_76823291	C3	EnhT	ATP9B (-6349)
chr19_1166712_1167241	C4	EnhT	SBNO2 (+7305)
chr19_1181487_1182256	C3	EnhT	SBNO2 (-7590)
chr19_13946410_13946844	C3	EnhT	ZSWIM4 (+40353)
chr19_13961804_13962195	C3	EnhT	NANOS3 (-26061)
chr19_13998983_13999419	C3	EnhT	NANOS3 (+11140)
chr19_16192783_16193071	C2	EnhT	TPM4 (+14579)
chr19_16208781_16209108	C2	EnhT	RAB8A (-13494)
chr19_16254151_16254611	C4	EnhT	HSH2D (-124)
chr19_16256208_16256666	C4	EnhT	HSH2D (+1932)
chr19_16271547_16271760	C1	EnhT	CIB3 (+12682)
chr19_16573657_16574083	C3	EnhT	EPS15L1 (+8953)
chr19_18874847_18875255	C2	EnhT	COMP (+27072)
chr19_2168792_2169353	C4	EnhT	DOT1L (+4925)
chr19_2529508_2529897	C3	EnhT	GADD45B (+53578)
chr19_38789546_38790286	C4	EnhT	C19orf33 (-4885)
chr19_38812178_38812718	C3	EnhT	KCNK6 (+1964)
chr19_39174186_39174693	C4	EnhT	ACTN4 (+36130)
chr19_39205016_39205537	C4	EnhT	CAPN12 (+29837)
chr19_40732647_40732999	C3	EnhT	CNTD2 (-226)
chr19_42278311_42278822	C3	EnhT	CEACAM6 (+19238)
chr19_45245208_45245665	C4	EnhT	BCL3 (-6367)
chr19_4706763_4707317	C2	EnhT	DPP9 (+16835)
chr19_47840049_47840483	C3	EnhT	C5AR2 (+4862)
chr19_49057056_49057507	C3	EnhT	SULT2B1 (+1950)
chr19_49057929_49058259	C2	EnhT	SULT2B1 (+2762)
chr19_55718593_55718851	C3	EnhT	PTPRH (+2102)
chr19_7684796_7685291	C4	EnhT	XAB2 (+9407)
chr2_100884248_100884689	C2	EnhT	LONRF2 (+54726)
chr2_100908467_100908940	C4	EnhT	LONRF2 (+30491)
chr2_110402178_110402591	C3	EnhT	SEPT10 (-30602)
chr2_11262417_11262870	C4	EnhT	PQLC3 (-32854)
chr2_113348841_113349401	C4	EnhT	CHCHD5 (+7103)
chr2_11638536_11639185	C3	EnhT	E2F6 (-32586)
chr2_11652751_11653307	C3	EnhT	GREB1 (-21213)
chr2_11670967_11671571	C3	EnhT	GREB1 (-2973)
chr2_11672324_11673075	C3	EnhT	GREB1 (-1542)
chr2_11679519_11680205	C3	EnhT	GREB1 (+5620)
chr2_132321481_132321972	C4	EnhT	MZT2A (-71732)
chr2_134250399_134250977	C3	EnhT	NCKAP5 (+75343)
chr2_134262435_134262944	C3	EnhT	NCKAP5 (+63341)
chr2_142226376_142226632	C3	EnhT	LRP1B (+662766)
chr2_157038553_157038983	C3	EnhT	NR4A2 (+150460)
chr2_161078193_161078661	C3	EnhT	ITGB6 (-21615)
chr2_162701417_162701710	C3	EnhT	SLC4A10 (+220628)
chr2_162728650_162729055	C3	EnhT	DPP4 (+202199)
chr2_163680736_163681096	C3	EnhT	KCNH7 (+14212)
chr2_16963563_16963995	C3	EnhT	FAM49A (-116677)
chr2_16998730_16999173	C3	EnhT	FAM49A (-151850)
chr2_174837188_174837617	C4	EnhT	SP3 (-6973)
chr2_182885391_182885886	C3	EnhT	PPP1R1C (+35035)
chr2_201124322_201124628	C2	EnhT	SPATS2L (-46399)
chr2_20271284_20272104	C4	EnhT	LAPTM4A (-19905)
chr2_20673947_20674535	C3	EnhT	RHOB (+27406)
chr2_20674541_20675209	C4	EnhT	RHOB (+28040)
chr2_212287727_212288247	C3	EnhT	CPS1 (+945554)
chr2_216081498_216081949	C4	EnhT	ABCA12 (-78573)
chr2_216830977_216831344	C4	EnhT	MREG (+47185)
chr2_216844280_216844781	C3	EnhT	MREG (+33815)
chr2_216847148_216847776	C4	EnhT	MREG (+30884)
chr2_218196248_218196925	C4	EnhT	TNP1 (-471800)
chr2_218231541_218232033	C3	EnhT	TNP1 (-507000)
chr2_218518004_218518345	C2	EnhT	TNS1 (+290676)
chr2_219187080_219187690	C3	EnhT	TMBIM1 (-35813)
chr2_220264645_220265370	C4	EnhT	DNPEP (-12271)
chr2_221043982_221044333	C2	EnhT	SLC4A3 (+551866)
chr2_221484191_221484596	C3	EnhT	EPHA4 (+952616)
chr2_226707653_226708166	C4	EnhT	NYAP2 (+442546)
chr2_226979785_226980055	C2	EnhT	IRS1 (+684555)
chr2_226983769_226984221	C3	EnhT	IRS1 (+680480)
chr2_227015807_227016328	C4	EnhT	IRS1 (+648407)
chr2_227703104_227703292	C1	EnhT	RHBDD1 (+2527)
chr2_237640354_237641136	C3	EnhT	ACKR3 (+162461)
chr2_237733438_237733962	C4	EnhT	ACKR3 (+255416)
chr2_238404969_238405506	C4	EnhT	MLPH (+9427)
chr2_238409610_238410110	C3	EnhT	MLPH (+14049)
chr2_238411072_238411568	C3	EnhT	MLPH (+15509)
chr2_238418624_238419157	C4	EnhT	MLPH (+23080)
chr2_238467520_238468160	C4	EnhT	PRLH (-7377)
chr2_242209066_242209414	C3	EnhT	HDLBP (+3061)
chr2_26235109_26235808	C3	EnhT	RAB10 (-21520)
chr2_26995326_26995970	C4	EnhT	SLC35F6 (+8492)
chr2_28599982_28600649	C4	EnhT	FOSL2 (-15409)
chr2_3226304_3226890	C4	EnhT	TRAPPC12 (-156860)
chr2_35522414_35522927	C4	EnhT	NONE
chr2_38323375_38323686	C3	EnhT	CYP1B1 (-20208)
chr2_38741993_38742326	C3	EnhT	HNRNPLL (+88011)
chr2_39675185_39675612	C3	EnhT	MAP4K3 (-10946)
chr2_39693295_39693877	C3	EnhT	MAP4K3 (-29133)
chr2_42569580_42570060	C3	EnhT	COX7A2L (+26330)
chr2_43500656_43501158	C4	EnhT	ZFP36L2 (-47159)
chr2_43679491_43680008	C3	EnhT	PLEKHH2 (-184662)
chr2_43690281_43690765	C3	EnhT	PLEKHH2 (-173889)
chr2_45979594_45980169	C4	EnhT	PRKCE (+100969)
chr2_45980523_45980957	C3	EnhT	PRKCE (+101827)
chr2_65527215_65527760	C3	EnhT	ACTR2 (+72517)
chr2_66616775_66617401	C3	EnhT	MEIS1 (-45444)
chr2_75072309_75072788	C4	EnhT	HK2 (+11441)
chr2_86181562_86182062	C4	EnhT	ST3GAL5 (-65675)
chr2_86182140_86182582	C2	EnhT	ST3GAL5 (-66224)
chr2_97554168_97554610	C2	EnhT	SEMA4C (-18681)
chr20_18882967_18883337	C2	EnhT	SCP2D1 (+88782)
chr20_19110669_19111311	C4	EnhT	SLC24A3 (-82300)
chr20_19263998_19264753	C4	EnhT	SLC24A3 (+71086)
chr20_19747750_19748202	C3	EnhT	RIN2 (-119189)
chr20_25477675_25478303	C4	EnhT	NINL (+88164)
chr20_30181181_30181900	C4	EnhT	ID1 (-11545)
chr20_30628465_30628903	C3	EnhT	HCK (-11380)
chr20_34673616_34674025	C3	EnhT	EPB41L1 (-68851)
chr20_35215548_35216159	C3	EnhT	TGIF2-C20orf24 (+12898)
chr20_42299087_42299615	C2	EnhT	MYBL2 (+3554)
chr20_43321597_43322097	C4	EnhT	WISP2 (-21638)
chr20_43343229_43343647	C2	EnhT	WISP2 (-47)
chr20_43394170_43394677	C4	EnhT	KCNK15 (+20003)
chr20_44622037_44622515	C3	EnhT	MMP9 (-15271)
chr20_47562402_47562865	C2	EnhT	ARFGEF2 (+24207)
chr20_48477479_48477678	C1	EnhT	SLC9A8 (+48329)
chr20_48731163_48731343	C1	EnhT	UBE2V1 (+1238)
chr20_48737562_48737919	C1	EnhT	UBE2V1 (-5250)
chr20_49241027_49241238	C1	EnhT	PARD6B (-106948)
chr20_50004000_50004493	C3	EnhT	NFATC2 (+155011)
chr20_50332446_50332846	C2	EnhT	ATP9A (+52527)
chr20_50365204_50365480	C2	EnhT	ATP9A (+19831)
chr20_50365492_50365663	C1	EnhT	ATP9A (+19595)
chr20_50534367_50534989	C2	EnhT	SALL4 (-115619)
chr20_51962635_51963292	C3	EnhT	ZNF217 (+247414)
chr20_55181583_55182022	C3	EnhT	TFAP2C (-22555)
chr20_55333660_55334363	C3	EnhT	TFAP2C (+129654)
chr20_55363396_55363843	C2	EnhT	TFAP2C (+159262)
chr20_55404390_55404974	C2	EnhT	TFAP2C (+200324)
chr20_55465100_55465546	C3	EnhT	TFAP2C (+260965)
chr20_55511687_55512192	C3	EnhT	TFAP2C (+307582)
chr20_56280138_56280820	C1	EnhT	PMEPA1 (+4479)
chr20_58637812_58638613	C2	EnhT	CDH26 (+104731)
chr20_58653418_58653934	C2	EnhT	CDH26 (+120194)
chr21_16377630_16378097	C4	EnhT	NRIP1 (+59457)
chr21_16571789_16572727	C4	EnhT	NRIP1 (-134937)
chr21_16582334_16583099	C4	EnhT	NRIP1 (-145396)
chr21_22611071_22611596	C2	EnhT	NCAM2 (+240701)
chr21_30750912_30751398	C3	EnhT	BACH1 (+79418)
chr21_30758425_30758840	C3	EnhT	BACH1 (+86896)
chr21_37565578_37565923	C4	EnhT	DOPEY2 (+28918)
chr21_38936984_38937496	C3	EnhT	DYRK1A (+144638)
chr21_39511890_39512279	C1	EnhT	DSCR8 (+18518)
chr21_40282316_40282729	C3	EnhT	ETS2 (+105292)
chr21_40693412_40694179	C3	EnhT	BRWD1 (-8051)
chr21_40895788_40896339	C3	EnhT	B3GALT5 (-32305)
chr21_41442575_41443258	C2	EnhT	PCP4 (+203674)
chr21_41686121_41686660	C2	EnhT	PCP4 (+447148)
chr21_41690410_41690996	C3	EnhT	PCP4 (+451460)
chr21_41692650_41693404	C2	EnhT	PCP4 (+453784)
chr21_41696278_41697135	C3	EnhT	PCP4 (+457464)
chr21_41712061_41712745	C3	EnhT	PCP4 (+473160)
chr21_41754310_41755085	C3	EnhT	DSCAM (+464367)
chr21_43540180_43540594	C2	EnhT	UMODL1 (+48961)
chr21_43783479_43783868	C2	EnhT	TFF1 (+3029)
chr21_43786493_43787217	C3	EnhT	TFF1 (-152)
chr21_43795572_43796014	C3	EnhT	TFF1 (-9090)
chr21_43936287_43936715	C3	EnhT	SLC37A1 (+2477)
chr21_45615904_45616238	C3	EnhT	ICOSLG (+44757)
chr21_45616364_45616820	C3	EnhT	ICOSLG (+44236)
chr21_45663831_45664230	C2	EnhT	ICOSLG (-3203)
chr21_46193415_46193885	C3	EnhT	UBE2G2 (+28284)
chr21_46747091_46747538	C2	EnhT	POFUT2 (-39502)
chr21_46823144_46823608	C3	EnhT	COL18A1 (-52027)
chr21_47621480_47621648	C1	EnhT	SPATC1L (-17191)
chr21_47714558_47714795	C3	EnhT	YBEY (+8379)
chr22_19160504_19160991	C4	EnhT	SLC25A1 (+5595)
chr22_21241710_21242233	C4	EnhT	SNAP29 (+28701)
chr22_23534300_23534865	C4	EnhT	BCR (+12186)
chr22_29186709_29187073	C2	EnhT	XBP1 (+9694)
chr22_29204768_29205393	C2	EnhT	XBP1 (-8496)
chr22_29209557_29210291	C3	EnhT	XBP1 (-13339)
chr22_29214507_29214980	C3	EnhT	XBP1 (-18159)
chr22_29215307_29216178	C4	EnhT	XBP1 (-19158)
chr22_29218811_29219412	C4	EnhT	XBP1 (-22527)
chr22_29773983_29774498	C3	EnhT	AP1B1 (+10331)
chr22_30194714_30195419	C4	EnhT	UQCR10 (+31709)
chr22_30608545_30609012	C3	EnhT	LIF (+34061)
chr22_30694277_30694686	C4	EnhT	ENSG00000248751 (+989)
chr22_31982055_31982763	C4	EnhT	PISD (+41798)
chr22_37417161_37417525	C3	EnhT	MPST (+1641)
chr22_37585080_37585583	C4	EnhT	C1QTNF6 (-1003)
chr22_37592811_37593355	C4	EnhT	C1QTNF6 (-8754)
chr22_37593697_37594142	C3	EnhT	C1QTNF6 (-9591)
chr22_37966093_37966699	C4	EnhT	LGALS2 (+9691)
chr22_39688805_39689160	C4	EnhT	RPL3 (+26793)
chr22_39695953_39696252	C3	EnhT	RPL3 (+19673)
chr22_41128668_41129143	C4	EnhT	MCHR1 (+54152)
chr22_43130343_43130882	C4	EnhT	A4GALT (-39621)
chr3_101832261_101832672	C2	EnhT	NFKBIZ (+264109)
chr3_101881857_101882621	C3	EnhT	ZPLD1 (-271620)
chr3_101899543_101900002	C3	EnhT	ZPLD1 (-254086)
chr3_107544391_107544996	C4	EnhT	CD47 (+265167)
chr3_107705356_107705926	C3	EnhT	CD47 (+104220)
chr3_107718170_107718660	C3	EnhT	CD47 (+91446)
chr3_119817531_119817948	C2	EnhT	GSK3B (-5227)
chr3_123128301_123129172	C3	EnhT	ADCY5 (+39868)
chr3_123340650_123341164	C3	EnhT	PTPLB (-36875)
chr3_123355970_123356417	C3	EnhT	PTPLB (-52162)
chr3_129204405_129205090	C2	EnhT	RHO (-42735)
chr3_129381763_129382268	C3	EnhT	PLXND1 (-56355)
chr3_129627120_129627633	C4	EnhT	TMCC1 (-28068)
chr3_133171754_133172218	C2	EnhT	BFSP2 (+53147)
chr3_133174835_133175345	C2	EnhT	BFSP2 (+56251)
chr3_133175642_133176194	C4	EnhT	BFSP2 (+57079)
chr3_133179995_133180487	C3	EnhT	BFSP2 (+61402)
chr3_134046337_134046905	C4	EnhT	AMOTL2 (+46815)
chr3_134071163_134071565	C2	EnhT	AMOTL2 (+22072)
chr3_13555589_13556066	C3	EnhT	HDAC11 (+34163)
chr3_13579246_13579681	C3	EnhT	FBLN2 (-11167)
chr3_150454877_150455620	C3	EnhT	SIAH2 (+25915)
chr3_150474088_150474777	C3	EnhT	SIAH2 (+6731)
chr3_15334325_15334914	C4	EnhT	SH3BP5 (+39516)
chr3_15351943_15352635	C4	EnhT	SH3BP5 (+21847)
chr3_156530166_156530831	C4	EnhT	TIPARP (+137865)
chr3_15675627_15676068	C3	EnhT	HACL1 (-32510)
chr3_160818626_160819095	C3	EnhT	B3GALNT1 (+4278)
chr3_160986368_160986702	C3	EnhT	NMD3 (+47188)
chr3_160990370_160990827	C4	EnhT	NMD3 (+51252)
chr3_161057178_161058095	C4	EnhT	SPTSSB (+33031)
chr3_161129828_161130252	C3	EnhT	SPTSSB (-39372)
chr3_161130340_161130687	C2	EnhT	SPTSSB (-39846)
chr3_161138585_161138832	C2	EnhT	SPTSSB (-48041)
chr3_161139894_161140628	C3	EnhT	SPTSSB (-49593)
chr3_175403469_175403982	C3	EnhT	NAALADL2 (+826656)
chr3_176121199_176121715	C3	EnhT	TBL1XR1 (+792809)
chr3_180011884_180012386	C1	EnhT	PEX5L (-257417)
chr3_180024448_180024904	C2	EnhT	PEX5L (-269958)
chr3_183563369_183563924	C3	EnhT	MAP6D1 (-20281)
chr3_187526642_187527097	C3	EnhT	BCL6 (-63355)
chr3_188816740_188817310	C4	EnhT	TPRG1 (-72738)
chr3_189560325_189560984	C4	EnhT	TP63 (+211439)
chr3_189655129_189655925	C3	EnhT	LEPREL1 (+183191)
chr3_190304285_190304720	C2	EnhT	IL1RAP (+72612)
chr3_192535799_192536273	C3	EnhT	FGF12 (-409198)
chr3_192536589_192537147	C3	EnhT	FGF12 (-410030)
chr3_192569659_192570040	C3	EnhT	HRASLS (-389064)
chr3_193590067_193590567	C4	EnhT	HES1 (-263617)
chr3_193876664_193877241	C4	EnhT	HES1 (+23019)
chr3_195641490_195641932	C4	EnhT	TNK2 (-19279)
chr3_196520165_196520491	C3	EnhT	PAK2 (+53600)
chr3_32151692_32152192	C4	EnhT	GPD1L (+3939)
chr3_42861354_42861793	C2	EnhT	ACKR2 (+10606)
chr3_46204458_46204990	C3	EnhT	CCR1 (+45163)
chr3_4728859_4729276	C2	EnhT	ITPR1 (+194036)
chr3_4730047_4730446	C2	EnhT	ITPR1 (+195215)
chr3_50302448_50302953	C3	EnhT	LSMEM2 (-13757)
chr3_50306260_50306714	C3	EnhT	LSMEM2 (-9971)
chr3_50308910_50309299	C3	EnhT	LSMEM2 (-7353)
chr3_50642400_50642998	C4	EnhT	CISH (+6504)
chr3_58025818_58026151	C4	EnhT	FLNB (+31858)
chr3_63905787_63906388	C1	EnhT	ATXN7 (+55855)
chr3_65938938_65939474	C4	EnhT	MAGI1 (+84777)
chr3_66525975_66526398	C4	EnhT	LRIG1 (+25169)
chr3_8498075_8498939	C4	EnhT	LMCD1 (-44886)
chr3_99663291_99663686	C4	EnhT	FILIP1L (+169868)
chr4_105817745_105818310	C4	EnhT	TET2 (-249422)
chr4_105892516_105893011	C3	EnhT	TET2 (-174686)
chr4_1239087_1239643	C4	EnhT	CTBP1 (+3560)
chr4_139831853_139832432	C3	EnhT	CCRN4L (-104800)
chr4_141556823_141557281	C4	EnhT	UCP1 (-67093)
chr4_141581138_141581445	C2	EnhT	UCP1 (-91333)
chr4_143536428_143536898	C4	EnhT	INPP4B (+230780)
chr4_159015822_159016298	C2	EnhT	FAM198B (+78142)
chr4_27170122_27170612	C4	EnhT	STIM2 (+307904)
chr4_28168956_28169467	C3	EnhT	NONE
chr4_2938782_2939215	C3	EnhT	MFSD10 (-2814)
chr4_3113185_3113634	C4	EnhT	HTT (+37002)
chr4_3463077_3463758	C3	EnhT	DOK7 (-1620)
chr4_39516557_39516871	C3	EnhT	UGDH (+12524)
chr4_39540907_39541472	C3	EnhT	UGDH (-11952)
chr4_39541832_39542234	C3	EnhT	UGDH (-12795)
chr4_41134226_41134756	C3	EnhT	APBB2 (+82058)
chr4_41137975_41138359	C3	EnhT	APBB2 (+78382)
chr4_6634882_6635386	C4	EnhT	MRFAP1 (-6684)
chr4_75505092_75505511	C3	EnhT	AREGB (+24673)
chr4_75586812_75587406	C2	EnhT	AREGB (+106480)
chr4_77484551_77485006	C4	EnhT	SHROOM3 (+128526)
chr4_88041980_88042621	C3	EnhT	KLHL8 (+99459)
chr4_89256088_89256522	C2	EnhT	HERC6 (-43710)
chr5_103981929_103982403	C1	EnhT	NONE
chr5_116822618_116823225	C3	EnhT	SEMA6A (-912292)
chr5_117345430_117346064	C4	EnhT	NONE
chr5_122491095_122491610	C4	EnhT	PRDM6 (+66537)
chr5_128462183_128462544	C2	EnhT	ISOC1 (+31920)
chr5_128513194_128513728	C3	EnhT	ISOC1 (+83017)
chr5_128577414_128577818	C2	EnhT	ISOC1 (+147172)
chr5_131706875_131707261	C3	EnhT	SLC22A5 (+1624)
chr5_131714213_131714768	C3	EnhT	SLC22A5 (+9047)
chr5_132385364_132385684	C2	EnhT	HSPA4 (-2130)
chr5_132793413_132793918	C2	EnhT	FSTL4 (+154589)
chr5_134977255_134977715	C2	EnhT	CXCL14 (-62516)
chr5_134977756_134977959	C2	EnhT	CXCL14 (-62889)
chr5_136477621_136478164	C4	EnhT	SPOCK1 (+357144)
chr5_139022886_139023475	C4	EnhT	CXXC5 (-4696)
chr5_139023702_139024133	C4	EnhT	CXXC5 (-3959)
chr5_139037808_139038213	C3	EnhT	CXXC5 (+10134)
chr5_139040373_139040801	C3	EnhT	CXXC5 (+12710)
chr5_140383557_140384022	C3	EnhT	PCDHAC2 (+37970)
chr5_1516169_1516737	C4	EnhT	LPCAT1 (+7639)
chr5_154209346_154209834	C4	EnhT	FAXDC2 (+20876)
chr5_1555293_1555846	C3	EnhT	LPCAT1 (-31478)
chr5_16509343_16509638	C2	EnhT	ZNF622 (-43590)
chr5_172719024_172719538	C3	EnhT	STC2 (+37225)
chr5_172880046_172880663	C4	EnhT	STC2 (-123849)
chr5_172882065_172883094	C3	EnhT	STC2 (-126074)
chr5_172962202_172963424	C4	EnhT	BOD1 (+80850)
chr5_173017919_173018479	C4	EnhT	BOD1 (+25464)
chr5_17305167_17305519	C3	EnhT	BASP1 (+87674)
chr5_17305906_17306609	C3	EnhT	BASP1 (+88589)
chr5_173256643_173257133	C4	EnhT	CPEB4 (-58395)
chr5_173909464_173909835	C2	EnhT	MSX2 (-241886)
chr5_173910272_173910910	C4	EnhT	MSX2 (-240945)
[truncated: 2,163 more rows]
