# Supplementary material for: Dissecting the genomic activity of a transcriptional regulator by the integrative analysis of omics data
Source: Sci Rep. 2017 Aug 17;7:8564. doi: 10.1038/s41598-017-08754-9 (PMC5561104; doi:10.1038/s41598-017-08754-9)
Supplement: Supplementary file 6 — Supplementary Table 6 [file 41598_2017_8754_MOESM6_ESM.xls]

## Sheet: A_RefGen_Thresholds
Number of GRBSs and dataset used to define the GR cistrome. The threshold used in the RefGen analysis is reported.
	Starting data		After replicates integration		After experimental contexts integration
Experimental Contexts	Number of GRBSs	Datasets	Number of GRBSs	Datasets	used τ	Merged GRBSs
DEX-Early (45min-1hr)	310070	2	8534	2	2	8534
DEX-Late (3-4 hrs)	236216	2	11018	2	2	11018

## Sheet: B_GRBS_coordinates
List of GRBSs belonging to the GRBSs cistrome with indication of the overlap results against independent genomic features. For each GRBS, the epigenetic class and the correlation between GR and other TR ChIP signal is reported.
				Feature overlap (1=overlap, 0=nonoverlap)				Classification by chromatin states		GR-TF correlation, DEX-Early					GR-TF correlation, DEX-Independent (Vehicle)
Chromosome	Start	End	Group	DEX-Early	DEX-Late	Responsive GRBS (Vockey et al., 2016)	ENCODE blacklist overlap	DEX-Early	DEX-Independent	CREB	CTCF	FOXA1	RNAPII	USF1	CREB	CTCF	FOXA1	RNAPII	USF1
chr1	878104	879060	C2	1	1	0	0	Enh-TssT	Enh-TssA	0.95	0	0.69	0.65	0.34	0.92	0.04	0.85	0.6	0.4
chr1	6217428	6218649	C2	1	1	0	0	Enh-TssA	EnhW	0.65	0.2	0.84	0.62	0.65	0.36	0.02	0.33	0.05	0.47
chr1	6319273	6320197	C2	1	1	1	0	Enh-TssA	EnhW	0.19	0.04	0.68	0.17	0.32	0.06	-0.07	-0.06	0.38	-0.15
chr1	6445399	6446588	C2	1	1	0	0	Enh-Tss-Gene-5'	Enh-TssA	0.98	-0.19	0.77	0.74	0.89	0.49	0.07	0.33	0.56	0.5
chr1	7325658	7326856	C2	1	1	0	0	Enh-TssA	Quies	0.82	0.65	0.31	0.86	0.65	0.52	0.72	0.43	0.84	0.61
chr1	7358889	7360309	C2	1	1	0	0	Enh-TssA	TssA	0.67	0.2	0.63	0.8	0.72	0.88	0	0.78	0.7	0.81
chr1	7363054	7364546	C2	1	1	0	0	Enh-TssA	TssA	0.69	0.24	0.64	0.82	0.71	0.9	0.07	0.8	0.72	0.86
chr1	8064209	8066148	C2	1	1	0	0	Enh-Tss-Gene-5'	Enh-TssA	0.93	0.37	0.87	0.59	0.87	0.83	0.48	0.74	0.47	0.77
chr1	8121041	8122211	C2	1	1	0	0	Enh-TssA	Quies	0.84	0.18	0.96	0.65	0.87	0.68	0.11	0.8	0.67	0.75
chr1	8130566	8131857	C2	1	1	1	0	Enh-TssA	TssA	0.46	-0.12	0.94	0.09	0.67	0.08	-0.04	-0.13	0.15	0
chr1	8135235	8136068	C2	1	1	0	0	Enh-TssA	TssA	0.52	-0.13	0.93	0.28	0.64	0.39	0.22	0.6	0.6	0.33
chr1	8143632	8144808	C2	1	1	0	0	Enh-TssA	TssA	0.78	0.23	0.78	0.3	0.77	0.27	-0.13	0.14	0.23	0.16
chr1	8214377	8216221	C2	1	1	0	0	Enh-TssA	TssA	0.9	0.08	0.51	0.65	0.45	0.3	0	0.35	0.49	0.44
chr1	8229355	8230393	C2	1	1	0	0	Enh-TssA	TssA	0.94	0.22	0.91	0.4	0.46	0.53	0.3	0.45	0.41	0.14
chr1	8233936	8235468	C2	1	1	0	0	Enh-TssA	TssA	0.99	0.44	0.86	0.56	0.3	0.59	0.52	0.54	0.41	0.21
chr1	8241790	8243181	C2	1	1	0	0	Enh-TssA	TssA	0.97	0.47	0.74	0.26	0.93	0.88	0.15	0.8	0.34	0.66
chr1	8244002	8245033	C2	1	1	0	0	Enh-TssA	EnhW	0.97	0.42	0.73	0.24	0.94	0.89	0.1	0.81	0.35	0.67
chr1	8249679	8250773	C2	1	1	0	0	Enh-TssA	EnhW	0.94	0.28	0.54	0.39	0.88	0.63	0.11	0.6	0.38	0.7
chr1	8254142	8255340	C2	1	1	0	0	Enh-TssA	TssA	0.89	0.31	0.42	0.59	0.82	0.7	0.13	0.52	0.6	0.68
chr1	8257485	8258718	C2	1	1	0	0	Enh-TssA	TssA	0.53	0.21	0.13	0.59	0.68	0.81	0.14	0.54	0.51	0.69
chr1	8261005	8263172	C2	1	1	0	0	Enh-TssA	TssA	0.54	0.26	0.53	0.57	0.71	0.69	0.03	0.52	0.65	0.62
chr1	8271648	8272860	C2	1	1	0	0	Enh-TssA	TssA	0.98	0.05	0.96	0.72	0.91	0.87	0.69	0.87	0.66	0.8
chr1	8298118	8299089	C2	1	1	0	0	Enh-TssA	TssA	0.61	0.66	0.31	0.72	0.58	0.45	0.51	0.2	0.52	0.54
chr1	8318748	8320490	C2	1	1	1	0	Enh-TssA	TssA	0.94	0.11	0.94	0.1	0.91	0.39	0.32	0.42	0.21	0.37
chr1	8403076	8404365	C2	1	1	1	0	Enh-TssA	TssA	0.97	0.02	0.87	0.7	0.92	0.68	0.43	0.62	0.79	0.74
chr1	8408279	8409477	C2	1	1	0	0	EnhW	EnhW	0.88	0.04	0.58	0.62	0.61	0.19	-0.01	0.31	0.15	0.36
chr1	8456543	8457936	C2	1	1	1	0	Enh-Tss-Gene-5'	Enh-TssA	0.95	0.45	0.89	0.52	0.58	0.42	0.11	0.24	0.3	0.18
chr1	8949683	8950964	C2	1	1	0	0	Enh-TssT	TssA	0.84	0.48	0.38	0.83	0.54	0.31	0.2	0.15	0.52	0.14
chr1	9061697	9062790	C2	1	1	1	0	Enh-TssA	TssA	0.55	0.02	0.63	0.47	0.6	0.48	0.27	0.21	0.42	0.36
chr1	9098316	9098926	C2	1	1	1	0	Quies	GeneA-5'	0.86	-0.06	0.62	0.17	0.03	-0.01	0.07	0.16	0.15	0.25
chr1	9138339	9139476	C2	1	1	0	0	EnhW	EnhW	0.77	0.22	0.31	0.49	0.43	0.2	0.13	0.23	0.31	0.05
chr1	9374708	9375513	C2	1	1	0	0	Enh-Gene-5'	Enh-Tss-GeneA	0.4	0.07	0.58	0.18	0.27	0.16	-0.2	0.4	0.4	0.44
chr1	9444518	9445404	C2	1	1	0	0	EnhW	EnhW	0.69	0.1	0.64	0.13	0.65	0.06	0.09	0.2	0.2	0.23
chr1	9495752	9497202	C2	1	1	1	0	EnhW	EnhW	0.69	0.55	0.81	0.36	0.86	0.47	0.04	0.34	0.47	0.52
chr1	9498182	9499633	C2	1	1	0	0	Enh-TssA	TssA	0.69	0.57	0.81	0.35	0.86	0.57	0.13	0.34	0.51	0.51
chr1	9760139	9760896	C2	1	1	0	0	Enh-TssA	TssA	0.72	0.36	0.68	0.57	0.66	0.26	0.59	0.29	0.48	0.34
chr1	10447140	10449193	C2	1	1	0	0	Enh-Tss-Gene-5'	Enh-TssA	0.79	0.07	0.74	0.12	0.88	0.79	0.48	0.73	0.36	0.65
chr1	11218648	11219797	C2	1	1	0	0	Quies	GeneA-5'	0.3	0.17	0.77	0.09	0.38	0.16	0.1	0.31	0.16	0.02
chr1	11629491	11630261	C2	1	1	1	0	Ctcf	Rep1	0.63	0.04	0.1	0.1	0.2	0	0.19	-0.13	0.5	0.03
chr1	11998971	11999713	C2	1	1	0	0	EnhW	EnhW	0.43	-0.16	0.15	0.29	0.29	0.42	0.15	0.11	0.62	0.31
chr1	12248677	12249590	C2	1	1	0	0	Quies	GeneA-5'	0.37	0.18	0.56	0.39	0.59	0.07	0.04	-0.01	0.05	0.14
chr1	12535704	12536732	C2	1	1	0	0	EnhW	Enh-Tss-GeneA	0.88	0.44	0.68	0.67	0.88	0.86	0.35	0.74	0.64	0.84
chr1	12537885	12538798	C2	1	1	0	0	Enh-TssA	Quies	0.88	0.51	0.67	0.64	0.87	0.87	0.35	0.74	0.61	0.84
chr1	12599689	12600780	C2	1	1	0	0	Enh-TssT	TssA	0.87	0.4	0.63	0.69	0.38	0.47	0.32	0.44	0.7	0.32
chr1	12655536	12657093	C2	1	1	0	0	Enh-TssT	GeneT	0.92	-0.12	0.85	0.82	0.7	0.89	0.01	0.84	0.79	0.73
chr1	12664299	12664930	C2	1	1	0	0	Enh-Tss-Gene-5'	Enh-Tss-GeneA	0.8	0.11	0.96	0.11	0.78	0.7	0.17	0.74	0.31	0.77
chr1	12678831	12679680	C2	1	1	0	0	Enh-TssT	Quies	0.62	-0.01	0.08	0.84	0.57	0.58	0.08	0.19	0.91	0.46
chr1	15682290	15684149	C2	1	1	0	0	Enh-TssA	TssA	0.77	-0.1	0.57	0.38	0.31	0.71	0.36	0.68	0.54	0.55
chr1	15749270	15750259	C2	1	1	0	0	Enh-Gene-5'	Enh-Tss-GeneA	0.85	0.31	0.29	0.63	0.71	0.49	0.34	0.19	0.59	0.59
chr1	15753003	15753738	C2	1	1	0	0	Enh-Tss-Gene	Enh-Tss-GeneA	0.75	0.08	0.28	0.44	0.67	0.46	0.42	0.21	0.66	0.7
chr1	16125316	16128061	C2	1	1	0	0	Enh-Tss-Gene-5'	Enh-TssA	0.96	-0.07	0.4	0.53	0.41	0.72	-0.01	0.65	0.73	0.68
chr1	16342403	16343240	C2	1	1	0	0	EnhW	EnhW	0.59	0.03	0.23	0.12	0.56	0.26	0.54	0.32	0.41	0.32
chr1	16469842	16471040	C2	1	1	0	0	Enh-Tss-Gene	Enh-Tss-GeneA	0.85	-0.1	0.74	0.64	0.73	0.76	-0.05	0.82	0.67	0.61
chr1	16499195	16500620	C2	1	1	0	0	Enh-TssA	TssA	0.83	0.32	0.7	0.68	0.65	0.57	0.21	0.62	0.7	0.69
chr1	16515172	16516280	C2	1	1	0	0	Enh-TssA	TssA	0.68	0.07	0.16	0.89	0.52	0.52	0.32	0.34	0.6	0.59
chr1	17090868	17092521	C2	1	1	0	0	Enh-TssA	TssA	0.86	0.16	0.55	0.65	0.37	0.4	0.03	0.05	0.6	0.39
chr1	17092746	17094126	C2	1	1	0	0	Enh-TssA	TssA	0.88	0.19	0.58	0.66	0.35	0.5	0.15	0.14	0.6	0.5
chr1	17559289	17560794	C2	1	1	0	0	Enh-TssA	TssA	0.74	0.12	0.28	0.65	0.89	0.71	0.21	0.45	0.72	0.92
chr1	17802190	17802945	C2	1	1	0	0	EnhW	EnhW	0.64	0.01	0.33	0.37	0.2	0.21	0.11	0.16	-0.16	0.09
chr1	17951152	17952096	C2	1	1	0	0	EnhW	EnhW	0.81	0.03	0.65	0.05	0.8	0.07	0.01	0.13	0.06	0.25
chr1	18994809	18995916	C2	1	1	0	0	Enh-TssA	TssA	0.58	0.02	0.43	0.25	0.47	0.51	0.01	0.61	0.74	0.71
chr1	18996230	18997402	C2	1	1	0	0	Enh-TssA	TssA	0.58	-0.04	0.43	0.25	0.46	0.51	-0.13	0.61	0.75	0.66
chr1	19939509	19940507	C2	1	1	0	0	GeneA-3'	GeneA-5'	0.41	0.29	0.79	0.39	0.15	0.07	-0.09	0.07	0.15	0.18
chr1	19966265	19967312	C2	1	1	0	0	Enh-TssA	EnhW	0.8	0.2	0.89	0.27	0.78	0.48	0.47	0.16	0.32	0.25
chr1	20518624	20519614	C2	1	1	0	0	Ctcf	Rep1	0.48	0.03	0.16	0.36	0.34	0.25	0.19	0.15	0.22	0.13
chr1	20537482	20539461	C2	1	1	0	0	Enh-TssA	TssA	0.76	0.04	0.44	0.51	0.91	0.17	0.3	0.35	0.31	0.26
chr1	20628083	20629149	C2	1	1	0	0	EnhW	EnhW	0.72	-0.06	0.65	0.36	0.8	0.09	0.03	0.06	-0.07	0.21
chr1	21222904	21224057	C2	1	1	0	0	Enh-Tss-Gene-5'	TssA	0.96	-0.05	0.97	0.36	0.89	0.71	0.09	0.68	0.51	0.64
chr1	21348580	21349271	C2	1	1	0	0	Enh-Tss-Gene-5'	Enh-TssA	0.75	0.22	0.84	0.42	0.74	0.56	0.08	0.46	0.41	0.36
chr1	21587896	21589690	C2	1	1	0	0	Enh-TssA	Enh-TssA	0.86	0.38	0.34	0.85	0.7	0.81	0.16	0.54	0.57	0.57
chr1	21591130	21592191	C2	1	1	0	0	Enh-TssA	Enh-TssA	0.85	0.15	0.33	0.85	0.68	0.76	-0.02	0.52	0.59	0.56
chr1	21602659	21603315	C2	1	1	0	0	Enh-TssA	TssA	0.82	0.25	0.95	0.01	0.82	0.03	-0.15	0.02	0.35	-0.01
chr1	22253692	22254708	C2	1	1	0	0	Enh-Tss-Gene-5'	Enh-Tss-GeneA	0.78	0.27	0.68	0.81	0.65	0.79	0.08	0.82	0.73	0.62
chr1	22257262	22259344	C2	1	1	0	0	Enh-Tss-Gene	Enh-Tss-GeneA	0.76	0.24	0.64	0.65	0.5	0.82	0.06	0.84	0.6	0.36
chr1	23337054	23337978	C2	1	1	0	0	Enh-TssA	TssA	0.6	0.11	0.76	0.64	0.56	0.19	0.19	-0.03	0.58	0.26
chr1	23514461	23516061	C2	1	1	1	0	Enh-TssA	TssA	0.91	-0.06	0.89	0.77	0.89	0.75	-0.11	0.65	0.81	0.58
chr1	23523193	23524093	C2	1	1	0	0	Enh-TssA	TssA	0.75	0.24	0.27	0.82	0.08	0.72	0.13	0.4	0.71	0.15
chr1	23881890	23883874	C2	1	1	0	0	Enh-Tss-Gene	Enh-Tss-GeneA	0.69	0.45	0.58	0.61	0.65	0.82	0.45	0.84	0.63	0.68
chr1	23888532	23889422	C2	1	1	0	0	Enh-Tss-Gene-5'	Enh-TssA	0.91	-0.06	0.9	0.22	0.47	0.87	0.11	0.73	0.43	0.63
chr1	23911499	23912952	C2	1	1	1	0	Enh-TssA	TssA	0.98	0.15	0.96	0.67	0.87	0.96	0.25	0.9	0.72	0.9
chr1	23919907	23920954	C2	1	1	0	0	Enh-TssA	TssA	0.87	-0.08	0.37	0.59	0.49	0.75	0.14	0.47	0.63	0.68
chr1	24310539	24311884	C2	1	1	1	0	Enh-TssA	TssA	0.68	0.54	0.61	0.61	0.79	0.65	0.81	0.1	0.85	0.76
chr1	24321726	24322317	C2	1	1	0	0	EnhW	EnhW	0.6	0.33	0.37	0.43	0.04	-0.04	-0.12	0.19	0.04	0.16
chr1	24344800	24346059	C2	1	1	0	0	Enh-TssA	TssA	0.89	0.44	0.9	0.53	0.72	0.53	0.19	0.57	0.54	0.49
chr1	24620415	24622027	C2	1	1	0	0	Enh-TssA	TssA	0.76	0.45	0.5	0.53	0.91	0.83	0.43	0.63	0.74	0.78
chr1	24700856	24702456	C2	1	1	0	0	Enh-TssA	TssA	0.71	0.12	0.79	0.63	0.83	0.21	0.14	0.16	0.3	0.22
chr1	25120121	25121078	C2	1	1	1	0	Enh-Tss-Gene-5'	Enh-TssA	0.84	-0.05	0.97	0.12	0.77	0.35	0.27	0.14	0.23	0.17
chr1	25911097	25911718	C2	1	1	0	0	Quies	GeneA-5'	0.31	0.06	0.68	0.25	0.25	-0.07	-0.24	0.15	0.24	0.02
chr1	26216381	26217504	C2	1	1	0	0	Enh-TssA	TssA	0.17	0.09	0.69	0.43	0.39	0.23	0.14	0.21	0.39	0.48
chr1	26362804	26363400	C2	1	1	1	0	Enh-TssA	EnhW	0.22	0.15	0.4	0.2	0.54	0.53	0.63	0.28	0.51	0.67
chr1	26946774	26947913	C2	1	1	0	0	Enh-TssT	Quies	0.95	0.52	0.69	0.62	0.8	0.78	0.4	0.76	0.67	0.7
chr1	27138834	27139928	C2	1	1	0	0	Quies	GeneA-5'	0.55	0.57	0.66	0.66	0.49	0.16	0.68	0.67	0.69	0.39
chr1	27175506	27176470	C2	1	1	0	0	Enh-TssA	Enh-TssA	0.96	-0.02	0.45	0.75	0.77	0.73	0.11	0.44	0.72	0.68
chr1	27287871	27289012	C2	1	1	1	0	Enh-TssA	EnhW	0.85	0.05	0.91	0.56	0.91	0.11	0.18	0.14	0.07	0.25
chr1	27304213	27304764	C2	1	1	0	0	EnhW	GeneA-5'	-0.07	-0.17	0.22	0	0.12	0.09	0.06	0.11	-0.07	0.08
chr1	27316693	27318510	C2	1	1	0	0	Enh-TssT	TssA	0.76	0.18	0.35	0.63	0.53	0.47	0.24	0.3	0.58	0.58
chr1	27325135	27326706	C2	1	1	1	0	Enh-Tss-Gene	Enh-Tss-GeneA	0.63	0.09	0.71	0.24	0.72	0.65	0.21	0.54	0.69	0.62
chr1	27472070	27473111	C2	1	1	0	0	Enh-Tss-Gene-5'	Enh-TssA	0.84	0.37	0.7	0.61	0.88	0.24	-0.12	0.21	0.18	-0.01
chr1	27625334	27626695	C2	1	1	0	0	EnhW	EnhW	0.63	-0.01	0.48	0.65	0.5	0.21	0.25	0.27	0.43	0.23
chr1	27693166	27694024	C2	1	1	0	0	Enh-TssT	Quies	0.75	0.24	0.52	0.6	0.41	0.38	0.47	0.12	0.44	0.4
chr1	27866328	27867393	C2	1	1	0	0	Enh-TssA	TssA	0.88	0.09	0.73	0.7	0.7	0.77	0.29	0.46	0.51	0.62
chr1	27868231	27869633	C2	1	1	0	0	Enh-Tss-Gene-5'	Enh-TssA	0.88	-0.03	0.72	0.67	0.71	0.78	0.09	0.48	0.53	0.65
chr1	27890091	27890991	C2	1	1	1	0	Enh-Tss-Gene-5'	Enh-TssA	0.4	0.19	0.55	0.29	0.55	0.39	0.12	0.15	0.23	0.47
chr1	28763498	28765241	C2	1	1	0	0	Enh-Tss-Gene-5'	Enh-TssA	0.75	0.09	0.83	0.86	0.74	0.44	0.05	0.43	0.6	0.54
chr1	31261137	31261842	C2	1	1	1	0	Quies	GeneA-5'	0.31	-0.06	0.16	0.47	0.36	-0.05	0.24	-0.01	0.12	0.2
chr1	32409675	32410662	C2	1	1	0	0	Enh-TssT	Quies	0.95	0.28	0.62	0.92	0.72	0.7	0.13	0.65	0.93	0.68
chr1	32967142	32968202	C2	1	1	0	0	Quies	EnhW	0.67	0.05	0.85	0.24	0.68	0.29	0.28	-0.01	0.68	0.32
chr1	33225367	33226314	C2	1	1	0	0	Enh-Tss-Gene-5'	Enh-TssA	0.7	-0.03	0.3	0.8	0.72	0.37	0.01	0.49	0.83	0.78
chr1	33804378	33805135	C2	1	1	0	0	Enh-Tss-Gene-5'	Enh-Tss-GeneA	0.81	0.32	0.75	0.64	0.66	0.79	0.25	0.75	0.71	0.77
chr1	33807712	33808615	C2	1	1	0	0	Enh-Tss-Gene-5'	Enh-Tss-GeneA	0.79	0.32	0.74	0.53	0.63	0.74	0.26	0.73	0.56	0.72
chr1	36614986	36615996	C2	1	1	0	0	Enh-TssA	Quies	0.81	0.9	0.54	0.44	0.88	0.86	0.83	0.55	0.57	0.8
chr1	36653276	36654505	C2	1	1	0	0	Enh-TssA	TssA	0.9	0.95	0.83	0.64	0.87	0.29	0.52	0.34	0.32	0.55
chr1	36665226	36666559	C2	1	1	0	0	Enh-TssA	EnhW	0.91	0.27	0.79	0.4	0.7	0.12	-0.07	0.06	0.38	-0.06
chr1	36668790	36670487	C2	1	1	0	0	Enh-TssA	TssA	0.9	0.33	0.65	0.41	0.7	0.21	-0.06	-0.01	0.42	0.07
chr1	37920324	37921438	C2	1	1	0	0	Enh-TssA	TssA	1	0.32	0.78	0.84	0.57	0.97	0.39	0.79	0.86	0.82
chr1	37926671	37928025	C2	1	1	0	0	Enh-Tss-Gene-5'	TssA	0.97	0.1	0.93	0.41	0.72	0.3	-0.05	0.3	0.32	0.22
chr1	37937012	37938242	C2	1	1	0	0	Enh-Tss-Gene-5'	Enh-TssA	0.72	0.14	0.8	0.39	0.79	0.7	0.13	0.75	0.39	0.68
chr1	37944919	37946093	C2	1	1	0	0	Enh-Tss-Gene	Enh-Tss-GeneA	0.95	0.33	0.95	0.46	0.65	0.73	0.17	0.88	0.56	0.64
chr1	37964474	37965610	C2	1	1	1	0	Enh-TssA	Enh-Tss-GeneA	0.82	0.08	0.92	0.58	0.87	0.41	0.22	0.21	0.45	0.33
chr1	37999753	38000766	C2	1	1	1	0	Enh-Tss-Gene-5'	TssA	0.89	0.31	0.88	-0.06	0.86	0.47	-0.16	0.48	0.15	0.4
chr1	38327723	38328680	C2	1	1	1	0	Enh-TssA	TssA	0.24	0.1	0.92	0.23	0.71	0.65	0.59	0.13	0.73	0.72
chr1	41331693	41332688	C2	1	1	0	0	Enh-TssA	TssA	0.49	0.03	0.87	0.26	0.84	0.38	0.05	0.09	0.66	0.23
chr1	41333887	41334687	C2	1	1	0	0	Enh-TssA	TssA	0.72	0.38	0.94	0.39	0.9	0.41	0.33	0.21	0.07	0.25
chr1	41341274	41342111	C2	1	1	0	0	Enh-TssA	TssA	0.9	0.17	0.64	0.42	0.45	0.65	0.27	0.62	0.37	0.47
chr1	41409815	41411219	C2	1	1	0	0	Enh-TssA	TssA	0.76	0.22	0.83	0.39	0.52	0.27	0.03	0.24	0.31	0.2
chr1	41442059	41443631	C2	1	1	0	0	Enh-TssA	TssA	0.83	0.47	0.65	0.42	0.69	0.85	0.44	0.73	0.42	0.81
chr1	41574574	41576370	C2	1	1	0	0	Enh-TssA	TssA	0.67	-0.01	0.74	0.67	0.82	0.44	0.14	0.37	0.5	0.35
chr1	41616034	41617300	C2	1	1	0	0	Enh-TssA	Quies	0.87	0.24	0.8	0.51	0.64	0.79	0.04	0.84	0.3	0.69
chr1	41953678	41954390	C2	1	1	0	0	EnhW	EnhW	0.8	-0.02	0	0.22	0.44	0.52	0.22	0.44	0.41	0.31
chr1	41957873	41959533	C2	1	1	0	0	Enh-TssA	EnhW	0.87	-0.02	0.29	0.9	0.79	0.71	0.13	0.41	0.86	0.53
chr1	41961474	41962544	C2	1	1	1	0	Enh-TssA	TssA	0.87	-0.02	0.29	0.91	0.74	0.67	0.05	0.28	0.85	0.5
chr1	41964039	41965328	C2	1	1	0	0	EnhW	EnhW	0.97	0.03	0.52	0.91	0.81	0.81	0.03	0.27	0.89	0.57
chr1	42778069	42778924	C2	1	1	0	0	Enh-Gene-5'	GeneA-5'	0.77	0	0.7	0.24	0.19	0.17	0.15	0.13	0.34	0.26
chr1	43401666	43403404	C2	1	1	0	0	Enh-Tss-Gene	Enh-Tss-GeneA	0.83	0.28	0.21	0.59	0.63	0.76	0.42	0.42	0.63	0.68
chr1	43406387	43407496	C2	1	1	0	0	Enh-Tss-Gene	Enh-Tss-GeneA	0.78	0.25	0.21	0.53	0.6	0.76	0.35	0.42	0.59	0.68
chr1	43671887	43673831	C2	1	1	0	0	Enh-TssA	TssA	0.86	0.44	0.75	0.83	0.78	0.69	0.23	0.58	0.67	0.53
chr1	43706677	43707875	C2	1	1	1	0	Quies	GeneA-5'	0.8	-0.07	0	0.21	0.33	-0.02	-0.04	0.07	0.1	-0.09
chr1	43937877	43939088	C2	1	1	0	0	Enh-TssA	TssA	0.9	-0.01	0.77	0.32	0.68	0.79	0.23	0.59	0.42	0.65
chr1	43941228	43942432	C2	1	1	0	0	Enh-TssA	TssA	0.91	-0.05	0.81	0.31	0.7	0.74	0.18	0.6	0.46	0.6
chr1	44249006	44250272	C2	1	1	0	0	Enh-TssA	TssA	0.88	0.35	0.89	0.48	0.82	0.62	0.26	0.5	0.35	0.59
chr1	44793007	44794339	C2	1	1	0	0	Enh-Tss-Gene-5'	Enh-TssA	0.93	0.26	0.91	0.62	0.9	0.64	0.32	0.57	0.59	0.59
chr1	45002916	45003986	C2	1	1	0	0	Quies	GeneA-5'	0.15	-0.1	0.5	0.14	0.25	0.05	0.03	0.26	0.35	0.19
chr1	45018337	45019258	C2	1	1	0	0	EnhW	EnhW	0.4	0.04	0.73	0.31	0.67	0.18	-0.03	-0.09	0.09	0.24
chr1	45023335	45024028	C2	1	1	0	0	EnhW	EnhW	0.42	0.06	0.69	0.27	0.52	0.13	-0.03	0.05	0.1	0.34
chr1	47271902	47272986	C2	1	1	1	0	Quies	Rep1	0.64	0.06	0.43	0.38	0.84	0.19	0.11	0.06	-0.07	0.34
chr1	47943109	47944309	C2	1	1	0	0	Enh-TssA	TssA	0.95	0.23	0.91	0.51	0.79	0.66	0.23	0.7	0.47	0.6
chr1	48360007	48361120	C2	1	1	0	0	EnhW	EnhW	0.83	-0.03	0.59	0.57	0.8	0.2	0.05	-0.1	0.14	0.17
chr1	49343722	49344852	C2	1	1	0	0	Enh-TssA	TssA	0.88	0.01	0.76	0.85	0.8	0.66	0.16	0.6	0.67	0.54
chr1	49383350	49384438	C2	1	1	0	0	Enh-TssA	TssA	0.91	-0.01	0.9	0.54	0.48	0.62	0.24	0.65	0.43	0.64
chr1	49396958	49398384	C2	1	1	0	0	Enh-TssA	TssA	0.58	0.4	0.76	0.74	0.52	0.52	-0.01	0.5	0.68	0.39
chr1	49404439	49405483	C2	1	1	0	0	EnhW	EnhW	0.81	-0.07	0.8	0.4	0.47	0.18	0.01	0.38	0.83	-0.08
chr1	51772542	51772952	C2	1	1	0	0	Quies	GeneA-5'	0.64	-0.01	0.76	0.14	0.3	-0.04	0.05	-0.05	0.17	0.17
chr1	52155525	52157170	C2	1	1	1	0	Enh-Tss-Gene-5'	TssA	0.94	0.2	0.98	0.16	0.89	0.9	0.25	0.91	0.48	0.79
chr1	53102406	53103406	C2	1	1	0	0	EnhW	EnhW	0.55	0.24	0.15	0.49	0.6	0.06	0.14	0.1	0.62	-0.21
chr1	53128054	53129116	C2	1	1	0	0	Enh-TssA	TssA	0.8	0.12	0.46	0.53	0.92	0.25	0.15	0.2	0.34	0.26
chr1	53130782	53132128	C2	1	1	1	0	Enh-TssA	EnhW	0.8	0.13	0.47	0.47	0.91	0.34	0.14	0.19	0.31	0.21
chr1	53134853	53136940	C2	1	1	0	0	EnhW	GeneA-5'	0.88	0.07	0.77	0.51	0.94	0.4	0.12	0.26	0.17	0.04
chr1	55340318	55341346	C2	1	1	0	0	Quies	GeneA	0.74	-0.05	0.59	0.71	0.39	0.13	0.2	0	0.34	-0.02
chr1	55894271	55895724	C2	1	1	0	0	Enh-TssA	TssA	1	0.27	0.91	0.17	0.9	0.97	0.35	0.94	0.39	0.94
chr1	55908910	55909943	C2	1	1	0	0	EnhW	TssA	0.93	0.37	0.67	0.46	0.82	0.75	0.34	0.6	0.46	0.72
chr1	55913047	55913638	C2	1	1	0	0	Enh-TssA	TssA	0.92	0.31	0.66	0.47	0.82	0.73	0.32	0.59	0.43	0.72
chr1	56041249	56042013	C2	1	1	0	0	Quies	GeneA-5'	0.46	-0.08	0.23	0.07	0.23	0.01	0.07	-0.06	0.14	0.12
chr1	56046057	56047322	C2	1	1	1	0	EnhW	EnhW	0.59	-0.05	0.54	0.1	0.54	0.34	-0.02	0.21	-0.1	0.27
chr1	56912108	56912943	C2	1	1	0	0	Quies	EnhW	0.51	0.06	0.56	0.17	0.65	0.13	-0.03	0.09	0.47	0.06
chr1	59387664	59388759	C2	1	1	0	0	EnhW	EnhW	0.35	0.13	0.39	0.46	0.33	0.24	0.02	0.08	0.25	0.15
chr1	59395153	59396366	C2	1	1	0	0	Enh-TssA	TssA	0.82	0.11	0.59	0.75	0.8	0.78	0.11	0.56	0.72	0.68
chr1	59398043	59399273	C2	1	1	0	0	Enh-TssA	TssA	0.81	0.14	0.55	0.76	0.81	0.76	0.09	0.52	0.71	0.66
chr1	59910644	59911393	C2	1	1	0	0	EnhW	EnhW	0.83	-0.12	0.15	0.82	0.42	0.09	0.11	0.16	0.06	0.13
chr1	61547241	61548063	C2	1	1	0	0	Enh-TssT	GeneT	0.8	0.03	0.89	0.62	0.54	0.73	0.02	0.71	0.76	0.65
chr1	61586276	61587440	C2	1	1	0	0	Enh-Tss-Gene-5'	Enh-Gene-5'	0.91	0.33	0.94	0.23	0.91	-0.02	0.05	0.18	0.35	0.16
chr1	61606961	61608100	C2	1	1	0	0	Enh-Tss-Gene-5'	Enh-TssA	0.79	-0.04	0.81	0.34	0.84	0.4	0.08	0.44	0.37	0.55
chr1	61647438	61648491	C2	1	1	0	0	Enh-Gene-5'	Enh-Gene-5'	0.69	0.28	0.68	-0.02	0.32	0.36	-0.05	0.36	0.36	0.19
chr1	61767252	61768055	C2	1	1	0	0	Enh-Tss-Gene-5'	Enh-TssA	0.61	-0.16	0.84	0.15	0.72	0.1	0.19	0.2	0.29	0.08
chr1	61902101	61902950	C2	1	1	0	0	EnhW	GeneA	0.52	0.07	0.52	0.48	0.43	0.67	0.07	0.5	0.22	0.38
chr1	61906938	61908138	C2	1	1	0	0	Enh-TssA	TssA	0.85	0.07	0.83	0.62	0.54	0.91	-0.03	0.89	0.49	0.66
chr1	61918245	61919571	C2	1	1	0	0	Enh-TssA	TssA	0.74	0.2	0.58	0.6	0.8	0.83	0.16	0.73	0.56	0.7
chr1	61946523	61947589	C2	1	1	0	0	Enh-TssA	TssA	0.61	0.25	0.5	0.65	0.43	0.43	0.08	0.45	0.21	0.46
chr1	61961771	61963072	C2	1	1	0	0	Enh-TssA	TssA	0.12	-0.05	0.86	0.04	0.66	0.17	-0.04	0.02	0.05	-0.05
chr1	64139937	64140956	C2	1	1	0	0	Enh-TssA	TssA	0.93	0.83	0.86	0.6	0.86	0.36	0.48	0.31	0.47	0.41
chr1	64196545	64198131	C2	1	1	0	0	Enh-TssA	TssA	0.95	0.26	0.91	0.6	0.93	0.69	0.45	0.66	0.62	0.79
chr1	64381937	64382834	C2	1	1	0	0	Enh-Tss-Gene-5'	Enh-Gene-5'	0.68	-0.03	0.71	0.39	0.45	0.51	0.21	0.44	0.44	0.55
chr1	64507994	64509109	C2	1	1	1	0	Enh-Gene-5'	GeneA-5'	0.51	-0.1	0.55	0.11	0.76	0.54	0.31	0.53	0.1	0.42
chr1	65363359	65364806	C2	1	1	0	0	Enh-Tss-Gene-5'	Enh-TssA	0.96	0.05	0.81	0.51	0.9	0.61	0.1	0.49	0.51	0.61
chr1	65375914	65377030	C2	1	1	0	0	Enh-Tss-Gene-5'	Enh-TssA	0.89	0.3	0.8	0.45	0.75	0.7	0.2	0.68	0.22	0.61
chr1	65381102	65382314	C2	1	1	0	0	Enh-Tss-Gene-5'	Enh-TssA	0.95	0.23	0.66	0.83	0.82	0.82	0.18	0.66	0.76	0.83
chr1	65382590	65383821	C2	1	1	0	0	Enh-Tss-Gene-5'	Enh-TssA	0.95	0.24	0.65	0.83	0.81	0.81	0.15	0.66	0.76	0.82
chr1	65420376	65422629	C2	1	1	1	0	Enh-Tss-Gene-5'	Enh-Gene-5'	0.94	0.22	0.8	0.48	0.93	0.24	-0.05	-0.01	0.35	0.33
chr1	65891043	65892106	C2	1	1	0	0	Enh-Tss-Gene-5'	Enh-Tss-GeneA	0.79	0.13	0.87	0.2	0.79	0.46	0.12	0.38	0.31	0.41
chr1	66444446	66445488	C2	1	1	0	0	Enh-TssA	TssA	0.92	0.29	0.93	0.76	0.92	0.67	0.37	0.56	0.51	0.6
chr1	66647799	66649017	C2	1	1	0	0	Enh-TssA	Enh-TssA	0.9	0.53	0.76	0.54	0.83	0.9	0.4	0.86	0.3	0.86
chr1	66710000	66710858	C2	1	1	0	0	Enh-Tss-Gene-5'	Enh-TssA	0.6	0.33	0.38	0.44	0.4	0.6	0.64	0.5	0.54	0.65
chr1	66716150	66716721	C2	1	1	0	0	EnhW	EnhW	0.35	-0.05	0.07	0.39	0.34	0.41	0.07	0.25	0.26	0.11
chr1	66736358	66737810	C2	1	1	0	0	Enh-TssA	TssA	0.97	0.27	0.76	0.42	0.86	0.88	0.39	0.86	0.51	0.77
chr1	68201362	68202578	C2	1	1	0	0	Enh-Tss-Gene-5'	Enh-TssA	0.84	0.29	0.67	0.76	0.67	0.56	0.29	0.14	0.66	-0.01
chr1	68212994	68216444	C2	1	1	0	0	Enh-Tss-Gene-5'	Enh-TssA	0.8	0.46	0.68	0.42	0.81	0.14	0.08	0.13	0.43	0.33
chr1	68345374	68346619	C2	1	1	1	0	Enh-TssA	TssA	0.8	-0.04	0.7	0.42	0.92	0.63	0.28	0.59	0.31	0.62
chr1	75196791	75197609	C2	1	1	0	0	Enh-Tss-Gene-5'	Enh-TssA	0.48	-0.04	0.42	0.5	0.58	0.54	0.1	0.28	0.82	0.69
chr1	77505069	77506422	C2	1	1	0	0	Enh-TssA	EnhW	0.63	0.09	0.75	0.36	0.74	0.29	0.13	0.34	0.43	0.44
chr1	83623532	83624278	C2	1	1	0	0	Enh-Tss-Gene-5'	Enh-TssA	0.46	0.03	0.91	0.69	0.5	-0.03	0.23	0.32	0.17	0.1
chr1	84712799	84713862	C2	1	1	0	0	Enh-TssT	TssA	0.96	0.54	0.67	0.64	0.82	0.78	0.19	0.68	0.32	0.76
chr1	84719478	84720424	C2	1	1	0	0	Enh-TssA	TssA	0.96	0.15	0.96	0.64	0.84	0.64	0.23	0.61	0.63	0.53
chr1	84830988	84831991	C2	1	1	0	0	Enh-TssA	TssA	0.94	0.11	0.86	0.75	0.75	0.18	-0.13	0.13	0.25	0.21
chr1	86072370	86073624	C2	1	1	0	0	Enh-TssA	TssA	0.88	0.09	0.62	0.56	0.8	0.71	0.15	0.56	0.73	0.71
chr1	86094388	86096069	C2	1	1	0	0	Enh-TssA	TssA	0.93	0.12	0.27	0.97	0.64	0.83	0.23	0.8	0.62	0.87
chr1	88405707	88406729	C2	1	1	0	0	EnhW	TssA	0.88	0.15	0.95	0.4	0.58	0.47	0.14	0.49	-0.04	0.28
chr1	90355543	90356482	C2	1	1	0	0	Enh-Tss-Gene-5'	Enh-TssA	0.83	0.08	0.94	0.53	0.87	0.66	0.14	0.71	0.3	0.63
chr1	90371246	90372042	C2	1	1	0	0	Enh-Tss-Gene-5'	Enh-Tss-GeneA	0.6	0.25	0.86	0.45	0.67	0.76	0.39	0.76	0.62	0.84
chr1	90408255	90409193	C2	1	1	0	0	Enh-TssA	TssA	0.89	0.34	0.84	0.16	0.64	0.81	-0.05	0.82	0.28	0.49
chr1	91480735	91482431	C2	1	1	1	0	Enh-Tss-Gene-5'	Enh-Tss-Gene	0.69	-0.02	0.99	0.37	0.7	0.3	-0.09	0.33	0.28	0.34
chr1	92022341	92023040	C2	1	1	0	0	EnhW	EnhW	0.63	-0.01	0.15	0.38	0.06	0.06	-0.15	0.13	-0.05	0.23
chr1	92074247	92075632	C2	1	1	1	0	Enh-TssA	TssA	0.74	0.24	0.7	0.44	0.81	0.39	0.59	0.57	0.57	0.35
chr1	92201326	92203041	C2	1	1	0	0	Enh-TssA	TssA	0.85	0.28	0.84	0.87	0.79	0.55	0.29	0.54	0.66	0.53
chr1	92651361	92652392	C2	1	1	1	0	Quies	GeneA-5'	0.23	0.12	0.9	0.28	0.44	0.28	-0.08	0.16	0.18	0.11
chr1	94050352	94051320	C2	1	1	0	0	Enh-Tss-Gene-5'	Enh-TssA	0.94	0.53	0.52	0.84	0.82	0.72	0.47	0.62	0.71	0.73
chr1	94082854	94084327	C2	1	1	0	0	Enh-Tss-Gene-5'	Enh-TssA	0.92	0	0.87	0.36	0.74	0.45	0.29	0.5	0.71	0.4
chr1	94090948	94091755	C2	1	1	0	0	Enh-Tss-Gene-5'	Enh-Tss-GeneA	0.81	-0.01	0.43	0.35	0.41	0.32	-0.07	0.07	0.35	0.01
chr1	94129568	94131539	C2	1	1	0	0	Enh-Tss-Gene-5'	Enh-Tss-GeneA	0.72	0.1	0.87	0.27	0.35	0.55	0.31	0.64	0.3	0.06
chr1	94167078	94168008	C2	1	1	0	0	Enh-TssA	TssA	0.91	0.22	0.16	0.86	0.85	0.62	0.27	0.28	0.69	0.82
chr1	94244686	94245831	C2	1	1	0	0	Enh-TssA	TssA	0.97	0.23	0.94	0.56	0.78	0.78	0.43	0.8	0.68	0.7
chr1	94504988	94506221	C2	1	1	0	0	EnhW	EnhW	0.89	0.21	0.49	0.38	0.55	0.28	0.07	0.23	0.09	0.28
chr1	94510772	94511870	C2	1	1	0	0	Enh-TssA	Quies	0.93	0.9	0.87	0.81	0.95	0.41	0.4	0.33	0.38	0.42
chr1	94790478	94791934	C2	1	1	0	0	Enh-TssA	TssA	0.67	0.02	0.41	0.3	0.64	0.69	0.13	0.66	0.19	0.7
chr1	95017767	95018382	C2	1	1	0	0	EnhW	GeneA-5'	0.79	0.37	0.48	0.59	0.4	0.42	0.18	0.06	0	-0.12
chr1	95209081	95210230	C2	1	1	0	0	Quies	GeneA-5'	0.54	0.12	0.92	0.36	0.63	0.21	0.04	0.13	0.21	0.25
chr1	95218688	95219660	C2	1	1	0	0	TssA	EnhW	0.35	-0.07	0.64	0.25	0.31	0.12	0.13	0.28	0.38	0.25
chr1	95407382	95408547	C2	1	1	0	0	Enh-TssA	TssA	0.78	0.05	0.94	0.53	0.75	0.41	0.22	0.47	0.55	0.56
chr1	95561266	95562370	C2	1	1	0	0	Enh-TssA	TssA	0.58	0.35	0.83	0.07	0.52	0.09	0.02	0.17	0.29	0.24
chr1	95580884	95581752	C2	1	1	0	0	EnhW	EnhW	0.48	0.03	0.4	0.19	0.31	0.46	0.19	0.28	0.51	0.32
chr1	99922694	99923561	C2	1	1	0	0	Enh-TssA	TssA	0.58	0.12	0.48	0.27	0.3	0.25	0.22	-0.02	0.11	0.24
chr1	101469452	101470712	C2	1	1	0	0	Enh-TssA	TssA	0.42	0.14	0.97	0.2	0.42	0.26	0.12	0.22	0.24	0.18
chr1	109370638	109372442	C2	1	1	0	0	Enh-TssA	EnhW	0.87	0.1	0.31	0.84	0.29	0.55	0.25	0.21	0.6	0.3
chr1	110470265	110471212	C2	1	1	0	0	Enh-Tss-Gene	Enh-Tss-GeneA	0.77	0.02	0.78	0.42	0.84	0.11	-0.05	0.47	0.42	0.19
chr1	110490533	110491345	C2	1	1	0	0	Enh-TssA	TssA	0.32	0.48	0.6	0.26	0.74	0.7	0.62	0.2	0.79	0.73
chr1	110835004	110835717	C2	1	1	0	0	EnhW	EnhW	0.17	0.13	0.64	0.42	0.49	0.13	0.06	0.18	0.34	0.2
chr1	114524506	114525277	C2	1	1	0	0	Quies	EnhW	0.22	-0.05	-0.05	0.27	0.15	0.13	0.15	0.2	0.34	0.12
chr1	116651854	116652796	C2	1	1	0	0	Enh-TssA	TssA	0.79	0.09	0.82	0.88	0.62	0.35	0.31	0.43	0.46	0.34
chr1	116918842	116919919	C2	1	1	0	0	Enh-Tss-Gene-5'	Enh-TssA	0.41	0.33	0.47	0.23	0.63	0.63	0.29	0.08	0.7	0.51
chr1	117185079	117186560	C2	1	1	0	0	Enh-TssA	TssA	0.77	0.2	0.3	0.82	0.67	0.29	0.1	0.41	0.61	0.52
chr1	120085044	120086052	C2	1	1	0	0	EnhW	EnhW	0.85	-0.01	0.66	-0.06	0.46	0.26	-0.02	-0.08	0.06	0.3
chr1	120574118	120576290	C2	1	1	1	0	Enh-Tss-Gene-5'	Enh-Tss-GeneA	0.96	0.56	0.77	0.61	0.9	0.42	0.26	0.35	0.36	0.41
chr1	120586896	120588136	C2	1	1	0	0	Enh-Tss-Gene	Enh-Tss-GeneA	0.11	0.17	0.94	0.24	0.68	0.28	0.39	0.18	0.3	0.43
chr1	120760390	120761629	C2	1	1	0	0	Enh-Tss-Gene-5'	Enh-TssA	0.59	0.32	0.97	0.41	0.58	0.33	0.4	0.22	0.08	0.17
chr1	143708613	143709528	C2	1	1	1	0	Enh-TssA	EnhW	0.97	0.3	0.3	0.62	0.87	0.48	0.21	0.26	0.3	0.46
chr1	143990562	143991706	C2	1	1	0	0	Enh-Tss-Gene-5'	Enh-Tss-Gene	0.39	0.24	0.95	0.14	0.64	0.08	-0.08	0.09	0.22	0.38
chr1	144030427	144031666	C2	1	1	0	0	Enh-Tss-Gene-5'	Enh-Tss-Gene	0.49	0.09	0.78	0.28	0.69	0.1	0.1	0.33	0.22	0.34
chr1	144047156	144048551	C2	1	1	0	0	Enh-Tss-Gene-5'	Enh-Gene-5'	0.74	0.18	0.66	0.19	0.73	0.4	0.33	0.13	0.04	0.1
chr1	144280309	144281165	C2	1	1	0	0	EnhW	EnhW	0.93	0.05	0.39	0.49	0.82	0.09	0.01	0.17	0.1	0
chr1	144460685	144461526	C2	1	1	0	0	EnhW	EnhW	0.92	0.19	0.55	0.64	0.72	0.32	0.08	0.11	0.39	0.37
chr1	144707191	144708250	C2	1	1	1	0	Ctcf	Rep1	0.53	0.22	0.37	0.21	0.43	0.41	0.58	0.57	0.12	0.57
chr1	144982532	144983667	C2	1	1	1	0	Ctcf	Rep1	0.62	0.09	0.42	0.31	0.47	0.54	0.42	0.42	0.15	0.56
chr1	145233118	145234506	C2	1	1	0	0	Enh-Tss-Gene-5'	Enh-TssA	0.13	0.18	0.42	0.88	0.23	0.21	0.17	0.12	0.82	0.27
chr1	145244826	145247420	C2	1	1	1	0	Enh-Tss-Gene	Enh-TssA	0.96	0.49	0.81	0.56	0.94	0.4	0.17	0.25	0.51	0.49
chr1	145384200	145385351	C2	1	1	0	0	Enh-TssA	TssA	0.66	0.37	0.35	0.66	0.57	0.84	0.63	0.6	0.84	0.8
chr1	145542236	145543430	C2	1	1	1	0	Enh-TssA	TssA	0.96	0.68	0.86	0.66	0.92	0.66	0.53	0.56	0.57	0.69
chr1	145611491	145612548	C2	1	1	0	0	Enh-Tss-Gene-5'	Enh-TssA	0.51	0.12	0.52	0.56	0.53	0.79	0.34	0.59	0.84	0.81
chr1	145723071	145724231	C2	1	1	0	0	Enh-TssA	TssA	0.8	0.43	0.71	0.45	0.88	0.29	0.21	0.23	0.23	0.35
chr1	147896242	147897119	C2	1	1	1	0	Enh-TssA	TssA	0.97	0.29	0.3	0.72	0.82	0.07	0.01	0.1	0.22	0.1
chr1	149250300	149251346	C2	1	1	0	0	Enh-TssA	TssA	0.96	0.13	0.35	0.61	0.84	0.35	0.03	-0.14	0.38	0.03
chr1	149636055	149636917	C2	1	1	0	0	EnhW	EnhW	0.91	0.2	0.43	0.57	0.62	0.19	0.07	0.11	0.11	0.27
chr1	150253658	150254881	C2	1	1	0	0	Enh-TssT	Quies	0.63	0.02	0.27	0.82	0.35	0.27	0.1	0.22	0.64	0.33
chr1	150533472	150534771	C2	1	1	1	0	Enh-TssT	GeneT	0.66	0.12	0.23	0.66	0.37	0.69	0.37	0.39	0.63	0.67
chr1	150540077	150541472	C2	1	1	1	0	Enh-Tss-Gene-5'	Enh-Tss-GeneA	0.89	0.71	0.99	0.41	0.99	0.38	0.4	0.42	0.36	0.41
chr1	150583592	150584653	C2	1	1	0	0	Enh-Tss-Gene-5'	Enh-TssA	0.95	0.56	0.74	0.51	0.82	0.55	0.54	0.68	0.56	0.56
chr1	150585468	150586781	C2	1	1	0	0	Enh-Tss-Gene-5'	Enh-Tss-GeneA	0.95	0.57	0.74	0.51	0.81	0.54	0.51	0.67	0.51	0.58
chr1	151167264	151168407	C2	1	1	0	0	Enh-TssT	GeneT	0.97	0	0.78	0.12	0.07	0.53	-0.05	0.28	0.55	0.63
chr1	151207666	151208586	C2	1	1	0	0	GeneA-5'	Enh-Gene	-0.06	0.05	0.63	0.06	0.54	0.2	0.01	0	0.01	0.08
chr1	151944967	151946214	C2	1	1	0	0	Enh-Tss-Gene-5'	Enh-TssA	0.75	0.03	0.43	0.5	0.8	0.62	0.24	0.32	0.53	0.62
chr1	151949647	151951012	C2	1	1	0	0	Enh-Tss-Gene	Enh-Tss-GeneA	0.63	0.18	0.43	0.04	0.7	0.45	0.27	0.25	0.48	0.54
chr1	151960400	151962793	C2	1	1	0	0	Enh-Tss-Gene	Enh-Tss-GeneA	0.9	0.2	0.16	0.6	0.72	0.76	0.37	0.28	0.65	0.67
chr1	151964350	151965721	C2	1	1	0	0	Enh-Tss-Gene	Quies	0.9	-0.05	0.14	0.58	0.69	0.73	0	0.27	0.64	0.7
chr1	151966052	151968100	C2	1	1	0	0	Enh-TssT	GeneT	0.92	-0.03	0.16	0.63	0.67	0.68	0.02	0.11	0.71	0.64
chr1	152473812	152474903	C2	1	1	0	0	Enh-TssA	TssA	0.88	-0.05	0.93	0.23	0.71	0.76	0.01	0.71	0.49	0.69
chr1	153538068	153539970	C2	1	1	0	0	Enh-TssA	TssA	0.82	0.01	0.57	0.8	0.8	0.81	0.12	0.92	0.78	0.91
chr1	154390391	154391543	C2	1	1	1	0	Enh-TssA	TssA	0.85	0.63	0.93	0.47	0.72	0.83	0.25	0.77	0.65	0.59
chr1	154849483	154850626	C2	1	1	0	0	Enh-TssA	TssA	0.49	0.21	0.91	0.73	0.71	0.38	0.62	0.2	0.5	0.21
chr1	154943099	154945869	C2	1	1	0	0	Enh-Tss-Gene-5'	Enh-TssA	0.3	0.13	0.59	0.23	0.49	0.61	0.06	0.58	0.45	0.66
chr1	154973176	154974434	C2	1	1	0	0	Enh-TssT	Quies	0.56	-0.02	0.47	0.61	0.56	0.6	0.13	0.37	0.66	0.59
chr1	154975892	154977189	C2	1	1	0	0	Enh-TssT	Quies	0.55	0	0.47	0.59	0.54	0.57	0.15	0.37	0.67	0.6
chr1	154977470	154978782	C2	1	1	0	0	Enh-Tss-Gene	Enh-Tss-GeneA	0.58	0.26	0.48	0.68	0.65	0.63	0.44	0.39	0.75	0.68
chr1	154989468	154990451	C2	1	1	1	0	Enh-TssT	GeneT	0.93	0.28	0.87	0.74	0.81	0.86	0.76	0.84	0.92	0.91
chr1	155010657	155011960	C2	1	1	0	0	Enh-TssA	TssA	0.79	0.66	0.83	0.7	0.87	0.34	0.32	0.25	0.34	0.29
chr1	155077785	155078746	C2	1	1	0	0	Quies	GeneA-5'	0.63	0.18	0.62	0.05	0.24	-0.12	0.12	0.14	0.26	0.05
chr1	156081818	156082654	C2	1	1	0	0	EnhW	EnhW	0.6	0.19	0.52	0.16	0.62	0.85	0.42	0.74	0.4	0.79
chr1	156083646	156084385	C2	1	1	0	0	Enh-TssA	Quies	0.61	0.19	0.48	0.15	0.62	0.86	0.41	0.67	0.39	0.78
chr1	156433518	156434940	C2	1	1	0	0	Enh-TssA	GeneA-3'	0.79	-0.01	0.77	0.11	0.43	-0.2	0.02	-0.06	0.36	0.35
chr1	156480286	156481111	C2	1	1	1	0	EnhW	EnhW	0.93	0.26	0.37	0.54	0.74	0.24	0.17	0.16	0.31	0.11
chr1	156585827	156587078	C2	1	1	1	0	Enh-TssA	EnhW	0.95	0.08	0.95	0.67	0.94	0.36	0.15	0.32	0.06	0.18
chr1	156863982	156864952	C2	1	1	0	0	Enh-TssA	TssA	0.36	-0.02	0.11	0.47	0.01	0.48	0.34	0.53	0.55	0.45
chr1	157253674	157254858	C2	1	1	1	0	Ctcf	Rep1	0.11	0.19	0.22	0.16	0.45	-0.03	0.06	-0.06	0.26	0.06
chr1	157389385	157390368	C2	1	1	1	0	Ctcf	Rep1	0.28	-0.11	0.18	0.27	0.29	0.04	0.23	-0.03	0.14	0.02
chr1	159567621	159568719	C2	1	1	0	0	Enh-TssA	TssA	0.92	-0.19	0.85	0.34	0.65	0.53	0.14	0.66	0.27	0.59
chr1	160101713	160102587	C2	1	1	1	0	EnhW	GeneA-5'	0.65	0.05	0.39	0.37	0.38	0.11	0.1	-0.05	0.34	-0.1
chr1	160903259	160904602	C2	1	1	0	0	Enh-TssA	EnhW	0.69	0.21	0.5	0.52	0.55	0.28	0.15	0.37	0.34	0.35
chr1	160915195	160916303	C2	1	1	0	0	Enh-TssA	EnhW	0.77	0.05	0.68	0.32	0.74	0.18	0.07	0.15	0.13	0.22
chr1	160918857	160920019	C2	1	1	0	0	Enh-TssA	TssA	0.57	-0.02	0.67	0.4	0.65	0.22	0.27	0.16	0.27	0.25
chr1	160964652	160965846	C2	1	1	0	0	EnhW	TssA	0.28	-0.01	0.2	0.31	0.26	0.5	0.41	0.43	0.46	0.35
chr1	161735493	161736543	C2	1	1	0	0	Enh-TssT	Quies	0.95	-0.03	0.94	0.64	0.9	0.89	0.06	0.82	0.68	0.85
chr1	162351569	162352514	C2	1	1	0	0	Enh-TssA	EnhW	0.4	0.16	0.61	0.66	0.35	0.07	0	0.26	0.32	0.06
chr1	162358089	162358854	C2	1	1	0	0	Quies	GeneA-5'	0.47	-0.07	0.21	-0.16	0.16	-0.05	-0.14	0.04	0.3	0.01
chr1	164717328	164718541	C2	1	1	0	0	Enh-TssA	Enh-TssA	0.9	0.02	0.92	0.67	0.86	0.9	0.15	0.95	0.66	0.74
chr1	164749713	164750724	C2	1	1	0	0	Enh-Tss-Gene-5'	Enh-TssA	0.64	0.25	0.44	0.25	0.7	0.27	0.11	0.23	0.47	0.41
chr1	165826002	165827202	C2	1	1	0	0	Enh-Tss-Gene-5'	Enh-Tss-GeneA	0.55	0.12	0.78	0.51	0.82	0.31	0.11	0.21	0.51	0.47
chr1	167105053	167107031	C2	1	1	1	0	EnhW	Rep1	0.95	0.39	0.69	0.46	0.81	0.12	0.02	0.05	0.15	0.17
chr1	167765756	167766805	C2	1	1	0	0	Enh-TssA	TssA	0.84	0.34	0.37	0.73	0.53	0.25	0.29	0.19	0.31	0.23
chr1	167895538	167896640	C2	1	1	0	0	Enh-Tss-Gene-5'	Enh-TssA	0.89	0.79	0.93	0.82	0.67	0.62	0.51	0.58	0.49	0.37
chr1	168270539	168271719	C2	1	1	0	0	Enh-TssA	TssA	0.63	0.4	0.7	0.27	0.79	0.25	0.28	0.3	0.34	0.28
chr1	169072451	169073437	C2	1	1	0	0	EnhW	EnhW	0.65	0.18	0.25	0.45	0.32	0.42	0.25	0.59	0.57	0.21
chr1	169454587	169456273	C2	1	1	1	0	Enh-TssT	Quies	0.86	0.62	0.61	0.69	0.61	0.61	0.31	0.38	0.75	0.61
chr1	172325661	172326505	C2	1	1	0	0	Enh-TssA	TssA	0.83	0.59	0.86	0.73	0.77	0.79	0.46	0.75	0.76	0.6
chr1	172327326	172329444	C2	1	1	0	0	Enh-TssA	TssA	0.83	0.59	0.86	0.74	0.77	0.76	0.46	0.72	0.74	0.58
chr1	172435249	172437069	C2	1	1	0	0	Enh-TssA	TssA	0.25	-0.1	0.62	0.14	0.35	0.36	0.06	0.31	0.32	0.34
chr1	172714938	172716525	C2	1	1	1	0	Enh-TssA	EnhW	0.82	-0.04	0.97	0.4	0.78	0.41	0.31	0.38	0.25	0.42
chr1	172794939	172796219	C2	1	1	0	0	Enh-TssA	TssA	0.9	0.76	0.94	0.31	0.84	0.14	0.09	0	0.09	0.08
chr1	172901682	172903971	C2	1	1	0	0	Enh-TssA	TssA	0.93	0.16	0.96	0.69	0.93	0.73	0.42	0.78	0.59	0.78
chr1	172944794	172946562	C2	1	1	0	0	Enh-TssA	TssA	0.88	0	0.61	0.2	0.83	0.52	0.21	0.53	0.46	0.66
chr1	173495910	173497065	C2	1	1	1	0	TssA	GeneA-5'	0.81	0.05	0.77	0.5	0.75	0.1	-0.07	0.06	0.27	0.3
chr1	177178297	177179009	C2	1	1	0	0	Enh-TssA	TssA	0.86	0.42	0.73	0.62	0.75	0.58	0.17	0.32	0.69	0.6
chr1	177937981	177939394	C2	1	1	0	0	Enh-TssA	TssA	0.7	0.49	0.61	0.53	0.54	0.45	0.14	0.3	0.44	0.34
chr1	178505615	178508350	C2	1	1	1	0	Enh-TssA	TssA	0.69	0.11	0.57	0.29	0.7	0.58	0.64	0.34	0.59	0.65
chr1	180562070	180563262	C2	1	1	0	0	Quies	GeneA-5'	0.52	0.18	0.61	0.06	0.38	0.3	-0.14	0.02	0.37	0.01
chr1	180567086	180569331	C2	1	1	0	0	Enh-TssA	TssA	0.53	0.31	0.88	0.5	0.55	0.33	-0.02	0.13	0.39	0.21
chr1	181080306	181082467	C2	1	1	0	0	Enh-TssA	TssA	0.94	0.24	0.97	0.89	0.88	0.88	0.07	0.96	0.74	0.93
chr1	182258851	182259930	C2	1	1	0	0	EnhW	EnhW	0.4	0.16	0.08	0.1	0.18	0.13	-0.02	0.09	0.17	0.04
chr1	183668432	183669615	C2	1	1	0	0	Enh-TssA	TssA	0.82	0.21	0.91	0.42	0.89	0.74	0.31	0.76	0.45	0.77
chr1	184591052	184591943	C2	1	1	0	0	EnhW	EnhW	0.71	0.25	0.9	0.36	0.81	0.11	-0.02	-0.02	0.32	0.07
chr1	184601626	184602596	C2	1	1	0	0	EnhW	EnhW	0.77	0.07	0.89	0.14	0.74	0.2	-0.08	0.12	0.1	0.19
chr1	186461183	186462741	C2	1	1	0	0	Enh-TssA	TssA	0.7	0.13	0.94	0.41	0.76	0.27	0.2	0.2	0.22	0.16
chr1	186684561	186685870	C2	1	1	0	0	Enh-TssA	TssA	0.97	0.05	0.95	0.1	0.78	0.93	0.2	0.89	0.34	0.85
chr1	186817371	186819188	C2	1	1	1	0	Enh-TssA	TssA	0.97	0.11	0.92	0.71	0.82	0.89	0.3	0.84	0.8	0.72
chr1	186849658	186850621	C2	1	1	0	0	Quies	GeneA-5'	0.43	-0.15	0.48	0.46	0.56	0.24	0.42	0.14	0.38	0.48
chr1	192460805	192461909	C2	1	1	0	0	EnhW	EnhW	0.68	0.23	0.83	0.02	0.74	0.1	0.28	0.04	0.24	0.45
chr1	192465209	192466314	C2	1	1	1	0	EnhW	EnhW	0.6	0.35	0.8	0.04	0.66	0.03	0.06	-0.04	0.17	0.25
chr1	192499149	192501195	C2	1	1	1	0	Enh-TssA	TssA	0.96	0.14	0.87	0.52	0.9	0.6	0.22	0.51	0.47	0.54
chr1	192830456	192831797	C2	1	1	0	0	EnhW	EnhW	0.79	0.36	0.96	0.06	0.71	0.06	0.05	-0.02	0.1	0.07
chr1	192873141	192874971	C2	1	1	1	0	Enh-TssA	TssA	0.83	0.31	0.82	0.41	0.81	0.29	0.51	0.01	0.14	0.18
chr1	192876314	192877766	C2	1	1	1	0	EnhW	GeneA-5'	0.83	0.41	0.81	0.5	0.8	0.33	0.22	0.1	0.18	0.2
chr1	193675634	193677356	C2	1	1	0	0	Enh-TssA	TssA	0.84	0.06	0.83	0.02	0.77	0.77	0.53	0.7	0.31	0.58
chr1	195633218	195634483	C2	1	1	0	0	EnhW	EnhW	0.85	0.48	0.64	0	0.3	0.3	0.08	0.14	0.15	0.26
chr1	197289731	197291166	C2	1	1	0	0	EnhW	EnhW	0.64	-0.03	0.52	0.37	0.31	0.05	-0.01	-0.21	0.01	-0.06
chr1	199743467	199744411	C2	1	1	0	0	EnhW	TssA	0.88	0.28	0.84	0.88	0.85	0.58	0.37	0.34	0.4	0.38
chr1	199746968	199748200	C2	1	1	0	0	Enh-TssA	TssA	0.86	0.32	0.8	0.86	0.84	0.45	0.34	0.27	0.35	0.26
chr1	199825841	199827028	C2	1	1	0	0	Enh-TssA	TssA	0.67	0.52	0.65	0.72	0.7	0.31	-0.1	0.4	0.03	0.25
chr1	199945246	199946412	C2	1	1	0	0	Enh-TssA	TssA	0.43	0.18	0.26	0.49	0.85	0.06	0.05	-0.07	0.13	0
chr1	200119358	200120704	C2	1	1	0	0	Enh-TssA	TssA	0.94	0.7	0.81	0.26	0.81	0.35	0.31	0.25	0.52	0.33
chr1	200334583	200336435	C2	1	1	0	0	Enh-TssA	Enh-Tss-GeneA	0.92	0.31	0.86	0.53	0.84	0.52	-0.04	0.61	0.53	0.56
chr1	200340903	200342099	C2	1	1	0	0	Enh-Tss-Gene-5'	Enh-TssA	0.81	0.14	0.95	0.39	0.95	0.84	0.12	0.89	0.29	0.79
chr1	200373878	200375797	C2	1	1	0	0	Enh-Tss-Gene	Enh-Tss-GeneA	0.8	0.36	0.9	0.09	0.38	0.65	0.17	0.59	0.33	0.3
chr1	200384564	200385943	C2	1	1	0	0	Enh-TssA	TssA	0.84	0.2	0.79	0.21	0.78	0.63	0.2	0.39	0.21	0.44
chr1	200862189	200863962	C2	1	1	0	0	Enh-Tss-Gene	Enh-Tss-GeneA	0.88	-0.03	0.49	0.39	0.68	0.84	0.06	0.53	0.44	0.75
chr1	200865144	200866553	C2	1	1	0	0	Enh-TssT	Quies	0.9	0.1	0.48	0.49	0.7	0.83	0.08	0.52	0.47	0.78
chr1	201268882	201269675	C2	1	1	0	0	Enh-TssA	EnhW	0.73	0.12	0.73	0.52	0.55	0.03	-0.1	0.13	0.21	-0.1
chr1	201327464	201328377	C2	1	1	0	0	Quies	GeneA-5'	0.63	0.07	0.25	0.31	0.68	-0.08	0.25	0.2	0	0.29
chr1	201365564	201366938	C2	1	1	0	0	Enh-TssA	TssA	0.69	0.15	0.93	0.9	0.64	0.62	0.64	0.97	0.86	0.79
chr1	201416922	201418787	C2	1	1	0	0	Enh-TssA	EnhW	0.41	0.13	0.18	0.64	0.19	0.45	0.54	0.25	0.37	0.38
chr1	201562036	201563328	C2	1	1	0	0	Enh-TssA	TssA	0.93	0.5	0.76	0.45	0.89	0.87	0.46	0.73	0.63	0.83
chr1	201566655	201567691	C2	1	1	0	0	Enh-TssA	TssA	0.92	0.46	0.75	0.44	0.88	0.86	0.37	0.74	0.56	0.75
chr1	201682179	201684484	C2	1	1	0	0	Enh-TssA	TssA	0.74	0.06	0.66	0.8	0.71	0.74	0.21	0.79	0.78	0.72
chr1	201986733	201988631	C2	1	1	0	0	Enh-TssT	GeneT	0.93	0.18	0.71	0.68	0.63	0.9	0.12	0.79	0.66	0.76
chr1	202027031	202028328	C2	1	1	0	0	Enh-TssA	TssA	0.89	0.13	0.58	0.84	0.79	0.62	0.61	0.48	0.86	0.8
chr1	202252684	202253665	C2	1	1	0	0	Enh-TssA	TssA	0.78	0.1	0.51	0.6	0.75	0.25	0.11	0.21	0.55	0.49
chr1	203297480	203298658	C2	1	1	0	0	EnhW	EnhW	0.65	0.29	0.59	0.27	0.37	0.38	0.39	0.16	0.21	0.51
chr1	203506838	203507825	C2	1	1	0	0	EnhW	EnhW	0.66	0.12	0.78	0.43	0.54	0.48	0.23	0.53	0.19	0.27
chr1	203593118	203594151	C2	1	1	0	0	EnhW	EnhW	0.27	0.08	0.37	0.38	0.52	0.41	0.45	0.36	0.13	0.51
chr1	204048554	204050199	C2	1	1	0	0	Enh-Tss-Gene-5'	Enh-TssA	0.75	0.43	0.25	0.79	0.67	0.32	0.52	0.09	0.44	0.27
chr1	204057775	204058624	C2	1	1	0	0	Enh-Tss-Gene-5'	GeneA-5'	0.52	0.01	0.21	0.39	0.34	0	-0.14	0.08	0.19	0.15
chr1	204119173	204120017	C2	1	1	1	0	EnhW	GeneA-5'	0.37	0.2	0.59	0.06	0.79	0.27	0.27	0.09	0.3	0.13
chr1	204288186	204289194	C2	1	1	0	0	Enh-Tss-Gene-5'	Enh-TssA	0.98	-0.03	0.98	0.47	0.92	0.75	0.22	0.72	0.49	0.71
chr1	204347909	204348705	C2	1	1	1	0	Enh-Tss-Gene-5'	Enh-TssA	0.69	0.22	0.59	0.49	0.45	0.34	0.23	0.28	0.67	0.39
chr1	204386152	204387325	C2	1	1	0	0	Enh-TssA	Quies	0.93	0.44	0.94	0.7	0.73	0.72	0.33	0.47	0.8	0.8
chr1	204394750	204395816	C2	1	1	0	0	Enh-TssA	Enh-Tss-GeneA	0.54	0.1	0.57	0.28	0.75	0.35	0.29	0.26	0.25	0.47
chr1	205253567	205254349	C2	1	1	0	0	Enh-TssA	Quies	0.91	0.41	0.83	0.88	0.86	0.89	0.66	0.85	0.76	0.94
chr1	205267198	205268850	C2	1	1	0	0	Enh-TssA	Enh-TssA	0.83	-0.08	0.22	0.69	0.83	0.75	0.4	0.33	0.71	0.85
chr1	205269694	205271932	C2	1	1	0	0	Enh-Tss-Gene-5'	Enh-Tss-GeneA	0.83	-0.1	0.22	0.69	0.87	0.76	0.44	0.33	0.72	0.85
chr1	205334735	205335923	C2	1	1	0	0	Enh-TssA	EnhW	0.62	0.44	0.8	0.08	0.65	-0.03	0.09	-0.05	-0.07	0.04
chr1	205446833	205447842	C2	1	1	0	0	Enh-TssA	TssA	0.8	0.48	0.86	0.61	0.64	0.32	0.11	0.25	0.04	0.28
chr1	205908378	205909325	C2	1	1	1	0	EnhW	EnhW	0.9	0.79	0.97	0.2	0.86	0.36	0.39	0.38	0.19	0.4
chr1	206492934	206494395	C2	1	1	0	0	Enh-Tss-Gene-5'	Enh-TssA	0.63	0.25	0.82	0.25	0.61	-0.01	0.1	-0.06	0.31	0.02
chr1	206509955	206511197	C2	1	1	0	0	EnhW	EnhW	0.62	0.34	0.7	0.13	0.65	0.09	0.14	0.2	0.08	0.3
chr1	206872643	206873756	C2	1	1	0	0	Enh-Gene-5'	Enh-Gene-5'	0.58	-0.16	0.73	0.45	0.62	0.1	-0.07	-0.06	0.2	-0.06
chr1	206877893	206878778	C2	1	1	0	0	Enh-Gene-5'	Enh-Gene-5'	0.77	0.35	0.81	0.03	0.72	0.27	0.04	0.32	0.28	-0.01
chr1	206881782	206884112	C2	1	1	0	0	Enh-Tss-Gene-5'	Enh-TssA	0.64	0.37	0.82	0.06	0.73	0.39	0.13	0.38	0.32	0.27
chr1	206896958	206898168	C2	1	1	1	0	Enh-Tss-Gene-5'	Enh-TssA	0.92	-0.03	0.69	0.86	0.71	0.52	0.08	0.48	0.62	0.46
chr1	206921463	206922725	C2	1	1	0	0	Quies	GeneA-5'	0.36	0.08	0.71	0.04	0.45	0.05	0.02	0.11	0.38	0.22
chr1	207177688	207179008	C2	1	1	0	0	Enh-TssA	TssA	0.63	0.54	0.95	0.34	0.87	0.53	0.13	0.69	0.21	0.62
chr1	207192993	207194225	C2	1	1	0	0	Enh-TssA	TssA	0.83	0.08	0.8	0.67	0.54	0.11	0.09	0.2	0.36	0.3
chr1	207198512	207201630	C2	1	1	1	0	Enh-TssA	TssA	0.89	0.22	0.42	0.66	0.76	0.62	0.02	0.49	0.56	0.66
chr1	207482690	207483633	C2	1	1	0	0	Enh-TssA	TssA	0.7	0.35	0.73	0.76	0.81	0.08	0.29	0.4	0.36	0.24
chr1	207997159	207998023	C2	1	1	0	0	Enh-TssT	Quies	0.82	0.12	0.14	0.82	0.74	0.92	0.28	0.13	0.78	0.85
chr1	208350884	208352340	C2	1	1	0	0	EnhW	EnhW	0.78	0.4	0.74	0.2	0.59	0.38	0.29	0.17	0.23	0.35
chr1	208357333	208358588	C2	1	1	1	0	Enh-TssA	TssA	0.87	0.3	0.9	0.59	0.83	0.8	0.44	0.8	0.26	0.71
chr1	208376362	208377465	C2	1	1	0	0	Enh-TssA	TssA	0.76	0.42	0.77	0.37	0.69	0.69	0.36	0.83	0.48	0.64
chr1	209700384	209701959	C2	1	1	0	0	Enh-TssA	TssA	0.92	0.08	0.78	0.15	0.73	0.25	-0.07	0.17	0.27	0.02
chr1	209703792	209705259	C2	1	1	1	0	EnhW	Rep1	0.92	-0.02	0.78	0.13	0.73	0.3	-0.02	0.17	0.18	0.17
chr1	209705807	209706946	C2	1	1	0	0	Ctcf	Rep1	0.92	-0.01	0.78	0.15	0.74	0.27	-0.02	0.14	0.18	0.18
chr1	211370840	211372334	C2	1	1	1	0	Enh-TssA	EnhW	0.26	0.37	0.86	0.04	0.92	-0.19	-0.1	-0.1	0.22	0
chr1	211908524	211909792	C2	1	1	0	0	Enh-TssA	TssA	0.36	0.21	0.37	0.45	0.47	0.65	0.18	0.74	0.55	0.73
chr1	211910237	211911194	C2	1	1	0	0	Enh-TssA	TssA	0.37	0.01	0.34	0.49	0.49	0.69	-0.06	0.75	0.55	0.76
chr1	213088429	213089703	C2	1	1	0	0	Enh-TssA	TssA	0.99	0.51	0.66	0.88	0.96	0.97	0.47	0.65	0.87	0.92
chr1	213374407	213375485	C2	1	1	1	0	Quies	GeneA-5'	0.19	-0.15	0.42	0.23	0.61	0.2	0.16	0.39	0.27	0.21
chr1	214612557	214613566	C2	1	1	0	0	Enh-Tss-Gene-5'	Enh-TssA	0.9	0.25	0.77	0.59	0.75	0.63	0.12	0.49	0.64	0.5
chr1	214741161	214742598	C2	1	1	0	0	Enh-TssA	TssA	0.42	0.17	0.75	0.6	0.57	0.4	0.1	0.29	0.4	0.2
chr1	214746540	214747960	C2	1	1	0	0	EnhW	EnhW	0.4	0.29	0.32	0.22	0.16	0.2	0.1	-0.09	0.35	-0.04
chr1	215741093	215742222	C2	1	1	0	0	Enh-TssT	GeneT	0.73	0.18	0.42	0.73	0.64	0.4	0.1	0.21	0.8	0.57
chr1	218539838	218541257	C2	1	1	0	0	Enh-Tss-Gene-5'	Enh-Tss-GeneA	0.78	0.2	0.71	0.56	0.64	0.74	0.43	0.66	0.47	0.53
chr1	218669479	218670569	C2	1	1	0	0	Enh-TssA	TssA	0.96	0.24	0.84	0.42	0.87	0.92	0.33	0.83	0.36	0.92
chr1	218829389	218830436	C2	1	1	0	0	Enh-TssA	TssA	0.65	0.07	0.87	0.42	0.57	0.35	-0.2	0.17	0.08	0.06
chr1	218878733	218880264	C2	1	1	0	0	Enh-TssA	TssA	0.79	0.33	0.84	0.47	0.92	0.87	0.4	0.89	0.07	0.85
chr1	219001380	219002129	C2	1	1	0	0	EnhW	TssA	0.54	0.3	0.96	0.63	0.76	0.31	0.23	0.21	0.2	0.48
chr1	219262029	219262919	C2	1	1	0	0	Enh-TssA	TssA	0.95	0.15	0.57	0.86	0.89	0.83	0.25	0.65	0.92	0.83
chr1	219483328	219484351	C2	1	1	1	0	Enh-TssA	TssA	0.73	0.1	0.92	0.15	0.63	0.58	0.08	0.59	0.12	0.56
chr1	221793613	221795081	C2	1	1	0	0	Enh-TssA	TssA	0.53	0.17	0.56	0.62	0.77	0.26	0.04	0.16	0.29	0.26
chr1	222012797	222014057	C2	1	1	1	0	Enh-TssA	TssA	0.86	0.21	0.93	0.62	0.87	0.69	0.03	0.73	0.38	0.75
chr1	222019072	222020176	C2	1	1	1	0	EnhW	TssA	0.93	0.48	0.8	0.7	0.87	0.44	0.1	0.33	0.11	0.19
chr1	222950396	222951980	C2	1	1	1	0	EnhW	EnhW	0.84	0.17	0.85	0.05	0.76	0.25	0.15	0.16	0.13	0.19
chr1	223282754	223283937	C2	1	1	1	0	Ctcf	Rep1	0.44	0.15	0.82	-0.05	0.68	0.27	0.12	0.15	0.09	0.18
chr1	223841305	223842385	C2	1	1	0	0	Enh-TssA	TssA	0.9	0.5	0.88	0.57	0.82	0.43	0.26	0.58	0.62	0.59
chr1	223887575	223889682	C2	1	1	0	0	Enh-TssA	TssA	0.9	-0.07	0.53	0.18	0.55	0.15	-0.09	0.18	0.69	0.35
chr1	223894335	223895809	C2	1	1	0	0	Enh-TssA	TssA	0.75	0.4	0.25	0.68	0.69	0.29	0.21	0.32	0.53	0.44
chr1	224027644	224028427	C2	1	1	0	0	GeneA-3'	GeneA-5'	0.14	0.11	0.41	0.46	0.03	0.23	0.3	0.3	0.29	0.2
chr1	225641352	225642701	C2	1	1	0	0	Enh-TssA	TssA	0.77	0.13	0.86	0.16	0.77	0.24	0.07	0.23	0.5	0.28
chr1	225842710	225844287	C2	1	1	0	0	Enh-TssA	TssA	0.77	0.29	0.37	0.79	0.37	0.49	0	0.21	0.89	0.19
chr1	225887372	225888931	C2	1	1	0	0	Enh-TssA	TssA	0.83	0.43	0.91	0.62	0.75	0.78	0.33	0.73	0.37	0.61
chr1	225922911	225925725	C2	1	1	0	0	Enh-TssA	TssA	0.67	0.24	0.64	0.48	0.58	0.6	0.45	0.43	0.51	0.68
chr1	227531413	227532586	C2	1	1	0	0	Enh-TssA	TssA	0.47	0.09	0.84	0.19	0.65	0.02	-0.12	0.17	-0.04	0.36
chr1	227544510	227545637	C2	1	1	0	0	Enh-TssA	TssA	0.92	0.43	0.84	0.9	0.89	0.74	0.44	0.53	0.72	0.68
chr1	227560021	227561200	C2	1	1	0	0	EnhW	EnhW	0.65	0.06	0.94	0	0.73	0.39	0.09	0.46	-0.02	0.45
chr1	228973252	228975007	C2	1	1	0	0	Enh-TssA	TssA	0.84	0.36	0.53	0.52	0.81	0.7	0.53	0.69	0.31	0.75
chr1	228989091	228990313	C2	1	1	0	0	EnhW	EnhW	0.34	0.16	0.88	0.27	0.55	0.22	-0.03	0.32	0.27	0.21
chr1	228996057	228997759	C2	1	1	1	0	Enh-TssA	TssA	0.93	0.08	0.72	0.25	0.63	0.59	0.15	0.6	0.03	0.61
chr1	229038697	229039621	C2	1	1	0	0	Enh-TssA	TssA	0.9	0.26	0.86	0.06	0.91	0.41	0.23	0.46	0.15	0.47
chr1	229205510	229206539	C2	1	1	0	0	Enh-TssA	TssA	0.98	0.7	0.98	0.96	0.91	0.84	0.39	0.87	0.81	0.82
chr1	229344016	229345337	C2	1	1	0	0	EnhW	EnhW	0.82	0.25	0.5	0.21	0.36	0.1	-0.01	0.02	0.34	0.31
chr1	229356121	229358118	C2	1	1	0	0	Enh-TssA	TssA	0.95	0	0.76	0.72	0.61	0.75	0.16	0.69	0.43	0.75
chr1	229365120	229366429	C2	1	1	0	0	Enh-TssA	TssA	0.85	-0.02	0.86	0.68	0.85	0.36	0.13	0.02	0.37	0.24
chr1	229366615	229367944	C2	1	1	0	0	Enh-TssA	TssA	0.86	-0.02	0.86	0.69	0.84	0.43	0.19	0.07	0.36	0.29
chr1	229388606	229389479	C2	1	1	0	0	Enh-TssA	TssA	0.74	-0.05	0.89	0.54	0.42	0.63	0.02	0.65	0.31	0.1
chr1	229409244	229410151	C2	1	1	0	0	Enh-Tss-Gene-5'	Enh-TssA	0.77	0.03	0.71	0.57	0.87	0.51	0.11	0.15	0.65	0.68
chr1	229979273	229981391	C2	1	1	0	0	Enh-TssA	Rep1	0.59	-0.03	0.87	0.51	0.84	0.3	0.11	0.02	0.34	0.15
chr1	230115416	230116528	C2	1	1	1	0	Enh-TssA	EnhW	0.69	-0.13	0.96	-0.03	0.69	0.25	0.32	0.34	0.15	0.35
chr1	230239957	230242292	C2	1	1	0	0	Enh-Tss-Gene-5'	Enh-TssA	0.95	0.43	0.75	0.82	0.88	0.93	0.49	0.84	0.79	0.93
chr1	230321082	230322668	C2	1	1	0	0	Enh-Tss-Gene-5'	Enh-Tss-GeneA	0.97	0.09	0.91	0.91	0.87	0.53	0.1	0.44	0.47	0.32
chr1	231184756	231185930	C2	1	1	0	0	EnhW	EnhW	0.3	0.02	0.31	0.15	0.33	0.14	0	0.11	-0.01	0.23
chr1	231275437	231276546	C2	1	1	0	0	Enh-TssA	TssA	0.93	0.25	0.9	0.07	0.79	0.71	0.55	0.73	0.4	0.73
chr1	231330171	231332246	C2	1	1	0	0	Enh-TssA	TssA	0.93	0.37	0.94	0.43	0.91	0.8	0.4	0.79	0.53	0.81
chr1	231559116	231560065	C2	1	1	0	0	Enh-Tss-Gene-5'	Enh-TssA	0.86	0.5	0.31	0.85	0.63	0.57	0.55	0	0.82	0.46
chr1	231647486	231648867	C2	1	1	0	0	Enh-TssA	TssA	0.76	0.2	0.94	0.27	0.93	0.64	0.19	0.67	0.19	0.58
chr1	233248483	233249973	C2	1	1	0	0	Enh-TssA	TssA	0.95	0.55	0.96	0.84	0.93	0.97	0.33	0.98	0.81	0.93
chr1	233809070	233810346	C2	1	1	0	0	Enh-TssA	TssA	0.79	0.22	0.88	0.54	0.87	0.52	0.17	0.62	0.59	0.56
chr1	233813285	233814032	C2	1	1	0	0	Quies	EnhW	0.83	0.19	0.87	0.55	0.87	0.59	0.1	0.48	0.59	0.46
chr1	233840029	233841466	C2	1	1	1	0	EnhW	EnhW	0.46	0.16	0.97	0.19	0.4	0.11	0.07	-0.02	0.09	0.34
chr1	234738064	234739198	C2	1	1	0	0	Enh-Tss-Gene	Enh-Tss-GeneA	0.9	-0.06	0.35	0.86	0.24	0.48	0.18	0.25	0.78	0.24
chr1	234747977	234749467	C2	1	1	0	0	Enh-TssA	TssA	0.71	0.22	0.42	0.65	0.71	0.83	0.12	0.53	0.57	0.72
chr1	234778542	234779698	C2	1	1	0	0	Enh-TssA	TssA	0.95	0.54	0.93	0.74	0.9	0.51	0.04	0.48	0.63	0.53
chr1	234854943	234855942	C2	1	1	0	0	EnhW	EnhW	0.81	0.63	0.76	0.22	0.83	0.9	0.57	0.83	0.61	0.85
chr1	234859003	234860755	C2	1	1	0	0	Enh-TssA	TssA	0.8	0.55	0.74	0.21	0.81	0.87	0.44	0.81	0.53	0.84
chr1	234950698	234951747	C2	1	1	0	0	Enh-TssA	TssA	0.95	0.15	0.63	0.67	0.41	0.44	0.31	0.39	0.57	0.6
chr1	234952159	234953791	C2	1	1	0	0	Enh-TssA	TssA	0.95	0.17	0.63	0.67	0.42	0.41	0.35	0.39	0.61	0.58
chr1	234998913	234999974	C2	1	1	0	0	EnhW	EnhW	0.44	0.05	0.53	0.36	0.44	0.16	0.08	0.03	0.51	-0.1
chr1	235011370	235012074	C2	1	1	0	0	EnhW	EnhW	0.56	0.01	0.25	0.22	0.27	0.06	0.26	0.29	0.22	0.14
chr1	235092915	235093774	C2	1	1	0	0	Enh-TssA	TssA	0.8	0.34	0.56	0.46	0.73	0.69	0.09	0.57	0.53	0.89
chr1	235095975	235097133	C2	1	1	0	0	Enh-TssA	TssA	0.65	-0.05	0.52	0.39	0.67	0.68	0.03	0.58	0.46	0.89
chr1	235110480	235111661	C2	1	1	0	0	Enh-TssA	TssA	0.9	0.47	0.96	0.32	0.82	0.93	0.3	0.96	0.14	0.82
chr1	235113975	235115155	C2	1	1	0	0	Enh-TssA	TssA	0.87	0.19	0.47	0.73	0.64	0.93	0.32	0.93	0.23	0.76
chr1	235115945	235117502	C2	1	1	0	0	Enh-TssA	TssA	0.85	0.15	0.36	0.81	0.56	0.88	0.6	0.78	0.58	0.72
chr1	235122610	235123875	C2	1	1	0	0	Enh-TssA	TssA	0.94	0.29	0.88	0.46	0.82	0.03	-0.03	0.21	0.47	0.02
chr1	235132561	235133980	C2	1	1	1	0	Enh-TssA	TssA	0.95	0.13	0.99	0.71	0.97	0.93	0.37	0.94	0.89	0.92
chr1	235170566	235171572	C2	1	1	0	0	Enh-TssA	EnhW	0.79	0.27	0.8	0.27	0.56	0.28	0	0.39	0.29	0.29
chr1	235566501	235567978	C2	1	1	0	0	Enh-Tss-Gene	Enh-TssA	0.62	0.12	0.39	0.42	0.44	0.56	0.01	0.16	0.61	0.37
chr1	235571812	235573020	C2	1	1	0	0	Enh-Tss-Gene-5'	Enh-TssA	0.77	0.16	0.35	0.71	0.7	0.47	0.04	0.24	0.64	0.45
chr1	236082852	236083941	C2	1	1	0	0	Enh-TssA	TssA	0.75	0.44	0.76	0.76	0.85	0.41	0.48	0.31	0.51	0.63
chr1	241804052	241805764	C2	1	1	1	0	Enh-TssA	TssA	0.98	0.03	0.63	0.13	0.45	0.59	0.06	0.38	0.42	0.65
chr1	242693625	242694746	C2	1	1	1	0	EnhW	EnhW	0.4	-0.1	0.79	0.27	0.54	0.22	-0.03	0.01	0.39	0.09
chr1	244436815	244438292	C2	1	1	0	0	Enh-TssA	TssA	0.75	-0.01	0.52	0.84	0.46	0.74	0.09	0.53	0.79	0.52
chr1	246746501	246747629	C2	1	1	0	0	EnhW	Enh-Tss-Gene	0.53	0.11	0.56	0.17	0.51	0.22	0.16	-0.08	0.45	0.27
chr2	6326483	6327511	C2	1	1	0	0	Enh-TssA	TssA	0.94	0.38	0.75	0.26	0.69	0.53	0.3	0.65	0.59	0.6
chr2	8446142	8447879	C2	1	1	0	0	Enh-TssA	TssA	0.82	0.29	0.79	0.18	0.81	0.4	-0.03	0.32	0.15	0.37
chr2	8745399	8746694	C2	1	1	0	0	Enh-TssA	EnhW	0.87	0.35	0.86	0.78	0.74	0.22	0.39	0.12	0.32	0.29
chr2	8767988	8769346	C2	1	1	0	0	Enh-TssA	Quies	0.87	0.37	0.24	0.73	0.65	0.31	0.48	0.07	0.63	0.31
chr2	9140833	9142157	C2	1	1	1	0	Enh-Tss-Gene-5'	Enh-Tss-Gene	0.6	-0.06	0.96	0.16	0.84	0.42	0	0.16	0.63	0.45
chr2	9210926	9211638	C2	1	1	0	0	Enh-TssA	TssA	0.69	0.33	0.3	0.9	0.83	0.5	0.14	0.16	0.49	0.39
chr2	9427031	9429201	C2	1	1	1	0	Enh-Tss-Gene	Enh-Tss-GeneA	0.78	0.78	0.82	0.81	0.79	0.56	0.56	0.46	0.49	0.58
chr2	9520575	9522183	C2	1	1	0	0	Enh-TssA	TssA	0.91	0.44	0.72	0.78	0.87	0.76	0.41	0.52	0.64	0.73
chr2	9776164	9777375	C2	1	1	0	0	EnhW	EnhW	0.68	0.04	0.33	0.3	0.32	0.29	0.2	0.26	0.44	0.41
chr2	9780249	9781506	C2	1	1	0	0	EnhW	EnhW	0.68	0.03	0.32	0.43	0.33	0.32	0.24	0.31	0.36	0.45
chr2	9839056	9840338	C2	1	1	1	0	Enh-TssA	TssA	0.95	0.38	0.42	0.3	0.85	0.55	0.72	0.47	0.8	0.62
chr2	9842070	9844463	C2	1	1	0	0	Enh-TssA	TssA	0.95	0.36	0.41	0.29	0.85	0.57	0.74	0.46	0.81	0.62
chr2	9900172	9901121	C2	1	1	0	0	EnhW	EnhW	0.15	-0.01	0.36	0.08	0.24	-0.01	0.37	0.04	0.11	0.23
chr2	10410405	10411606	C2	1	1	1	0	Enh-TssA	TssA	0.96	0.51	0.97	0.92	0.96	0.36	0.13	0.25	0.5	0.33
chr2	10469986	10471846	C2	1	1	0	0	Enh-Tss-Gene	Enh-Tss-GeneA	0.78	0.69	0.25	0.84	0.4	0.42	0.43	0.18	0.67	0.51
chr2	10481924	10483504	C2	1	1	1	0	Enh-Tss-Gene-5'	Enh-Gene-5'	0.96	0.49	0.97	0.61	0.88	0.02	0.13	0.03	0.41	0.19
chr2	10525529	10527014	C2	1	1	0	0	Enh-Tss-Gene-5'	Enh-TssA	0.87	0.06	0.8	0.19	0.96	0.33	-0.1	0.41	0.48	0.47
chr2	10529297	10530635	C2	1	1	1	0	Enh-Tss-Gene	Enh-Tss-GeneA	0.87	0.23	0.82	0.26	0.96	0.4	0.28	0.5	0.58	0.5
chr2	10545225	10547013	C2	1	1	1	0	Enh-Tss-Gene	Enh-Tss-GeneA	0.77	-0.05	0.47	0.52	0.4	0.95	0.09	0.66	0.66	0.62
chr2	10547209	10549044	C2	1	1	0	0	Enh-TssA	Enh-Tss-GeneA	0.77	-0.05	0.52	0.53	0.24	0.94	0.09	0.8	0.66	0.32
chr2	10591995	10593150	C2	1	1	0	0	Enh-TssA	TssA	0.83	0.31	0.52	0.45	0.67	0.64	0.59	0.42	0.65	0.78
chr2	10597768	10598568	C2	1	1	0	0	EnhW	GeneA-5'	0.73	-0.12	0.62	0.12	0.66	0.06	0.16	0.07	0.4	0.29
chr2	10985954	10987238	C2	1	1	0	0	Enh-TssA	EnhW	0.4	0.42	0.78	0.26	0.42	0.21	-0.03	0.08	0.06	0
chr2	11075997	11077016	C2	1	1	0	0	Enh-TssA	TssA	0.87	0.31	0.84	0.66	0.79	0.89	0.45	0.9	0.72	0.89
chr2	11519396	11520470	C2	1	1	0	0	EnhW	EnhW	0.7	0.28	0.56	0.48	0.38	0.17	0.13	0.27	0.55	0.29
chr2	11529345	11530834	C2	1	1	0	0	Enh-TssA	TssA	0.96	0.03	0.05	0.52	0.82	0.95	0.55	0.09	0.53	0.79
chr2	11585091	11586252	C2	1	1	0	0	GeneA	Enh-Gene	0.17	0.09	0.29	0.24	0.39	0.22	0.31	0.16	0.6	0.21
chr2	11679120	11680248	C2	1	1	0	0	Ctcf	Rep1	0.48	0.01	0.86	0.24	0.55	0.35	0.25	0	0.28	0.41
chr2	15309526	15310571	C2	1	1	1	0	EnhW	EnhW	0.41	-0.15	0.39	0.25	0.78	0.15	0.02	-0.12	0.41	0.17
chr2	16830336	16831402	C2	1	1	0	0	Quies	Rep1	-0.06	0.02	0.67	0.49	0.14	0.09	-0.27	0.19	0.36	0.23
chr2	19172085	19173568	C2	1	1	0	0	Enh-TssA	TssA	0.92	0.05	0.92	0.54	0.84	0.66	0.04	0.7	0.5	0.64
chr2	19340150	19341238	C2	1	1	0	0	Enh-TssA	TssA	0.96	0.52	0.96	0.82	0.94	0.92	0.05	0.89	0.73	0.84
chr2	19434921	19435814	C2	1	1	0	0	EnhW	EnhW	0.21	0.15	0.57	0.09	0.79	0.09	-0.09	0.23	0.12	0.14
chr2	19740398	19741705	C2	1	1	0	0	Enh-TssA	TssA	0.64	-0.03	0.72	0.71	0.72	0.74	0.17	0.73	0.36	0.76
chr2	19806766	19808880	C2	1	1	0	0	Enh-TssA	TssA	0.87	0.46	0.75	0.43	0.65	0.6	0.23	0.57	0.55	0.55
chr2	19847880	19850372	C2	1	1	0	0	Enh-TssA	EnhW	0.91	0.28	0.73	0.52	0.79	0.56	0.06	0.27	0.36	0.53
chr2	20000119	20002723	C2	1	1	0	0	Enh-TssA	TssA	0.98	0.25	0.73	0.91	0.98	0.85	0.3	0.81	0.88	0.91
chr2	20270673	20272144	C2	1	1	0	0	Enh-TssA	TssA	0.89	0.51	0.63	0.9	0.68	0.67	0.51	0.33	0.76	0.46
chr2	20407631	20408459	C2	1	1	0	0	Enh-Tss-Gene	Enh-Tss-GeneA	0.7	0.36	0.64	0.09	0.7	0	-0.13	-0.11	0.17	-0.1
chr2	20637807	20639657	C2	1	1	1	0	Enh-TssA	TssA	0.8	-0.03	0.92	0.19	0.83	0.44	-0.24	0.36	0.23	0.35
chr2	20674453	20675546	C2	1	1	0	0	EnhW	EnhW	0.28	0.08	0.62	0.28	0.27	-0.02	-0.01	-0.27	0.32	0.18
chr2	20738652	20740540	C2	1	1	1	0	EnhW	EnhW	0.81	0.22	0.51	0.51	0.84	0.17	0.23	0.24	0.18	0.1
chr2	20792658	20793866	C2	1	1	0	0	Enh-TssA	TssA	0.93	0.27	0.93	0.65	0.67	0.53	0.31	0.69	0.62	0.65
chr2	23648278	23649561	C2	1	1	0	0	EnhW	EnhW	0.71	-0.18	0.61	0.27	0.33	0.07	0.46	0.41	0.53	0.21
chr2	23824566	23825793	C2	1	1	0	0	Enh-TssA	EnhW	0.96	-0.15	0.81	0.79	0.9	0.31	-0.05	0.08	0.23	0.13
chr2	23968157	23969293	C2	1	1	0	0	EnhW	Enh-GeneA	0.71	0.43	0.94	0.17	0.88	0.23	0.31	0.15	0.19	0.33
chr2	24237963	24239196	C2	1	1	0	0	Enh-TssA	TssA	0.87	0.64	0.84	0.73	0.84	0.53	0.32	0.58	0.65	0.64
chr2	24306557	24308012	C2	1	1	0	0	Enh-TssT	Quies	0.85	0.8	0.51	0.63	0.35	0.75	0.91	0.66	0.85	0.48
chr2	25840525	25842330	C2	1	1	1	0	Enh-TssA	TssA	0.72	0.19	0.9	0.26	0.93	0.32	0.13	0.32	0.27	0.34
chr2	26159534	26160673	C2	1	1	0	0	EnhW	GeneA	0.08	0.06	0.15	0.16	0.58	0.25	0.02	-0.15	0.39	-0.06
chr2	26199484	26201549	C2	1	1	0	0	Enh-Tss-Gene	Enh-Tss-GeneA	0.85	0.5	0.73	0.28	0.84	0.55	0.39	0.49	0.51	0.59
chr2	26220236	26221307	C2	1	1	0	0	Enh-TssA	Quies	0.96	0.74	0.85	0.84	0.87	0.89	0.8	0.9	0.71	0.79
chr2	26234548	26236353	C2	1	1	0	0	Enh-TssA	Quies	0.73	0	0.72	0.29	0.62	0.93	0.02	0.84	0.4	0.9
chr2	26994876	26995981	C2	1	1	0	0	Enh-Tss-Gene	Enh-Tss-GeneA	0.87	-0.01	0.98	0.89	0.91	0.17	-0.21	0.27	0.48	0.46
chr2	27928255	27930033	C2	1	1	0	0	Enh-TssA	TssA	0.96	-0.02	0.94	0.61	0.65	0.74	0.18	0.69	0.72	0.52
chr2	27930363	27931621	C2	1	1	1	0	Enh-TssA	EnhW	0.96	-0.02	0.94	0.6	0.64	0.72	0.19	0.68	0.7	0.55
chr2	27942459	27943822	C2	1	1	0	0	Enh-TssA	TssA	0.95	0.02	0.46	0.21	0.72	0.91	0.02	0.42	0.14	0.79
chr2	27947525	27949042	C2	1	1	1	0	Enh-TssA	TssA	0.93	0.03	0.8	0.37	0.65	0.48	0.04	0.38	0.37	0.52
chr2	27960118	27961366	C2	1	1	0	0	EnhW	EnhW	0.8	0.48	0.65	0.41	0.67	0.11	0.09	0.16	0.25	0.03
chr2	28018110	28019322	C2	1	1	0	0	Enh-TssA	TssA	0.87	0.56	0.62	0.88	0.77	0.93	0.36	0.92	0.42	0.91
chr2	28021230	28023103	C2	1	1	0	0	Enh-TssA	TssA	0.87	0.55	0.62	0.87	0.76	0.9	0.37	0.9	0.43	0.9
chr2	28491535	28493073	C2	1	1	0	0	Enh-TssA	TssA	0.89	0.49	0.9	0.59	0.89	0.48	0.2	0.39	0.5	0.45
chr2	28561604	28562462	C2	1	1	0	0	Enh-TssA	EnhW	0.48	0	0.29	0.42	0.4	0.26	0.31	0.05	0.51	0.25
chr2	28612964	28615011	C2	1	1	0	0	Enh-TssT	Quies	0.73	0.33	0.75	0.82	0.71	0.81	0.52	0.72	0.9	0.72
chr2	28791004	28792242	C2	1	1	0	0	Enh-TssA	TssA	0.68	0.57	0.67	0.55	0.84	0.68	0.67	0.18	0.69	0.63
chr2	28806368	28807934	C2	1	1	0	0	Enh-TssA	TssA	0.98	0.43	0.96	0.78	0.99	0.89	0.61	0.92	0.87	0.95
chr2	28825671	28826625	C2	1	1	0	0	EnhW	EnhW	0.5	-0.02	0.24	0.29	0.07	0	0.24	0.2	0.3	-0.06
chr2	28836456	28837566	C2	1	1	1	0	EnhW	EnhW	0.56	0.41	0.78	0.34	0.56	0.26	0.4	0.25	0.45	0.37
chr2	28838314	28839450	C2	1	1	0	0	EnhW	EnhW	0.5	0.3	0.77	0.08	0.51	0.01	0.19	-0.02	0.38	0.21
chr2	28856174	28858789	C2	1	1	0	0	EnhW	EnhW	0.78	0.42	0.82	0.46	0.87	-0.02	0.23	0.11	0.31	0.28
chr2	28883822	28885680	C2	1	1	1	0	Enh-TssA	TssA	0.91	0.27	0.79	0.39	0.83	0.24	0.11	0.37	0.31	0.33
chr2	29174317	29176449	C2	1	1	1	0	Enh-TssA	Enh-Tss-GeneA	0.8	-0.01	0.96	0.56	0.85	0.51	0.01	0.42	0.55	0.43
chr2	30400994	30402093	C2	1	1	1	0	EnhW	Rep1	0.9	0.04	0.67	0.65	0.52	0.39	0.19	0.51	0.75	0.14
chr2	30407753	30408779	C2	1	1	0	0	EnhW	Ctcf	0.65	0.04	0.96	0.08	0.8	-0.02	0	0.2	0.54	0.28
chr2	30495598	30498504	C2	1	1	0	0	Enh-TssA	TssA	0.98	-0.01	0.72	0.64	0.95	0.94	0.48	0.79	0.6	0.87
chr2	30515691	30517103	C2	1	1	0	0	Enh-TssA	TssA	0.84	0.23	0.73	0.82	0.8	0.86	0.14	0.73	0.75	0.78
chr2	31782952	31784507	C2	1	1	0	0	Enh-TssA	TssA	0.93	0.37	0.72	0.79	0.71	0.62	0.22	0.56	0.56	0.5
chr2	33276713	33277894	C2	1	1	0	0	Enh-TssA	TssA	0.88	0.72	0.77	0.49	0.72	0.43	0.19	0.31	0.42	0.37
chr2	33377558	33378709	C2	1	1	1	0	EnhW	EnhW	0.81	0.18	0.96	0.19	0.86	0.25	0.29	0.38	0.29	0.24
chr2	33434016	33434957	C2	1	1	0	0	EnhW	EnhW	0.69	0.1	0.93	0.53	0.58	0.42	0.26	0.38	0.44	0.42
chr2	33436657	33438027	C2	1	1	0	0	Enh-TssA	TssA	0.64	0.08	0.92	0.5	0.55	0.43	0.22	0.37	0.51	0.35
chr2	33462625	33464390	C2	1	1	1	0	Enh-TssA	TssA	0.94	0.34	0.84	0.17	0.89	0.43	0.22	0.4	0.21	0.39
chr2	33464822	33466040	C2	1	1	0	0	EnhW	EnhW	0.95	0.33	0.83	0.11	0.89	0.38	0.1	0.37	0.28	0.35
chr2	33636418	33637495	C2	1	1	0	0	Enh-TssA	TssA	0.98	-0.01	0.98	0.14	0.89	0.91	-0.03	0.9	0.18	0.79
chr2	36598087	36601110	C2	1	1	0	0	Enh-Tss-Gene	Enh-Tss-GeneA	0.58	0.41	0.65	0.22	0.83	0.68	0.47	0.45	0.58	0.73
chr2	36607663	36608965	C2	1	1	0	0	Enh-Tss-Gene-5'	Enh-Tss-GeneA	0.96	0.07	0.54	0.77	0.76	0.9	0.14	0.59	0.87	0.84
chr2	36624324	36625711	C2	1	1	0	0	Enh-Tss-Gene	Enh-Tss-GeneA	0.85	0.01	0.85	0.26	0.83	0.9	0.34	0.91	0.29	0.88
chr2	36656649	36657820	C2	1	1	0	0	Enh-Tss-Gene	Enh-Tss-GeneA	0.72	0.1	0.31	0.17	0.43	0.41	0.03	0.57	0.65	0.42
chr2	37810129	37811371	C2	1	1	1	0	Enh-TssA	TssA	0.78	0.01	0.12	0.03	0.31	0.37	0.29	0.16	0.46	0.29
chr2	37816791	37818216	C2	1	1	0	0	EnhW	EnhW	0.4	-0.04	0.57	0.13	0.56	0.45	0.19	0.26	0.42	0.38
chr2	37994779	37996355	C2	1	1	0	0	Enh-TssA	TssA	0.79	0.15	0.59	0.81	0.8	0.75	0.27	0.73	0.5	0.81
chr2	38029141	38031281	C2	1	1	1	0	Enh-TssA	TssA	0.63	-0.04	0.97	0.28	0.91	0.86	0.29	0.79	0.4	0.79
chr2	39606591	39607594	C2	1	1	0	0	Enh-Tss-Gene-5'	Enh-Gene-5'	0.33	0.89	0.94	0.3	0.73	0.06	-0.18	-0.15	0.29	0.11
chr2	39730869	39732908	C2	1	1	0	0	Enh-TssA	TssA	0.72	0.24	0.47	0.9	0.56	0.46	0.33	0.6	0.41	0.57
chr2	39750267	39752175	C2	1	1	0	0	Enh-TssA	TssA	0.38	-0.11	0.67	0.43	0.77	0.2	0.17	0.24	-0.08	0.31
chr2	42074791	42076020	C2	1	1	0	0	Enh-TssA	TssA	0.93	0.16	0.98	-0.05	0.82	0.72	0.32	0.66	0.25	0.58
chr2	42153684	42154432	C2	1	1	0	0	EnhW	EnhW	0.56	0.04	0.44	0.08	0.44	0.72	0.41	0.75	0.27	0.66
chr2	42160765	42162654	C2	1	1	0	0	Enh-TssA	TssA	0.79	0.34	0.47	0.46	0.46	0.79	0.48	0.8	0.53	0.75
chr2	42290302	42292545	C2	1	1	1	0	Enh-TssA	TssA	0.55	0.16	0.89	0.03	0.84	0.45	0.17	0.18	0.3	0.33
chr2	42310887	42312245	C2	1	1	1	0	Enh-TssA	TssA	0.89	-0.04	0.94	0.63	0.73	0.47	0.52	0.45	0.35	0.56
chr2	43240969	43241810	C2	1	1	0	0	Quies	Rep1	0.72	0.09	0.81	0.45	0.71	0.05	0.22	0.29	0.63	0.33
chr2	43313133	43314478	C2	1	1	0	0	Enh-TssA	TssA	0.95	0.55	0.16	0.63	0.86	0.34	-0.06	-0.07	0.67	0.44
chr2	43357941	43359183	C2	1	1	1	0	Enh-TssA	TssA	0.85	0.48	0.86	0.86	0.93	0.7	0.42	0.7	0.74	0.67
chr2	43407949	43409003	C2	1	1	0	0	EnhW	EnhW	0.5	0.25	0.55	0.55	0.68	0.68	0.44	0.74	0.79	0.79
chr2	43496596	43497475	C2	1	1	0	0	EnhW	GeneA	0.31	-0.1	0.73	0.54	0.51	-0.04	-0.02	-0.07	0.39	0.18
chr2	43515236	43516660	C2	1	1	0	0	EnhW	GeneA	0.61	0.1	0.77	0.02	0.19	0.08	0.02	-0.01	0.23	-0.15
chr2	43520512	43521782	C2	1	1	0	0	Enh-TssA	TssA	0.97	0.29	0.91	0.1	0.93	0.62	0.43	0.57	0.27	0.65
chr2	43709651	43710830	C2	1	1	0	0	EnhW	Enh-Tss-Gene	0.86	0	0.59	0.35	0.7	0.31	0.02	-0.04	0.41	0.24
chr2	43766615	43768087	C2	1	1	1	0	Enh-Tss-Gene	Enh-GeneA	0.96	-0.04	0.91	0.33	0.87	0.23	0.1	0.18	0.51	0.19
chr2	43985847	43987892	C2	1	1	0	0	Enh-TssA	TssA	0.82	0.46	0.9	0.37	0.97	0.28	0.12	0.26	0.48	0.17
chr2	44397187	44398948	C2	1	1	0	0	Enh-Tss-Gene-5'	Enh-TssA	0.23	0.31	0.69	0.47	0.54	0.35	0.26	0.38	0.7	0.3
chr2	44524207	44525278	C2	1	1	0	0	Quies	EnhW	0.41	-0.09	-0.03	0.25	0.19	0.16	-0.13	0.04	0.21	0.03
chr2	45185526	45187967	C2	1	1	1	0	Enh-TssA	EnhW	0.93	-0.02	0.44	0.34	0.61	0.33	0.78	0.21	0.71	0.75
chr2	45355244	45356579	C2	1	1	0	0	Enh-TssA	EnhW	0.79	0.75	0.76	0.44	0.86	0.15	0.24	0.19	0.09	0.36
chr2	45464814	45466207	C2	1	1	0	0	Enh-TssA	TssA	0.81	0.9	0.89	0.46	0.9	0.65	0.6	0.57	0.57	0.44
chr2	46045875	46047898	C2	1	1	0	0	EnhW	EnhW	0.81	0.3	0.61	0.5	0.76	0.45	0.27	0.38	0.33	0.36
chr2	46048345	46050043	C2	1	1	1	0	Enh-TssA	EnhW	0.81	0.14	0.63	0.51	0.79	0.45	0.06	0.38	0.33	0.29
chr2	46165333	46166633	C2	1	1	0	0	Enh-TssA	TssA	0.94	0.11	0.74	0.55	0.61	0.9	0.2	0.72	0.59	0.47
chr2	46218654	46220202	C2	1	1	0	0	Enh-TssA	TssA	0.97	-0.01	0.92	0.53	0.89	0.95	0.02	0.93	0.36	0.88
chr2	46252061	46252838	C2	1	1	0	0	EnhW	GeneA-5'	0.34	0.05	0.17	0.38	0.34	0.27	0.36	0.12	-0.06	0.3
chr2	46541921	46543296	C2	1	1	0	0	Enh-Tss-Gene-5'	Quies	0.94	0.33	0.9	0.76	0.94	0.89	0.55	0.79	0.9	0.89
chr2	46562028	46563940	C2	1	1	0	0	Enh-Tss-Gene-5'	Enh-TssA	0.71	-0.02	0.76	0.66	0.53	0.65	0.13	0.53	0.72	0.41
chr2	46869420	46870598	C2	1	1	0	0	Enh-TssA	TssA	0.67	0.11	0.39	0.3	0.61	0.7	0.08	0.49	0.25	0.27
chr2	46874852	46876195	C2	1	1	0	0	Enh-TssA	TssA	0.97	-0.03	0.85	0.13	0.57	0.89	-0.02	0.83	0.16	0.26
chr2	46884014	46884837	C2	1	1	0	0	Enh-TssA	EnhW	0.34	0.49	0.64	0.08	0.82	0.1	0.17	0.12	0.34	0.17
chr2	47073950	47075154	C2	1	1	0	0	Enh-TssA	TssA	0.84	0.19	0.21	0.5	0.74	0.74	0.4	0.38	0.58	0.84
chr2	47082075	47083390	C2	1	1	0	0	Enh-TssA	TssA	0.93	0.49	0.73	0.26	0.81	0.9	0.67	0.89	0.18	0.92
chr2	47093607	47094793	C2	1	1	0	0	EnhW	EnhW	0.83	0.15	0.53	0.42	0.79	0.37	-0.17	0.16	0.07	-0.1
chr2	47181717	47183004	C2	1	1	0	0	Enh-TssA	Enh-Tss-GeneA	0.9	0.38	0.64	0.77	0.8	0.48	0.39	0.45	0.74	0.65
chr2	47193773	47195873	C2	1	1	0	0	Enh-Tss-Gene-5'	Enh-TssA	0.95	0.32	0.36	0.45	0.78	0.78	0.61	0.42	0.56	0.8
chr2	47197279	47198877	C2	1	1	0	0	Enh-Tss-Gene	Enh-Tss-GeneA	0.96	0.29	0.37	0.45	0.78	0.81	0.55	0.41	0.59	0.87
chr2	47260802	47262917	C2	1	1	0	0	Enh-Tss-Gene	Enh-Tss-GeneA	0.86	0.82	0.26	0.66	0.83	0.65	0.69	0.31	0.69	0.79
chr2	47303204	47305161	C2	1	1	0	0	Enh-Tss-Gene	Enh-Tss-GeneA	0.9	0.6	0.61	0.56	0.79	0.82	0.4	0.61	0.73	0.86
chr2	47305704	47306834	C2	1	1	0	0	Enh-TssA	TssA	0.9	0.6	0.62	0.59	0.8	0.83	0.44	0.62	0.74	0.88
chr2	47395778	47396878	C2	1	1	0	0	Enh-Tss-Gene	Enh-Tss-Gene	0.09	-0.11	0.08	0.41	0.31	0.23	0.38	0.27	0.43	0.47
chr2	47416355	47421215	C2	1	1	1	0	Enh-Tss-Gene-5'	Enh-TssA	0.96	0.05	0.88	0.65	0.94	0.83	0.22	0.78	0.73	0.82
chr2	47496414	47497725	C2	1	1	0	0	Enh-TssA	TssA	0.89	0.59	0.47	0.82	0.66	0.6	0.68	0.42	0.77	0.64
chr2	47530631	47532596	C2	1	1	0	0	Enh-TssA	TssA	0.46	0.09	0.9	0.13	0.77	0.09	0.21	0.05	0.16	0.12
chr2	47536576	47538812	C2	1	1	0	0	Enh-TssA	TssA	0.51	0.09	0.24	0.82	0.6	0.3	0.37	0.32	0.5	0.27
chr2	48424132	48424876	C2	1	1	0	0	Quies	GeneA-5'	0.86	0.21	0.61	0.79	0.54	0.13	-0.2	0.09	0.43	0.35
chr2	48568514	48569561	C2	1	1	0	0	Enh-Tss-Gene-5'	Enh-TssA	0.63	0.27	0.81	0.29	0.73	0.51	0.23	0.36	0.44	0.43
chr2	48570518	48573885	C2	1	1	0	0	Enh-Tss-Gene-5'	Enh-TssA	0.6	0.22	0.8	0.3	0.55	0.54	0.15	0.36	0.54	0.17
chr2	54265546	54266726	C2	1	1	0	0	EnhW	EnhW	0.87	0	0.38	0.45	0.8	0.51	0.1	0.17	0.47	0.23
chr2	54758344	54760943	C2	1	1	0	0	Enh-Tss-Gene-5'	Enh-TssA	0.75	0.13	0.8	0.73	0.82	0.64	0.31	0.7	0.81	0.71
chr2	54786667	54787685	C2	1	1	0	0	Enh-TssT	Quies	0.72	0.3	0.64	0.6	0.56	0.57	0.49	0.34	0.7	0.55
chr2	54799015	54800189	C2	1	1	0	0	Enh-Tss-Gene-5'	Enh-TssA	0.76	0.29	0.69	0.54	0.63	0.74	0.19	0.71	0.43	0.67
chr2	54853615	54854738	C2	1	1	0	0	Enh-Gene	Enh-GeneA	0.64	-0.03	0.73	0.29	0.69	0.51	0.01	0.04	0.43	0.5
chr2	54861341	54862603	C2	1	1	0	0	Enh-Tss-Gene	Enh-Tss-GeneA	0.72	0.24	0.39	0.6	0.59	0.49	0.17	0.22	0.73	0.47
chr2	55323822	55325630	C2	1	1	0	0	Enh-TssA	TssA	0.74	0.08	0.89	0.64	0.55	0.02	-0.08	0.09	0.05	0.2
chr2	55336088	55337271	C2	1	1	0	0	Enh-TssA	TssA	0.86	0.28	0.79	0.52	0.82	0.46	0.41	0.3	0.59	0.61
chr2	56006317	56007876	C2	1	1	0	0	Enh-TssA	TssA	0.88	0	0.57	0.3	0.88	0.59	0.17	0.38	0.44	0.55
chr2	56065808	56067161	C2	1	1	0	0	Enh-TssA	TssA	0.84	0.53	0.84	0.53	0.75	0.82	0.36	0.82	0.47	0.82
chr2	56221893	56223189	C2	1	1	0	0	Enh-TssA	EnhW	0.64	0.12	0.78	0.1	0.79	0.77	0.43	0.75	0.34	0.73
chr2	56671258	56672204	C2	1	1	1	0	EnhW	EnhW	0.77	0.09	0.47	0.51	0.86	0.43	0.34	0.28	0.38	0.41
chr2	58108648	58110297	C2	1	1	0	0	Enh-TssA	TssA	0.7	0.07	0.39	0.47	0.74	0.65	0.24	0.32	0.56	0.61
chr2	61482410	61483402	C2	1	1	0	0	Enh-Tss-Gene	Enh-Tss-Gene	0.32	0.05	0.46	0.28	0.72	0.16	0.07	0.21	0.33	0.2
chr2	61856605	61857526	C2	1	1	0	0	Enh-TssA	TssA	0.93	0	0.84	0.74	0.77	0.53	-0.28	0.64	0.42	0.62
chr2	61940229	61941315	C2	1	1	1	0	TssA	EnhW	0.82	0.21	0.41	0.36	0.32	0.06	0.15	0.32	0.11	0.43
chr2	62651843	62652737	C2	1	1	1	0	EnhW	EnhW	0.89	0.2	0.78	0.7	0.74	0.24	0.29	0.19	0.3	0.27
chr2	63015924	63017800	C2	1	1	0	0	Enh-Tss-Gene	Enh-Tss-GeneA	0.65	0.02	0.63	0.41	0.38	0.28	-0.03	0.29	0.55	0.39
chr2	64014830	64016003	C2	1	1	0	0	Quies	GeneA-5'	0.31	-0.11	0.74	0.27	0.39	0.41	0.02	0.24	0.1	0.24
chr2	65526044	65529047	C2	1	1	0	0	Enh-TssA	TssA	0.82	0.44	0.51	0.82	0.83	0.24	0.21	0.12	0.45	0.37
chr2	65857480	65858329	C2	1	1	0	0	Enh-TssA	TssA	0.97	0.3	0.85	0.64	0.84	0.13	0.26	0.22	0.17	0.19
chr2	67673430	67674565	C2	1	1	0	0	Enh-TssA	TssA	0.58	-0.04	0.91	0.36	0.82	0.68	0.1	0.35	0.11	0.42
chr2	67788036	67789541	C2	1	1	1	0	Enh-TssA	TssA	0.99	0.15	0.93	0.59	0.96	0.95	0.18	0.91	0.62	0.92
chr2	67798576	67800737	C2	1	1	0	0	Enh-TssA	TssA	0.52	0.22	0.86	0.43	0.66	0.24	-0.13	0	0.13	0.23
chr2	69055703	69056981	C2	1	1	0	0	Enh-TssA	TssA	0.89	0.34	0.94	0.82	0.68	0.42	0.19	0.5	0.32	0.4
chr2	69198158	69199904	C2	1	1	0	0	Enh-TssA	TssA	0.95	0.35	0.94	0.76	0.84	0.96	0.31	0.85	0.57	0.91
chr2	69480527	69482562	C2	1	1	0	0	Enh-TssA	TssA	0.97	0.52	0.95	0.61	0.89	0.97	0.6	0.95	0.59	0.89
chr2	70005871	70007324	C2	1	1	0	0	Enh-Tss-Gene-5'	Enh-TssA	0.91	0.21	0.93	0.23	0.68	0.89	0.15	0.95	0.19	0.87
chr2	70007595	70009660	C2	1	1	0	0	Enh-Tss-Gene-5'	Enh-Tss-GeneA	0.91	0.3	0.93	0.24	0.7	0.91	0.17	0.95	0.2	0.86
chr2	70173158	70174271	C2	1	1	0	0	Enh-TssA	TssA	0.31	0.51	0.7	0.49	0.76	0.06	0.05	0.27	0.6	0.32
chr2	70888544	70889197	C2	1	1	1	0	GeneA-5'	GeneA	0.33	0.04	0.03	-0.06	0.49	0	0.21	-0.2	0.19	0.19
chr2	72006217	72007296	C2	1	1	0	0	Enh-TssA	EnhW	0.75	0.13	0.79	0.4	0.73	0.19	0.19	0.08	0.35	0.3
chr2	72010104	72011310	C2	1	1	0	0	Enh-TssA	TssA	0.33	0	0.38	0.31	0.32	0.32	0.26	0.24	0.25	0.42
chr2	72020074	72021319	C2	1	1	1	0	EnhW	EnhW	0.34	0.04	0.68	0.15	0.53	0.15	0.3	0.21	-0.05	0.32
chr2	72594539	72595549	C2	1	1	0	0	Enh-TssA	TssA	0.98	0.77	0.97	0.84	0.96	0.74	0.63	0.73	0.69	0.71
chr2	72982649	72984927	C2	1	1	0	0	Enh-TssA	Enh-TssA	0.63	0.19	0.97	0.38	0.83	0.4	0.4	0.47	0.21	0.4
chr2	73192760	73193478	C2	1	1	0	0	Quies	GeneA	0.42	0.02	-0.02	0.11	0.34	-0.07	0.13	-0.05	0.44	-0.03
chr2	74158791	74160047	C2	1	1	0	0	Enh-Gene	Enh-GeneA	0.58	-0.03	0.76	0.47	0.32	0.28	-0.18	0.19	0.37	0.15
chr2	75373706	75374876	C2	1	1	0	0	EnhW	TssA	0.66	0.29	0.93	0.16	0.7	0.09	0.47	0.28	0.44	0.35
chr2	85131430	85133105	C2	1	1	0	0	Enh-TssT	Quies	0.74	0.37	0.07	0.41	0.62	0.48	0.43	0.27	0.69	0.58
chr2	85152829	85153830	C2	1	1	0	0	Enh-TssT	Quies	0.96	0.73	0.41	0.72	0.85	0.88	0.8	0.5	0.62	0.85
chr2	85184638	85187565	C2	1	1	1	0	Enh-Tss-Gene	Enh-Tss-GeneA	0.68	0.4	0.78	0.35	0.77	0.62	0.11	0.15	0.53	0.54
chr2	85648105	85649310	C2	1	1	0	0	Enh-TssA	Quies	0.68	0.19	0.62	0.36	0.76	0.88	0.47	0.77	0.58	0.9
chr2	85664171	85665445	C2	1	1	0	0	Enh-TssA	Quies	0.87	0.1	0.57	0.81	0.96	0.71	0.16	0.7	0.91	0.88
chr2	85674154	85675290	C2	1	1	0	0	EnhW	GeneA-5'	0.77	0.12	0.47	0.55	0.45	0.18	-0.13	0.33	0.61	0.45
chr2	85676010	85677227	C2	1	1	1	0	EnhW	GeneA-5'	0.77	0.14	0.46	0.56	0.46	0.22	-0.27	0.24	0.58	0.55
chr2	85908016	85909233	C2	1	1	0	0	EnhW	EnhW	0.52	0.26	0.4	0.51	0.67	0.46	0.61	0.48	0.54	0.63
chr2	85932282	85933559	C2	1	1	0	0	Enh-TssA	EnhW	0.78	-0.01	0.49	0.35	0.57	0.62	0.45	0.4	0.42	0.55
chr2	85934121	85937260	C2	1	1	1	0	Enh-TssA	EnhW	0.82	-0.04	0.57	0.37	0.61	0.65	0.4	0.36	0.39	0.52
chr2	85939800	85941181	C2	1	1	1	0	EnhW	EnhW	0.83	0.07	0.94	0.31	0.88	0.56	-0.11	0.12	0.12	0.17
chr2	85968447	85970402	C2	1	1	0	0	Enh-TssA	TssA	0.92	0.39	0.76	0.85	0.47	0.89	0.42	0.88	0.87	0.3
chr2	85998723	86000265	C2	1	1	0	0	Enh-TssT	Enh-Tss-GeneA	0.96	0.58	0.7	0.71	0.89	0.8	0.6	0.78	0.74	0.84
chr2	86021056	86022072	C2	1	1	0	0	EnhW	EnhW	0.48	-0.02	0.29	0.24	0.21	0.09	0	0.06	0.36	0.02
chr2	86151190	86152495	C2	1	1	0	0	Enh-TssA	EnhW	0.92	0.21	0.51	0.27	0.75	0.17	0.11	-0.05	0.58	0
chr2	86152639	86153540	C2	1	1	0	0	Enh-TssA	EnhW	0.91	0.13	0.5	0.28	0.75	0.13	0.04	-0.06	0.55	0.01
chr2	86162479	86164659	C2	1	1	0	0	Enh-TssA	TssA	0.93	0.6	0.54	0.8	0.71	0.82	0.54	0.69	0.81	0.73
chr2	86244633	86245675	C2	1	1	0	0	EnhW	EnhW	0.6	0.09	0.33	0.23	0.42	0.22	0.24	0.03	0.59	-0.13
chr2	86898226	86899455	C2	1	1	1	0	Enh-TssA	EnhW	0.71	0.01	0.94	0.32	0.82	-0.02	0.17	0.06	0.11	0.29
chr2	86930379	86931652	C2	1	1	0	0	Enh-TssA	TssA	0.86	0.79	0.86	0.47	0.27	0.53	0.38	0.51	0.34	0.42
chr2	88927317	88928199	C2	1	1	0	0	Enh-TssT	Quies	0.53	0.39	0.26	0.37	0.63	0.54	0.27	0.6	0.73	0.62
chr2	91952585	91955229	C2	1	1	0	0	Enh-TssA	TssA	0.85	0.44	0.74	0.63	0.46	0.58	0.19	0.7	0.59	0.43
chr2	96050205	96051143	C2	1	1	0	0	Quies	GeneA-5'	0.35	0.07	0.71	0.6	0.35	0.06	0.29	0.1	0.23	0.34
chr2	99527866	99530519	C2	1	1	0	0	Enh-TssA	TssA	0.87	0.14	0.47	0.64	0.61	0.39	0.18	0.44	0.41	0.45
chr2	99533194	99534471	C2	1	1	1	0	Enh-TssA	TssA	0.92	0.18	0.48	0.72	0.62	0.43	0.17	0.43	0.48	0.46
chr2	101368681	101370147	C2	1	1	0	0	Enh-TssA	TssA	0.79	0.28	0.82	-0.01	0.71	0.42	0.45	0.3	0.12	0.5
chr2	101696137	101697701	C2	1	1	1	0	Enh-Tss-Gene	Enh-Tss-GeneA	0.99	0.14	0.92	0.59	0.93	0.93	0.27	0.88	0.82	0.9
chr2	101712667	101713862	C2	1	1	0	0	Enh-Gene	Enh-GeneA	0.5	0.31	0.81	0.04	0.24	0.17	0.03	0.03	0.29	0.07
chr2	101729755	101731267	C2	1	1	0	0	Enh-Tss-Gene-5'	Enh-TssA	0.89	0.31	0.42	0.35	0.67	0.85	0.11	0.33	0.44	0.73
chr2	101736442	101737979	C2	1	1	1	0	Enh-Tss-Gene	Enh-Tss-GeneA	0.96	0.28	0.68	0.48	0.89	0.87	0.3	0.51	0.71	0.79
chr2	101740997	101742489	C2	1	1	0	0	Enh-Tss-Gene-5'	Enh-TssA	0.96	0.46	0.76	0.55	0.9	0.88	0.25	0.69	0.71	0.8
chr2	102133456	102134861	C2	1	1	0	0	Enh-TssA	TssA	0.86	0.15	0.49	0.92	0.6	0.16	0.05	0.28	0.44	0.25
chr2	102664375	102665799	C2	1	1	1	0	EnhW	EnhW	0.94	0.01	0.83	0.65	0.75	0.41	-0.1	0.23	0.37	0.11
chr2	102680333	102681576	C2	1	1	1	0	Enh-TssA	TssA	0.65	0.38	0.4	0.49	0.55	0.86	0.47	0.8	0.74	0.8
chr2	102681852	102683046	C2	1	1	0	0	Enh-TssA	Quies	0.59	0.07	0.38	0.48	0.53	0.67	0.1	0.78	0.74	0.77
chr2	102699115	102700167	C2	1	1	0	0	Enh-TssA	Enh-TssA	0.73	0.26	0.37	0.4	0.95	0.25	0.22	0.27	0.28	0.4
chr2	102722174	102723412	C2	1	1	0	0	Enh-Tss-Gene-5'	Enh-TssA	0.9	0.31	0.52	0.47	0.58	0.76	0.14	0.42	0.42	0.7
chr2	102736760	102737813	C2	1	1	0	0	EnhW	Enh-GeneA	0.02	-0.11	0.04	0.09	0.49	0.05	0.14	0.05	0.39	0
chr2	102890141	102890718	C2	1	1	1	0	Ctcf	Rep1	0.84	0.24	0.88	0.08	0.67	-0.04	-0.27	0.08	0.14	0
chr2	107641766	107643250	C2	1	1	0	0	Enh-TssA	TssA	0.87	-0.1	0.92	0.39	0.84	0.87	0.19	0.82	0.59	0.83
chr2	108809351	108810637	C2	1	1	1	0	Enh-TssA	TssA	0.79	-0.09	0.76	0.35	0.86	0.49	0.02	0.38	0.13	0.51
chr2	109001151	109002726	C2	1	1	0	0	Enh-TssA	TssA	0.89	0.09	0.93	0.62	0.79	0.68	0.01	0.61	0.67	0.71
chr2	109003941	109005278	C2	1	1	0	0	Enh-TssA	TssA	0.9	0.1	0.92	0.63	0.79	0.7	0.06	0.63	0.68	0.71
chr2	109029084	109030175	C2	1	1	0	0	Enh-TssA	TssA	0.89	-0.01	0.75	0.28	0.83	0.33	0.44	0.26	0.19	0.46
chr2	109232973	109233915	C2	1	1	0	0	Enh-Tss-Gene-5'	Enh-Gene-5'	0.45	-0.11	0.6	0.21	0.45	0.21	0.12	0.16	0.4	0.37
chr2	109248382	109249561	C2	1	1	0	0	Enh-Gene-5'	Enh-Gene-5'	0.29	0.08	0.2	0.16	0.34	0.3	0.35	0.13	0.57	0.36
chr2	110756218	110757557	C2	1	1	0	0	Enh-TssA	TssA	0.65	0.66	0.9	0.17	0.75	0.46	0.46	0.47	0.48	0.53
chr2	110773796	110774811	C2	1	1	0	0	Enh-TssA	TssA	0.8	0.28	0.95	0.32	0.72	0.4	0.33	0.36	0.43	0.47
chr2	110858432	110860318	C2	1	1	0	0	Enh-Tss-Gene	Enh-Tss-GeneA	0.9	0.26	0.3	0.7	0.72	0.78	0.27	0.42	0.76	0.85
chr2	110861601	110862749	C2	1	1	0	0	Enh-Tss-Gene	Enh-Tss-GeneA	0.86	0.26	0.22	0.7	0.7	0.66	0.18	0.33	0.74	0.83
chr2	110863083	110864713	C2	1	1	0	0	Enh-Tss-Gene	Enh-TssA	0.87	0.28	0.23	0.76	0.71	0.68	0.26	0.35	0.8	0.84
chr2	111072373	111073357	C2	1	1	0	0	Enh-TssA	TssA	0.22	0.27	0.9	0.74	0.75	0.48	0.28	0.31	0.37	0.42
chr2	111111473	111112663	C2	1	1	1	0	Enh-TssA	TssA	0.74	0.16	0.94	0.17	0.61	0.4	0.31	0.31	0.36	0.52
chr2	111128752	111130417	C2	1	1	0	0	Enh-TssA	TssA	0.69	0.31	0.94	0.26	0.37	0.46	0.42	0.53	0.55	0.42
chr2	111936025	111937181	C2	1	1	0	0	Enh-TssA	TssA	0.73	0.32	0.5	0.78	0.79	0.57	0.53	0.61	0.66	0.73
chr2	112714903	112716117	C2	1	1	0	0	Quies	GeneA-5'	0.34	-0.09	0.45	0.12	0.57	-0.09	-0.21	0.1	0.38	0.15
chr2	113388375	113389329	C2	1	1	0	0	Enh-TssA	TssA	0.91	0.14	0.82	0.91	0.63	0.59	0.61	0.51	0.56	0.68
chr2	113551520	113552601	C2	1	1	0	0	EnhW	TssA	0.72	0.38	0.73	0.33	0.91	0.17	0.12	0.1	0.23	0.29
chr2	113916260	113917504	C2	1	1	0	0	EnhW	EnhW	0.78	0.31	0.36	0.36	0.96	0.24	0.08	-0.14	0.4	0.16
chr2	113975589	113976856	C2	1	1	0	0	Enh-TssA	TssA	0.72	0.2	0.8	0.18	0.79	0.55	0.36	0.47	0.46	0.58
chr2	113997471	113999350	C2	1	1	1	0	Enh-TssA	TssA	0.92	0.23	0.92	0.6	0.87	0.92	0.41	0.92	0.82	0.88
chr2	114010723	114011571	C2	1	1	1	0	Quies	EnhW	0.54	-0.01	0.28	0.32	0.33	0.1	0.24	0.1	0.45	0.17
chr2	114041176	114042136	C2	1	1	0	0	Enh-TssA	TssA	0.93	0.42	0.63	0.78	0.69	0.68	0.39	0.69	0.82	0.6
chr2	114085218	114087247	C2	1	1	0	0	Enh-Tss-Gene-5'	Enh-Tss-GeneA	0.81	-0.07	0.59	0.43	0.49	0.53	0.11	0.51	0.46	0.51
chr2	120012921	120014101	C2	1	1	0	0	Enh-TssA	Enh-Tss-GeneA	0.96	0.11	0.82	0.63	0.8	0.55	0.24	0.56	0.42	0.59
chr2	120183249	120184326	C2	1	1	0	0	Enh-TssA	TssA	0.65	0.33	0.62	0.44	0.71	0.13	-0.12	0.29	0.45	0.11
chr2	120865259	120866403	C2	1	1	0	0	EnhW	EnhW	0.79	0	0.92	0.13	0.73	0.06	-0.01	-0.05	0.15	0.26
chr2	121154482	121155577	C2	1	1	0	0	Enh-TssA	TssA	0.95	0.7	0.83	0.63	0.81	0.88	0.67	0.88	0.45	0.82
chr2	121156238	121157727	C2	1	1	0	0	Enh-TssA	TssA	0.95	0.63	0.83	0.62	0.79	0.84	0.53	0.87	0.42	0.81
chr2	121223284	121224275	C2	1	1	0	0	EnhW	EnhW	0.84	0.22	0.95	0.63	0.79	0.55	0.13	0.6	0.6	0.48
chr2	121227120	121228612	C2	1	1	0	0	Enh-TssA	TssA	0.84	0.39	0.94	0.66	0.71	0.53	0.2	0.57	0.56	0.51
chr2	121669632	121671101	C2	1	1	0	0	Enh-Tss-Gene-5'	Enh-TssA	0.8	-0.02	0.72	0.54	0.62	0.76	0.01	0.72	0.55	0.89
chr2	121691990	121695434	C2	1	1	0	0	Enh-Tss-Gene	Enh-Tss-GeneA	0.76	0.29	0.53	0.41	0.73	0.9	0.2	0.79	0.53	0.88
chr2	121712327	121713820	C2	1	1	0	0	Enh-Tss-Gene-5'	Enh-Tss-GeneA	0.91	0.01	0.96	0.4	0.78	0.47	0.22	0.41	0.28	0.34
chr2	121830144	121831317	C2	1	1	1	0	EnhW	EnhW	0.22	-0.01	0.15	0.03	0.2	0.58	0.14	0.6	0.6	0.69
chr2	121942851	121943925	C2	1	1	0	0	Quies	GeneA-5'	0.29	0.04	0.8	0.46	0.49	0.14	0.02	0.22	0	0.04
chr2	121948715	121949310	C2	1	1	0	0	Quies	GeneA-5'	0.31	-0.18	0.56	0.31	0.39	0.23	-0.01	0.02	0.1	-0.1
chr2	121954415	121955945	C2	1	1	1	0	Enh-TssA	EnhW	0.92	0.15	0.91	0.4	0.74	-0.05	-0.16	0.02	0.12	0.08
chr2	122039786	122041354	C2	1	1	0	0	Enh-TssA	TssA	0.87	0.16	0.79	0.16	0.74	0.06	0.13	0.08	0.54	0.12
chr2	122259340	122260658	C2	1	1	1	0	Enh-Gene	Enh-GeneA	0.75	-0.11	0.79	0.58	0.49	0.31	0.11	0.12	0.35	0.34
chr2	122384149	122385475	C2	1	1	0	0	Enh-Tss-Gene-5'	Enh-Gene	0.23	0.11	0.77	0.2	0.83	0.28	0.18	0.18	0.18	0.12
chr2	128167969	128170100	C2	1	1	1	0	Enh-TssA	TssA	0.95	0.05	0.11	0.67	0.32	0.84	0.12	0.07	0.81	0.3
chr2	130952579	130953538	C2	1	1	1	0	Quies	GeneA-5'	0.69	0.02	0.83	0	0.77	0.41	0.35	0.2	0.43	0.55
chr2	132236310	132237383	C2	1	1	1	0	Quies	GeneA	0.5	0.03	0.79	-0.07	0.66	0.04	-0.11	0.21	0.12	0.07
chr2	133958168	133959514	C2	1	1	0	0	Enh-TssA	TssA	0.9	0.21	0.51	0.91	0.85	0.43	0.21	0.29	0.45	0.37
chr2	134191187	134193714	C2	1	1	0	0	Enh-TssA	TssA	0.98	0.81	0.23	0.63	0.75	0.8	0.65	0.33	0.55	0.65
chr2	134861481	134862379	C2	1	1	0	0	Quies	GeneA-5'	0.48	0.23	0.89	0.4	0.29	0.15	-0.04	0.15	0.29	0.16
chr2	135622695	135623648	C2	1	1	1	0	EnhW	GeneA-5'	0.57	0.12	0.39	0.24	0.59	0.08	0.01	0.05	0.15	0.16
chr2	138829361	138830659	C2	1	1	1	0	Enh-TssA	TssA	0.91	0.06	0.93	0.54	0.91	0.82	0.12	0.82	0.53	0.81
chr2	138837532	138838179	C2	1	1	0	0	EnhW	EnhW	0.58	0.18	0.57	0.41	0.54	0.45	0.04	0.13	0.3	0.21
chr2	138838884	138839991	C2	1	1	0	0	Enh-TssA	TssA	0.61	0.15	0.55	0.39	0.49	0.5	0.22	0.13	0.3	0.16
chr2	141286949	141287777	C2	1	1	0	0	Enh-TssA	Quies	0.35	0.12	0.71	0.21	0.5	0.08	0.33	0.03	0.03	0.02
chr2	141400939	141402925	C2	1	1	1	0	Enh-TssA	TssA	0.83	0.38	0.97	0.15	0.84	0.31	0.07	0.39	0.39	0.38
chr2	141408042	141408978	C2	1	1	0	0	Enh-TssA	TssA	0.23	0.16	0.86	0.18	0.67	0.34	0.14	0.26	0.38	0.45
chr2	143620625	143621901	C2	1	1	0	0	Enh-TssA	TssA	0.96	0.2	0.37	0.89	0.82	0.55	0.53	0.36	0.77	0.7
chr2	143625676	143626572	C2	1	1	0	0	Enh-Tss-Gene-5'	Quies	0.66	0.27	0.34	0.81	0.76	0.57	0.44	0.37	0.6	0.58
chr2	143628077	143628692	C2	1	1	0	0	Enh-TssA	TssA	0.66	0.24	0.41	0.79	0.51	0.63	0.46	0.72	0.43	0.7
chr2	143630579	143632864	C2	1	1	0	0	Enh-TssA	TssA	0.68	-0.05	0.58	0.65	0.5	0.64	0.04	0.75	0.48	0.69
chr2	145310422	145311709	C2	1	1	1	0	Enh-TssA	TssA	0.83	0.21	0.93	0.37	0.85	0.34	-0.09	0.03	0.3	0.29
chr2	145416984	145417976	C2	1	1	0	0	EnhW	EnhW	0.85	0.09	0.55	0.43	0.79	0.43	0.15	0.29	0.19	0.4
chr2	145700018	145702330	C2	1	1	0	0	Enh-TssA	TssA	0.76	-0.06	0.6	0.6	0.55	0.7	0.32	0.57	0.6	0.64
chr2	145769393	145770615	C2	1	1	0	0	Enh-TssA	TssA	0.94	0.14	0.9	0.36	0.83	0.55	0.35	0.67	0.52	0.55
chr2	145777797	145779084	C2	1	1	0	0	Enh-TssA	TssA	0.85	0.18	0.95	0.32	0.58	0.86	0.24	0.87	0.34	0.51
chr2	150981836	150982866	C2	1	1	0	0	Enh-TssA	TssA	0.94	0.83	0.63	0.89	0.75	0.59	0.61	0.34	0.72	0.67
chr2	150989726	150992458	C2	1	1	1	0	Enh-TssA	TssA	0.85	0.2	0.89	0.66	0.83	0.73	0.13	0.68	0.62	0.73
chr2	151022491	151023629	C2	1	1	0	0	Enh-TssA	TssA	0.97	0.27	0.98	0.74	0.97	0.9	0.11	0.91	0.76	0.89
chr2	151265342	151266509	C2	1	1	0	0	EnhW	EnhW	0.78	-0.07	0.92	0.01	0.62	0.22	-0.1	-0.02	0.26	0.06
chr2	151443015	151444089	C2	1	1	0	0	Enh-TssA	TssA	0.68	0.16	0.68	0.15	0.45	0.31	0.07	0.39	0.3	0.42
chr2	151469126	151470222	C2	1	1	0	0	EnhW	EnhW	0.34	0.05	0.92	-0.11	0.35	0.39	0.26	0.35	0.27	0.37
chr2	153056723	153057861	C2	1	1	0	0	Enh-TssA	TssA	0.89	0.57	0.89	0.91	0.66	0.72	0.59	0.72	0.68	0.66
chr2	153261314	153262367	C2	1	1	1	0	Enh-Tss-Gene-5'	Enh-TssA	0.88	0.02	0.98	0.07	0.64	0.42	0.11	0.56	-0.01	0.47
chr2	153277643	153278616	C2	1	1	0	0	Enh-Tss-Gene-5'	Enh-TssA	0.75	0.05	0.78	0.48	0.9	0.68	0.08	0.7	0.57	0.72
chr2	153356055	153357043	C2	1	1	0	0	Enh-Tss-Gene-5'	Enh-Gene-5'	0.38	0.04	0.52	0.2	0.11	0.08	0.23	0.17	0.26	0.41
chr2	158029826	158030907	C2	1	1	0	0	Enh-TssA	TssA	0.97	0.03	0.96	0.41	0.81	0.72	0.21	0.69	0.42	0.67
chr2	161077882	161078982	C2	1	1	0	0	Enh-TssA	TssA	0.73	0.12	0.62	0.77	0.65	0.44	0.32	0.64	0.61	0.59
chr2	161084101	161086786	C2	1	1	1	0	Enh-TssA	TssA	0.52	0.27	0.88	0.08	0.83	0.48	0.2	0.41	0.55	0.56
chr2	161273833	161275040	C2	1	1	0	0	Enh-Tss-Gene-5'	Enh-TssA	0.85	0.13	0.83	0.52	0.61	0.27	0.26	0.27	0.36	0.44
chr2	164515185	164516506	C2	1	1	1	0	EnhW	EnhW	0.34	0.01	0.83	0.19	0.75	0.18	-0.02	0.16	0.28	0.13
chr2	164523581	164524757	C2	1	1	0	0	Enh-TssA	TssA	0.78	0.33	0.89	0.62	0.45	0.56	0.33	0.6	0.07	0.29
chr2	165682267	165683572	C2	1	1	0	0	EnhW	EnhW	0.25	0.22	0.81	0.25	0.45	0.11	0.22	0.03	0.16	0.42
chr2	169134590	169135883	C2	1	1	1	0	Ctcf	Rep1	0.06	-0.11	0.9	0.41	0.5	0.06	0.03	0.2	0.15	0.09
chr2	169401823	169402924	C2	1	1	0	0	Enh-TssA	EnhW	0.88	0.33	0.81	0.42	0.83	0.39	0.3	0.22	0.41	0.05
chr2	169868296	169869457	C2	1	1	0	0	Enh-TssA	TssA	0.84	0.02	0.86	0.6	0.71	0.59	0.25	0.57	0.25	0.43
chr2	169882155	169883023	C2	1	1	1	0	EnhW	EnhW	0.25	0.07	0.9	0.24	0.51	0.16	0.06	0.12	0.11	0.18
chr2	171386610	171387469	C2	1	1	0	0	Enh-TssA	Quies	0.85	0.63	0.96	0.44	0.8	0.26	0.08	0.15	0.25	0.22
chr2	173536715	173537507	C2	1	1	0	0	Enh-TssA	TssA	0.74	0.26	0.66	0.71	0.46	0.51	0.01	0.42	0.65	0.5
chr2	173913209	173914802	C2	1	1	0	0	Enh-TssA	TssA	0.83	0.21	0.9	0.69	0.85	0.69	0.08	0.53	0.62	0.65
chr2	174069843	174070770	C2	1	1	0	0	Quies	GeneA	0.18	-0.04	0.21	0.33	0.16	0.29	-0.04	0.28	0.35	0.21
chr2	174296340	174297514	C2	1	1	1	0	EnhW	EnhW	0.68	-0.13	0.3	0.53	0.81	0.32	0.23	0.06	0.26	0.24
chr2	175470671	175471452	C2	1	1	0	0	Enh-TssA	TssA	0.94	-0.06	0.94	0.48	0.79	0.23	-0.02	0.19	0.49	0.31
chr2	175478890	175479726	C2	1	1	0	0	Enh-TssA	TssA	0.86	0.15	0.78	0.35	0.83	0.73	0.14	0.64	0.51	0.66
chr2	175700799	175702202	C2	1	1	0	0	Enh-TssA	TssA	0.75	0.34	0.87	0.34	0.85	0.29	0.17	0.12	0.26	0.25
chr2	178127965	178128739	C2	1	1	0	0	Enh-TssT	Quies	0.96	0.77	0.34	0.63	0.87	0.82	0.74	0.26	0.67	0.76
chr2	179968793	179970306	C2	1	1	1	0	Enh-TssA	TssA	0.7	0.29	0.94	0.22	0.9	0.47	0.08	0.34	0.19	0.45
chr2	179970912	179972274	C2	1	1	0	0	Enh-TssA	EnhW	0.69	0.24	0.94	0.23	0.9	0.46	0.16	0.31	0.15	0.43
chr2	181595280	181596621	C2	1	1	0	0	EnhW	EnhW	0.71	0.21	0.79	-0.1	0.73	0.19	-0.09	0.22	0.12	0.2
chr2	183231128	183231898	C2	1	1	0	0	Enh-TssA	TssA	0.95	0.01	0.96	0.08	0.75	0.48	-0.15	0.46	0.18	0.49
chr2	183779743	183782013	C2	1	1	1	0	EnhW	EnhW	0.64	0	0.93	0.1	0.35	0.25	-0.12	0.16	0.26	0.1
chr2	187397927	187399250	C2	1	1	1	0	Enh-TssA	EnhW	0.22	0.33	0.96	-0.01	0.77	0.26	0.22	0.02	0.23	-0.01
chr2	187408575	187409750	C2	1	1	0	0	Enh-TssA	TssA	0.75	0.39	0.91	0.67	0.77	0.09	0.29	0.16	0.18	0.32
chr2	188394311	188395411	C2	1	1	0	0	Enh-TssA	TssA	0.73	0.07	0.84	0.41	0.75	0.48	0.35	0.42	0.42	0.43
chr2	188405891	188407196	C2	1	1	1	0	Enh-Tss-Gene-5'	Enh-TssA	0.9	0.85	0.98	0.35	0.95	0.88	0.65	0.84	0.59	0.79
chr2	188411668	188412944	C2	1	1	0	0	Enh-Tss-Gene-5'	Enh-TssA	0.82	0.2	0.5	0.54	0.9	0.6	0.5	0.5	0.81	0.58
chr2	189437761	189438841	C2	1	1	1	0	EnhW	EnhW	0.74	0.22	0.95	0.2	0.77	0.38	-0.02	0.23	0.32	0.38
chr2	189463067	189464512	C2	1	1	0	0	Enh-TssA	TssA	0.9	0.19	0.43	0.83	0.72	0.41	0.29	0.17	0.4	0.4
chr2	189520733	189521870	C2	1	1	1	0	EnhW	EnhW	0.61	0.23	0.84	-0.06	0.73	0.24	0.25	0.11	-0.08	0.31
chr2	190276542	190277487	C2	1	1	1	0	Enh-TssA	TssA	0.37	0.03	0.3	0.03	0.65	0.21	0.05	-0.03	0.33	0.17
chr2	191332587	191333520	C2	1	1	0	0	Enh-Tss-Gene-5'	EnhW	0.24	0.3	0.39	0.1	0.38	0.3	0.2	0.4	0.19	0.39
chr2	191363780	191365514	C2	1	1	0	0	EnhW	EnhW	0.53	0	0.91	0.23	0.5	0.11	0.15	-0.14	0.44	0.19
chr2	191442882	191444202	C2	1	1	0	0	Enh-TssA	TssA	0.97	0.11	0.94	0.74	0.79	0.84	0.03	0.86	0.57	0.77
chr2	191505742	191506913	C2	1	1	0	0	Enh-TssA	TssA	0.27	0.08	0.13	0.88	0.28	0.15	0.45	0.11	0.88	0.32
chr2	191906121	191907314	C2	1	1	0	0	Enh-TssA	TssA	0.93	0.39	0.84	0.87	0.89	0.84	0.36	0.78	0.7	0.7
chr2	191914265	191916022	C2	1	1	0	0	Enh-TssA	TssA	0.74	-0.06	0.83	0.39	0.68	0.69	-0.04	0.79	0.39	0.72
chr2	192042513	192044322	C2	1	1	0	0	Enh-TssA	TssA	0.83	0.11	0.74	0.73	0.8	0.53	0.08	0.11	0.38	0.33
chr2	192711479	192712553	C2	1	1	0	0	Enh-TssT	TssA	0.85	0.55	0.9	0.68	0.67	0.31	0.17	0.27	0.56	0.38
chr2	192731041	192732794	C2	1	1	0	0	Enh-TssA	TssA	0.73	-0.06	0.82	0.63	0.89	0.78	0.06	0.68	0.59	0.74
chr2	192759025	192760367	C2	1	1	1	0	Enh-TssA	TssA	0.43	0.01	0.64	0.29	0.49	0.4	-0.04	0.04	0.37	0.07
chr2	196183093	196184739	C2	1	1	1	0	Enh-TssA	TssA	0.88	0	0.95	0.47	0.6	0.44	-0.14	0.54	0.37	0.13
chr2	196227604	196229145	C2	1	1	0	0	EnhW	TssA	0.65	0.17	0.88	-0.09	0.45	0.29	0.15	0.2	0.27	0.18
chr2	196384765	196386269	C2	1	1	0	0	Enh-TssA	TssA	0.81	0.54	0.83	0.46	0.68	0.87	0.65	0.9	0.26	0.85
chr2	196801662	196802637	C2	1	1	0	0	EnhW	EnhW	0.2	0.07	0.92	0.04	0.64	0.23	0.1	0.11	-0.01	0.07
chr2	197111833	197112750	C2	1	1	0	0	EnhW	EnhW	0.21	-0.12	0.8	0.13	0.42	0.21	0.04	0.03	0.24	0.1
chr2	197124225	197125682	C2	1	1	1	0	Enh-TssA	TssA	0.88	-0.02	0.52	0.54	0.49	0.51	0.41	0.54	0.56	0.31
chr2	198151590	198152826	C2	1	1	0	0	Enh-TssA	TssA	0.86	0.37	0.69	0.12	0.66	0.3	0.27	0.25	0.25	0.32
chr2	198477956	198478884	C2	1	1	1	0	EnhW	EnhW	0.51	0.26	0.98	-0.04	0.92	0.08	-0.01	0.07	0.16	0.07
chr2	200941440	200942494	C2	1	1	0	0	Enh-TssA	TssA	0.6	0.19	0.92	0.1	0.83	0.32	0.17	0.36	0.1	0.45
chr2	201164898	201166517	C2	1	1	0	0	Enh-TssA	TssA	0.65	0.31	0.75	0.11	0.6	0.44	0.32	0.45	0.37	0.42
chr2	201483634	201484915	C2	1	1	0	0	Enh-TssA	TssA	0.87	-0.02	0.95	0.85	0.76	0.45	-0.03	0.48	0.46	0.19
chr2	201488961	201490130	C2	1	1	1	0	EnhW	EnhW	0.93	-0.13	0.87	0.44	0.83	0.38	0.36	0.04	0.21	-0.01
chr2	201612290	201613686	C2	1	1	0	0	Enh-TssA	TssA	0.79	0.3	0.86	0.51	0.77	0.78	0.2	0.8	0.59	0.79
chr2	201988398	201989368	C2	1	1	1	0	Enh-Tss-Gene	Enh-Tss-GeneA	0.49	0.08	0.19	0.23	0.39	0.45	0.34	0.18	0.54	0.18
chr2	202013390	202015269	C2	1	1	0	0	Enh-Tss-Gene-5'	Enh-Tss-GeneA	0.82	0.23	0.65	0.71	0.62	0.65	0.45	0.65	0.64	0.49
chr2	206564857	206566900	C2	1	1	0	0	Enh-Tss-Gene-5'	Enh-Tss-GeneA	0.85	0.25	0.61	0.75	0.64	0.55	0.27	0.52	0.59	0.56
chr2	206599067	206599868	C2	1	1	0	0	Enh-TssA	Enh-Tss-GeneA	0.78	0.09	0.24	0.45	0.7	0.5	-0.11	0.44	0.35	0.42
chr2	206613067	206614316	C2	1	1	0	0	Enh-Tss-Gene	Enh-Tss-GeneA	0.81	0.45	0.89	0.34	0.56	0.63	0.41	0.61	0.48	0.25
chr2	206619102	206620436	C2	1	1	0	0	Enh-TssA	Enh-Tss-GeneA	0.82	-0.12	0.63	0.65	0.67	0.51	0.2	0.66	0.67	0.5
chr2	206633199	206634508	C2	1	1	0	0	Enh-Tss-Gene	Enh-GeneA	0.39	-0.04	0.46	0.31	0.37	-0.13	-0.13	-0.1	0.16	-0.16
chr2	207847907	207849007	C2	1	1	0	0	EnhW	EnhW	0.12	-0.08	0.68	0.05	0.19	0.31	0.23	0.28	0.35	0.21
chr2	207998127	207999482	C2	1	1	0	0	Enh-Tss-Gene	Enh-Tss-GeneA	0.94	0	0.86	0.42	0.78	0.3	0.29	0.03	0.1	0.3
chr2	208027726	208029613	C2	1	1	0	0	Enh-Tss-Gene	Quies	0.46	0.04	0.16	0.21	0.27	0.59	0.35	0.37	0.72	0.68
chr2	208103505	208104781	C2	1	1	1	0	Enh-TssA	TssA	0.75	0.54	0.85	0.45	0.83	-0.02	-0.09	-0.04	0.27	0.15
chr2	208122733	208124046	C2	1	1	0	0	Enh-TssA	TssA	0.85	0.19	0.94	0.62	0.89	0.87	0.2	0.86	0.71	0.77
chr2	208176227	208177494	C2	1	1	0	0	EnhW	EnhW	0.64	0.17	0.73	0.22	0.44	0.24	0.1	0.21	-0.1	0.17
chr2	208709542	208710610	C2	1	1	0	0	Enh-TssA	TssA	0.7	0.31	0.91	0.04	0.79	0.4	0.16	0	0.05	0.16
chr2	210232881	210234430	C2	1	1	0	0	Enh-TssA	TssA	0.41	0.38	0.34	0.93	0.32	0.35	0.22	0.32	0.57	0.16
chr2	210336966	210338380	C2	1	1	1	0	Enh-TssA	TssA	0.9	0.33	0.54	0.48	0.55	0.25	0.31	0.4	0.01	0.38
chr2	210360333	210361627	C2	1	1	1	0	Enh-TssA	TssA	0.92	0.31	0.98	0.14	0.9	0.51	0.19	0.59	0.5	0.56
chr2	211405647	211406727	C2	1	1	0	0	TssA	EnhW	0.86	-0.09	0.91	0.56	0.1	0.3	-0.09	0.15	0.17	0.2
chr2	211413380	211414263	C2	1	1	0	0	Enh-TssA	TssA	0.92	-0.1	0.75	0.51	0.58	0.96	0.16	0.81	0.07	0.81
chr2	211417712	211418757	C2	1	1	0	0	Quies	EnhW	0.93	-0.01	0.75	0.4	0.42	0.95	0.21	0.8	-0.02	0.76
chr2	212272890	212274022	C2	1	1	1	0	EnhW	TssA	0.65	0.43	0.96	-0.06	0.83	0.31	0.04	0.35	0.11	0.34
chr2	216281937	216282747	C2	1	1	0	0	Enh-TssA	TssA	0.63	0.18	0.75	0.54	0.81	0.52	0.25	0.24	0.58	0.53
chr2	216325101	216326219	C2	1	1	0	0	EnhW	EnhW	0.46	-0.02	0.82	-0.03	0.53	-0.18	0.05	0.04	0.18	0.07
chr2	216362828	216363977	C2	1	1	0	0	Enh-TssA	TssA	0.95	0.49	0.89	0.74	0.94	0.58	0.22	0.55	0.6	0.56
chr2	216392843	216394744	C2	1	1	1	0	Enh-TssA	EnhW	0.87	0.03	0.78	0.18	0.77	0.33	0.09	0.28	0.33	0.36
chr2	216658365	216659517	C2	1	1	0	0	Enh-TssA	TssA	0.79	0.33	0.92	0.24	0.84	0.77	0.1	0.75	0.35	0.74
chr2	216707855	216708974	C2	1	1	0	0	EnhW	EnhW	0.72	0.11	0.84	0.8	0.8	0.27	-0.07	0.23	0.25	0.12
chr2	217399910	217400659	C2	1	1	0	0	EnhW	EnhW	0.67	0.13	0.86	0.62	0.69	0.22	0.34	0.15	0.44	0.23
chr2	218556425	218557464	C2	1	1	0	0	Quies	EnhW	0.68	-0.03	0.61	0.26	0.23	0.43	-0.12	0.02	0.44	0.1
chr2	218701629	218702450	C2	1	1	0	0	Quies	Ctcf	0.71	0.82	0.42	0.32	0.8	0.06	0.2	0.03	0.3	0.2
chr2	218714729	218715839	C2	1	1	0	0	Enh-TssA	EnhW	0.82	0.2	0.71	0.67	0.46	0.1	0.36	0.22	0.11	0.43
chr2	218767023	218768300	C2	1	1	0	0	Enh-TssA	TssA	0.92	0.04	0.94	0.43	0.87	0.83	0.27	0.77	0.68	0.78
chr2	218868605	218869364	C2	1	1	0	0	EnhW	EnhW	0.9	0.15	0.79	0.26	0.4	0.5	-0.17	0.47	0.14	0.48
chr2	219680965	219682037	C2	1	1	0	0	Quies	GeneA-5'	0.5	-0.19	0.07	0.11	0.08	0.21	0.07	-0.03	0.3	0.04
chr2	219828729	219829674	C2	1	1	0	0	Enh-TssA	TssA	0.5	0.01	0.81	0.29	0.74	0.28	0.23	0.17	0.25	0.35
chr2	219989376	219990667	C2	1	1	0	0	Enh-TssA	TssA	0.85	-0.22	0.37	0.64	0.85	0.41	0.25	0.12	0.49	0.46
chr2	219990812	219992007	C2	1	1	1	0	Enh-TssA	EnhW	0.85	-0.12	0.33	0.64	0.85	0.38	0.21	0.13	0.51	0.39
chr2	220305311	220306349	C2	1	1	0	0	Enh-TssA	Quies	0.66	0.74	0.42	0.61	0.31	0.37	0.54	0.37	0.15	0.35
chr2	222807234	222808676	C2	1	1	0	0	Quies	GeneA-5'	0.54	-0.11	0.53	0.28	0.69	0.05	-0.08	0.07	-0.1	0.25
chr2	223316921	223317630	C2	1	1	1	0	Ctcf	Rep1	0.69	0.1	0.11	-0.1	0.48	0.1	0.13	0.26	0.11	0.2
chr2	223621116	223622530	C2	1	1	1	0	Enh-TssA	TssA	0.89	0.43	0.79	0.26	0.95	0.47	0.12	0.09	0.16	0.43
chr2	223652322	223653567	C2	1	1	0	0	Enh-TssA	TssA	0.53	0.07	0.41	0.28	0.6	0.37	-0.03	0.38	0.6	0.23
chr2	223656379	223657537	C2	1	1	0	0	EnhW	EnhW	0.62	0.26	0.49	0.42	0.64	0.44	0.27	0.43	0.63	0.39
chr2	223661155	223662260	C2	1	1	0	0	Enh-TssA	TssA	0.82	-0.02	0.48	0.46	0.71	0.38	0.05	0.39	0.52	0.33
chr2	223702123	223703354	C2	1	1	0	0	Enh-TssA	TssA	0.58	0.34	0.57	0.27	0.67	0.4	0.14	0.29	0.25	0.22
chr2	223964297	223965218	C2	1	1	0	0	Quies	GeneA-5'	0.81	0.11	0.57	0.29	0.53	0.42	0.6	0.52	0.1	0.42
chr2	224094798	224095777	C2	1	1	0	0	EnhW	EnhW	0.47	-0.03	0.91	0.17	0.76	0.3	0.18	0.29	0.1	0.13
chr2	224563906	224564866	C2	1	1	1	0	Enh-TssA	TssA	0.95	0.09	0.41	0.44	0.87	0.62	0.17	0.38	0.4	0.53
chr2	224589943	224591053	C2	1	1	0	0	Enh-TssA	TssA	0.98	-0.02	0.7	0.7	0.87	0.95	0.05	0.82	0.53	0.87
chr2	224623950	224626202	C2	1	1	1	0	Enh-TssA	Enh-Tss-GeneA	0.86	0.01	0.72	0.54	0.88	0.25	0.32	0.22	0.5	0.36
chr2	224678453	224679488	C2	1	1	0	0	Enh-Tss-Gene-5'	Enh-TssA	0.7	-0.06	0.37	0.1	0.29	0.35	0.11	0.18	0.48	0.21
chr2	225349695	225350656	C2	1	1	0	0	Enh-Tss-Gene-5'	Quies	0.9	0.21	0.94	0.87	0.9	0.75	0.24	0.89	0.76	0.82
chr2	225748604	225749714	C2	1	1	0	0	Enh-Tss-Gene	Enh-Tss-GeneA	0.77	0.03	0.51	0.36	0.55	0.41	0.11	0.3	0.32	0.18
chr2	226979248	226981162	C2	1	1	0	0	Enh-TssA	TssA	0.91	0.11	0.8	0.51	0.82	0.81	0.28	0.78	0.49	0.78
chr2	226982734	226984444	C2	1	1	0	0	Enh-TssA	TssA	0.89	0.11	0.8	0.51	0.81	0.82	0.26	0.8	0.51	0.85
chr2	227111926	227113196	C2	1	1	0	0	Enh-TssA	TssA	0.64	0.36	0.97	-0.03	0.79	0.53	0.27	0.43	0.17	0.41
chr2	227267765	227268971	C2	1	1	0	0	Enh-TssA	TssA	0.81	-0.08	0.97	0.5	0.91	0.88	-0.08	0.86	0.24	0.8
chr2	227443359	227444356	C2	1	1	0	0	EnhW	EnhW	0.54	0.29	0.71	0.27	0.73	0.04	0.09	0.16	0	0.21
chr2	227603115	227604251	C2	1	1	1	0	Enh-Tss-Gene-5'	Enh-Tss-Gene	0.78	0.16	0.87	0.52	0.54	0.41	0.02	0.19	0.25	0.33
chr2	227619424	227621355	C2	1	1	1	0	Enh-Tss-Gene-5'	Enh-TssA	0.73	0.37	0.88	-0.07	0.69	0.24	0.25	0.1	0.44	0.24
chr2	228019555	228020049	C2	1	1	0	0	Enh-TssA	EnhW	0.9	0.15	0.72	0.58	0.71	0.59	0.2	0.5	0.51	0.5
chr2	228131217	228133303	C2	1	1	0	0	Enh-TssA	EnhW	0.87	0.4	0.93	0.77	0.61	0.59	0.21	0.33	0.33	0.36
chr2	228231161	228232598	C2	1	1	0	0	Enh-TssA	TssA	0.84	-0.02	0.73	0.73	0.59	0.61	0.07	0.52	0.73	0.62
chr2	228253050	228254262	C2	1	1	0	0	Enh-TssA	TssA	0.97	0.11	0.97	0.22	0.81	0.96	0.49	0.94	0.26	0.82
chr2	228272295	228273170	C2	1	1	0	0	Enh-TssA	TssA	0.83	0.15	0.66	0.52	0.61	0.65	0.51	0.59	0.54	0.74
chr2	228314564	228315788	C2	1	1	0	0	Enh-TssA	TssA	0.59	0.24	0.79	0.28	0.55	0.55	0.09	0.55	0.35	0.18
chr2	228521738	228522632	C2	1	1	0	0	Enh-TssA	TssA	0.77	-0.01	0.41	0.5	0.49	0.58	-0.09	0.68	0.17	0.62
chr2	228682234	228684419	C2	1	1	1	0	Enh-TssA	TssA	0.98	0.28	0.95	0.62	0.9	0.91	0.43	0.92	0.66	0.9
chr2	228704295	228705007	C2	1	1	0	0	EnhW	EnhW	0.77	0.05	0.09	0.8	0.31	-0.07	0.11	-0.01	0.13	0.12
chr2	228722616	228723837	C2	1	1	0	0	EnhW	EnhW	0.77	0.01	0.62	0.36	0.58	0.32	0.04	0.15	0.52	0.42
chr2	228727034	228729660	C2	1	1	1	0	Enh-TssA	TssA	0.85	0	0.75	0.35	0.76	0.27	0.01	0.12	0.47	0.44
chr2	230271406	230273969	C2	1	1	1	0	Enh-TssA	TssA	0.99	0.25	0.29	0.72	0.85	0.84	0.59	0.71	0.69	0.88
chr2	230298565	230299411	C2	1	1	0	0	EnhW	EnhW	0.44	-0.07	0.91	0.38	0.37	0.29	0.07	-0.05	0.13	0.18
chr2	230309260	230310465	C2	1	1	1	0	Enh-TssA	TssA	0.98	0.67	0.99	0.82	0.93	0.58	0.52	0.59	0.64	0.56
chr2	230450295	230451550	C2	1	1	1	0	EnhW	Quies	0.33	0.03	0.51	0.93	0.27	0.04	0.12	0.24	0.91	0.14
chr2	233242679	233243752	C2	1	1	1	0	EnhW	EnhW	0.43	-0.08	0.55	0.29	0.27	0.19	0.18	0.1	0.38	0.01
chr2	233852642	233853820	C2	1	1	0	0	Enh-TssA	TssA	0.85	0.21	0.7	0.94	0.74	0.65	0.32	0.49	0.87	0.61
chr2	234205186	234206396	C2	1	1	1	0	RNAPII	GeneA-3'	0.62	0.13	0.4	0.38	0.58	0.03	0.01	0.18	0.38	0.11
chr2	234295823	234297493	C2	1	1	0	0	Enh-Tss-Gene	Enh-Tss-GeneA	0.76	0.14	0.83	0.65	0.68	0.73	0.05	0.7	0.65	0.7
chr2	234321702	234323451	C2	1	1	0	0	Enh-Tss-Gene-5'	Enh-Tss-GeneA	0.99	0.11	0.65	0.38	0.54	0.94	0.19	0.7	0.54	0.77
chr2	234330599	234332004	C2	1	1	0	0	Enh-Tss-Gene	Enh-Tss-GeneA	0.91	-0.1	0.82	0.65	0.73	0.68	0.31	0.51	0.76	0.67
chr2	234395017	234397144	C2	1	1	0	0	Enh-TssA	Enh-Tss-GeneA	0.84	0.25	0.56	0.55	0.72	0.89	0.09	0.83	0.24	0.79
chr2	234465436	234466748	C2	1	1	0	0	Enh-TssA	Enh-Tss-GeneA	0.92	0.25	0.86	0.66	0.86	0.58	0.17	0.5	0.7	0.69
chr2	234576915	234578186	C2	1	1	0	0	EnhW	TssA	0.67	0.63	0.9	0.14	0.85	0.5	0.3	0.63	0.29	0.48
chr2	234608023	234609758	C2	1	1	0	0	Enh-TssA	TssA	0.9	0.11	0.77	0.54	0.87	0.9	0.32	0.94	0.27	0.91
chr2	234653738	234655918	C2	1	1	0	0	Enh-TssA	TssA	0.95	0.01	0.89	0.43	0.68	0.63	-0.07	0.68	0.29	0.4
chr2	234664736	234666030	C2	1	1	0	0	Enh-TssA	TssA	0.96	0.31	0.93	0.38	0.85	0.89	0.11	0.92	0.21	0.71
chr2	234741122	234742589	C2	1	1	0	0	Enh-TssA	Enh-Tss-GeneA	0.92	0.74	0.76	0.92	0.91	0.84	0.78	0.75	0.91	0.89
chr2	234882744	234883892	C2	1	1	0	0	Enh-TssA	TssA	0.9	0	0.56	0.47	0.8	0.85	0.11	0.77	0.77	0.92
chr2	235076868	235077990	C2	1	1	0	0	Enh-TssA	TssA	0.71	0.05	0.84	0.82	0.66	0.44	0.41	0.54	0.44	0.55
chr2	235111555	235112737	C2	1	1	0	0	Enh-TssA	TssA	0.97	0.3	0.79	0.88	0.8	0.86	0.5	0.81	0.56	0.77
chr2	235271372	235272395	C2	1	1	0	0	Enh-TssA	TssA	0.93	0.21	0.95	0.56	0.85	0.92	0.5	0.94	0.46	0.86
chr2	235277291	235278315	C2	1	1	1	0	Enh-TssA	TssA	0.92	0.37	0.97	0.36	0.92	0.75	0.43	0.77	0.63	0.71
chr2	235587947	235589513	C2	1	1	0	0	Enh-TssA	TssA	0.81	0.22	0.53	0.6	0.81	0.7	0.23	0.34	0.37	0.61
chr2	235771190	235772100	C2	1	1	0	0	Enh-TssA	EnhW	0.48	0.1	0.59	0.49	0.09	0.41	0.37	0.25	0.42	0.41
chr2	235930021	235931060	C2	1	1	1	0	Enh-Tss-Gene-5'	Enh-TssA	0.83	0.42	0.86	0.36	0.92	0.37	0.17	0.44	0.29	0.46
chr2	235934423	235935633	C2	1	1	0	0	Enh-Tss-Gene-5'	Enh-TssA	0.76	0.43	0.83	0.21	0.88	0.34	0.05	0.33	0.23	0.38
chr2	235994894	235996003	C2	1	1	0	0	Quies	GeneA-5'	0.76	0.1	0.72	0.35	0.44	0.16	-0.15	0.1	0.12	0.32
chr2	236071001	236071599	C2	1	1	0	0	Enh-TssA	TssA	0.92	0.09	0.84	0.28	0.88	0.04	0.36	0.04	0.31	0.06
chr2	236239444	236240524	C2	1	1	0	0	Enh-TssA	TssA	0.91	0.76	0.78	0.75	0.84	0.81	0.27	0.77	0.64	0.75
chr2	237933220	237934565	C2	1	1	1	0	EnhW	TssA	0.89	-0.03	0.56	0.24	0.69	0.76	0.28	0.49	0.47	0.65
chr2	238005983	238007546	C2	1	1	1	0	EnhW	GeneA	0.38	0	0.87	-0.08	0.85	0.3	0.16	0.22	0.11	0.29
chr2	238090021	238091624	C2	1	1	0	0	Enh-TssA	TssA	0.51	0.13	0.14	0.43	0.38	0.37	0.22	0.54	0.57	0.64
chr2	238142611	238143595	C2	1	1	0	0	Quies	GeneA-5'	0.66	0.26	0.57	0.32	0.54	0.28	0.16	0.18	0.36	0.01
chr2	238198645	238199708	C2	1	1	0	0	Enh-TssA	EnhW	0.69	0.14	0.15	0.26	0.54	0.4	0.04	0.33	0.54	0.54
chr2	238339874	238342424	C2	1	1	0	0	Enh-TssA	TssA	0.95	0.13	0.76	0.94	0.86	0.59	0.19	0.13	0.73	0.55
chr2	238409096	238412000	C2	1	1	1	0	Enh-Tss-Gene-5'	Enh-Tss-GeneA	0.96	0.4	0.83	0.49	0.92	0.86	0.4	0.61	0.76	0.91
chr2	239194189	239194849	C2	1	1	0	0	Enh-Tss-Gene-5'	Enh-TssA	0.81	0.05	0.68	0.18	0.85	0.87	0.08	0.47	0.32	0.8
chr2	239198460	239200268	C2	1	1	0	0	Enh-TssA	TssA	0.75	0.07	0.59	0.26	0.75	0.85	0.11	0.43	0.36	0.8
chr2	239347649	239348866	C2	1	1	0	0	Enh-Tss-Gene-5'	Enh-Tss-GeneA	0.96	0.29	0.87	0.76	0.87	0.82	0.09	0.77	0.73	0.76
chr2	239505436	239506249	C2	1	1	0	0	Enh-TssA	TssA	0.86	0.36	0.95	0.75	0.92	0.58	0.56	0.55	0.51	0.54
chr2	239592646	239594347	C2	1	1	0	0	Enh-TssA	TssA	0.95	0.52	0.93	0.53	0.87	0.93	0.4	0.93	0.55	0.94
chr2	239772689	239773466	C2	1	1	0	0	Enh-TssT	Quies	0.82	0.08	0.72	0.79	0.76	0.79	0.27	0.82	0.65	0.77
chr2	240196569	240197601	C2	1	1	0	0	Enh-TssT	Quies	0.96	0.64	0.77	0.73	0.8	0.72	0.58	0.59	0.72	0.69
chr2	241190116	241191628	C2	1	1	1	0	Enh-TssA	TssA	0.96	0.14	0.86	0.61	0.68	0.73	0.09	0.35	0.66	0.43
chr2	241313553	241314505	C2	1	1	0	0	Enh-TssA	TssA	0.32	0.33	0.13	0.23	0.31	0.52	0.25	0.27	0.46	0.64
chr2	241373087	241374072	C2	1	1	0	0	Enh-Tss-Gene-5'	Enh-TssA	0.85	0.16	0.54	0.75	0.6	0.85	0.1	0.51	0.74	0.46
chr2	242032498	242033285	C2	1	1	0	0	Enh-Tss-Gene-5'	Enh-Tss-GeneA	0.87	0.33	0.95	0.47	0.86	0.66	0.18	0.79	0.58	0.78
chr3	305917	307129	C2	1	1	0	0	EnhW	TssA	0.86	0.19	0.96	0.2	0.87	0.82	0.23	0.83	-0.03	0.79
chr3	4867272	4868935	C2	1	1	0	0	Enh-TssA	TssA	0.65	0.11	0.55	0.94	0.48	0.54	0.11	0.47	0.7	0.52
chr3	4872417	4873476	C2	1	1	0	0	Enh-TssA	TssA	0.74	-0.03	0.53	0.96	0.52	0.58	0.23	0.22	0.74	0.48
chr3	4940977	4941927	C2	1	1	0	0	EnhW	EnhW	0.51	0.29	0.84	-0.11	0.46	-0.03	0.02	-0.11	0.11	-0.02
chr3	5019541	5021106	C2	1	1	0	0	Enh-TssT	Quies	0.91	-0.04	0.6	0.6	0.68	0.81	0.01	0.75	0.58	0.71
chr3	5033839	5034930	C2	1	1	0	0	EnhW	EnhW	0.8	0.13	0.52	0.74	0.87	0.63	0.06	0.35	0.8	0.5
chr3	5346162	5347122	C2	1	1	0	0	Ctcf	Rep1	0.42	0.02	0.51	-0.04	0.24	0.29	0.25	0.17	0.27	0.22
chr3	5371658	5372798	C2	1	1	0	0	Enh-TssA	TssA	0.76	0.15	0.39	0.45	0.68	0.56	-0.06	0.47	0.42	0.24
chr3	5539135	5540202	C2	1	1	0	0	Quies	Rep1	0.66	-0.15	0.83	0.14	0.11	0.48	-0.1	0.3	0.2	0.16
chr3	8485527	8486893	C2	1	1	0	0	Enh-Tss-Gene-5'	Quies	0.93	0.03	0.94	0.7	0.78	0.86	0.02	0.88	0.56	0.78
chr3	8670938	8671623	C2	1	1	0	0	Enh-TssA	TssA	0.88	0.19	0.76	0.78	0.78	0.64	0.04	0.74	0.85	0.85
chr3	9216791	9217812	C2	1	1	0	0	Enh-TssA	TssA	0.78	0.42	0.84	0.61	0.73	0.21	0.19	0.22	0.17	0.26
chr3	9920035	9921258	C2	1	1	0	0	Enh-TssA	TssA	0.95	0.01	0.83	0.48	0.92	0.3	0.18	0.1	0.42	0.16
chr3	9925395	9926997	C2	1	1	1	0	Enh-TssA	TssA	0.83	0.66	0.85	0.82	0.9	0.32	0.2	0.34	0.39	0.25
chr3	10246661	10248008	C2	1	1	0	0	Enh-TssA	TssA	0.9	0.46	0.38	0.47	0.6	0.68	0.5	0.61	0.4	0.46
chr3	11494324	11495245	C2	1	1	0	0	Quies	EnhW	0.53	0.12	0.4	0.1	0.47	0.19	-0.01	0.13	0.15	0.25
chr3	11609151	11610409	C2	1	1	0	0	Enh-Tss-Gene-5'	Enh-Tss-GeneA	0.89	0.17	0.7	0.57	0.38	0.4	0.03	0.12	0.3	0.14
chr3	12234579	12236472	C2	1	1	0	0	Enh-TssA	TssA	0.68	0.23	0.87	0.36	0.79	0.41	0.65	0.39	0.53	0.49
chr3	12357770	12359162	C2	1	1	1	0	Enh-Tss-Gene-5'	Enh-TssA	0.78	0.26	0.93	0.46	0.82	0.24	0.11	0.13	0.38	0.32
chr3	13454502	13455821	C2	1	1	0	0	Enh-Gene-5'	Enh-TssA	0.76	-0.07	0.71	0.2	0.64	0.22	-0.01	0.2	0.01	0.3
chr3	14167126	14168207	C2	1	1	0	0	Enh-Tss-Gene-5'	Enh-Tss-GeneA	0.34	0.07	0.59	0.21	0.46	0.72	0.39	0.39	0.77	0.76
chr3	14330060	14333317	C2	1	1	0	0	EnhW	EnhW	0.88	0.45	0.45	0.17	0.56	0.01	-0.17	-0.01	0.09	0.04
chr3	14336920	14338742	C2	1	1	1	0	EnhW	EnhW	0.11	0.21	0.91	-0.01	0.82	-0.12	-0.01	0.03	0.05	-0.16
chr3	14419500	14420464	C2	1	1	0	0	EnhW	GeneA-5'	0.63	-0.07	0.45	0.3	0.44	0.16	0.09	0.21	0.14	0.06
chr3	14420545	14421503	C2	1	1	0	0	Quies	GeneA-5'	0.64	-0.05	0.52	0.31	0.54	0.2	0.11	0.32	0.11	0.12
chr3	14451784	14452949	C2	1	1	0	0	Enh-Tss-Gene	Enh-Tss-GeneA	0.84	0.05	0.41	0.6	0.29	0.54	-0.01	0.17	0.68	0.11
chr3	14493582	14495177	C2	1	1	0	0	Enh-Tss-Gene	Enh-Tss-GeneA	0.9	0.12	0.7	0.68	0.99	0.8	0.42	0.66	0.66	0.73
chr3	15784205	15786028	C2	1	1	0	0	Enh-Tss-Gene-5'	Enh-Gene-5'	0.42	0.28	0.39	0.65	0.25	0.12	0.03	0.34	0.79	0.13
chr3	15794197	15795774	C2	1	1	1	0	Enh-Tss-Gene-5'	Enh-TssA	0.8	0.25	0.97	0.7	0.93	0.51	0.13	0.54	0.32	0.56
chr3	15809988	15811276	C2	1	1	0	0	Enh-Tss-Gene-5'	Enh-TssA	0.58	0.39	0.56	0.78	0.45	0.58	0.12	0.59	0.63	0.47
chr3	15823256	15824228	C2	1	1	1	0	Enh-Tss-Gene-5'	Enh-Tss-Gene	0.04	-0.26	0.12	0.1	0.16	0.13	-0.04	-0.2	0.16	0.08
chr3	16097307	16098386	C2	1	1	1	0	Enh-TssA	EnhW	0.9	0.61	0.9	0.44	0.86	0.83	0.82	0.8	0.69	0.85
chr3	16101091	16102755	C2	1	1	1	0	Enh-TssA	TssA	0.9	0.6	0.9	0.43	0.85	0.83	0.81	0.81	0.68	0.87
chr3	16144099	16144954	C2	1	1	0	0	Enh-TssA	TssA	0.46	0.56	0.92	0.02	0.81	0.13	0.02	0.03	0.32	0.12
chr3	17680460	17681968	C2	1	1	0	0	Enh-TssA	Enh-TssA	0.84	0.12	0.71	0.8	0.74	0.77	0.43	0.64	0.53	0.78
chr3	19930271	19931561	C2	1	1	0	0	Enh-TssA	TssA	0.84	0	0.94	0.64	0.85	0.71	-0.04	0.66	0.64	0.68
chr3	20095535	20096868	C2	1	1	0	0	Enh-TssA	TssA	0.92	0.4	0.84	0.2	0.87	0.57	0.16	0.45	0.13	0.55
chr3	23077487	23078476	C2	1	1	1	0	TssA	Quies	0.91	0.16	0.55	0.52	0.42	0.35	0.03	0.46	0.07	0.36
chr3	23329302	23330438	C2	1	1	1	0	GeneA-3'	GeneA-5'	0.2	0.26	0.79	0.22	0.44	0.13	0.16	0.11	0.21	0.09
chr3	23616832	23618697	C2	1	1	0	0	Enh-TssA	TssA	0.83	0.27	0.8	0.45	0.82	0.66	0.11	0.51	0.34	0.52
chr3	23621576	23622663	C2	1	1	0	0	Enh-TssA	TssA	0.79	0.15	0.76	0.4	0.75	0.67	0.08	0.43	0.23	0.4
chr3	23641399	23642410	C2	1	1	0	0	Enh-TssA	EnhW	0.49	0.3	0.92	0.09	0.86	0.2	0.22	0.02	0.33	0.18
chr3	23709386	23710900	C2	1	1	0	0	Enh-TssA	TssA	0.5	0.12	0.27	0.76	0.43	0.63	0.34	0.55	0.38	0.69
chr3	23761920	23763161	C2	1	1	0	0	Quies	GeneA-5'	0.54	-0.04	0.4	0.35	0.23	0.13	-0.05	0.03	0.33	0.13
chr3	23780300	23783259	C2	1	1	0	0	Enh-TssA	TssA	0.84	0.2	0.78	0.59	0.84	0.63	0.04	0.63	0.4	0.41
chr3	23884408	23885330	C2	1	1	0	0	Enh-Gene-5'	Enh-Gene-5'	0.05	0.19	0.88	0.18	0.15	0.01	0.07	0.06	0.46	0.28
chr3	24000342	24001899	C2	1	1	1	0	Enh-TssA	TssA	0.83	0.13	0.9	0.15	0.91	0.4	-0.01	0.39	0.33	0.45
chr3	24181049	24182408	C2	1	1	0	0	Quies	GeneA-5'	0.19	0.2	0.95	0.05	0.38	0.19	-0.12	-0.05	0.29	0.16
chr3	24187296	24188397	C2	1	1	1	0	Enh-TssA	TssA	0.55	0.06	0.77	0.5	0.83	0.26	0.47	0.28	0.33	0.19
chr3	24406382	24407242	C2	1	1	0	0	Enh-TssA	TssA	0.88	0.89	0.92	0.85	0.9	0.55	0.56	0.58	0.55	0.6
chr3	25465836	25466936	C2	1	1	0	0	Enh-TssA	TssA	0.41	0.31	0.74	0.24	0.74	0.52	0.32	0.71	0.39	0.82
chr3	25549456	25551125	C2	1	1	1	0	Enh-Tss-Gene-5'	Enh-Tss-GeneA	0.76	-0.05	0.77	0.18	0.85	0.52	0.08	0.18	0.28	0.41
chr3	25631355	25632228	C2	1	1	0	0	Enh-Gene	Enh-Tss-GeneA	0.27	-0.09	0.58	0.29	0.24	0.53	0.1	0.48	0.68	0.57
chr3	27401383	27402763	C2	1	1	0	0	Enh-TssA	TssA	0.82	-0.03	0.75	0.41	0.72	0.53	0.15	0.51	0.3	0.47
chr3	29319434	29320504	C2	1	1	1	0	Quies	EnhW	0.61	0.21	0.68	0.38	0.37	0.31	0.5	0.4	0.57	0.52
chr3	29527283	29528434	C2	1	1	0	0	Enh-TssA	TssA	0.91	0.28	0.75	0.08	0.84	0.72	0.4	0.6	0.52	0.7
chr3	29566651	29567682	C2	1	1	0	0	Enh-TssA	TssA	0.37	0.07	0.46	0.83	0.47	0.07	0.13	0.11	0.89	0.04
chr3	29632777	29633917	C2	1	1	0	0	EnhW	TssA	0.79	0.32	0.75	0.29	0.6	0.09	0.21	-0.01	0.3	0.1
chr3	29683912	29684752	C2	1	1	1	0	EnhW	EnhW	0.79	0.28	0.94	0.42	0.74	0.36	0.02	0.3	0.11	0.33
chr3	29734836	29737895	C2	1	1	0	0	Enh-TssA	TssA	0.6	0.11	0.67	0.34	0.7	0.71	0.35	0.72	0.41	0.68
chr3	30299923	30301022	C2	1	1	0	0	Enh-TssA	TssA	0.96	0.19	0.95	0.4	0.9	0.87	0.19	0.9	0.68	0.87
chr3	30327266	30328678	C2	1	1	0	0	Enh-TssA	TssA	0.46	0.09	0.62	0.1	0.43	0.27	0.32	0.23	0.18	0.16
chr3	30383393	30384714	C2	1	1	0	0	Enh-TssA	TssA	0.69	0.3	0.85	0.17	0.62	0.42	0.45	0.5	0.19	0.41
chr3	30552676	30553806	C2	1	1	0	0	Enh-TssA	TssA	0.79	0.43	0.91	0.64	0.91	0.67	0.41	0.65	0.64	0.71
chr3	30559236	30560500	C2	1	1	0	0	EnhW	TssA	0.75	0.69	0.9	-0.07	0.78	0.28	0.13	0.06	0.31	0.11
chr3	30638330	30639512	C2	1	1	1	0	Enh-TssA	TssA	0.94	0.02	0.87	0.14	0.95	0.94	0.15	0.87	0.26	0.93
chr3	30647261	30648304	C2	1	1	0	0	Enh-TssT	GeneT	0.89	0.82	0.45	0.95	0.82	0.72	0.67	0.55	0.85	0.85
chr3	30730157	30731409	C2	1	1	0	0	Enh-Tss-Gene	Enh-Tss-GeneA	0.73	0.01	0.93	0.42	0.79	0.14	0.14	0.11	0.32	0.15
chr3	30762171	30763358	C2	1	1	0	0	Enh-TssA	TssA	0.73	0.48	0.94	0.06	0.91	0.61	0.3	0.69	0.22	0.67
chr3	31313375	31314647	C2	1	1	0	0	Quies	GeneA-5'	0.79	0.09	0.34	0.09	0.31	0.37	0.06	0.27	0.13	0.48
chr3	32009799	32011118	C2	1	1	0	0	Enh-TssA	Enh-TssA	0.78	0.28	0.96	0.56	0.89	0.69	0.21	0.65	0.61	0.67
chr3	32267801	32269125	C2	1	1	1	0	Enh-TssA	EnhW	0.33	0.5	0.84	0.05	0.73	0.01	0.08	-0.07	0.26	-0.04
chr3	34050316	34051547	C2	1	1	0	0	Enh-TssA	TssA	0.53	0.08	0.24	0.58	0.38	0.76	0.1	0.84	0.67	0.76
chr3	37123498	37124499	C2	1	1	1	0	EnhW	Enh-Gene	0	0.39	0.94	0.12	0.44	0.02	-0.31	0.09	0.4	0.28
chr3	37246221	37248320	C2	1	1	0	0	EnhW	EnhW	0.6	0.25	0.58	0.37	0.3	0.28	0.26	0.3	-0.01	0.23
chr3	37649222	37650717	C2	1	1	1	0	EnhW	EnhW	0.75	-0.04	0.78	0.37	0.58	0.16	-0.01	0.36	0.24	0.4
chr3	39221640	39222911	C2	1	1	1	0	Enh-TssT	GeneT	0.23	0.26	0.27	0.6	0.71	0.01	0.03	-0.1	0.43	0.2
chr3	41012717	41013683	C2	1	1	0	0	Enh-TssA	TssA	0.8	0.38	0.89	0.35	0.93	0.65	0.41	0.66	0.48	0.65
chr3	42585603	42587099	C2	1	1	1	0	Enh-TssA	EnhW	0.88	-0.03	0.84	0.67	0.43	0.23	0.46	0.27	0.55	0.44
chr3	43789471	43790255	C2	1	1	0	0	Enh-TssA	EnhW	0.54	0.32	0.45	0.78	0.63	0.21	0.29	0.11	0.06	0.3
chr3	43907543	43908880	C2	1	1	0	0	Enh-TssA	TssA	0.78	0.19	0.7	0.41	0.84	0.74	0.36	0.57	0.46	0.67
chr3	44926685	44927654	C2	1	1	0	0	Enh-TssA	TssA	0.49	-0.24	0.38	0.44	0.77	0.55	0.1	0.32	0.32	0.44
chr3	44927878	44929069	C2	1	1	0	0	Enh-TssA	TssA	0.49	-0.25	0.36	0.44	0.76	0.57	0.1	0.31	0.31	0.48
chr3	45658811	45660204	C2	1	1	0	0	Enh-Tss-Gene-5'	Enh-TssA	0.87	0.43	0.89	0.86	0.65	0.83	0.39	0.81	0.82	0.72
chr3	46934512	46935358	C2	1	1	0	0	EnhW	EnhW	0.29	0.04	0.2	0.43	0.34	0.3	0.22	0.12	0.53	0.47
chr3	46984778	46986019	C2	1	1	0	0	Enh-Tss-Gene-5'	Enh-TssA	0.96	0.2	0.93	0.57	0.9	0.55	0.09	0.5	0.71	0.63
chr3	46988639	46991367	C2	1	1	0	0	Enh-Tss-Gene-5'	Enh-Tss-GeneA	0.96	0.23	0.93	0.59	0.88	0.56	0.15	0.49	0.73	0.6
chr3	48635662	48636589	C2	1	1	0	0	Enh-TssA	Enh-Tss-GeneA	0.85	0.32	0.58	0.21	0.87	0.77	0.18	0.34	0.28	0.79
chr3	48731285	48732659	C2	1	1	0	0	Enh-Tss-Gene	Enh-Gene	0.51	-0.17	0.16	0.55	0.11	-0.04	-0.26	-0.13	0.11	0.04
chr3	50196821	50197670	C2	1	1	0	0	EnhW	EnhW	0.54	0.04	0.64	0.17	0.49	0.14	0.42	-0.07	0.55	0.2
chr3	53083876	53084527	C2	1	1	0	0	Quies	GeneA-5'	0.56	0.09	0.66	0.23	0.42	0.26	0.4	0.49	0.57	0.61
chr3	53179013	53180029	C2	1	1	0	0	Enh-TssA	EnhW	0.88	0.34	0.3	0.41	0.97	0.1	0.18	0.28	0.2	0.14
chr3	53183764	53184952	C2	1	1	0	0	EnhW	EnhW	0.92	0.38	0.27	0.53	0.97	0.18	0.3	0.31	0.23	0.04
chr3	53303521	53304608	C2	1	1	0	0	Enh-TssT	Quies	0.94	0.63	0.85	0.84	0.8	0.86	0.55	0.84	0.88	0.73
chr3	53551469	53553719	C2	1	1	0	0	Enh-TssA	TssA	0.89	-0.05	0.64	0.46	0.81	0.83	-0.01	0.84	0.06	0.71
chr3	54907141	54908229	C2	1	1	0	0	TssA	GeneA-5'	0.82	-0.01	0.69	0.3	0.96	0.26	0.05	0.1	0.06	0.25
chr3	54924850	54926461	C2	1	1	0	0	Enh-TssA	TssA	0.93	0.87	0.77	0.49	0.92	0.49	0.5	0.4	0.45	0.46
chr3	57957900	57959328	C2	1	1	0	0	Enh-Tss-Gene-5'	Enh-TssA	0.75	0.27	0.82	0.4	0.78	0.79	0.37	0.66	0.59	0.7
chr3	57960154	57961321	C2	1	1	0	0	Enh-Tss-Gene-5'	Enh-TssA	0.77	0.29	0.81	0.36	0.79	0.69	0.27	0.67	0.47	0.61
chr3	57963285	57964723	C2	1	1	0	0	Enh-Tss-Gene-5'	Enh-TssA	0.92	0.38	0.96	0.43	0.9	0.67	0.25	0.7	0.48	0.64
chr3	57969079	57970025	C2	1	1	0	0	Enh-TssA	Enh-TssA	0.88	0.26	0.66	0.45	0.77	0.73	0.11	0.58	0.49	0.76
chr3	58036600	58037549	C2	1	1	0	0	Enh-Tss-Gene-5'	Enh-Tss-GeneA	0.57	0.15	0.67	0.41	0.34	0.54	0.1	0.5	0.64	0.5
chr3	58044857	58046065	C2	1	1	0	0	Enh-Tss-Gene	Enh-Tss-GeneA	0.86	0.41	0.93	0.65	0.79	0.65	0.14	0.68	0.7	0.49
chr3	58149469	58150544	C2	1	1	0	0	Enh-Tss-Gene	Enh-Tss-GeneA	0.9	0.02	0.85	0.56	0.51	0.88	-0.09	0.87	0.63	0.69
chr3	63961353	63962955	C2	1	1	0	0	GeneA-3'	GeneA-5'	0.75	0.16	0.53	0.34	0.45	0.17	0.13	0.04	0.22	0.16
chr3	64048291	64050038	C2	1	1	0	0	Enh-TssA	TssA	0.95	0.21	0.97	0.23	0.77	0.92	0.44	0.88	0.3	0.84
chr3	64057357	64058528	C2	1	1	0	0	TssA	EnhW	0.66	0.05	0.63	0.1	0.32	0.27	0.12	0.23	0.03	0.3
chr3	64251369	64252890	C2	1	1	0	0	Enh-TssA	TssA	0.83	0.03	0.76	0.51	0.77	0.36	0.01	0.28	0.13	0.25
chr3	64328225	64329288	C2	1	1	0	0	Enh-TssA	EnhW	0.89	0.14	0.75	0.46	0.72	0.38	-0.03	0.25	-0.03	0.3
chr3	64337116	64338162	C2	1	1	0	0	Enh-TssA	EnhW	0.61	-0.04	0.38	0.12	0.38	0.06	-0.1	0.1	0.14	-0.13
chr3	64518787	64519716	C2	1	1	0	0	Rep1	Ctcf	0.75	0.77	0.76	0.52	0.75	0.3	0.28	0.35	0.25	0.35
chr3	65699599	65700454	C2	1	1	0	0	Quies	GeneA-5'	0.93	0.22	0.93	0.32	0.67	0.03	-0.03	0.14	-0.03	-0.01
chr3	65985257	65985916	C2	1	1	0	0	Enh-TssA	EnhW	0.61	0.02	0.82	0.41	0.34	0.35	0.06	0.22	0.16	0.21
chr3	66638711	66639607	C2	1	1	0	0	EnhW	EnhW	0.51	-0.08	0.87	0.3	0.68	0.04	-0.01	0.11	0.13	0.23
chr3	66644101	66645254	C2	1	1	0	0	EnhW	TssA	0.8	0.1	0.63	0.31	0.58	0.32	-0.02	0.33	0.11	0.32
chr3	66646590	66647330	C2	1	1	0	0	Quies	GeneA-5'	0.76	0.05	0.6	0.34	0.56	0.2	0.17	0.22	0.5	0.17
chr3	67643882	67644773	C2	1	1	0	0	Enh-Gene	Enh-Tss-GeneA	0.72	0.47	0.56	0.57	0.66	0.43	0.44	0.49	0.56	0.5
chr3	67696675	67698581	C2	1	1	0	0	Enh-Tss-Gene-5'	Enh-TssA	0.96	0.42	0.9	0.72	0.88	0.9	0.31	0.86	0.73	0.88
chr3	67756957	67758047	C2	1	1	0	0	EnhW	GeneA-5'	0.86	0.02	0.97	0.15	0.59	0.45	-0.22	0.55	-0.07	0.45
chr3	70049343	70050410	C2	1	1	0	0	TssA	Quies	0.44	0.19	0.8	0.2	0.59	0.29	0.11	0.31	0.16	0.35
chr3	71257320	71258526	C2	1	1	0	0	Enh-TssA	TssA	0.91	0.5	0.38	0.11	0.9	0.73	0.25	0.8	0.31	0.8
chr3	71259114	71260441	C2	1	1	1	0	Enh-TssA	TssA	0.9	0.5	0.38	0.1	0.9	0.71	0.19	0.8	0.26	0.79
chr3	71552606	71554519	C2	1	1	0	0	Enh-TssA	TssA	0.57	0.23	0.42	0.62	0.71	0.53	0.16	0.5	0.38	0.51
chr3	72385775	72386626	C2	1	1	1	0	EnhW	EnhW	0.85	0.15	0.73	0.73	0.43	0.38	0.35	0.35	0.58	0.67
chr3	73006097	73006869	C2	1	1	0	0	Quies	GeneA-5'	0.65	0.3	0.81	0.21	0.8	0.25	0.3	0.17	0.18	0.29
chr3	85210254	85211173	C2	1	1	0	0	Enh-TssA	TssA	0.06	-0.23	0.85	0.21	0.68	0.35	0.26	0.52	0.45	0.45
chr3	87022183	87023349	C2	1	1	1	0	EnhW	EnhW	0.63	-0.05	0.65	0.31	0.61	0.36	0.04	0.13	0.49	0.22
chr3	87295530	87297283	C2	1	1	1	0	Enh-Tss-Gene	Enh-Tss-GeneA	0.74	0.5	0.98	0.19	0.86	0.43	0.04	0.37	0.46	0.35
chr3	87382176	87383327	C2	1	1	0	0	Enh-TssA	TssA	0.92	0.39	0.91	0.61	0.89	0.91	0.37	0.9	0.41	0.87
chr3	93877495	93878603	C2	1	1	0	0	Enh-TssA	TssA	0.86	0.15	0.54	0.68	0.17	0.45	0.43	0.42	0.2	0.12
chr3	98632586	98633968	C2	1	1	0	0	Enh-TssA	TssA	0.97	0.08	0.98	0.78	0.79	0.79	0.4	0.82	0.57	0.78
chr3	98641054	98642753	C2	1	1	1	0	Enh-TssA	TssA	0.94	0.15	0.97	0.3	0.95	0.93	0.14	0.94	0.47	0.85
chr3	99758922	99760158	C2	1	1	0	0	EnhW	EnhW	0.7	0.2	0.83	0.18	0.51	0.35	0.14	0.19	0.17	0.22
chr3	101808262	101810310	C2	1	1	0	0	Enh-TssA	TssA	0.91	0.34	0.92	0.46	0.86	0.7	0.33	0.56	-0.01	0.63
chr3	101848578	101849769	C2	1	1	1	0	Enh-TssA	TssA	0.88	0.04	0.92	0.57	0.91	0.05	0.1	0.12	0.08	-0.1
chr3	105105815	105106986	C2	1	1	0	0	Enh-Tss-Gene-5'	Enh-TssA	0.85	0.09	0.98	0.27	0.86	0.71	0.53	0.76	0.39	0.77
chr3	105510719	105511941	C2	1	1	1	0	Enh-TssA	TssA	0.92	0.51	0.95	0.45	0.95	0.74	-0.03	0.62	0.21	0.7
chr3	110491802	110493152	C2	1	1	0	0	Enh-TssA	TssA	0.9	0.31	0.93	0.33	0.38	0.72	0.18	0.65	0.19	0.52
chr3	111520820	111522867	C2	1	1	0	0	Enh-TssA	TssA	0.93	0.54	0.86	0.46	0.87	0.65	0.2	0.52	0.48	0.56
chr3	112365168	112366755	C2	1	1	0	0	Enh-TssA	TssA	0.84	0.21	0.77	0.51	0.77	0.73	0.51	0.63	0.71	0.75
chr3	112371578	112373750	C2	1	1	0	0	Enh-TssA	TssA	0.94	-0.03	0.8	0.44	0.87	0.88	0.2	0.8	0.55	0.82
chr3	112492271	112495055	C2	1	1	0	0	Enh-TssA	TssA	0.67	-0.11	0.49	0.58	0.25	0.53	0.25	0.43	0.3	0.36
chr3	112498409	112499793	C2	1	1	0	0	Enh-TssA	TssA	0.67	-0.08	0.45	0.19	0.19	0.27	0.03	-0.05	0.3	0.32
chr3	114342573	114344314	C2	1	1	0	0	Enh-Tss-Gene-5'	Enh-TssA	0.73	0.35	0.67	0.72	0.53	0.79	0.48	0.75	0.81	0.76
chr3	114464194	114465605	C2	1	1	1	0	Enh-Tss-Gene-5'	Quies	0.85	0.06	0.87	0.7	0.66	0.41	0.17	0.18	0.32	0.37
chr3	114611801	114612903	C2	1	1	0	0	EnhW	Ctcf	0.48	-0.05	0.96	-0.08	0.33	0.28	0.32	0.13	0.08	0.12
chr3	115502757	115503937	C2	1	1	0	0	Enh-TssT	Quies	0.95	0.8	0.27	0.99	0.62	0.76	0.69	0.33	0.83	0.78
chr3	115509196	115510379	C2	1	1	0	0	Enh-TssA	TssA	0.95	0.23	0.91	0.56	0.82	0.74	0.49	0.69	0.26	0.71
chr3	117572553	117573528	C2	1	1	0	0	Enh-TssA	TssA	0.83	0.33	0.95	0.25	0.8	0.66	0.38	0.73	0.2	0.66
chr3	118900361	118901380	C2	1	1	0	0	Enh-TssA	Enh-TssA	0.78	0.13	0.48	0.81	0.64	0.8	0.2	0.69	0.59	0.77
chr3	118903221	118904602	C2	1	1	0	0	Enh-TssA	TssA	0.86	0.29	0.52	0.78	0.71	0.84	0.24	0.73	0.56	0.83
chr3	118913640	118915478	C2	1	1	0	0	Enh-TssA	Enh-Tss-GeneA	0.57	0.18	0.74	0.74	0.49	0.21	0.2	0.24	0.37	0.41
chr3	118923754	118925030	C2	1	1	0	0	Enh-Tss-Gene-5'	Enh-Tss-GeneA	0.92	0.18	0.76	0.64	0.8	0.69	0.32	0.33	0.74	0.61
chr3	119513696	119514718	C2	1	1	0	0	Enh-TssA	TssA	0.65	-0.1	0.49	0.68	0.64	0.67	0.47	0.63	0.74	0.67
chr3	120396854	120398104	C2	1	1	0	0	Enh-TssT	Quies	0.84	0.34	0.66	0.78	0.69	0.33	0.32	0.29	0.56	0.27
chr3	120400593	120401820	C2	1	1	0	0	Enh-TssA	TssA	0.88	0.36	0.66	0.77	0.7	0.36	0.25	0.29	0.57	0.25
chr3	120408005	120409052	C2	1	1	0	0	Enh-TssA	TssA	0.93	-0.09	0.98	0	0.76	0.23	-0.14	0.3	-0.01	0.19
chr3	120411900	120412943	C2	1	1	0	0	Enh-TssA	TssA	0.93	-0.1	0.98	0.11	0.74	0.13	-0.12	0.22	0.07	0.24
chr3	122370170	122371199	C2	1	1	0	0	EnhW	Rep1	0.74	0.05	0.93	0.2	0.83	0.18	0.11	0.46	0.15	0.42
chr3	122451398	122452307	C2	1	1	0	0	Enh-TssT	Quies	0.74	0.12	0.28	0.78	0.63	0.43	0.25	0.11	0.52	0.51
chr3	123450783	123451834	C2	1	1	0	0	Enh-TssA	EnhW	0.89	0.43	0.94	0.33	0.91	0.49	0.01	0.46	0.46	0.37
chr3	123473103	123474785	C2	1	1	0	0	Enh-TssA	Enh-Tss-GeneA	0.89	0.5	0.73	0.76	0.86	0.54	0.51	0.63	0.61	0.66
chr3	123967048	123968183	C2	1	1	0	0	Enh-TssA	TssA	0.82	-0.08	0.48	0.78	0.81	0.2	-0.05	0.19	0.21	0.26
chr3	124531064	124532465	C2	1	1	0	0	Enh-Tss-Gene	Enh-Tss-GeneA	0.92	0.24	0.62	0.71	0.94	0.5	0.19	0.16	0.69	0.51
chr3	124551223	124552199	C2	1	1	0	0	Enh-Tss-Gene	Enh-Tss-GeneA	0.97	0.24	0.52	0.56	0.13	0.89	0.36	0.63	0.64	0.4
chr3	124552323	124553388	C2	1	1	0	0	Enh-Tss-Gene	Enh-Tss-GeneA	0.99	0.33	0.76	0.7	0.22	0.95	0.43	0.79	0.77	0.4
chr3	124556032	124557448	C2	1	1	1	0	Enh-Tss-Gene	Enh-TssA	0.99	0.25	0.75	0.69	0.22	0.95	0.41	0.78	0.76	0.41
chr3	124579044	124580316	C2	1	1	0	0	Enh-Tss-Gene-5'	Enh-Tss-GeneA	0.86	0.09	0.48	0.59	0.9	0.65	0.51	0.39	0.72	0.65
chr3	124596979	124598636	C2	1	1	0	0	Enh-Tss-Gene	Enh-TssA	0.8	0.39	0.73	0.54	0.72	0.91	0.34	0.8	0.79	0.86
chr3	124781467	124782749	C2	1	1	0	0	Enh-TssA	TssA	0.86	0.26	0.89	0.48	0.85	0.4	0.36	0.56	0.33	0.53
chr3	124820594	124821422	C2	1	1	0	0	Quies	GeneA-5'	0.69	0.29	0.6	0.26	0.2	0.08	0	0.01	0.02	0.14
chr3	125340940	125341775	C2	1	1	0	0	Quies	GeneA-5'	0.6	-0.05	0.5	0.12	0.54	0.17	-0.24	-0.01	0.23	0.25
chr3	125984907	125985806	C2	1	1	0	0	EnhW	EnhW	0.7	0.37	0.36	0.66	0.62	0.07	0.37	0.15	0.51	0.4
chr3	126003057	126004070	C2	1	1	0	0	Quies	EnhW	0.95	0.29	0.85	0.29	0.31	0.24	0.16	0.1	-0.01	0.3
chr3	126066184	126066868	C2	1	1	0	0	Quies	GeneA-5'	0.82	0.67	0.8	0.73	0.77	0.93	0.59	0.93	0.87	0.93
chr3	126107715	126108431	C2	1	1	0	0	Enh-TssT	Quies	0.99	0.87	0.96	0.9	0.92	0.39	0.53	0.22	0.5	0.53
chr3	127022649	127023672	C2	1	1	1	0	Enh-TssA	EnhW	0.98	0.55	0.97	0.3	0.67	0.26	0.34	0.33	0.43	0.27
chr3	127243879	127245055	C2	1	1	0	0	EnhW	EnhW	0.99	0.22	0.43	0.63	0.63	0.63	0.28	0.3	0.11	0.54
chr3	127254713	127255823	C2	1	1	0	0	Quies	GeneA-5'	0.47	0.03	0.58	0.31	0.69	-0.02	0.09	-0.18	-0.01	0.09
chr3	127465029	127467780	C2	1	1	0	0	Enh-TssA	TssA	0.95	0.37	0.69	0.67	0.59	0.81	0.55	0.73	0.64	0.7
chr3	128135321	128136309	C2	1	1	0	0	EnhW	TssA	0.71	0.08	0.01	0.63	0.83	0.44	0.09	0.43	0.61	0.59
chr3	128914114	128915168	C2	1	1	0	0	Enh-TssA	TssA	0.86	0.18	0.79	0.67	0.79	0.26	0.34	0.05	0.32	0.14
chr3	129132192	129133351	C2	1	1	0	0	Enh-TssA	TssA	0.92	0.23	0.93	0.31	0.84	0.46	0.22	0.48	0.42	0.44
chr3	129142541	129143885	C2	1	1	0	0	Enh-TssA	TssA	0.63	0.1	0.94	0.19	0.1	0.42	-0.11	0.06	0.55	0.47
chr3	129217846	129218490	C2	1	1	0	0	Enh-TssA	Enh-Tss-GeneA	0.53	0.05	0.42	0.57	0.56	0.65	0.36	0.67	0.33	0.58
chr3	129369925	129371340	C2	1	1	0	0	Enh-TssA	Enh-Tss-GeneA	0.79	0.32	0.74	0.67	0.67	0.26	0.13	0.38	0.61	0.3
chr3	129380809	129381517	C2	1	1	0	0	Enh-Tss-Gene-5'	Enh-TssA	0.6	-0.08	0.64	0.24	0.23	0.51	0.03	0.61	0.23	0.42
chr3	129381706	129382558	C2	1	1	0	0	Enh-Tss-Gene-5'	Enh-TssA	0.61	-0.07	0.66	0.25	0.27	0.45	-0.01	0.56	0.15	0.37
chr3	129442354	129443543	C2	1	1	0	0	Enh-Tss-Gene-5'	Enh-TssA	0.89	0.17	0.25	0.87	0.81	0.24	0.21	0.04	0.29	0.28
chr3	129626858	129627855	C2	1	1	0	0	Enh-TssA	TssA	0.97	0.34	0.95	0.61	0.86	0.5	0.23	0.51	0.58	0.59
chr3	130935237	130936854	C2	1	1	1	0	Enh-TssA	EnhW	0.92	0.18	0.43	0.24	0.42	0.23	0.12	0.24	0.16	0.23
chr3	131986325	131986883	C2	1	1	0	0	Quies	GeneA-5'	0.38	0.04	0.92	0.46	0.53	0.03	0.15	0	0.39	0.29
chr3	134031913	134033442	C2	1	1	0	0	Enh-Tss-Gene-5'	Quies	0.91	0.28	0.02	0.98	0.56	0.38	0.32	0.22	0.42	0.32
chr3	134045309	134047378	C2	1	1	0	0	Enh-TssA	TssA	0.83	0.17	0.66	0.59	0.75	0.88	0.27	0.92	0.51	0.8
chr3	134082544	134084249	C2	1	1	0	0	Enh-Tss-Gene	Enh-Tss-GeneA	0.86	0.05	0.17	0.78	0.72	0.63	-0.07	0.13	0.68	0.72
chr3	137796645	137798630	C2	1	1	0	0	Enh-TssA	TssA	0.69	0.31	0.31	0.55	0.15	0.15	-0.01	0.1	0.44	0.06
chr3	138315956	138316993	C2	1	1	1	0	EnhW	GeneA-5'	0.29	0.1	0.58	0.17	0.62	0.41	0.03	0.09	0.45	0.35
chr3	140993439	140994406	C2	1	1	1	0	EnhW	EnhW	0.3	0.04	0.4	0.08	0.36	0.3	0.3	0.38	0.25	0.5
chr3	140994546	140995827	C2	1	1	1	0	EnhW	EnhW	0.28	0.04	0.41	0.06	0.37	0.3	0.31	0.4	0.18	0.52
chr3	141050101	141051597	C2	1	1	0	0	Enh-TssA	TssA	0.96	0.17	0.88	0.69	0.8	0.91	0.52	0.91	0.68	0.84
chr3	141084864	141088007	C2	1	1	0	0	Enh-Tss-Gene-5'	TssA	0.97	0.18	0.66	0.66	0.05	0.87	0.06	0.63	0.66	0.04
chr3	141127873	141129751	C2	1	1	0	0	Enh-Tss-Gene	Enh-Tss-GeneA	0.86	0.18	0.76	0.62	0.72	0.88	0.34	0.82	0.37	0.75
chr3	141132977	141134535	C2	1	1	0	0	Enh-Tss-Gene	Enh-Tss-GeneA	0.86	0.17	0.85	0.57	0.73	0.92	0.19	0.91	0.25	0.82
chr3	146030779	146032215	C2	1	1	0	0	Enh-TssA	TssA	0.63	0.25	0.45	0.41	0.54	0.32	0.24	0.29	0.22	0.14
chr3	148897680	148898605	C2	1	1	1	0	Enh-TssA	TssA	0.98	0.34	0.98	0.74	0.98	0.86	0.52	0.9	0.73	0.89
chr3	148933698	148934783	C2	1	1	0	0	Enh-TssA	TssA	0.81	0.11	0.94	0.32	0.7	0.54	0.26	0.6	0.52	0.56
chr3	148942394	148943753	C2	1	1	0	0	Enh-TssA	TssA	0.82	0.41	0.56	0.82	0.81	0.56	0.39	0.14	0.63	0.56
chr3	149091164	149092320	C2	1	1	1	0	Enh-Tss-Gene	Enh-Tss-GeneA	0.68	0.23	0.64	0.61	0.81	0.6	0.32	0.48	0.69	0.79
chr3	149104199	149106612	C2	1	1	0	0	Enh-TssA	TssA	0.84	0.39	0.6	0.51	0.66	0.87	0.37	0.75	0.24	0.82
chr3	149118300	149120184	C2	1	1	0	0	Enh-TssA	TssA	0.49	0.38	0.65	0.17	0.71	0.63	0.24	0.72	0.06	0.68
chr3	149190946	149192909	C2	1	1	0	0	Enh-TssA	TssA	0.7	0.16	0.94	0.64	0.83	0.83	0.36	0.93	0.6	0.79
chr3	149252271	149253627	C2	1	1	0	0	Enh-Tss-Gene	Enh-Tss-GeneA	0.8	-0.03	0.77	0.51	0.72	0.5	-0.03	0.82	0.66	0.53
chr3	149256833	149258517	C2	1	1	0	0	Enh-Tss-Gene	Enh-Tss-GeneA	0.8	0	0.78	0.43	0.66	0.62	0.19	0.69	0.67	0.39
chr3	149259644	149261282	C2	1	1	0	0	Enh-Tss-Gene-5'	Enh-Tss-GeneA	0.74	0.01	0.79	0.34	0.74	0.6	0.26	0.36	0.59	0.42
chr3	149265239	149266628	C2	1	1	0	0	Enh-Tss-Gene-5'	Enh-TssA	0.95	0.24	0.93	0.61	0.81	0.78	0.31	0.73	0.56	0.69
chr3	149293071	149294677	C2	1	1	0	0	Enh-Tss-Gene-5'	Enh-TssA	0.85	0.22	0.64	0.92	0.72	0.63	0.36	0.56	0.76	0.66
chr3	149375759	149377684	C2	1	1	1	0	Enh-TssT	Quies	0.84	0.42	0.84	0.42	0.7	0.26	0.21	0.31	0.72	0.62
chr3	150035113	150035967	C2	1	1	0	0	Enh-TssA	TssA	0.96	0.5	0.85	0.5	0.56	0.44	0.33	0.33	0.4	0.41
chr3	150062474	150063753	C2	1	1	0	0	Enh-TssA	TssA	0.83	0.1	0.46	0.28	0.83	0.7	0.41	0.63	0.4	0.83
chr3	150186992	150188909	C2	1	1	0	0	Enh-TssA	TssA	0.79	0.22	0.6	0.37	0.85	0.43	0.39	0.39	0.42	0.42
chr3	151483763	151484976	C2	1	1	0	0	Enh-TssA	TssA	0.88	0.05	0.87	0.43	0.71	0.74	0.04	0.7	0.23	0.58
chr3	151554641	151555648	C2	1	1	0	0	Enh-TssA	TssA	0.91	0.02	0.84	0.75	0.85	0.58	-0.04	0.51	0.68	0.58
chr3	151987660	151988835	C2	1	1	0	0	Enh-Tss-Gene-5'	Enh-TssA	0.47	0.21	0.64	0.44	0.4	0.52	0.56	0.44	0.82	0.18
chr3	152024629	152026602	C2	1	1	0	0	Enh-Tss-Gene-5'	Enh-TssA	0.64	-0.17	0.86	0.46	0.84	0.52	0.23	0.42	0.46	0.56
chr3	152103004	152104290	C2	1	1	0	0	Enh-Tss-Gene-5'	Enh-TssA	0.45	0.33	0.93	0.06	0.88	0.34	0.01	0.27	0.38	0.37
chr3	152121092	152122295	C2	1	1	0	0	Enh-Tss-Gene-5'	Enh-TssA	0.91	0	0.5	0.49	0.71	0.3	0.13	0.27	0.39	0.31
chr3	152123772	152125066	C2	1	1	0	0	Enh-Tss-Gene-5'	Enh-Tss-Gene	0.94	0.01	0.51	0.51	0.73	0.23	0.3	0.29	0.45	0.48
chr3	152687179	152688546	C2	1	1	1	0	Enh-TssA	TssA	0.77	0.2	0.96	0.34	0.53	0.34	0.27	0.35	0.22	0.29
chr3	152855760	152857148	C2	1	1	0	0	Enh-TssA	TssA	0.75	0.37	0.72	0.36	0.78	0.46	0.37	0.45	0.35	0.51
chr3	153961067	153961788	C2	1	1	1	0	EnhW	EnhW	0.59	0.03	0.83	0.65	0.48	0.09	0.02	0.24	0.22	0.07
chr3	154950123	154951605	C2	1	1	0	0	Quies	GeneA-5'	0.63	0.04	0.51	0.07	0.61	0.26	0.24	-0.03	-0.08	0.18
chr3	155382409	155383809	C2	1	1	0	0	Enh-TssA	TssA	0.6	0	0.73	0.74	0.35	0.32	0.21	0.18	0.17	0.09
chr3	156319143	156321960	C2	1	1	1	0	EnhW	EnhW	0.65	0.4	0.59	0.08	0.62	0.23	0.21	0.18	0.03	0.28
chr3	156391411	156392400	C2	1	1	0	0	Enh-TssT	GeneT	0.63	0.91	0.84	0.28	0.72	0.82	0.56	0.69	0.76	0.66
chr3	156501527	156502715	C2	1	1	0	0	Enh-TssA	TssA	0.92	0.17	0.86	0.5	0.86	0.64	0.2	0.72	0.28	0.51
chr3	156505525	156507375	C2	1	1	0	0	Enh-Tss-Gene-5'	Enh-TssA	0.94	0.13	0.86	0.41	0.86	0.67	0.26	0.75	0.32	0.56
chr3	156529942	156531253	C2	1	1	0	0	Enh-Tss-Gene-5'	Enh-TssA	0.96	0.79	0.25	0.64	0.76	0.61	0.5	0.22	0.94	0.67
chr3	156534459	156535735	C2	1	1	1	0	Enh-TssT	Quies	0.96	0.77	0.25	0.64	0.75	0.61	0.46	0.22	0.94	0.64
chr3	156623742	156624801	C2	1	1	1	0	TssA	GeneA-5'	0.52	0.2	0.97	-0.05	0.41	0.2	0.11	0	0.18	0.11
chr3	156821945	156822882	C2	1	1	0	0	TssA	EnhW	0.69	0.05	0.52	0.89	0.47	-0.06	-0.21	0.19	0.17	0.13
chr3	156845317	156846788	C2	1	1	0	0	Enh-TssA	TssA	0.83	0.43	0.6	0.76	0.36	0.46	0.26	0.37	0.6	0.37
chr3	156847360	156848943	C2	1	1	0	0	Enh-TssA	TssA	0.79	0.28	0.69	0.54	0.38	0.46	0.29	0.41	0.58	0.36
chr3	156852032	156853124	C2	1	1	0	0	EnhW	EnhW	0.69	0.14	0.53	0.52	0.44	0.5	0.22	0.49	0.56	0.37
chr3	157077359	157078587	C2	1	1	1	0	Enh-TssA	TssA	0.51	0.17	0.83	-0.02	0.87	0.38	0.04	0.46	0.25	0.33
chr3	159351831	159353533	C2	1	1	0	0	Enh-TssA	TssA	0.81	0.21	0.79	0.35	0.83	0.63	0.13	0.54	0.29	0.47
chr3	159355180	159356588	C2	1	1	0	0	Enh-TssA	TssA	0.81	0.25	0.8	0.36	0.86	0.58	0.13	0.46	0.25	0.44
chr3	159541591	159543063	C2	1	1	0	0	Enh-Tss-Gene-5'	Enh-TssA	0.9	-0.01	0.92	0.52	0.91	0.31	0.2	0.3	0.32	0.34
chr3	159546925	159548069	C2	1	1	0	0	Enh-Tss-Gene-5'	Enh-TssA	0.87	0.05	0.85	0.01	0.73	0.67	0.16	0.69	0.16	0.71
chr3	159558319	159559630	C2	1	1	0	0	Enh-Tss-Gene-5'	Enh-Gene-5'	0.28	-0.1	0.96	0.09	0.74	0.18	-0.02	0.09	0.3	0.07
chr3	159589748	159591426	C2	1	1	0	0	Enh-Tss-Gene-5'	Enh-TssA	0.7	0.6	0.7	0.35	0.79	0.35	0.35	0.17	0.43	0.46
chr3	165177313	165178622	C2	1	1	0	0	Enh-TssA	TssA	0.47	0.08	0.28	0.57	0.34	0.34	0.18	0.28	0.42	0.33
chr3	167530678	167531466	C2	1	1	0	0	Enh-TssA	TssA	0.84	0.19	0.92	0.2	0.68	0.58	-0.01	0.43	0.32	0.49
chr3	170719659	170720713	C2	1	1	0	0	Enh-TssA	Quies	0.86	0.17	0.96	0.62	0.9	0.73	0.33	0.79	0.68	0.74
chr3	170761949	170764041	C2	1	1	0	0	Enh-TssA	TssA	0.82	-0.01	0.96	0.67	0.63	0.57	0.19	0.53	0.39	0.34
chr3	171847358	171849005	C2	1	1	0	0	Enh-Tss-Gene-5'	Enh-TssA	0.92	0.21	0.69	0.42	0.79	0.77	0.12	0.77	0.64	0.84
chr3	171857894	171859381	C2	1	1	1	0	Enh-Tss-Gene-5'	Enh-TssA	0.87	0.25	0.82	0.4	0.88	0.77	0.47	0.72	0.39	0.71
chr3	171870815	171871865	C2	1	1	0	0	Enh-Tss-Gene-5'	Enh-TssA	0.92	0.09	0.27	0.94	0.7	0.64	0.11	0.22	0.75	0.65
chr3	171886254	171887680	C2	1	1	0	0	Enh-Tss-Gene-5'	Enh-TssA	0.98	0.8	0.5	0.87	0.81	0.91	0.78	0.65	0.77	0.82
chr3	171912438	171913835	C2	1	1	0	0	Enh-Tss-Gene-5'	Enh-TssA	0.43	-0.09	0.91	0.04	0.68	0.15	0.29	0	0.44	0.2
chr3	171921131	171922283	C2	1	1	0	0	Enh-Tss-Gene-5'	Enh-TssA	0.79	0.51	0.95	0.66	0.8	0.17	0.09	0.06	0.41	0.19
chr3	172024723	172025653	C2	1	1	0	0	Enh-Tss-Gene-5'	Enh-Tss-GeneA	0.77	-0.07	0.89	0.56	0.7	0.23	-0.12	0.24	0.35	0.09
chr3	177063256	177064078	C2	1	1	0	0	Enh-TssA	TssA	0.85	0.29	0.65	0.82	0.79	0.68	0.27	0.7	0.65	0.69
chr3	177541447	177542559	C2	1	1	0	0	Enh-TssA	TssA	0.89	-0.07	0.8	0.7	0.91	0.8	0.42	0.75	0.57	0.76
chr3	182607555	182608157	C2	1	1	0	0	EnhW	EnhW	0.46	-0.07	0.93	0.07	0.65	0.43	0.04	0.22	0.24	0.26
chr3	183088096	183089751	C2	1	1	1	0	Enh-TssA	TssA	0.95	0.07	0.99	0.81	0.98	0.19	0.09	0.29	0.34	0.27
chr3	183482756	183483736	C2	1	1	1	0	Enh-TssA	EnhW	0.66	0.02	0.95	0.1	0.82	0.07	0.34	0.22	0.42	0.29
chr3	183642152	183643557	C2	1	1	0	0	EnhW	TssA	0.5	0.45	0.9	0.44	0.81	0.3	0.14	0.1	0.48	0.1
chr3	185363307	185364405	C2	1	1	0	0	EnhW	GeneA-5'	0.38	0.1	0.4	0.74	0.31	-0.3	-0.01	-0.14	0.43	0
chr3	185375965	185377340	C2	1	1	1	0	EnhW	EnhW	0.87	-0.01	0.82	0.44	0.83	0.26	0.25	0.2	0.3	0.35
chr3	186131230	186132254	C2	1	1	0	0	Enh-TssA	TssA	0.74	0.11	0.33	0.39	0.49	-0.1	-0.21	0.32	0.24	0.3
chr3	186411473	186412367	C2	1	1	0	0	EnhW	EnhW	0.14	0.02	0.78	0.06	0.48	-0.1	-0.16	0.04	0.16	0.12
chr3	187456985	187458107	C2	1	1	0	0	Enh-TssT	Quies	0.68	0.18	0.58	0.47	0.8	0.56	0.37	0.38	0.55	0.59
chr3	187526343	187527732	C2	1	1	0	0	Enh-TssA	TssA	0.91	0.64	0.98	0.53	0.9	0.25	0.23	0.3	-0.01	0.32
chr3	187753708	187755074	C2	1	1	0	0	Enh-TssA	TssA	0.94	0.11	0.92	0.41	0.97	0.69	0.11	0.68	0.17	0.72
chr3	187778573	187779798	C2	1	1	1	0	EnhW	EnhW	0.95	0.89	0.88	0.3	0.85	-0.01	-0.08	0.06	0.01	-0.04
chr3	187938573	187939591	C2	1	1	1	0	Enh-Tss-Gene-5'	Enh-Tss-GeneA	0.92	0.02	0.36	0.44	0.78	0.33	0.31	0.19	0.25	0.26
chr3	187958630	187959382	C2	1	1	0	0	Enh-Tss-Gene-5'	Enh-TssA	0.86	0.15	0.24	0.88	0.68	0.48	0.39	0.59	0.42	0.55
chr3	187980349	187981581	C2	1	1	0	0	Enh-Tss-Gene-5'	Enh-TssA	0.84	0.36	0.56	0.58	0.79	0.48	-0.05	0.72	0.42	0.64
chr3	187983470	187985379	C2	1	1	0	0	Enh-Tss-Gene-5'	Enh-TssA	0.85	0.38	0.55	0.59	0.6	0.49	-0.14	0.7	0.5	0.52
chr3	188012311	188013394	C2	1	1	0	0	Enh-Tss-Gene-5'	Enh-TssA	0.84	0.2	0.85	0.29	0.85	0.39	0.15	0.26	0.3	0.25
chr3	188014367	188015436	C2	1	1	0	0	Enh-Tss-Gene-5'	Enh-TssA	0.84	0.26	0.86	0.33	0.86	0.38	0.26	0.26	0.38	0.35
chr3	188134895	188135835	C2	1	1	0	0	EnhW	Enh-Gene-5'	0.95	0.28	0.61	0.71	0.79	0.14	0.09	-0.15	0.31	-0.04
chr3	188352739	188353670	C2	1	1	1	0	Quies	GeneA-5'	0.58	0.12	0.69	0.21	0.31	0.16	0.1	0.24	0.23	0.29
chr3	188665286	188666574	C2	1	1	1	0	Enh-TssT	GeneT	0.94	-0.03	0.38	0.41	0.7	0.67	0.11	0.43	0.56	0.59
chr3	188668476	188669441	C2	1	1	0	0	Enh-TssA	TssA	0.94	-0.06	0.38	0.41	0.72	0.63	0.02	0.38	0.57	0.53
chr3	189021967	189023259	C2	1	1	0	0	Enh-TssA	TssA	0.93	0.11	0.86	0.73	0.65	0.83	0.48	0.82	0.58	0.8
chr3	189110530	189112016	C2	1	1	0	0	Enh-TssA	TssA	0.91	0.28	0.74	0.75	0.8	0.62	0.24	0.5	0.35	0.68
chr3	189841505	189842297	C2	1	1	0	0	EnhW	EnhW	0.33	0.06	0.54	0.13	0.67	0.51	0.53	0.12	0.61	0.42
chr3	189843000	189844036	C2	1	1	0	0	Enh-TssA	EnhW	0.33	0.07	0.56	0.12	0.69	0.44	0.43	0.14	0.55	0.39
chr3	190284074	190284912	C2	1	1	0	0	Enh-TssA	TssA	0.96	0.39	0.88	0.8	0.8	0.75	0.58	0.61	0.44	0.71
chr3	192604297	192606180	C2	1	1	0	0	Enh-Tss-Gene-5'	Enh-TssA	0.92	0.06	0.86	0.23	0.75	0.55	0	0.42	0.28	0.44
chr3	193248200	193249229	C2	1	1	1	0	Quies	GeneA-5'	0.06	-0.05	0.42	-0.04	-0.1	0.16	-0.11	0.21	0.02	0.21
chr3	193581539	193582253	C2	1	1	0	0	Quies	GeneA-5'	0.38	-0.09	0.35	0.32	0.25	0.15	-0.11	0.13	0.47	0.14
chr3	193586260	193587131	C2	1	1	0	0	EnhW	EnhW	0.3	-0.11	0.2	0.22	0.14	0.53	0.16	0.53	0.68	0.51
chr3	193720816	193722203	C2	1	1	0	0	Enh-TssT	GeneT	0.97	0.12	0.52	0.96	0.82	0.75	0.27	0.25	0.79	0.73
chr3	194032940	194033819	C2	1	1	0	0	Enh-TssT	Quies	0.95	0.44	0.08	0.88	0.69	0.81	0.48	0.2	0.89	0.54
chr3	194040230	194041164	C2	1	1	0	0	Enh-TssT	Quies	0.68	0.19	0.36	0.53	0.65	0.71	0.72	0.6	0.7	0.84
chr3	194591003	194593585	C2	1	1	0	0	Enh-TssA	TssA	0.91	0.47	0.72	0.6	0.77	0.37	0.15	0.26	0.69	0.3
chr3	195641432	195642235	C2	1	1	1	0	Enh-TssA	TssA	0.44	0.24	0.3	0.48	0.63	0.09	0.03	0.02	0.08	0.12
chr3	197195417	197196409	C2	1	1	0	0	Enh-TssA	TssA	0.87	0.13	0.95	0.77	0.86	0.03	0.04	0.15	0.13	0.22
chr4	2862389	2863353	C2	1	1	0	0	Enh-Gene-5'	Enh-Gene-5'	0.78	0.25	0.67	0.52	0.61	0.32	0.14	0.13	0.27	0.18
chr4	4395905	4396878	C2	1	1	0	0	EnhW	EnhW	0.55	-0.06	0.72	0.45	0.61	0.32	0.1	-0.2	0.3	0.12
chr4	4673727	4674617	C2	1	1	0	0	Quies	EnhW	0.44	0.02	0.71	0.39	0.6	0.42	0.31	0.03	0.24	0.32
chr4	6345501	6346356	C2	1	1	0	0	Enh-TssA	TssA	0.84	0.7	0.77	0.57	0.68	0.35	0.35	0.37	0.2	0.32
chr4	6634463	6635718	C2	1	1	1	0	Quies	GeneA-5'	0.87	-0.11	0.86	0.19	0.57	-0.07	-0.15	0.02	-0.22	0.09
chr4	6690417	6691398	C2	1	1	0	0	Enh-TssA	TssA	0.52	0.12	0.65	0.23	0.27	0.33	0.58	0.47	0.67	0.5
chr4	6694876	6696005	C2	1	1	0	0	Enh-TssA	TssA	0.52	0.15	0.33	0.14	0.22	0.47	0.66	0.57	0.66	0.58
chr4	6697014	6698206	C2	1	1	0	0	Enh-TssA	TssA	0.53	0.14	0.35	0.17	0.22	0.61	0.57	0.72	0.56	0.67
chr4	6748390	6749822	C2	1	1	0	0	Enh-TssA	TssA	0.95	-0.1	0.5	0.13	0.63	0.12	-0.17	0.11	0.62	0.43
chr4	6750877	6751781	C2	1	1	0	0	Enh-TssA	TssA	0.96	-0.07	0.49	0.13	0.59	0.18	0.06	0.16	0.62	0.48
chr4	6752219	6753461	C2	1	1	1	0	Enh-TssA	TssA	0.95	-0.06	0.48	0.13	0.5	0.22	0.03	0.19	0.66	0.47
chr4	6760170	6761033	C2	1	1	0	0	EnhW	EnhW	0.81	0.17	0.4	0.33	0.18	0.28	0.32	0.07	0.18	0.23
chr4	6893002	6894761	C2	1	1	0	0	Enh-TssA	TssA	0.95	0.63	0.64	0.69	0.22	0.62	0.58	0.58	0.67	0.37
chr4	6958631	6959507	C2	1	1	0	0	EnhW	Enh-Gene-5'	0.59	0.16	0.95	0.05	0.78	-0.18	-0.09	0.01	0.12	-0.05
chr4	8097668	8098758	C2	1	1	1	0	Quies	GeneA-5'	0.95	0.12	0.61	0.25	0.82	0.44	0.33	0.19	0.14	0.33
chr4	8101325	8103745	C2	1	1	0	0	EnhW	EnhW	0.94	0.09	0.61	0.23	0.85	0.35	0.11	0.12	0.13	0.29
chr4	8184727	8185924	C2	1	1	1	0	Enh-TssA	TssA	0.91	0.07	0.76	0.63	0.7	0.43	0.08	0.29	0.26	0.35
chr4	8230085	8230742	C2	1	1	0	0	Enh-TssA	Enh-TssA	0.82	0.61	0.54	0.5	0.7	0.25	0.42	0.12	0.35	0.29
chr4	13908561	13909683	C2	1	1	1	0	Enh-TssA	TssA	0.74	0.29	0.97	0.48	0.86	0.9	0.65	0.81	0.56	0.88
chr4	13989559	13991160	C2	1	1	0	0	Enh-TssA	TssA	0.68	-0.05	0.84	0.44	0.72	0.79	0.28	0.91	0.09	0.66
chr4	14669006	14670228	C2	1	1	1	0	EnhW	EnhW	0.87	0.17	0.36	0.12	0.62	0.25	0.02	-0.14	0.29	0.16
chr4	15775430	15776457	C2	1	1	0	0	Enh-TssA	TssA	0.95	0.15	0.93	0.13	0.7	0.56	0.15	0.61	0.44	0.43
chr4	25695749	25696832	C2	1	1	1	0	EnhW	EnhW	0.88	-0.06	0.92	-0.03	0.67	0.06	-0.12	0.05	0.15	0.14
chr4	26143107	26144208	C2	1	1	0	0	Quies	GeneA-5'	0.45	0	0.54	0.13	0.21	0.21	0.21	0.1	0.35	0.24
chr4	34734481	34735673	C2	1	1	0	0	TssA	TssA	0.82	-0.02	0.88	0.32	0.69	0.58	0.18	0.53	0.3	0.38
chr4	37649605	37650342	C2	1	1	0	0	Enh-TssT	TssA	0.77	0.45	0.98	0.72	0.86	0.58	0.1	0.85	0.41	0.77
chr4	37874844	37875709	C2	1	1	1	0	EnhW	EnhW	0.29	0.23	0.97	0.2	0.89	0.18	0.12	0.16	0.25	0.22
chr4	38622272	38623858	C2	1	1	0	0	EnhW	EnhW	0.63	0.24	0.81	0.22	0.71	0.4	-0.08	0.37	0.38	0.27
chr4	38668399	38669546	C2	1	1	0	0	Enh-Tss-Gene-5'	Enh-TssA	0.8	0.07	0.53	0.39	0.72	0.47	-0.18	0.42	0.65	0.59
chr4	39516251	39517288	C2	1	1	0	0	Enh-Tss-Gene	Enh-Tss-GeneA	0.85	0.27	0.75	0.57	0.85	0.65	-0.11	0.59	0.67	0.6
chr4	39540796	39542554	C2	1	1	0	0	Enh-Tss-Gene-5'	Enh-TssA	0.81	0.46	0.34	0.59	0.72	0.38	0.42	0.39	0.48	0.51
chr4	39657073	39658067	C2	1	1	0	0	EnhW	EnhW	0.05	0	0.89	0.14	0.67	0.11	-0.04	-0.16	0.28	0.05
chr4	39666225	39667190	C2	1	1	1	0	Enh-TssA	TssA	0.79	0.54	0.84	0.23	0.91	0.34	0.21	0.23	0.3	0.12
chr4	40058677	40059682	C2	1	1	0	0	Enh-TssT	Quies	0.93	0.29	0.66	0.49	0.77	0.68	0.57	0.39	0.72	0.66
chr4	40185215	40186130	C2	1	1	1	0	EnhW	EnhW	0.4	0.14	0.83	0.1	0.84	0.09	-0.01	0.23	0.31	0.16
chr4	40256311	40258117	C2	1	1	0	0	Enh-TssA	TssA	0.92	0.47	0.75	0.71	0.79	0.69	0.13	0.6	0.64	0.77
chr4	40316710	40317572	C2	1	1	0	0	EnhW	EnhW	0.8	0.75	0.85	0.68	0.77	0.44	0.32	0.43	0.52	0.46
chr4	40318451	40319727	C2	1	1	0	0	Enh-TssT	TssA	0.81	0.74	0.84	0.67	0.76	0.45	0.35	0.41	0.55	0.54
chr4	40549792	40550796	C2	1	1	0	0	Enh-Gene	Enh-GeneA	0.79	0.03	0.39	0.24	0.64	0.23	-0.12	0.11	0.12	-0.05
chr4	41161701	41162883	C2	1	1	0	0	Enh-TssA	TssA	0.91	0.01	0.32	0.8	0.63	0.55	0.05	0.24	0.49	0.48
chr4	41360068	41361401	C2	1	1	0	0	Enh-TssA	TssA	0.68	0.27	0.81	0.26	0.37	0.18	0.2	0.17	0.55	0.07
chr4	41474961	41475852	C2	1	1	0	0	Enh-Gene-5'	Enh-GeneA	0.76	0.02	0.92	0.23	0.88	0.37	0.28	0.46	0.35	0.41
chr4	41476971	41478226	C2	1	1	1	0	Enh-Tss-Gene-5'	Enh-TssA	0.78	0.07	0.92	0.23	0.89	0.34	0.18	0.44	0.32	0.42
chr4	41491954	41492823	C2	1	1	0	0	EnhW	GeneA-5'	0.72	0.2	0.91	0.34	0.77	0.23	0.22	0.15	0.41	0.29
chr4	41512636	41513527	C2	1	1	0	0	GeneA-3'	Enh-GeneA	0.12	0.02	0.13	0.82	0	0.43	-0.03	0.27	0.61	0.26
chr4	41603749	41604918	C2	1	1	0	0	Enh-Tss-Gene-5'	Enh-TssA	0.28	0.19	0.48	0.19	0.39	0.11	-0.08	-0.24	0.28	-0.07
chr4	41612635	41614436	C2	1	1	1	0	Enh-TssA	Enh-TssA	0.46	0.19	0.94	0.27	0.9	0.27	-0.04	0.34	-0.03	0.39
chr4	41698085	41698905	C2	1	1	0	0	Quies	GeneA	0.25	-0.04	0.73	0.03	0.15	0.52	0.23	0.23	0.36	0.12
chr4	41711516	41712808	C2	1	1	1	0	Enh-TssA	TssA	0.93	0.46	0.97	0.41	0.87	0.17	0.04	0.13	0.14	0.14
chr4	48604433	48605926	C2	1	1	0	0	Enh-TssA	EnhW	0.36	0	0.65	0.47	0.57	0.15	0.07	-0.09	0.29	0.21
chr4	57111328	57112232	C2	1	1	0	0	Quies	GeneA-5'	0.34	-0.07	0.76	0.25	0.37	0.18	-0.01	-0.04	0.12	0.12
chr4	57594273	57595222	C2	1	1	1	0	Quies	GeneA-5'	0.72	0.22	0.82	0.48	0.75	-0.07	-0.06	0.14	0.2	0.17
chr4	57930713	57932202	C2	1	1	0	0	Enh-TssT	TssA	0.86	0.65	0.57	0.46	0.79	0.72	0.4	0.65	0.63	0.78
chr4	69598361	69599510	C2	1	1	0	0	Enh-TssA	TssA	0.88	0.22	0.97	0.47	0.79	0.8	0.4	0.79	0.64	0.73
chr4	69610101	69611567	C2	1	1	0	0	Enh-TssA	TssA	0.85	0.32	0.82	0.5	0.64	0.68	0.52	0.6	0.45	0.59
chr4	69681284	69681933	C2	1	1	0	0	Enh-TssA	TssA	0.71	0.47	0.95	0.2	0.68	0.43	0.09	0.44	0.33	0.45
chr4	69828691	69829846	C2	1	1	1	0	EnhW	EnhW	0.72	-0.19	0.89	-0.05	0.79	0.2	0.1	0.16	0.22	0.37
chr4	69885424	69886556	C2	1	1	0	0	Enh-TssA	TssA	0.7	0.1	0.91	0.38	0.74	0.66	0.15	0.66	0.32	0.54
chr4	69960939	69961711	C2	1	1	0	0	Enh-TssA	TssA	0.5	0.14	0.96	0.34	0.64	0.66	-0.07	0.73	0.4	0.49
chr4	70152960	70153774	C2	1	1	0	0	Quies	GeneA-5'	0.2	0.08	0.87	0.02	0.24	0.09	0.06	0.19	0.28	0.1
chr4	70254576	70255513	C2	1	1	0	0	Enh-TssA	EnhW	0.76	0.09	0.95	0.54	0.83	0.39	0.17	0.34	0.25	0.37
chr4	70591797	70592718	C2	1	1	0	0	Quies	GeneA-5'	0.3	0.05	0.72	-0.06	0.05	0.43	0.15	0.22	-0.02	0.2
chr4	74569936	74570898	C2	1	1	0	0	Enh-TssA	TssA	0.82	0.09	0.85	0.78	0.86	0.68	0.18	0.56	0.64	0.65
chr4	74606004	74606788	C2	1	1	0	0	Enh-TssA	TssA	0.92	0.23	0.96	0.95	0.74	0.26	0.06	0.34	0.36	0.29
chr4	74964649	74966648	C2	1	1	0	0	Enh-TssA	TssA	0.86	0.31	0.65	0.4	0.74	0.86	0.49	0.42	0.64	0.54
chr4	74969742	74970417	C2	1	1	0	0	Enh-TssA	TssA	0.82	0.18	0.77	0.72	0.83	0.89	0.51	0.57	0.78	0.68
chr4	74974588	74976051	C2	1	1	0	0	Enh-TssA	TssA	0.8	-0.06	0.48	0.77	0.69	0.83	0.47	0.63	0.74	0.69
chr4	74982581	74983440	C2	1	1	0	0	Enh-TssA	TssA	0.78	0.46	0.83	0.78	0.74	0.34	0.12	0.18	0.24	0.19
chr4	74988394	74989329	C2	1	1	0	0	EnhW	EnhW	0.9	-0.02	0.96	0.87	0.61	0.46	0.44	0.4	0.37	0.43
chr4	75543451	75544735	C2	1	1	0	0	Enh-TssA	TssA	0.92	0.05	0.81	0.78	0.7	0.81	0.12	0.76	0.81	0.6
chr4	75578965	75580271	C2	1	1	0	0	Enh-TssA	TssA	0.98	0.2	0.93	0.93	0.94	0.97	0.38	0.91	0.88	0.9
chr4	75584750	75585545	C2	1	1	0	0	Enh-TssA	TssA	0.84	0.08	0.8	0.16	0.78	0.89	0.07	0.9	0.02	0.86
chr4	77297299	77298241	C2	1	1	0	0	EnhW	EnhW	0.85	-0.04	0.63	0.44	0.79	0.2	0.05	0.17	0.29	0.18
chr4	77298428	77299383	C2	1	1	0	0	Enh-TssA	TssA	0.87	-0.04	0.63	0.35	0.72	0.17	0.02	0.18	0.14	0.1
chr4	77532208	77533261	C2	1	1	0	0	Enh-TssA	TssA	0.59	0.34	0.8	0.85	0.65	0.05	0	-0.12	-0.04	0.2
chr4	77623889	77626253	C2	1	1	0	0	Enh-Tss-Gene-5'	TssA	0.81	0.1	0.85	0.47	0.91	0.67	0.31	0.46	0.5	0.39
chr4	77627316	77628484	C2	1	1	1	0	Enh-Tss-Gene-5'	Enh-TssA	0.81	0.16	0.84	0.48	0.91	0.65	0.21	0.43	0.4	0.39
chr4	77644751	77645614	C2	1	1	0	0	Enh-Tss-Gene-5'	EnhW	0.49	0.06	0.77	-0.03	0.6	0.12	0.02	-0.1	0.34	0.14
chr4	78484992	78485939	C2	1	1	1	0	Ctcf	GeneA-5'	0.46	0.01	0.9	0.01	0.27	0.1	0.07	0.01	0.52	0.14
chr4	78842630	78843619	C2	1	1	1	0	Enh-TssA	TssA	0.34	0.06	0.96	0.05	0.84	0.27	0.14	0.26	0.31	0.3
chr4	84467587	84468715	C2	1	1	0	0	Enh-Tss-Gene	Enh-Tss-GeneA	0.72	0	0.71	0.6	0.74	0.69	0.18	0.75	0.86	0.77
chr4	84473050	84473931	C2	1	1	0	0	Enh-Tss-Gene-5'	Enh-TssA	0.8	0.08	0.66	0.72	0.6	0.71	0.27	0.8	0.89	0.71
chr4	84482452	84483171	C2	1	1	0	0	Enh-Tss-Gene-5'	Enh-TssA	0.88	0.05	0.89	0.52	0.95	0.56	0.37	0.6	0.45	0.55
chr4	87946157	87947346	C2	1	1	0	0	Enh-Tss-Gene-5'	Enh-TssA	0.91	0.19	0.91	0.35	0.64	0.31	0.11	0.23	0.32	0.29
chr4	88330028	88331365	C2	1	1	0	0	Enh-TssA	TssA	0.44	0.18	0.95	0.1	0.55	0.06	0.02	0.34	0.16	-0.08
chr4	88340255	88341469	C2	1	1	0	0	Enh-TssA	TssA	0.38	0.09	0.85	0.29	0.4	0.57	0.09	0.08	0.76	0.72
chr4	89027405	89029348	C2	1	1	0	0	Enh-TssA	TssA	0.84	0.41	0.46	0.53	0.73	0.47	0.18	0.47	0.76	0.63
chr4	89435707	89436840	C2	1	1	1	0	Quies	Ctcf	0.51	-0.01	0.98	-0.05	0.63	0.32	0.19	0.06	0.57	0.27
chr4	89532856	89534224	C2	1	1	1	0	Enh-TssA	TssA	0.67	0.09	0.8	0.24	0.87	0.33	0.06	0.23	0.24	0.24
chr4	89884509	89885762	C2	1	1	1	0	Enh-TssA	EnhW	0.34	0.11	0.86	0.43	0.81	0.44	-0.05	0.1	0.62	0.15
chr4	90042959	90044223	C2	1	1	0	0	Enh-TssA	TssA	0.88	0.26	0.48	0.64	0.53	0.4	-0.07	0.31	0.54	0.49
chr4	90194500	90195658	C2	1	1	0	0	Enh-Tss-Gene-5'	Enh-TssA	0.9	0.19	0.86	0.35	0.88	0.97	0.29	0.84	0.45	0.89
chr4	95428472	95429682	C2	1	1	0	0	Enh-Tss-Gene-5'	Enh-TssA	0.77	0.2	0.64	0.66	0.85	0.29	0.14	0.22	0.18	0.21
chr4	95436921	95437648	C2	1	1	0	0	Enh-Tss-Gene-5'	Enh-TssA	0.4	0.13	0.86	0.26	0.64	0.43	-0.08	0	0.3	0.04
chr4	95531949	95532997	C2	1	1	0	0	EnhW	Enh-GeneA	0.25	0.03	0.49	0.52	0.36	0.12	0.19	-0.07	0.5	0.1
chr4	95611657	95612687	C2	1	1	0	0	Enh-TssA	TssA	0.84	0.61	0.87	0.17	0.89	0.83	0.54	0.72	0.65	0.72
chr4	95965326	95966036	C2	1	1	0	0	Enh-Tss-Gene-5'	Enh-TssA	0.66	0.48	0.65	0.75	0.63	0.18	0.24	0.11	0.96	0.04
chr4	95966335	95967467	C2	1	1	1	0	Enh-Tss-Gene-5'	Enh-TssA	0.66	0.51	0.64	0.75	0.63	0.17	0.2	0.11	0.96	0.01
chr4	96222386	96223362	C2	1	1	0	0	Enh-TssA	TssA	0.96	0.23	0.39	0.49	0.85	0.75	0.29	0.42	0.33	0.62
chr4	102081977	102083018	C2	1	1	0	0	Enh-Tss-Gene-5'	Enh-TssA	0.9	-0.05	0.95	0.23	0.8	0.74	-0.1	0.71	0.19	0.58
chr4	102131932	102133072	C2	1	1	0	0	Enh-Tss-Gene-5'	Enh-TssA	0.92	0.02	0.92	0.63	0.89	0.61	0.22	0.65	0.4	0.58
chr4	102806386	102807443	C2	1	1	0	0	EnhW	EnhW	0.24	0.19	0.98	0.55	0.89	0.23	0.16	0.37	0.3	0.53
chr4	102865400	102866338	C2	1	1	1	0	EnhW	EnhW	0.04	0.17	0.82	0.01	0.67	0.34	0.14	0.24	0.11	0.16
chr4	102873731	102875938	C2	1	1	0	0	Enh-TssA	TssA	0.88	0.1	0.87	0.1	0.86	0.23	0.01	0.24	0.2	0.38
chr4	103638254	103639508	C2	1	1	1	0	Enh-TssA	TssA	0.89	0.13	0.44	0.79	0.87	0.46	0.08	0.04	0.36	0.21
chr4	108604769	108605836	C2	1	1	0	0	Enh-TssA	EnhW	0.09	-0.08	0.98	0.18	0.82	0.08	-0.05	-0.09	0.07	-0.04
chr4	110979748	110980279	C2	1	1	1	0	EnhW	EnhW	0.33	0.06	0.8	0.26	0.35	0.17	0.14	0.19	0.24	0.34
chr4	111454516	111455756	C2	1	1	1	0	Enh-TssA	EnhW	0.8	-0.01	0.91	-0.06	0.59	0.05	0.04	0.06	0.12	0.2
chr4	120001726	120002749	C2	1	1	0	0	Enh-TssA	TssA	0.9	0.31	0.98	0.35	0.85	0.32	-0.05	0.33	0.3	0.24
chr4	120023574	120025101	C2	1	1	0	0	Enh-TssA	TssA	0.77	0.34	0.89	0.48	0.52	0.5	0.16	0.68	0.48	0.5
chr4	123621043	123622063	C2	1	1	0	0	TssA	EnhW	0.59	0.23	0.66	0.72	0.98	0.08	0.38	0.3	0.53	0.23
chr4	123763729	123764880	C2	1	1	0	0	Enh-Tss-Gene-5'	Enh-Tss-GeneA	0.76	-0.13	0.84	0.66	0.77	0.23	-0.02	0.23	0.03	0.06
chr4	124041226	124043260	C2	1	1	1	0	Enh-TssA	TssA	0.82	-0.07	0.97	0.44	0.85	0.36	0.28	0.39	0.07	0.36
chr4	126656042	126657139	C2	1	1	0	0	Enh-TssA	TssA	0.69	0.41	0.65	0.36	0.75	0.54	0.19	0.43	0.33	0.42
chr4	129270665	129271814	C2	1	1	0	0	Enh-TssA	TssA	0.79	0.25	0.63	0.48	0.84	0.79	0.29	0.76	0.43	0.65
chr4	129274880	129276403	C2	1	1	0	0	Enh-TssA	TssA	0.83	0.24	0.64	0.4	0.84	0.79	0.35	0.75	0.49	0.64
chr4	129473480	129474695	C2	1	1	0	0	Enh-TssT	TssA	0.92	0.77	0.91	0.78	0.74	0.82	0.74	0.63	0.62	0.76
chr4	129492455	129493689	C2	1	1	1	0	Enh-Tss-Gene-5'	Quies	0.83	0.01	0.71	0	0.64	0.89	0.01	0.83	0.26	0.77
chr4	129494363	129495819	C2	1	1	0	0	Enh-TssA	TssA	0.84	0.01	0.72	-0.01	0.63	0.88	0.01	0.84	0.21	0.77
chr4	129510145	129511018	C2	1	1	0	0	Quies	EnhW	0.78	0.31	0.87	0	0.35	0.3	-0.01	0.42	0.22	0.15
chr4	129522174	129523450	C2	1	1	0	0	Enh-TssA	TssA	0.97	0.17	0.6	0.68	0.88	0.85	0.17	0.45	0.72	0.82
chr4	129556131	129557296	C2	1	1	0	0	Enh-TssA	TssA	0.89	0.29	0.6	0.89	0.9	0.94	0.25	0.76	0.79	0.96
chr4	129581069	129582732	C2	1	1	0	0	Quies	EnhW	0.82	0.12	0.98	0.11	0.59	0.3	0.08	0.41	0.23	0.14
chr4	138676133	138676979	C2	1	1	0	0	Quies	Rep1	0.17	0.05	0.33	-0.03	0.53	0.14	0.06	0.17	0.14	0.15
chr4	139102069	139103080	C2	1	1	1	0	Enh-Gene	Enh-GeneA	0.46	-0.08	0.59	0.23	0.23	0.22	-0.05	0.1	0.49	-0.12
chr4	139831778	139833511	C2	1	1	0	0	Enh-TssA	TssA	0.92	0.27	0.44	0.63	0.85	0.4	0.07	0.28	0.46	0.55
chr4	140566383	140567384	C2	1	1	0	0	Enh-TssA	TssA	0.78	0.44	0.9	0.4	0.81	0.3	0.37	0.55	0.16	0.47
chr4	140933554	140934721	C2	1	1	0	0	Enh-Tss-Gene-5'	Enh-TssA	0.86	0.74	0.91	0.53	0.82	0.43	0.28	0.37	0.33	0.43
chr4	140940225	140941841	C2	1	1	0	0	Enh-Tss-Gene-5'	Enh-TssA	0.84	0.12	0.75	0.5	0.73	0.76	0.25	0.71	0.55	0.63
chr4	140958252	140959036	C2	1	1	0	0	Enh-Tss-Gene-5'	Enh-TssA	0.6	0.12	0.15	0.48	0.41	0.17	0.14	0.26	-0.09	0.4
chr4	141006110	141006957	C2	1	1	0	0	Enh-Tss-Gene-5'	Enh-TssA	0.94	0.02	0.66	0.62	0.66	0.85	0.34	0.68	0.41	0.65
chr4	141016665	141018641	C2	1	1	1	0	Enh-Tss-Gene-5'	Enh-TssA	0.77	0.25	0.92	0.08	0.96	0.92	0.11	0.67	0.35	0.8
chr4	141072000	141073018	C2	1	1	0	0	Enh-TssT	Quies	0.73	0.08	0.52	0.65	0.81	0.89	0.28	0.75	0.79	0.84
chr4	142075020	142075923	C2	1	1	1	0	Quies	GeneA-5'	0.78	-0.11	0.79	0.23	0.52	0.03	-0.18	-0.01	0.42	0.04
chr4	142270964	142272153	C2	1	1	0	0	Enh-TssA	TssA	0.92	-0.04	0.89	0.83	0.78	0.81	-0.1	0.91	0.78	0.82
chr4	142486459	142487409	C2	1	1	1	0	Enh-TssA	TssA	0.86	0.07	0.84	-0.02	0.8	0.38	0.64	0.61	0.35	0.47
chr4	142563830	142565393	C2	1	1	1	0	Enh-Tss-Gene-5'	Enh-TssA	0.65	0.09	0.47	0.25	0.59	0.39	-0.21	0.14	0.28	0.19
chr4	143009929	143010814	C2	1	1	0	0	EnhW	EnhW	0.84	0.18	0.71	0.15	0.78	0.95	0.38	0.89	0.28	0.81
chr4	143011756	143013508	C2	1	1	0	0	Enh-TssA	TssA	0.84	0.09	0.68	0.16	0.78	0.95	0.41	0.88	0.28	0.79
chr4	143051315	143052357	C2	1	1	0	0	EnhW	EnhW	0.66	-0.05	0.92	0.43	0.47	0.32	-0.16	0.25	0.58	0.11
chr4	143477063	143477878	C2	1	1	0	0	Quies	GeneA-5'	-0.04	-0.13	0.77	0.22	0.75	0.16	0.06	0.13	0.05	0.23
chr4	146600317	146601641	C2	1	1	0	0	Enh-TssA	EnhW	0.91	0.11	0.96	0.64	0.8	0.06	0.1	0.08	0.13	0.08
chr4	150977513	150978411	C2	1	1	0	0	Enh-TssA	TssA	0.19	-0.06	0.09	0.16	0.58	0.22	0.07	0.34	0.27	0.41
chr4	151151948	151153939	C2	1	1	0	0	Enh-TssA	Enh-Tss-GeneA	0.59	0.09	0.8	0.28	0.75	0.05	-0.16	-0.03	0.34	0.1
chr4	151585672	151586964	C2	1	1	0	0	Enh-TssA	EnhW	0.77	-0.03	0.96	-0.1	0.86	0.45	0.01	0.5	0.21	0.5
chr4	151643647	151644819	C2	1	1	1	0	EnhW	Ctcf	0.87	0.82	0.96	0.67	0.86	0.35	0.31	0.36	0.56	0.41
chr4	154055688	154056957	C2	1	1	0	0	Enh-TssA	TssA	0.91	-0.1	0.73	0.59	0.82	0.59	-0.06	0.53	0.6	0.61
chr4	155480963	155482614	C2	1	1	0	0	Enh-TssA	TssA	0.83	0	0.92	0.59	0.58	0.7	0.12	0.67	-0.02	0.52
chr4	155498131	155499096	C2	1	1	0	0	Enh-TssA	TssA	0.78	0.22	0.91	0.18	0.54	0.42	0.04	0.34	0.35	0.11
chr4	155511374	155512388	C2	1	1	0	0	Enh-TssA	Quies	0.91	0.04	0.96	0.57	0.91	0.72	0.13	0.64	0.65	0.64
chr4	161239776	161241544	C2	1	1	0	0	Enh-TssA	TssA	0.62	0.2	0.71	0.91	0.73	0.61	0.04	0.62	0.74	0.76
chr4	162683631	162684665	C2	1	1	0	0	EnhW	GeneA-5'	0.69	0.12	0.91	0.05	0.16	0.25	0.22	-0.02	0.64	0
chr4	163604708	163605844	C2	1	1	0	0	Enh-TssA	TssA	0.85	-0.08	0.99	0.04	0.9	0.58	0	0.63	0.64	0.61
chr4	169225751	169226648	C2	1	1	0	0	EnhW	EnhW	0.76	0.31	0.91	0.34	0.73	0.42	0.16	0.39	0.21	0.41
chr4	169342555	169343485	C2	1	1	1	0	Enh-TssA	TssA	0.84	-0.04	0.71	0.24	0.84	0.42	-0.24	0.2	0.27	0.45
chr4	169637553	169638374	C2	1	1	0	0	Enh-TssA	GeneA	0.7	-0.06	0.67	0.09	0.45	0.17	0.02	0.04	0.32	0.11
chr4	169760809	169761992	C2	1	1	0	0	Enh-Tss-Gene	Enh-GeneA	0.16	0.06	0.93	0.06	0.41	-0.01	0.2	-0.09	0.48	0.04
chr4	170025120	170025979	C2	1	1	0	0	EnhW	EnhW	0.46	0.45	0.92	0.5	0.73	0.22	0.05	0.02	0.63	0.13
chr4	173899540	173900769	C2	1	1	1	0	Enh-TssA	TssA	0.98	0.13	0.97	0.06	0.83	0.96	0.1	0.93	0.04	0.82
chr4	175075389	175076350	C2	1	1	0	0	Enh-TssA	TssA	0.17	-0.03	0.36	0.53	0.45	0.06	0.25	0.25	0.23	0.25
chr4	175176627	175177521	C2	1	1	0	0	EnhW	EnhW	0.71	0	0.91	0.39	0.85	0.64	-0.08	0.58	0.25	0.53
chr4	175181124	175181923	C2	1	1	0	0	Enh-TssA	TssA	0.71	0.01	0.91	0.47	0.84	0.65	-0.08	0.59	0.21	0.51
chr4	175303969	175304895	C2	1	1	0	0	Enh-TssA	TssA	0.81	0.69	0.91	0.81	0.85	0.17	0.32	0.34	0.42	0.32
chr4	175319767	175320651	C2	1	1	0	0	Enh-TssA	TssA	0.94	0.13	0.85	0.34	0.82	0.78	0.47	0.79	0.61	0.76
chr4	175321611	175323706	C2	1	1	0	0	Enh-TssA	TssA	0.94	0.2	0.85	0.34	0.83	0.79	0.41	0.79	0.57	0.72
chr4	175381801	175383619	C2	1	1	1	0	Enh-TssA	TssA	0.96	0.02	0.79	0.42	0.94	0.46	0.2	0.43	0.39	0.5
chr4	175441604	175442288	C2	1	1	0	0	Enh-Tss-Gene-5'	Enh-TssA	0.47	0.19	0.48	0.44	0.57	0.5	0.19	0.2	0.79	0.69
chr4	177556549	177557738	C2	1	1	0	0	Enh-TssA	TssA	0.9	0.33	0.93	0.6	0.68	0.74	0.23	0.89	0.45	0.77
chr4	184181288	184182353	C2	1	1	1	0	Enh-TssA	EnhW	0.52	0	0.98	0.45	0.63	0.12	0.12	-0.08	0.4	0.27
chr4	185733381	185735344	C2	1	1	1	0	Enh-TssA	TssA	0.94	0.1	0.87	0.35	0.74	0.59	0.29	0.4	0.4	0.32
chr4	186630615	186631986	C2	1	1	0	0	Quies	Ctcf	0.59	-0.12	0.76	-0.03	0.25	-0.03	0.09	-0.11	0.03	0.05
chr4	186642690	186643579	C2	1	1	1	0	Quies	GeneA-5'	0.75	0.17	0.92	0.07	0.62	-0.03	0.18	-0.04	0.31	0.02
chr4	186754026	186754863	C2	1	1	1	0	TssA	EnhW	0.33	0.25	0.21	0.22	0.57	0.24	0.14	0.19	0.14	0.09
chr4	186760034	186761032	C2	1	1	0	0	Enh-TssA	TssA	0.71	0.46	0.73	0.73	0.67	0.24	0.25	0.16	0.3	0.32
chr4	187467553	187469154	C2	1	1	1	0	Quies	GeneA-5'	0.33	-0.23	0.43	0.91	0.22	0.09	-0.03	0.27	0.77	0.11
chr4	187586953	187588355	C2	1	1	1	0	Enh-Tss-Gene-5'	Enh-TssA	0.89	0.02	0.97	0.16	0.87	0.1	0	0.06	0.42	0.15
chr4	187693883	187694743	C2	1	1	1	0	EnhW	EnhW	0.96	0.24	0.95	0.13	0.72	0.35	0.04	0.28	0.4	0.31
chr4	187750566	187751713	C2	1	1	0	0	Enh-TssA	TssA	0.93	0.11	0.96	0.64	0.83	0.27	-0.01	0.26	0.49	0.37
chr5	391273	393060	C2	1	1	0	0	Enh-TssA	TssA	0.71	0.08	0.35	0.96	0.33	0.2	0.14	-0.08	0.99	0.05
chr5	671782	673006	C2	1	1	0	0	Enh-TssA	TssA	0.76	0.43	0.21	0.48	0.57	0.45	0.38	0.22	0.55	0.38
chr5	912111	913403	C2	1	1	0	0	Enh-Tss-Gene	Enh-Tss-GeneA	0.98	0.21	0.42	0.93	0.7	0.95	0.27	0.51	0.95	0.66
chr5	958635	959749	C2	1	1	0	0	Enh-TssA	TssA	0.71	0	0.16	0.4	0.45	0.43	0.33	0.41	0.41	0.45
chr5	1201619	1202636	C2	1	1	0	0	EnhW	GeneA-5'	0.66	-0.07	-0.09	0.32	0.45	0.44	0.3	0.48	-0.18	0.48
chr5	1325980	1329433	C2	1	1	0	0	Enh-Tss-Gene	Enh-Tss-GeneA	0.78	0.37	0.62	0.05	0.73	0.48	0.31	0.43	0.16	0.7
chr5	1416456	1417271	C2	1	1	1	0	Quies	GeneA-5'	0.5	0.08	0.23	0.46	0.24	0.09	-0.08	-0.08	0.22	0.06
chr5	1554888	1556118	C2	1	1	0	0	EnhW	TssA	0.83	0.1	0.9	0.72	0.62	0.43	0.31	0.77	0.34	0.55
chr5	2093663	2094536	C2	1	1	1	0	TssA	Rep1	0.92	0.18	0.45	0.65	0.69	0.41	0.27	0.06	0.37	0.43
chr5	5335343	5336683	C2	1	1	0	0	Enh-TssA	TssA	0.76	0.41	0.43	0.45	0.81	0.71	0.54	0.46	0.54	0.72
chr5	5340150	5341080	C2	1	1	0	0	Enh-TssA	TssA	0.75	0.4	0.46	0.44	0.83	0.71	0.54	0.58	0.64	0.76
chr5	5349804	5350967	C2	1	1	0	0	Enh-TssA	TssA	0.89	-0.08	0.88	0.4	0.89	0.34	0.03	0.39	0.63	0.5
chr5	5351296	5352273	C2	1	1	0	0	Enh-TssA	TssA	0.89	0	0.88	0.41	0.88	0.35	0.22	0.39	0.64	0.53
chr5	5362835	5363695	C2	1	1	0	0	EnhW	EnhW	0.7	-0.01	0.87	0.07	0.53	-0.19	0.18	-0.09	0.25	0.27
chr5	6519226	6520417	C2	1	1	1	0	Quies	Rep1	0.5	0.03	0.15	0.27	0.38	0.11	0.13	0.13	-0.03	0.25
chr5	6766387	6767267	C2	1	1	0	0	Enh-TssA	Quies	0.75	0.18	0.26	0.93	0.61	0.7	0.63	0.45	0.8	0.83
chr5	10507348	10508420	C2	1	1	0	0	Enh-TssA	TssA	0.78	0.3	0.89	0.27	0.62	0.7	0.3	0.71	0.19	0.36
chr5	10513208	10514209	C2	1	1	0	0	Enh-TssA	TssA	0.65	0.02	0.45	0.5	0.24	0.31	0.06	0.04	0.32	0.06
chr5	10551110	10552319	C2	1	1	0	0	Enh-TssA	TssA	0.81	0.07	0.72	0.68	0.36	0.67	0.21	0.67	0.68	0.29
chr5	10595526	10596709	C2	1	1	1	0	Enh-Tss-Gene-5'	Enh-TssA	0.85	0.07	0.92	0.55	0.86	0.31	0.27	0.28	0.36	0.28
chr5	10601107	10602159	C2	1	1	0	0	Enh-Tss-Gene-5'	Enh-TssA	0.86	0.11	0.91	0.95	0.8	0.65	0.26	0.65	0.79	0.6
chr5	14008610	14010068	C2	1	1	0	0	Enh-TssA	TssA	0.72	0.09	0.51	0.06	0.75	0.4	0.71	0.05	0.87	0.72
chr5	14037500	14038974	C2	1	1	0	0	Enh-TssA	TssA	0.81	0.16	0.76	0.66	0.65	0.8	0.34	0.59	0.52	0.79
chr5	14267889	14269170	C2	1	1	1	0	Enh-Tss-Gene-5'	Enh-TssA	0.63	0.02	0.45	0.19	0.49	0.65	0.12	0.48	0.38	0.57
chr5	14304872	14305605	C2	1	1	0	0	Enh-Gene	Enh-GeneA	0.63	0.08	0.55	0.48	0.78	0.08	0.07	0	0.27	0.18
chr5	14588660	14589913	C2	1	1	1	0	Enh-TssA	TssA	0.98	0.13	0.99	0.48	0.77	0.3	-0.14	0.29	0.22	0.07
chr5	15008342	15010087	C2	1	1	0	0	Enh-TssA	TssA	0.86	0.06	0.39	0.87	0.52	0.85	0.05	0.45	0.87	0.77
chr5	16776238	16777455	C2	1	1	1	0	Enh-Gene	Enh-GeneA	0.65	0.92	0.42	0.29	0.69	0.14	0.03	0.2	0.47	0.02
chr5	16888450	16890554	C2	1	1	0	0	Enh-Tss-Gene-5'	Enh-TssA	0.53	0.25	0.69	0.52	0.71	0.39	0.3	0.29	0.5	0.31
chr5	16893752	16895259	C2	1	1	0	0	Enh-Tss-Gene-5'	Enh-TssA	0.77	0.36	0.75	0.43	0.88	0.92	0.36	0.79	0.59	0.76
chr5	16896948	16898319	C2	1	1	0	0	Enh-Tss-Gene-5'	Enh-TssA	0.89	0.36	0.77	0.52	0.87	0.92	0.39	0.82	0.59	0.79
chr5	17157490	17158644	C2	1	1	0	0	EnhW	EnhW	0.82	0.02	0.46	0.33	0.43	0.37	0.19	0.27	0.22	0.3
chr5	17304153	17306915	C2	1	1	0	0	Enh-TssA	TssA	0.98	0.3	0.93	0.48	0.92	0.96	0.21	0.93	0.42	0.93
chr5	23418946	23420922	C2	1	1	0	0	EnhW	EnhW	0.79	0.24	0.92	0.07	0.66	0.44	0.28	0.33	0.23	0.41
chr5	31678052	31679147	C2	1	1	1	0	Quies	Rep1	0.32	0.07	-0.05	0.06	0.03	0.01	0.05	0.09	0.15	0.06
chr5	31988025	31988985	C2	1	1	0	0	EnhW	EnhW	0.95	0.2	0.46	0.68	0.81	0.31	0.22	0.27	0.24	0.39
chr5	31990126	31991780	C2	1	1	1	0	Enh-TssA	EnhW	0.95	0.11	0.46	0.68	0.81	0.32	0.05	0.22	0.23	0.4
chr5	32027828	32028954	C2	1	1	0	0	Enh-TssA	TssA	0.86	0.13	0.91	0.5	0.89	0.3	-0.02	0.42	0.24	0.27
chr5	32032832	32033870	C2	1	1	0	0	TssA	GeneA-5'	0.8	0.1	0.79	0.58	0.75	0.21	0.09	0.19	0.07	0.2
chr5	32059385	32060783	C2	1	1	1	0	Enh-TssA	EnhW	0.86	0.03	0.87	0.09	0.8	0.23	0	0.26	0.19	0.29
chr5	32089340	32090042	C2	1	1	0	0	Quies	GeneA-5'	0.22	-0.03	0.01	0.52	-0.09	0.23	0.38	0.26	0.35	0.38
chr5	32223980	32224867	C2	1	1	0	0	Enh-TssA	TssA	0.93	0.36	0.95	0.52	0.92	0.47	0.43	0.45	0.47	0.59
chr5	32225281	32226382	C2	1	1	0	0	Enh-TssA	TssA	0.93	0.35	0.95	0.48	0.92	0.45	0.43	0.49	0.45	0.61
chr5	32767902	32769022	C2	1	1	0	0	Enh-TssA	TssA	0.98	0	0.96	0.69	0.97	0.93	0.24	0.93	0.74	0.94
chr5	32852199	32853281	C2	1	1	0	0	Enh-TssA	TssA	0.95	0.58	0.9	0.94	0.89	0.47	0.32	0.36	0.41	0.53
chr5	34685588	34688004	C2	1	1	0	0	Enh-Tss-Gene-5'	Enh-TssA	0.9	0.36	0.33	0.73	0.8	0.68	0.45	0.31	0.58	0.59
chr5	38466527	38467045	C2	1	1	0	0	EnhW	EnhW	0.88	-0.05	0.21	0.12	0.51	0.64	0.17	0.51	0.38	0.67
chr5	38600100	38601217	C2	1	1	0	0	EnhW	EnhW	0.43	0.04	0.08	-0.01	0.45	0.24	-0.11	0.02	0.27	0.23
chr5	38607361	38608344	C2	1	1	0	0	Enh-TssA	TssA	0.53	0.32	0.27	0.39	0.72	0.32	-0.24	0.26	0.37	0.19
chr5	38666631	38667810	C2	1	1	0	0	EnhW	Ctcf	0.74	0.72	0.81	0.37	0.9	0.16	0.11	-0.02	0.2	0.11
chr5	38670385	38671542	C2	1	1	1	0	EnhW	EnhW	0.73	0.67	0.24	0.18	0.72	0.3	0.14	0.24	0.21	0.34
chr5	38672281	38673218	C2	1	1	0	0	Enh-TssA	TssA	0.94	-0.02	0.17	0.24	0.57	0.27	0.29	0.25	0.25	0.4
chr5	39092277	39093598	C2	1	1	0	0	Enh-TssA	TssA	0.84	0.06	0.95	0.61	0.77	0.47	0.4	0.42	0.35	0.52
chr5	39100180	39101763	C2	1	1	0	0	Enh-TssA	TssA	0.94	0.55	0.92	0.84	0.4	0.8	0.59	0.78	0.58	0.7
chr5	39102047	39103499	C2	1	1	0	0	Enh-TssA	TssA	0.94	0	0.92	0.84	0.4	0.8	-0.05	0.78	0.6	0.69
chr5	39194644	39195616	C2	1	1	0	0	Enh-TssA	TssA	0.77	0.11	0.58	0.78	0.82	0.72	0.31	0.56	0.67	0.7
chr5	39196528	39197421	C2	1	1	0	0	Enh-TssA	TssA	0.78	0.12	0.57	0.77	0.83	0.7	0.34	0.55	0.65	0.67
chr5	40551740	40553024	C2	1	1	1	0	Enh-TssA	TssA	0.95	0.23	0.94	0.29	0.84	0.69	0.37	0.66	0.3	0.7
chr5	40554064	40555523	C2	1	1	0	0	Enh-TssA	TssA	0.96	0.26	0.94	0.32	0.84	0.73	0.31	0.7	0.32	0.75
chr5	40570092	40571202	C2	1	1	0	0	Enh-TssA	EnhW	0.78	0.22	0.95	-0.04	0.64	0.11	0.11	0.16	0.08	0.1
chr5	41193550	41194373	C2	1	1	0	0	Quies	GeneA-5'	0.97	-0.02	0.95	0.36	0.64	0.32	-0.04	0.33	0.14	0.2
chr5	41414445	41415923	C2	1	1	0	0	Enh-TssA	TssA	0.7	0.14	0.35	0.56	0.51	0.34	0.11	0.19	0.24	0.35
chr5	43058051	43059324	C2	1	1	0	0	Enh-TssA	TssA	0.94	0.16	0.85	0.86	0.76	0.4	-0.07	0.27	0.29	0.31
chr5	43432310	43433583	C2	1	1	0	0	Enh-TssA	TssA	0.85	0.13	0.96	0.27	0.92	0.57	0.33	0.56	0.08	0.62
chr5	52327126	52328040	C2	1	1	0	0	Enh-TssA	TssA	0.91	0.03	0.86	0.72	0.68	0.41	-0.02	0.4	0.42	0.2
chr5	54871698	54872807	C2	1	1	0	0	Enh-TssA	TssA	0.23	0.19	0.82	0.14	0.37	0.06	0.12	0.22	0.2	0.16
chr5	54896487	54897866	C2	1	1	0	0	Enh-TssA	TssA	0.86	-0.05	0.96	0.57	0.78	0.51	0.28	0.47	0.51	0.54
chr5	55229463	55230757	C2	1	1	0	0	Enh-TssA	TssA	0.89	-0.02	0.89	0.6	0.8	0.84	0.06	0.9	0.46	0.81
chr5	55290311	55291596	C2	1	1	0	0	Enh-TssT	Quies	0.89	0.55	0.17	0.6	0.87	0.5	0.57	0.03	0.84	0.52
chr5	55353722	55354892	C2	1	1	0	0	Enh-TssA	TssA	0.89	0.22	0.84	0.63	0.74	0.18	0.14	0.33	0.45	0.29
chr5	55418989	55420499	C2	1	1	0	0	Enh-TssA	TssA	0.94	0.21	0.74	0.55	0.91	0.75	0.41	0.69	0.59	0.78
chr5	55507046	55508210	C2	1	1	0	0	Enh-TssA	TssA	0.9	0.1	0.82	0.21	0.86	0.56	0.1	0.47	0.13	0.48
chr5	55645982	55647306	C2	1	1	0	0	Enh-TssA	TssA	0.93	0.11	0.77	0.42	0.86	0.73	0.17	0.67	0.34	0.73
chr5	55737000	55737742	C2	1	1	0	0	Enh-TssA	TssA	0.47	0.18	0.82	0.77	0.68	0.3	0.13	0.33	0.33	0.36
chr5	57483390	57484658	C2	1	1	0	0	Enh-TssA	TssA	0.71	0.88	0.68	0.46	0.8	0.8	0.86	0.64	0.45	0.8
chr5	58186188	58188197	C2	1	1	1	0	Enh-Tss-Gene-5'	Quies	0.96	0.11	0.88	0.08	0.68	0.96	0.16	0.89	0.23	0.81
chr5	58227542	58228810	C2	1	1	0	0	Enh-TssA	TssA	0.66	0.13	0.52	0.69	0.54	0.44	0.18	0.46	0.73	0.48
chr5	58334876	58337234	C2	1	1	0	0	Enh-Tss-Gene-5'	Enh-Tss-GeneA	0.88	-0.13	0.14	0.72	0.19	0.52	-0.1	0.09	0.78	0.33
chr5	58337518	58339165	C2	1	1	0	0	Enh-Tss-Gene	Enh-Tss-GeneA	0.88	-0.05	0.14	0.72	0.21	0.49	-0.09	0.02	0.79	0.27
chr5	58350758	58352364	C2	1	1	0	0	Enh-Tss-Gene-5'	Enh-TssA	0.92	0.47	0.77	0.75	0.91	0.95	0.54	0.88	0.51	0.83
chr5	58356602	58358014	C2	1	1	0	0	Enh-Tss-Gene	Enh-Tss-GeneA	0.94	0.31	0.81	0.31	0.81	0.92	0.32	0.84	0.28	0.83
chr5	58358335	58359690	C2	1	1	0	0	Enh-Tss-Gene-5'	Enh-TssA	0.94	0.32	0.82	0.27	0.81	0.92	0.35	0.85	0.29	0.83
chr5	58364330	58365946	C2	1	1	0	0	Enh-Tss-Gene	Enh-Tss-GeneA	0.83	0.33	0.8	0.51	0.84	0.62	0.09	0.56	0.59	0.53
chr5	58383999	58385110	C2	1	1	0	0	Enh-Tss-Gene	Enh-Tss-GeneA	0.62	0	0.47	0.26	0.45	0.41	0.19	0.34	0.55	0.63
chr5	58385161	58386870	C2	1	1	0	0	Enh-Tss-Gene-5'	Enh-Tss-GeneA	0.61	-0.02	0.47	0.26	0.46	0.36	0.18	0.25	0.45	0.51
chr5	58394562	58395967	C2	1	1	0	0	Enh-Tss-Gene	Enh-Tss-GeneA	0.83	0.38	0.93	0.28	0.78	0.7	0.02	0.61	0.56	0.68
chr5	58400053	58401390	C2	1	1	0	0	Enh-Tss-Gene-5'	Enh-TssA	0.89	0.48	0.96	0.52	0.84	0.84	0.27	0.88	0.68	0.65
chr5	58422157	58424550	C2	1	1	0	0	Enh-Tss-Gene-5'	Enh-Tss-GeneA	0.82	0.32	0.56	0.85	0.79	0.99	0.32	0.75	0.66	0.93
chr5	58489420	58490724	C2	1	1	0	0	Enh-Tss-Gene	Enh-Tss-GeneA	0.99	0.13	0.87	0.82	0.73	0.58	0.24	0.59	0.69	0.7
chr5	58572357	58573535	C2	1	1	0	0	Enh-Tss-Gene-5'	Enh-TssA	0.98	0.27	0.96	0.46	0.46	0.86	0.21	0.88	0.46	0.58
chr5	58582776	58583959	C2	1	1	0	0	Enh-Tss-Gene-5'	Enh-Tss-GeneA	0.94	0.22	0.91	0.83	0.48	0.45	0.17	0.51	0.56	0.48
chr5	58652837	58654942	C2	1	1	0	0	Enh-Tss-Gene-5'	Enh-TssA	0.97	0.46	0.71	0.27	0.67	0.76	0.62	0.73	0.71	0.69
chr5	58655568	58658017	C2	1	1	0	0	Enh-Tss-Gene-5'	Enh-TssA	0.97	0.47	0.71	0.27	0.68	0.77	0.58	0.71	0.71	0.65
chr5	58759113	58761714	C2	1	1	0	0	Enh-Tss-Gene-5'	Enh-Tss-GeneA	0.74	0.19	0.91	0.71	0.48	0.53	0.15	0.32	0.64	0.36
chr5	58813585	58814562	C2	1	1	0	0	Enh-Tss-Gene-5'	Enh-TssA	0.95	0.3	0.53	0.76	0.72	0.34	0.19	0.45	0.59	0.47
chr5	58814665	58815880	C2	1	1	0	0	Enh-Tss-Gene	Enh-Tss-GeneA	0.95	0.3	0.52	0.76	0.7	0.38	0.26	0.5	0.62	0.48
chr5	58821244	58822641	C2	1	1	1	0	Enh-Tss-Gene	Enh-Tss-GeneA	0.9	0.77	0.95	0.27	0.88	0.43	0.25	0.3	0.39	0.3
chr5	58838815	58840511	C2	1	1	0	0	Enh-Tss-Gene-5'	Enh-TssA	0.93	0.37	0.8	0.79	0.71	0.92	0.27	0.72	0.81	0.84
chr5	58844051	58845669	C2	1	1	1	0	Enh-Tss-Gene-5'	Enh-TssA	0.98	0.35	0.95	0.4	0.9	0.96	0.43	0.89	0.63	0.92
chr5	58887332	58888778	C2	1	1	0	0	Enh-Tss-Gene-5'	Enh-TssA	0.6	0.41	0.45	0.4	0.74	0.77	0.78	0.39	0.74	0.77
chr5	58912861	58914158	C2	1	1	1	0	Enh-Gene-5'	Enh-GeneA	0.89	-0.03	0.95	0.25	0.81	0.55	0.19	0.31	0.28	0.18
chr5	59040179	59043014	C2	1	1	1	0	Enh-Tss-Gene-5'	Enh-TssA	1	0.01	0.76	0.53	0.78	0.93	0.25	0.59	0.7	0.69
chr5	59081803	59083127	C2	1	1	0	0	Enh-TssA	TssA	0.53	0.39	0.88	0.66	0.85	0.55	0.19	0.65	0.52	0.51
chr5	59085848	59087571	C2	1	1	0	0	Enh-Tss-Gene-5'	Enh-TssA	0.89	0.36	0.88	0.59	0.86	0.56	0.17	0.72	0.51	0.67
chr5	60600085	60601487	C2	1	1	0	0	Enh-TssA	Quies	0.84	-0.02	0.7	0.63	0.72	0.85	0.3	0.44	0.64	0.43
chr5	60703970	60705126	C2	1	1	0	0	Enh-Tss-Gene-5'	Enh-TssA	0.99	0.39	0.7	0.89	0.71	0.97	0.57	0.81	0.9	0.78
chr5	60916493	60917412	C2	1	1	0	0	Enh-TssA	TssA	0.81	-0.1	0.54	0.29	0.92	0.71	-0.1	0.63	0.4	0.54
chr5	65278085	65279313	C2	1	1	0	0	Enh-Tss-Gene-5'	Enh-TssA	0.67	0.15	0.87	0.06	0.75	0.19	0.1	0.12	0.3	0.37
chr5	66289028	66289864	C2	1	1	0	0	EnhW	EnhW	0.51	0.14	0.39	0.65	0.81	0.32	0.26	0.14	0.22	0.53
chr5	66544237	66545375	C2	1	1	1	0	EnhW	GeneA-5'	0.94	-0.01	0.9	0.65	0.66	0.19	0.03	0.06	0.23	-0.04
chr5	66552876	66554118	C2	1	1	1	0	EnhW	Rep1	0.11	0.21	0.9	0.07	0.82	0.21	0.06	0.17	0.2	0.06
chr5	66563527	66565105	C2	1	1	1	0	Enh-TssA	TssA	0.75	0.22	0.92	0.67	0.89	0.26	0.22	0.32	0.39	0.44
chr5	67638885	67640023	C2	1	1	0	0	EnhW	EnhW	0.8	0.14	0.57	0.28	0.93	0.29	0.24	0.29	0.09	0.13
chr5	67838705	67839704	C2	1	1	0	0	EnhW	EnhW	0.66	0.06	0.36	0.52	0.68	0.32	0.15	0.49	0.34	0.18
chr5	67844589	67845896	C2	1	1	0	0	Enh-TssA	TssA	0.81	0.08	0.94	0.75	0.82	0.72	0.36	0.75	0.53	0.63
chr5	71044011	71044870	C2	1	1	1	0	Quies	GeneA-5'	0.72	-0.02	0.53	0.17	0.44	0.16	-0.17	0.06	0.15	0.24
chr5	71187426	71188258	C2	1	1	1	0	EnhW	EnhW	0.66	0.29	0.54	0.47	0.05	-0.11	0.16	0.17	0.04	-0.18
chr5	71895798	71897072	C2	1	1	0	0	Enh-TssA	TssA	0.58	0.48	0.7	0.33	0.56	0.6	0.11	0.61	0.46	0.61
chr5	72133116	72134168	C2	1	1	0	0	Enh-Tss-Gene-5'	Enh-TssA	0.66	0.25	0.76	0.18	0.69	0.4	-0.01	0.13	0.32	0.26
chr5	72244879	72246004	C2	1	1	1	0	Quies	GeneA-5'	0.56	0.03	0.96	0.14	0.58	0.33	0.08	0.17	0.27	0.03
chr5	72836969	72838007	C2	1	1	0	0	Enh-TssA	TssA	0.8	-0.05	0.93	0.46	0.88	0.43	0.04	0.27	0.34	0.26
chr5	72839906	72841199	C2	1	1	0	0	Enh-TssA	TssA	0.84	0.13	0.93	0.46	0.89	0.38	0.15	0.24	0.45	0.31
chr5	72901763	72902870	C2	1	1	0	0	Enh-TssA	TssA	0.81	0.36	0.55	0.32	0.68	0.6	0.04	0.65	0.55	0.55
chr5	72968057	72969668	C2	1	1	0	0	Enh-Tss-Gene-5'	Enh-Tss-GeneA	0.4	0.28	0.65	0.4	0.67	0.21	0.34	0.26	0.14	0.37
chr5	73023969	73024840	C2	1	1	0	0	Enh-Tss-Gene-5'	Enh-Tss-GeneA	0.77	0.04	0.29	0.31	0.69	0.45	0.37	0.41	0.41	0.35
chr5	73060011	73061494	C2	1	1	0	0	Enh-Tss-Gene-5'	Enh-Tss-GeneA	0.78	0.27	0.85	0.48	0.84	0.79	0.15	0.81	0.62	0.73
chr5	73065717	73066937	C2	1	1	0	0	Enh-Tss-Gene-5'	Enh-Tss-GeneA	0.73	0.17	0.63	0.62	0.42	0.12	0.28	-0.05	0.29	0.22
chr5	73092075	73093289	C2	1	1	0	0	Enh-TssA	TssA	0.9	0.02	0.3	0.64	0.78	0.91	0.11	0.56	0.59	0.88
chr5	75767929	75768961	C2	1	1	0	0	EnhW	TssA	0.79	0.12	0.61	0.54	0.55	0.33	0.08	0.28	0.25	0.36
chr5	75986381	75988051	C2	1	1	1	0	Enh-TssA	EnhW	0.83	0.22	0.93	0.62	0.71	0.4	0.15	0.27	0.44	0.14
chr5	76082662	76083481	C2	1	1	0	0	Enh-TssA	TssA	0.79	0.14	0.46	0.36	0.83	0.68	0.2	0.7	0.4	0.52
chr5	76099731	76100987	C2	1	1	0	0	Enh-TssA	TssA	0.94	0.12	0.75	0.75	0.67	0.9	0.17	0.87	0.65	0.73
chr5	76101321	76102769	C2	1	1	0	0	Enh-TssA	TssA	0.94	0.17	0.75	0.75	0.66	0.9	0.22	0.87	0.66	0.75
chr5	76102836	76103821	C2	1	1	0	0	Enh-TssA	TssA	0.94	0.2	0.75	0.74	0.66	0.9	0.39	0.87	0.67	0.75
chr5	76119061	76120115	C2	1	1	1	0	Enh-Tss-Gene-5'	Enh-Tss-GeneA	0.59	0.28	0.39	0.32	0.8	0.45	0.35	-0.06	0.62	0.47
chr5	76399139	76400038	C2	1	1	0	0	Quies	GeneA	0.78	0.13	0.38	0.66	0.62	0.23	0.17	0.05	0.23	0.19
chr5	76434265	76435514	C2	1	1	1	0	Quies	GeneA-5'	0.69	0.16	0.87	0.5	0.49	0.23	0.3	0.12	0.19	0.17
chr5	76462999	76465262	C2	1	1	0	0	Enh-TssA	TssA	0.9	0.24	0.4	0.74	0.78	0.76	0.31	0.57	0.79	0.8
chr5	77178212	77179220	C2	1	1	0	0	EnhW	TssA	0.55	0.34	0.83	0.65	0.69	0.4	0.48	0.51	0.47	0.62
chr5	77813909	77815102	C2	1	1	0	0	Enh-Tss-Gene-5'	Enh-Tss-GeneA	0.74	-0.02	0.47	0.58	0.66	0.38	0.31	0.19	0.37	0.17
chr5	77896559	77899077	C2	1	1	0	0	Enh-Tss-Gene-5'	Enh-Tss-GeneA	0.56	0.14	0.87	0.44	0.78	0.14	0.39	0.7	0.41	0.55
chr5	77945841	77947155	C2	1	1	0	0	EnhW	EnhW	0.54	0.34	0.6	0.6	0.62	0.47	0.18	0.14	0.76	0.32
chr5	77994922	77996469	C2	1	1	0	0	Enh-TssA	TssA	0.97	0.1	0.82	0.83	0.41	0.81	0.57	0.77	0.77	0.55
chr5	78011640	78012785	C2	1	1	0	0	Enh-TssA	TssA	0.77	0.21	0.84	0.57	0.86	0.11	0.22	0.09	0.2	0.37
chr5	78023593	78024256	C2	1	1	0	0	Enh-TssA	TssA	0.2	0.3	0.65	0.6	0.6	-0.11	0.23	0.1	0.23	0.37
chr5	78103939	78104850	C2	1	1	0	0	Quies	GeneA-5'	0.24	-0.24	0.21	0.35	0.1	0.04	-0.01	0.29	0.29	-0.15
chr5	80540427	80541804	C2	1	1	1	0	EnhW	EnhW	0.54	-0.06	0.91	0.47	0.77	0.16	0.02	0.11	0.34	0.29
chr5	81050630	81052177	C2	1	1	0	0	Enh-TssA	TssA	0.8	0.47	0.82	0.45	0.85	0.84	0.32	0.52	0.66	0.87
chr5	81084523	81085375	C2	1	1	0	0	EnhW	EnhW	0.33	-0.06	0.73	0.29	0.42	0.07	-0.05	0.27	0.15	0.25
chr5	81443635	81444818	C2	1	1	1	0	EnhW	EnhW	0.7	-0.07	0.69	0.47	0.83	0.31	0.27	0.33	0.26	0.25
chr5	89814476	89815570	C2	1	1	0	0	Enh-TssA	Enh-Tss-GeneA	0.92	0.01	0.88	0.2	0.24	0.25	-0.02	0.44	0.33	0.38
chr5	90150953	90151992	C2	1	1	0	0	TssA	EnhW	0.67	0.6	0.84	0.29	0.51	0.38	0.11	0.16	0.21	0.04
chr5	90245270	90246159	C2	1	1	0	0	Enh-TssA	TssA	0.68	0.23	0.93	0.74	0.79	0.3	0.1	0.38	0.28	0.3
chr5	90251751	90253051	C2	1	1	1	0	Enh-TssA	EnhW	0.18	0.08	0.88	-0.01	0.71	0.17	0.32	0.26	0.31	0.4
chr5	90277969	90280062	C2	1	1	0	0	Enh-TssA	TssA	0.97	0.37	0.68	0.43	0.91	0.95	0.35	0.77	0.42	0.92
chr5	90458295	90459514	C2	1	1	0	0	Enh-TssA	TssA	0.94	0.35	0.93	0.74	0.88	0.41	0.16	0.55	0.48	0.37
chr5	90514752	90515772	C2	1	1	0	0	Enh-TssA	TssA	0.81	-0.05	0.94	0.13	0.77	0.68	0.02	0.71	0.4	0.74
chr5	91714440	91715416	C2	1	1	0	0	Enh-TssA	TssA	0.78	0.52	0.6	0.79	0.8	0.27	0.14	0.12	0.19	0.36
chr5	91887574	91889289	C2	1	1	0	0	Enh-TssA	TssA	0.89	0.6	0.9	0.6	0.92	0.66	0.6	0.62	0.47	0.72
chr5	91976630	91977949	C2	1	1	0	0	Enh-TssA	TssA	0.85	0.05	0.95	0.72	0.82	0.54	0.37	0.5	0.35	0.56
chr5	92305146	92306954	C2	1	1	0	0	Enh-TssA	TssA	0.88	-0.01	0.78	0.35	0.79	0.46	0.24	0.2	0.42	0.47
chr5	92413698	92415225	C2	1	1	0	0	Enh-TssA	TssA	0.93	0.14	0.63	0.85	0.84	0.83	0.09	0.6	0.66	0.83
chr5	93697363	93698216	C2	1	1	0	0	Quies	EnhW	0.29	-0.24	0.35	0.2	0.1	0.11	-0.16	0.08	-0.08	-0.04
chr5	94981894	94983115	C2	1	1	1	0	Enh-TssT	Quies	0.99	0.02	0.71	0.82	0.77	0.68	0.24	0.6	0.68	0.48
chr5	95129355	95130483	C2	1	1	0	0	Enh-TssA	TssA	0.63	0.22	0.69	0.37	0.57	0.3	0.11	0.35	0.41	0.26
chr5	95138910	95140001	C2	1	1	0	0	Enh-TssA	TssA	0.68	0.25	0.7	0.73	0.82	0.36	0.34	0.57	0.51	0.42
chr5	95146379	95147549	C2	1	1	0	0	Enh-TssA	TssA	0.47	0.1	0.71	0.5	0.54	0.21	0.08	0.44	0.32	0.45
chr5	95169923	95170891	C2	1	1	0	0	Enh-TssT	GeneT	0.87	0.91	0.35	0.94	0.56	0.64	0.61	0.19	0.64	0.45
chr5	95192848	95193472	C2	1	1	1	0	EnhW	EnhW	0.77	0.68	0.63	0.79	0.58	0.9	0.77	0.61	0.89	0.69
chr5	95194307	95195501	C2	1	1	0	0	Enh-TssA	TssA	0.77	0.69	0.6	0.79	0.58	0.9	0.76	0.53	0.9	0.67
chr5	95297238	95298472	C2	1	1	0	0	Enh-TssT	GeneT	0.97	0.14	0.04	0.38	0.78	0.54	0.51	-0.03	0.47	0.75
chr5	95415768	95417808	C2	1	1	0	0	Enh-TssA	EnhW	0.69	0.04	0.7	0.58	0.69	0.31	0.16	0.29	0.19	0.31
chr5	95594552	95595730	C2	1	1	1	0	Enh-TssA	TssA	0.38	0.15	0.5	0.42	0.92	0.47	0.34	0.35	0.58	0.54
chr5	95665241	95666372	C2	1	1	0	0	EnhW	EnhW	0.26	-0.09	0.62	0.02	0.1	-0.1	0.06	0.06	0.03	0.02
chr5	95673844	95674962	C2	1	1	0	0	Enh-TssA	EnhW	0.89	0	0.8	0.63	0.79	0.34	0.07	0.25	0.24	0.03
chr5	106666766	106667808	C2	1	1	1	0	TssA	EnhW	0.55	0.11	0.16	0.38	0.72	0.32	-0.01	0.06	0.17	0.2
chr5	106716403	106717989	C2	1	1	0	0	Enh-TssT	GeneT	0.93	0.43	0.86	0.67	0.88	0.84	0.38	0.79	0.54	0.83
chr5	106801684	106802751	C2	1	1	0	0	Enh-Tss-Gene-5'	Enh-TssA	0.87	0.15	0.42	0.6	0.88	0.6	0.22	0.4	0.58	0.6
chr5	106809846	106811227	C2	1	1	0	0	Enh-Tss-Gene-5'	Enh-TssA	0.77	0.15	0.48	0.24	0.74	0.4	0.15	0.31	0.34	0.36
chr5	106825152	106826045	C2	1	1	0	0	Enh-Gene-5'	Enh-GeneA	0.45	-0.04	0.1	0.27	0.64	0.18	-0.03	0.1	0.35	0.03
chr5	106877793	106879191	C2	1	1	0	0	Enh-Tss-Gene-5'	Enh-TssA	0.87	0.17	0.94	0.82	0.78	0.74	0.08	0.87	0.92	0.57
chr5	111016311	111017236	C2	1	1	0	0	Enh-TssA	TssA	0.82	0.03	0.78	0.26	0.73	0.5	0.01	0.46	0.48	0.55
chr5	111518202	111519562	C2	1	1	0	0	EnhW	EnhW	0.59	-0.07	0.89	0.21	0.35	0.15	0.07	0.04	0.15	0.24
chr5	111553372	111554213	C2	1	1	0	0	EnhW	EnhW	0.59	-0.23	0.25	0.44	0.26	0.07	0.18	0.12	0.22	0.2
chr5	111563972	111564944	C2	1	1	0	0	Enh-TssA	TssA	0.91	0.26	0.86	0.51	0.54	0.55	0.16	0.48	0.73	0.56
chr5	111567841	111569192	C2	1	1	0	0	EnhW	TssA	0.9	0.25	0.87	0.52	0.55	0.51	0.09	0.54	0.73	0.59
chr5	114762046	114762869	C2	1	1	0	0	EnhW	EnhW	0.58	0.15	0.73	0.49	0.87	0.32	0.08	0.22	-0.06	0.19
chr5	114790690	114791677	C2	1	1	0	0	EnhW	EnhW	0.29	0.07	0.36	0.43	0.65	-0.02	0.08	0.03	0.04	0.04
chr5	114893844	114894844	C2	1	1	1	0	EnhW	EnhW	0.21	-0.09	0.38	-0.05	0.68	0.29	0.07	0.34	0.37	0.06
chr5	118606242	118607306	C2	1	1	0	0	Enh-Tss-Gene-5'	Enh-Tss-Gene	0.3	0.16	0.81	0.37	0.48	0.27	0.12	0.32	0.58	0.5
chr5	120701327	120702915	C2	1	1	0	0	Enh-TssA	TssA	0.81	0.38	0.74	-0.02	0.64	0.27	0.16	0.21	0.24	0.3
chr5	122243945	122245019	C2	1	1	1	0	Quies	Ctcf	0.6	0.84	0.21	0.19	0.32	0.24	-0.05	0.19	-0.03	0.06
chr5	123934779	123936180	C2	1	1	0	0	Enh-TssA	TssA	0.93	0.38	0.76	0.24	0.75	0.83	0.32	0.73	0.42	0.74
chr5	123990901	123992635	C2	1	1	1	0	Enh-TssA	TssA	0.85	0.27	0.77	0.18	0.79	0.42	0.07	0.27	0.81	0.31
chr5	123996625	123998744	C2	1	1	0	0	Enh-TssA	TssA	0.9	0.37	0.85	0.42	0.85	0.95	0.19	0.88	0.61	0.93
chr5	124330868	124333082	C2	1	1	0	0	Enh-TssA	TssA	0.81	0.05	0.87	-0.05	0.71	0.2	0.11	0.06	0.12	0.13
chr5	124819758	124821706	C2	1	1	1	0	Enh-TssA	TssA	0.74	0.41	0.97	0.58	0.9	0.53	0.21	0.51	0.32	0.51
chr5	127270154	127271348	C2	1	1	0	0	Enh-TssA	TssA	0.95	0.58	0.92	0.31	0.95	0.93	0.62	0.91	0.47	0.93
chr5	127292123	127293465	C2	1	1	0	0	Enh-TssA	TssA	0.88	0.73	0.2	0.8	0.83	0.78	0.36	0.67	0.53	0.72
chr5	127323295	127324475	C2	1	1	0	0	Enh-TssA	TssA	0.97	0.43	0.75	0.88	0.68	0.56	0.2	0.47	0.44	0.54
chr5	130637891	130640037	C2	1	1	1	0	Enh-Tss-Gene-5'	Enh-TssA	0.76	0.21	0.93	0.09	0.77	0.02	0.08	-0.03	0.44	0.27
chr5	131550672	131551496	C2	1	1	0	0	EnhW	EnhW	0.62	-0.01	0.38	0.61	0.71	0.22	-0.04	0.06	0.25	0.25
chr5	131698611	131702016	C2	1	1	1	0	Enh-Tss-Gene	Enh-Tss-GeneA	0.75	0.17	0.7	0.08	0.93	0.85	0.42	0.8	0.22	0.8
chr5	132580679	132582044	C2	1	1	0	0	Enh-TssA	TssA	0.87	-0.01	0.8	0.68	0.25	0.86	0.21	0.72	0.77	0.48
chr5	133328983	133330067	C2	1	1	0	0	Enh-Tss-Gene-5'	Enh-Tss-Gene	0.32	-0.01	0.93	0.26	0.7	0.19	0.28	-0.04	0.25	0.1
chr5	133801411	133802919	C2	1	1	1	0	Enh-TssT	Quies	0.97	0.13	0.96	0.38	0.88	0.91	0.28	0.89	0.58	0.79
chr5	133838401	133839649	C2	1	1	0	0	Enh-TssA	TssA	0.82	0.52	0.67	0.68	0.84	0.53	0.62	0.65	0.66	0.72
chr5	133841651	133842665	C2	1	1	0	0	Enh-TssT	Quies	0.61	0.33	0.68	0.34	0.72	0.58	0.55	0.56	0.6	0.69
chr5	133844661	133845704	C2	1	1	0	0	Enh-Tss-Gene	Enh-Tss-GeneA	0.71	0.18	0.7	0.39	0.8	0.71	0.21	0.61	0.58	0.77
chr5	133846235	133848133	C2	1	1	0	0	Enh-Tss-Gene-5'	Enh-TssA	0.7	0.19	0.72	0.52	0.81	0.75	0.24	0.6	0.69	0.69
chr5	133859845	133860797	C2	1	1	1	0	Enh-TssT	Quies	0.73	0.2	0.2	0.76	0.66	0.51	0.25	0.36	0.79	0.56
chr5	135308626	135309742	C2	1	1	0	0	Enh-TssA	TssA	0.88	0.81	0.55	0.75	0.72	0.89	0.95	0.18	0.94	0.89
chr5	135339805	135343892	C2	1	1	1	0	Enh-TssA	TssA	0.8	0.45	0.44	0.53	0.86	0.74	0.47	0.59	0.53	0.85
chr5	135393047	135395033	C2	1	1	0	0	Enh-Tss-Gene	Enh-Tss-GeneA	0.96	0.14	0.83	0.38	0.87	0.89	0.01	0.84	0.43	0.87
chr5	137168697	137170824	C2	1	1	0	0	Enh-TssA	TssA	0.9	0.04	0.98	0.33	0.93	0.68	0.19	0.74	-0.12	0.7
chr5	139599948	139601058	C2	1	1	0	0	EnhW	EnhW	0.61	0.29	0.62	0.33	0.56	0.27	0.24	0.07	0.19	-0.02
chr5	140383386	140384606	C2	1	1	0	0	Enh-TssA	TssA	0.83	0.37	0.88	0.37	0.86	0.37	0.15	0.17	0.26	0.34
chr5	141721379	141722407	C2	1	1	0	0	Quies	GeneA	0.27	0.16	0.21	0.86	-0.01	0.09	-0.05	0.06	0.22	0.17
chr5	142132306	142133628	C2	1	1	1	0	TssA	EnhW	0.82	-0.01	0.79	0.19	0.57	0.02	0.36	0.16	0.09	0.12
chr5	142243875	142244893	C2	1	1	0	0	Enh-Tss-Gene-5'	Enh-TssA	0.94	-0.05	0.71	0.46	0.59	0.37	0.03	0.13	0.29	0.24
chr5	142253899	142254934	C2	1	1	0	0	Enh-TssA	TssA	0.82	0.01	0.78	0.49	0.8	0.64	0.02	0.66	0.51	0.66
chr5	142581081	142581867	C2	1	1	0	0	EnhW	EnhW	0.62	0.06	0.61	0.2	0.22	0.09	-0.18	0.19	0.12	0.3
chr5	142974109	142976571	C2	1	1	0	0	Enh-TssA	TssA	0.96	0.38	0.87	0.5	0.68	0.94	0.29	0.87	0.41	0.66
chr5	143058884	143060059	C2	1	1	0	0	EnhW	EnhW	0.4	0.57	0.49	0.19	0.7	0.4	0.12	0.36	0.2	0.33
chr5	143569194	143570420	C2	1	1	0	0	Enh-TssA	TssA	0.82	0.08	0.78	0.58	0.66	0.7	0.01	0.77	0.54	0.83
chr5	144858657	144859647	C2	1	1	1	0	EnhW	EnhW	0.65	0.19	0.59	0.3	0.32	0.41	-0.02	-0.02	0.22	0.31
chr5	145209936	145210804	C2	1	1	0	0	EnhW	EnhW	0.6	-0.07	0.51	0.57	0.67	0.61	0.03	-0.02	0.57	0.56
chr5	145354515	145355444	C2	1	1	0	0	Enh-TssA	TssA	0.7	0.21	0.46	0.44	0.58	0.28	0.22	0.24	0.51	0.23
chr5	147214779	147215848	C2	1	1	1	0	EnhW	EnhW	0.81	0.3	0.98	0.2	0.73	0.79	-0.01	0.8	0.3	0.77
chr5	148344814	148346498	C2	1	1	0	0	Enh-TssA	EnhW	0.78	0	0.66	0.19	0.48	0.35	0.3	0.46	0.2	0.59
chr5	148357719	148359343	C2	1	1	0	0	EnhW	EnhW	0.78	-0.1	0.62	0.58	0.62	-0.01	0.3	0.01	0.07	0.22
chr5	148513542	148515737	C2	1	1	1	0	Enh-TssA	TssA	0.79	0.08	0.67	0.5	0.79	0.39	-0.11	0.19	0.4	0.27
chr5	148850839	148851740	C2	1	1	0	0	Enh-TssA	TssA	0.88	0.07	0.31	0.63	0.7	0.15	0.02	0.01	0.24	0.31
chr5	148853531	148854371	C2	1	1	0	0	EnhW	EnhW	0.89	0.14	0.32	0.64	0.71	0.15	0.03	0.01	0.28	0.26
chr5	148865193	148866535	C2	1	1	0	0	Enh-TssA	TssA	0.89	-0.03	0.78	0.38	0.81	0.58	0.29	0.27	0.3	0.52
chr5	148868821	148869890	C2	1	1	0	0	Enh-TssA	TssA	0.9	-0.05	0.79	0.39	0.82	0.57	0.31	0.19	0.25	0.39
chr5	148941951	148943107	C2	1	1	0	0	Enh-TssA	TssA	0.86	-0.02	0.97	0.44	0.48	0.45	0.25	0.36	0.58	0.27
chr5	148980073	148981035	C2	1	1	1	0	Quies	GeneA-5'	0.37	0.29	0.71	0.16	0.55	0.16	0.09	0.17	0.02	0.22
chr5	148985039	148986321	C2	1	1	1	0	Enh-TssA	TssA	0.59	0.29	0.77	0.55	0.66	0.1	0.05	0.16	0.19	0.16
chr5	149126689	149128012	C2	1	1	0	0	Enh-Tss-Gene-5'	Enh-Gene-5'	0.8	-0.01	0.76	0.89	0.59	0.17	0	0.16	0.46	0.33
chr5	149170975	149172379	C2	1	1	0	0	EnhW	Enh-Gene-5'	0.92	0.02	0.87	0.68	0.47	0.17	0.01	0.09	0.27	0
chr5	149178174	149179407	C2	1	1	0	0	Enh-TssA	Enh-TssA	0.91	0.22	0.7	0.63	0.59	0.37	0.15	0.27	0.28	0.2
chr5	149236646	149237753	C2	1	1	1	0	Enh-TssA	EnhW	0.99	-0.02	0.92	0.7	0.91	0.17	0.31	0.34	0.29	0.28
chr5	149257608	149258434	C2	1	1	0	0	Enh-TssA	EnhW	0.92	0.59	0.98	0.61	0.83	0.31	0.27	0.14	0.12	0.21
chr5	149275035	149276380	C2	1	1	1	0	Enh-TssA	EnhW	0.57	0.12	0.9	0.23	0.82	0.21	0.04	0.27	0.18	0.23
chr5	149317050	149319360	C2	1	1	0	0	Enh-TssA	TssA	0.96	0.56	0.82	0.93	0.82	0.79	0.31	0.75	0.77	0.77
chr5	149695934	149697635	C2	1	1	0	0	Enh-TssA	TssA	0.89	0.23	0.5	0.75	0.24	0.9	0.44	0.72	0.9	0.41
chr5	149876741	149877922	C2	1	1	0	0	Enh-Tss-Gene	Enh-Tss-GeneA	0.91	0.22	0.92	0.85	0.87	0.69	0.55	0.63	0.81	0.76
chr5	149877972	149879042	C2	1	1	0	0	Enh-Tss-Gene	Enh-Tss-GeneA	0.92	0.27	0.92	0.85	0.88	0.68	0.49	0.55	0.81	0.73
chr5	150434028	150434885	C2	1	1	1	0	EnhW	GeneA	0.24	0.04	0.36	0.11	0.06	0.18	0.39	0.15	0.39	0.55
chr5	153577213	153579452	C2	1	1	0	0	Enh-Tss-Gene	Enh-Tss-GeneA	0.93	0	0.9	0.49	0.75	0.7	0.08	0.79	0.37	0.79
chr5	153599693	153600936	C2	1	1	1	0	Enh-Tss-Gene	Enh-Tss-GeneA	0.77	-0.05	0.32	0.21	0.72	-0.08	0.06	0.16	0.32	0.31
chr5	153917563	153918498	C2	1	1	0	0	Ctcf	Rep1	0.68	0	0.34	0.18	0.1	0.04	0.2	-0.02	-0.1	-0.04
chr5	155627809	155629876	C2	1	1	0	0	Enh-TssA	TssA	0.95	0.35	0.96	0.59	0.78	0.49	0.23	0.66	0.45	0.66
chr5	156460782	156462622	C2	1	1	0	0	Enh-Tss-Gene	Enh-Tss-GeneA	0.86	0.55	0.97	0.62	0.81	0.36	0.07	0.51	0.53	0.39
chr5	158202382	158203030	C2	1	1	0	0	Quies	GeneA-5'	0.51	0.03	0.74	0.26	0.44	-0.09	0.08	0.07	0.06	0.09
chr5	158605519	158606906	C2	1	1	0	0	Enh-Tss-Gene-5'	Enh-Tss-GeneA	0.94	0.33	0.74	0.44	0.93	0.8	0.37	0.78	0.32	0.77
chr5	158609232	158610476	C2	1	1	0	0	Enh-Tss-Gene-5'	Enh-TssA	0.91	0.32	0.91	0.1	0.84	0.8	0.35	0.76	0.35	0.77
chr5	158612773	158614396	C2	1	1	0	0	Enh-Tss-Gene-5'	Enh-Tss-GeneA	0.93	0.28	0.93	0.02	0.84	0.52	0.34	0.67	0.23	0.44
chr5	159008488	159010493	C2	1	1	0	0	Enh-TssA	TssA	0.94	0.26	0.94	0.64	0.9	0.78	0.28	0.86	0.5	0.78
chr5	159162304	159163985	C2	1	1	0	0	Enh-TssA	EnhW	0.72	0.25	0.47	0.53	0.52	-0.03	0.06	0.18	0.83	0
chr5	159213828	159214951	C2	1	1	0	0	EnhW	GeneA-5'	0.48	-0.13	0.91	-0.09	0.73	0.31	0.02	0.07	0.08	-0.03
chr5	159246714	159247857	C2	1	1	1	0	Enh-TssA	TssA	0.96	0.63	0.81	0.76	0.81	0.5	0.11	0.54	0.6	0.31
chr5	159329081	159330585	C2	1	1	0	0	Enh-TssA	TssA	0.79	0.35	0.59	0.59	0.84	0.74	0.16	0.49	0.58	0.78
chr5	159331581	159333435	C2	1	1	1	0	Enh-TssA	TssA	0.78	0.3	0.58	0.58	0.84	0.72	0.12	0.47	0.59	0.75
chr5	159338056	159340677	C2	1	1	1	0	Enh-TssA	TssA	0.89	0.27	0.41	0.38	0.78	0.62	0.5	0.23	0.57	0.56
chr5	159354918	159355979	C2	1	1	0	0	Enh-Tss-Gene-5'	TssA	0.9	0.1	0.75	0.72	0.72	0.49	0.12	0.44	0.47	0.46
chr5	159363223	159364476	C2	1	1	0	0	EnhW	GeneA-5'	0.76	0.31	0.78	0.44	0.78	0.18	-0.03	0.06	0.38	0.14
chr5	167117805	167118866	C2	1	1	0	0	TssA	GeneA-5'	0.32	-0.1	0.89	0.35	0.48	0.19	0.15	0.12	0.22	0.21
chr5	167125881	167127233	C2	1	1	0	0	Enh-TssA	TssA	0.87	0.57	0.85	0.35	0.86	0.72	0.46	0.76	0.47	0.82
chr5	167741450	167742789	C2	1	1	0	0	Enh-Tss-Gene-5'	Enh-Tss-GeneA	0.87	0.34	0.8	0.39	0.91	0.64	0.51	0.85	0.41	0.89
chr5	167744020	167745590	C2	1	1	0	0	Enh-Tss-Gene-5'	Enh-TssA	0.87	0.55	0.79	0.41	0.92	0.63	0.65	0.85	0.44	0.91
chr5	167779912	167781025	C2	1	1	0	0	Enh-Tss-Gene-5'	Enh-Tss-GeneA	0.95	0.61	0.97	0.76	0.69	0.28	0.12	0.19	0.43	0.35
chr5	168421605	168422745	C2	1	1	0	0	Enh-TssA	TssA	0.54	0.22	0.64	0.71	0.47	0.44	0.23	0.5	0.59	0.64
chr5	168526354	168527553	C2	1	1	0	0	Enh-TssA	EnhW	0.84	0.11	0.46	0.78	0.71	0.22	0.23	0.37	0.23	0.4
chr5	168591200	168592067	C2	1	1	0	0	Enh-TssA	TssA	0.89	0.24	0.64	0.53	0.76	0.79	0.3	0.68	0.66	0.75
chr5	168776651	168778553	C2	1	1	0	0	Enh-TssA	TssA	0.89	0.22	0.42	0.41	0.89	0.86	0.26	0.69	0.58	0.85
chr5	169094998	169096320	C2	1	1	0	0	Enh-TssA	TssA	0.93	0.38	0.89	0.4	0.87	0.52	0.1	0.53	0.32	0.54
chr5	170866011	170866804	C2	1	1	1	0	Quies	GeneA-5'	0.34	-0.12	-0.16	0.28	0.25	0.04	0.03	0.01	0.47	-0.04
chr5	171809908	171811006	C2	1	1	0	0	Enh-TssA	TssA	0.8	0.12	0.98	0.4	0.95	0.62	0.21	0.66	0.2	0.7
chr5	171930755	171931641	C2	1	1	0	0	Quies	GeneA-5'	0.25	0.05	0.62	0.74	-0.02	0	-0.09	0.28	0.76	0.11
chr5	171960013	171961721	C2	1	1	0	0	EnhW	EnhW	0.85	0.27	0.17	0.34	0.31	0.21	0.17	0.26	0.33	0.22
chr5	172141415	172142710	C2	1	1	0	0	Enh-Tss-Gene-5'	Enh-TssA	0.99	0.08	0.74	0.53	0.91	0.97	0.11	0.86	0.65	0.91
chr5	172192096	172194587	C2	1	1	0	0	Enh-Tss-Gene	Enh-Tss-GeneA	0.86	0.28	0.41	0.68	0.85	0.66	0.38	0.55	0.79	0.93
chr5	172197385	172200399	C2	1	1	0	0	Enh-TssT	Quies	0.93	0.11	0.88	0.08	0.5	0.87	0.07	0.68	0.49	0.82
chr5	172202034	172203693	C2	1	1	1	0	Enh-Tss-Gene-5'	Enh-TssA	0.93	0.14	0.89	0.16	0.56	0.9	0.09	0.68	0.48	0.84
chr5	172204058	172205923	C2	1	1	0	0	Enh-TssA	TssA	0.92	0.52	0.73	0.47	0.63	0.8	0.3	0.64	0.54	0.68
chr5	172209198	172210448	C2	1	1	0	0	Enh-TssA	TssA	0.96	0.16	0.68	0.47	0.71	0.75	0.32	0.65	0.4	0.61
chr5	172285204	172286678	C2	1	1	0	0	Enh-Tss-Gene	Enh-Tss-GeneA	0.78	0.49	0.73	0.5	0.52	0.62	-0.1	0.61	0.59	0.57
chr5	172295002	172297124	C2	1	1	1	0	Enh-Tss-Gene-5'	Enh-Tss-GeneA	0.97	0.35	0.83	0.68	0.86	0.88	0.54	0.88	0.75	0.84
chr5	172324019	172325577	C2	1	1	0	0	Enh-Tss-Gene	Enh-Tss-GeneA	0.74	0.03	0.44	0.19	0.55	0.8	0.63	0.74	0.5	0.84
chr5	172326605	172332511	C2	1	1	1	0	Enh-Tss-Gene	Enh-Tss-GeneA	0.79	0.46	0.43	0.32	0.57	0.73	0.91	0.55	0.76	0.83
chr5	172337557	172338909	C2	1	1	0	0	Enh-Gene	Enh-Tss-GeneA	0.96	0.87	0.88	0.24	0.93	0.8	0.87	0.75	0.48	0.89
chr5	172346693	172348176	C2	1	1	0	0	Enh-Tss-Gene	Enh-Tss-GeneA	0.97	0.14	0.76	0.62	0.87	0.97	0.23	0.92	0.57	0.91
chr5	172357739	172359061	C2	1	1	0	0	Enh-Tss-Gene	Enh-Tss-GeneA	0.87	0.47	0.67	0.56	0.78	0.7	0.19	0.83	0.4	0.68
chr5	172426337	172427318	C2	1	1	0	0	Enh-Tss-Gene	Enh-GeneA	0.33	-0.17	0.87	0.31	0.62	0.06	-0.04	-0.05	0.2	-0.07
chr5	172881611	172883111	C2	1	1	0	0	Enh-TssA	TssA	0.84	0.32	0.63	0.78	0.82	0.72	0.12	0.57	0.5	0.59
chr5	172898777	172900577	C2	1	1	1	0	Enh-TssA	TssA	0.79	0.25	0.92	0.61	0.9	0.47	0.61	0.44	0.11	0.46
chr5	172912826	172913911	C2	1	1	0	0	EnhW	GeneA-5'	0.66	0.32	0.81	0.58	0.4	0.08	0.21	-0.05	0.12	0.12
chr5	173190942	173192242	C2	1	1	0	0	Enh-TssA	TssA	0.93	0.37	0.85	0.62	0.83	0.94	0.6	0.87	0.66	0.88
chr5	173192882	173195884	C2	1	1	1	0	Enh-TssA	TssA	0.93	0.43	0.86	0.6	0.83	0.94	0.59	0.87	0.65	0.88
chr5	173229345	173230315	C2	1	1	0	0	Enh-TssA	TssA	0.9	0.12	0.64	0.5	0.58	0.65	0.16	0.38	0.72	0.75
chr5	173233281	173234653	C2	1	1	0	0	Enh-TssA	TssA	0.9	0.18	0.64	0.51	0.58	0.62	0.33	0.32	0.7	0.72
chr5	173250770	173251966	C2	1	1	0	0	Enh-TssA	TssA	0.86	0.33	0.95	0.39	0.74	0.52	0.23	0.57	0.45	0.52
chr5	173353029	173353999	C2	1	1	0	0	Enh-Tss-Gene-5'	Enh-Gene-5'	0.34	0.04	0.83	0.09	0.58	0.41	0.12	0.29	0.03	0.21
chr5	173380100	173381427	C2	1	1	0	0	Enh-TssA	Enh-Tss-GeneA	0.76	-0.18	0.79	0.07	0.73	0.35	0.24	0.23	0.26	0.22
chr5	173389600	173390887	C2	1	1	0	0	Enh-TssA	TssA	0.65	0.26	0.84	0.56	0.65	0.39	0.31	0.38	0.38	0.57
chr5	173395977	173398071	C2	1	1	0	0	Enh-TssA	TssA	0.81	0.01	0.96	0.26	0.93	0.66	0.18	0.73	0.25	0.78
chr5	175236292	175237590	C2	1	1	1	0	Enh-TssA	TssA	0.91	-0.01	0.44	0.48	0.84	0.3	0.31	0.22	0.53	0.45
chr5	175264234	175265092	C2	1	1	0	0	Enh-Tss-Gene-5'	Enh-GeneA	0.52	-0.11	0.38	0.29	0.09	0.15	-0.12	0.18	0.51	0.14
chr5	175274327	175275975	C2	1	1	0	0	Enh-TssA	Enh-Tss-GeneA	0.73	0.21	0.68	0.16	0.5	0.28	0.21	0.66	0.77	0.52
chr5	175280453	175282619	C2	1	1	0	0	Enh-Tss-Gene-5'	Enh-Tss-GeneA	0.91	0.62	0.74	0.35	0.72	0.93	0.32	0.81	0.23	0.87
chr5	175287890	175289751	C2	1	1	0	0	Enh-TssA	Enh-Tss-GeneA	0.95	0.34	0.5	0.82	0.53	0.91	0.51	0.55	0.74	0.61
chr5	175294477	175295963	C2	1	1	0	0	Enh-Tss-Gene	Enh-TssA	0.97	0.36	0.89	0.28	0.88	0.83	0.53	0.79	0.6	0.74
chr5	175297724	175298936	C2	1	1	0	0	Enh-TssT	Quies	0.97	0.26	0.89	0.25	0.85	0.8	0.53	0.77	0.59	0.69
chr5	175375145	175376298	C2	1	1	0	0	EnhW	GeneA	0.81	0.39	0.81	0.73	0.74	0.47	0.46	0.48	0.28	0.44
chr5	175377934	175379204	C2	1	1	0	0	Enh-TssA	EnhW	0.81	0.39	0.81	0.64	0.74	0.45	0.45	0.46	0.34	0.36
chr5	175979938	175980704	C2	1	1	0	0	EnhW	EnhW	0.61	0.07	0.08	0.2	0.6	0.23	0	-0.06	-0.09	0.1
chr5	177318645	177319813	C2	1	1	0	0	Enh-TssA	TssA	0.79	0.39	0.81	0.74	0.74	0.59	0.68	0.6	0.66	0.63
chr5	177321389	177322422	C2	1	1	0	0	GeneA-5'	GeneA	0.8	0.39	0.81	0.79	0.73	0.58	0.68	0.61	0.66	0.62
chr5	179757348	179758540	C2	1	1	0	0	Enh-TssA	TssA	0.75	-0.01	0.4	0.49	0.6	0.62	0.16	0.35	0.63	0.7
chr6	837032	838050	C2	1	1	0	0	EnhW	TssA	0.87	0.21	0.93	0.23	0.35	0.59	0.21	0.49	0.35	0.37
chr6	900557	901719	C2	1	1	0	0	Enh-TssA	Quies	0.88	0.14	0.74	0.37	0.81	0.53	0.03	0.56	0.2	0.44
chr6	1325683	1326727	C2	1	1	0	0	Enh-TssA	TssA	0.84	0.25	0.65	0.5	0.62	0.81	0.07	0.78	0.26	0.78
chr6	2514938	2515832	C2	1	1	0	0	Enh-TssA	TssA	0.87	0.24	0.38	0.81	0.62	0.39	0.2	0.39	0.58	0.52
chr6	3911741	3912716	C2	1	1	0	0	Enh-TssA	TssA	0.82	0.48	0.95	0.4	0.84	0.52	0.3	0.45	0.48	0.28
chr6	3912805	3914577	C2	1	1	1	0	Enh-TssA	TssA	0.81	0.44	0.95	0.39	0.83	0.52	0.31	0.45	0.51	0.28
chr6	4322680	4323782	C2	1	1	1	0	Enh-TssA	TssA	0.82	-0.06	0.38	0.5	0.62	0.35	0.15	0.5	0.11	0.53
chr6	4358563	4359317	C2	1	1	0	0	Enh-TssA	TssA	0.97	0.2	0.88	0.83	0.9	0.83	0.21	0.85	0.78	0.91
chr6	6915682	6916482	C2	1	1	0	0	Enh-TssA	EnhW	0.71	0.16	0.27	0.28	0.27	0.14	-0.19	0.05	0.33	0.17
chr6	7058439	7059425	C2	1	1	0	0	Enh-TssA	TssA	0.9	-0.06	0.84	0.89	0.64	0.24	0.17	0.08	0.38	0.08
chr6	7138872	7140756	C2	1	1	0	0	Enh-Tss-Gene-5'	Enh-TssA	0.51	0.17	0.89	0.15	0.6	0.26	-0.12	0.2	0.38	0.3
chr6	7480125	7480617	C2	1	1	0	0	Enh-TssA	TssA	0.93	-0.13	0.68	0.62	0.26	0.1	0.24	0.32	0.27	0.06
chr6	7561772	7562398	C2	1	1	0	0	Quies	GeneA	0.46	-0.05	0.73	0.23	0.67	0.05	0.08	0	0.28	0.45
chr6	7640870	7641756	C2	1	1	0	0	EnhW	EnhW	0.66	0.44	0.59	0.58	0.85	0.37	-0.01	0.31	0.42	0.28
chr6	7687769	7688741	C2	1	1	0	0	Enh-TssA	TssA	0.85	0.38	0.86	0.51	0.7	0.73	0.5	0.62	0.55	0.53
chr6	7691957	7693020	C2	1	1	0	0	Enh-TssA	TssA	0.87	0.35	0.86	0.52	0.7	0.74	0.55	0.62	0.53	0.52
chr6	7698043	7699115	C2	1	1	0	0	Enh-TssA	TssA	0.91	0.31	0.94	0.3	0.85	0.8	0.14	0.76	0.28	0.68
chr6	7975212	7976156	C2	1	1	0	0	Enh-TssA	Quies	0.77	0.27	0.49	0.93	0.79	0.79	0.31	0.68	0.62	0.75
chr6	10032952	10034363	C2	1	1	0	0	Enh-TssA	TssA	0.96	-0.03	0.68	0.66	0.8	0.92	0.02	0.82	0.7	0.82
chr6	10440914	10442244	C2	1	1	0	0	Enh-TssA	TssA	0.83	0.6	0.79	0.8	0.8	0.85	0.53	0.83	0.8	0.78
chr6	11194381	11195908	C2	1	1	0	0	Enh-Tss-Gene-5'	Enh-TssA	0.77	0.25	0.83	0.3	0.74	0.9	0.24	0.88	0.17	0.84
chr6	11206964	11208298	C2	1	1	1	0	Enh-Tss-Gene	Enh-Tss-GeneA	0.97	0.07	0.98	0.18	0.89	0.93	0.09	0.92	0.28	0.89
chr6	11217190	11218271	C2	1	1	0	0	Enh-Tss-Gene	Enh-Tss-GeneA	0.9	0.58	0.69	0.51	0.83	0.89	0.26	0.8	0.68	0.64
chr6	11218482	11220030	C2	1	1	0	0	Enh-Tss-Gene	Enh-Tss-GeneA	0.9	0.54	0.69	0.6	0.82	0.91	0.29	0.83	0.68	0.64
chr6	11315907	11317122	C2	1	1	1	0	Enh-TssA	TssA	0.86	0.16	0.74	0.72	0.63	0.78	0.52	0.59	0.53	0.39
chr6	11318288	11319303	C2	1	1	0	0	Enh-TssA	TssA	0.85	0.17	0.73	0.69	0.62	0.78	0.54	0.6	0.56	0.39
chr6	11364809	11366075	C2	1	1	1	0	EnhW	EnhW	0.89	-0.01	0.67	0.17	0.46	0.17	0.33	0.42	0.46	0.47
chr6	11434779	11435613	C2	1	1	0	0	Enh-TssA	TssA	0.86	0.29	0.78	0.57	0.69	0.85	0.4	0.74	0.55	0.81
chr6	11614540	11615388	C2	1	1	1	0	EnhW	EnhW	0	-0.04	0.42	0.93	0.15	0.3	0.07	0.37	0.85	0.06
chr6	11650271	11651771	C2	1	1	1	0	Enh-TssA	TssA	0.87	-0.01	0.99	0.16	0.72	0.41	0.01	0.21	0.42	0.39
chr6	11653156	11654160	C2	1	1	0	0	Enh-TssA	TssA	0.87	-0.03	0.99	0.17	0.67	0.3	-0.05	0.24	0.38	0.27
chr6	12296059	12297157	C2	1	1	0	0	Enh-Tss-Gene	Enh-Tss-GeneA	0.74	-0.07	0.54	0.38	0.65	0.78	0.3	0.53	0.6	0.55
chr6	12297660	12298807	C2	1	1	0	0	Enh-Tss-Gene	Enh-Tss-GeneA	0.77	-0.01	0.57	0.5	0.68	0.82	0.41	0.57	0.63	0.56
chr6	12313489	12315796	C2	1	1	0	0	Enh-Tss-Gene-5'	Enh-TssA	0.81	-0.02	0.89	0.73	0.46	0.61	0.31	0.58	0.64	0.62
chr6	12324072	12325291	C2	1	1	1	0	Enh-Tss-Gene-5'	TssA	0.98	0.34	0.94	0.57	0.85	0.76	0.02	0.73	0.58	0.71
chr6	12331789	12332948	C2	1	1	0	0	Enh-TssA	Enh-TssA	0.93	-0.09	0.92	0.56	0.77	0.77	0.38	0.69	0.5	0.65
chr6	12342719	12344762	C2	1	1	0	0	Enh-TssA	TssA	0.91	0.41	0.77	0.67	0.73	0.84	0.31	0.86	0.76	0.8
chr6	12348573	12350106	C2	1	1	0	0	Enh-TssA	TssA	0.94	0.33	0.88	0.63	0.9	0.91	0.45	0.89	0.83	0.88
chr6	12354430	12355453	C2	1	1	1	0	EnhW	EnhW	0.81	0.06	0.84	0.08	0.76	0.12	0.15	-0.16	0.13	0.05
chr6	12369683	12370951	C2	1	1	1	0	EnhW	EnhW	0.71	0.46	0.29	0.05	0.37	0.64	0.73	0.47	0.76	0.67
chr6	12492301	12493345	C2	1	1	0	0	EnhW	TssA	0.92	0.12	0.95	0.44	0.89	0.89	0.08	0.95	0.01	0.85
chr6	13407525	13408606	C2	1	1	0	0	Enh-TssA	TssA	0.83	0.26	0.83	0.19	0.18	0.68	0.02	0.61	0.35	0.1
chr6	13413478	13414276	C2	1	1	0	0	EnhW	EnhW	0.77	-0.11	0.98	0.19	0.85	0.29	0.08	0.13	0.04	0.12
chr6	14476863	14478089	C2	1	1	0	0	Enh-TssA	TssA	0.95	0.26	0.92	0.32	0.91	0.78	0.29	0.85	0.63	0.86
chr6	14732611	14734023	C2	1	1	1	0	Enh-TssA	TssA	0.77	-0.02	0.8	0.59	0.78	0.05	0.21	0.28	0.33	0.37
chr6	14743252	14744799	C2	1	1	0	0	Enh-TssA	TssA	0.91	0.61	0.68	0.75	0.75	0.72	0.21	0.78	0.76	0.77
chr6	16690784	16691696	C2	1	1	0	0	Enh-TssA	TssA	0.77	0.3	0.94	0.53	0.74	0.58	0.2	0.58	0.43	0.49
chr6	19804613	19805536	C2	1	1	0	0	Enh-TssT	Quies	0.97	0	0.19	0.92	0.48	0.93	-0.03	0.56	0.95	0.71
chr6	20056311	20057195	C2	1	1	0	0	Rep1	Ctcf	0.06	0.78	0.64	0.01	0.54	0.12	-0.1	0.09	0.42	0.09
chr6	21325365	21326248	C2	1	1	0	0	Quies	GeneA-5'	0.79	0.25	0.94	-0.06	0.84	0.4	0.03	0.23	0.36	0.23
chr6	21754823	21755969	C2	1	1	1	0	Enh-TssA	TssA	0.86	0.31	0.33	0.53	0.8	0.04	0.04	0.05	0.27	0.07
chr6	21800815	21802143	C2	1	1	0	0	Enh-TssA	TssA	0.86	0.38	0.51	0.37	0.73	0.46	0.27	0.39	0.56	0.29
chr6	22112623	22113920	C2	1	1	0	0	Enh-TssA	TssA	0.96	0.42	0.95	0.27	0.86	0.94	0.32	0.95	0.26	0.88
chr6	22236611	22237541	C2	1	1	1	0	Enh-TssA	TssA	0.87	-0.04	0.89	0.67	0.86	0.61	-0.09	0.61	0.73	0.56
chr6	24341173	24342182	C2	1	1	0	0	Enh-TssA	TssA	0.78	0.17	0.91	0.08	0.87	0.88	0.27	0.9	0.29	0.82
chr6	24802948	24804230	C2	1	1	0	0	Enh-TssA	EnhW	0.6	0.27	0.7	0.23	0.59	-0.07	-0.04	-0.1	0.09	-0.06
chr6	25006310	25007513	C2	1	1	1	0	TssA	EnhW	0.92	0.36	0.84	0.25	0.87	0.09	-0.09	0.3	-0.07	0.27
chr6	25659525	25661351	C2	1	1	0	0	Enh-TssA	EnhW	0.52	0.31	0.61	0.84	0.42	0.09	-0.03	0.23	0.96	0.02
chr6	25883658	25884984	C2	1	1	0	0	EnhW	EnhW	0.63	0.2	0.87	0.26	0.81	0.33	0.4	0.33	0.34	0.54
chr6	26295841	26297738	C2	1	1	0	0	Enh-TssA	TssA	0.86	0.28	0.55	0.55	0.69	0.56	0.42	0.2	0.4	0.35
chr6	30716549	30717823	C2	1	1	0	0	Enh-TssA	TssA	0.82	0.43	0.34	0.15	0.75	0.77	0.52	0.29	0.57	0.81
chr6	30719821	30720872	C2	1	1	0	0	Enh-TssA	TssA	0.86	0.52	0.34	0.81	0.79	0.78	0.68	0.36	0.51	0.77
chr6	30737072	30738128	C2	1	1	0	0	Enh-TssA	TssA	0.95	0.15	0.28	0.89	0.81	0.84	0.25	0.33	0.8	0.76
chr6	30749282	30750965	C2	1	1	0	0	Enh-TssA	TssA	0.9	0.08	0.45	0.62	0.68	0.94	0.45	0.51	0.75	0.67
chr6	30811598	30812622	C2	1	1	1	0	Enh-TssA	TssA	0.61	0.66	0.43	0.61	0.59	0.16	0.22	0.15	0.36	0.11
chr6	30894063	30895428	C2	1	1	1	0	EnhW	GeneA	0.87	0.31	0.85	0.7	0.48	0.39	0.11	0.32	0.1	0.02
chr6	31153439	31154925	C2	1	1	1	0	Enh-TssT	GeneT	0.94	0.45	0.45	0.89	0.77	0.43	0.54	0.23	0.45	0.44
chr6	33557890	33559059	C2	1	1	0	0	Enh-TssA	TssA	0.71	0.05	0.49	0.65	0.24	0.36	0.33	0.21	0.59	0.5
chr6	33698099	33699060	C2	1	1	1	0	Quies	GeneA-5'	0.84	0.04	0.86	0.2	0.85	-0.1	0.14	-0.11	0.03	-0.09
chr6	33713476	33714716	C2	1	1	1	0	Enh-TssA	EnhW	0.94	-0.01	0.64	0.56	0.69	0.52	0.53	0.1	0.36	0.33
chr6	34536267	34537115	C2	1	1	0	0	EnhW	EnhW	0.53	-0.05	0.02	0.47	0.57	0.06	-0.04	0.06	0.09	0.05
chr6	34566203	34566983	C2	1	1	0	0	Enh-Tss-Gene-5'	Enh-Gene-5'	0.43	0.31	0.74	0.28	0.74	0.05	-0.15	-0.04	0.43	0.14
chr6	34570077	34570973	C2	1	1	0	0	Enh-Tss-Gene-5'	Enh-TssA	0.46	0.48	0.72	0.41	0.73	0.14	-0.18	0	0.32	0.19
chr6	34682890	34683962	C2	1	1	0	0	Enh-TssA	TssA	0.65	0.29	0.89	0.69	0.39	0.17	-0.17	0.09	0.1	0.15
chr6	34687263	34688264	C2	1	1	0	0	Enh-TssA	TssA	0.78	0.29	0.79	0.7	0.37	0.2	-0.07	0.02	0.07	0.12
chr6	35557904	35559097	C2	1	1	1	0	EnhW	GeneA	0.45	0.31	0.6	0.23	0.56	0.09	-0.01	-0.05	0.07	0
chr6	35568857	35570551	C2	1	1	1	0	Enh-TssA	TssA	0.87	0.35	0.44	0.17	0.84	0.19	0.06	-0.12	0.42	0.27
chr6	35607462	35608776	C2	1	1	0	0	Quies	GeneA	0.31	0.32	0.88	0.44	0.72	0.11	0.11	0.18	0.23	0.04
chr6	35683027	35683659	C2	1	1	0	0	Quies	GeneA-5'	0.06	0.4	0.43	0.28	0.46	0.11	-0.03	-0.08	0.18	0.12
chr6	35689780	35690958	C2	1	1	1	0	Enh-TssA	GeneT	0.86	0.4	0.49	0.33	0.62	0.47	0.28	0.2	0.39	0.24
chr6	35692963	35696502	C2	1	1	1	0	Enh-TssA	TssA	0.64	0.22	0.41	0.25	0.36	0.5	0.27	0.08	0.69	0.25
chr6	35698766	35700712	C2	1	1	1	0	Enh-TssT	Quies	0.66	-0.05	0.28	0.69	0.3	0.55	0	0.37	0.75	0.21
chr6	36547404	36548216	C2	1	1	0	0	Enh-TssA	TssA	0.89	0.11	0.9	0.6	0.52	0.08	0.18	0.34	0.1	0.35
chr6	36584375	36585688	C2	1	1	0	0	Enh-TssA	TssA	0.82	0.01	0.9	0.41	0.71	0.67	0.18	0.78	0.55	0.55
chr6	36645866	36647909	C2	1	1	0	0	Enh-TssT	Quies	0.55	0.03	0.15	0.28	0.67	0.49	0.17	0.17	0.39	0.47
chr6	37024371	37025131	C2	1	1	0	0	Enh-TssA	TssA	0.77	0.44	0.66	0.48	0.57	0.6	0.46	0.38	0.56	0.51
chr6	37026944	37027852	C2	1	1	0	0	Enh-TssT	GeneT	0.78	0.45	0.68	0.48	0.58	0.61	0.55	0.44	0.65	0.52
chr6	37069795	37070898	C2	1	1	0	0	Enh-TssA	TssA	0.84	0.26	0.22	0.66	0.5	0.64	0.55	0.27	0.71	0.66
chr6	37095401	37096606	C2	1	1	0	0	Enh-TssA	TssA	0.74	0.29	0.84	0.29	0.58	0.15	0.14	0.23	0.22	0.32
chr6	39182817	39183783	C2	1	1	0	0	Enh-Tss-Gene-5'	TssA	0.68	-0.07	0.91	0.32	0.71	0.63	0.11	0.71	0.38	0.6
chr6	40874079	40875871	C2	1	1	0	0	Enh-TssA	TssA	0.86	0.36	0.91	0.74	0.9	0.53	0.39	0.72	0.69	0.77
chr6	40925398	40926714	C2	1	1	0	0	Enh-TssA	TssA	0.58	0.2	0.74	0.69	0.72	0.38	0.06	0.38	0.29	0.35
chr6	40964570	40965867	C2	1	1	0	0	Enh-TssT	TssA	0.76	0.12	0.78	0.56	0.49	0.63	0.45	0.54	0.61	0.31
chr6	40981004	40982223	C2	1	1	0	0	Enh-TssA	TssA	0.8	0.49	0.77	0.87	0.87	0.37	-0.08	0.43	0.09	0.17
chr6	41433228	41434034	C2	1	1	0	0	Quies	GeneA-5'	0.23	-0.14	0.75	-0.09	0.2	0.29	0.1	0.29	0.19	0.34
chr6	41695796	41696732	C2	1	1	0	0	Quies	GeneA-5'	0.48	0	0.67	0.45	0.45	0.18	0.41	0.03	0.57	0.58
chr6	41699763	41701002	C2	1	1	0	0	Quies	Enh-TssA	0.25	0.11	0.65	0.19	0.35	0.57	0.52	0.25	0.56	0.57
chr6	41714826	41716088	C2	1	1	0	0	EnhW	GeneA-5'	0.51	-0.01	0.81	0.05	0.13	-0.02	0.06	0.07	0.43	0.23
chr6	41934536	41936019	C2	1	1	0	0	Enh-TssA	TssA	0.86	0.55	0.83	0.31	0.76	0.8	0.42	0.82	0.51	0.62
chr6	42012982	42014156	C2	1	1	1	0	Enh-Tss-Gene-5'	TssA	0.53	-0.02	0.35	0.11	0.3	0.52	0.07	0.2	0.71	0.42
chr6	42085729	42086892	C2	1	1	0	0	Enh-TssA	Quies	0.89	0.57	0.26	0.93	0.58	0.41	0.34	0.04	0.58	0.42
chr6	42121040	42122086	C2	1	1	1	0	Quies	GeneA-5'	0.56	0.04	0.41	0.61	0.52	0.06	0.06	-0.03	0.11	0.15
chr6	42228726	42229434	C2	1	1	0	0	EnhW	EnhW	0.71	0.93	-0.08	0.26	0.22	0.11	0.09	0.22	0.55	0.54
chr6	42369016	42370081	C2	1	1	0	0	Enh-Gene-5'	GeneA-5'	0.81	0.05	0.75	0.8	0.53	0.33	0.12	0.19	0.26	0.08
chr6	42371012	42372426	C2	1	1	0	0	Enh-Tss-Gene-5'	Enh-Gene-5'	0.81	0.13	0.74	0.8	0.53	0.31	0.02	0.24	0.37	0.15
chr6	43709267	43710169	C2	1	1	0	0	EnhW	EnhW	0.57	-0.01	0.75	0.25	0.68	0.25	0.03	0.09	0.54	0.31
chr6	43878136	43878944	C2	1	1	0	0	EnhW	EnhW	0.34	-0.16	0.72	0.64	0.36	-0.14	-0.07	0.01	0.09	-0.02
chr6	43958339	43959366	C2	1	1	0	0	Enh-TssA	TssA	0.71	0.2	0.43	0.7	0.71	0.29	0.06	0.15	0.22	0.27
chr6	43968600	43970481	C2	1	1	1	0	Enh-TssT	TssA	0.27	0.21	0.11	0.07	0.22	0.34	0.11	0.47	0.53	0.5
chr6	43979397	43980307	C2	1	1	0	0	EnhW	TssA	0.86	0.04	0.84	0.46	0.78	0.43	0.36	0.26	0.44	0.62
chr6	44025842	44027205	C2	1	1	1	0	Enh-TssA	TssA	0.95	0.05	0.62	0.88	0.67	0.9	0.12	0.57	0.81	0.88
chr6	45413362	45414370	C2	1	1	0	0	Enh-TssA	TssA	0.82	0.32	0.9	0.56	0.79	0.78	0.18	0.81	0.5	0.78
chr6	46917208	46918239	C2	1	1	0	0	Enh-TssA	EnhW	0.91	-0.04	0.62	0.67	0.71	0.17	-0.04	-0.11	0.05	0.09
chr6	47102168	47103017	C2	1	1	0	0	Enh-TssA	TssA	0.9	0.06	0.96	0.34	0.82	0.67	0.14	0.68	0.37	0.79
chr6	47135607	47136776	C2	1	1	0	0	Enh-TssA	TssA	0.82	0.37	0.78	0.66	0.72	0.56	0.1	0.7	0.42	0.63
chr6	47665214	47666777	C2	1	1	0	0	Enh-TssA	TssA	0.76	0.31	0.3	0.22	0.27	0.4	0.27	0.34	0.63	0.65
chr6	52368401	52369604	C2	1	1	0	0	Enh-TssA	TssA	0.95	0.01	0.83	0.67	0.77	0.88	0.05	0.85	0.6	0.56
chr6	52382189	52383085	C2	1	1	0	0	Enh-Tss-Gene-5'	Enh-TssA	0.84	-0.05	0.41	0.87	0.78	0.62	0.23	0.28	0.8	0.64
chr6	52431226	52432363	C2	1	1	0	0	Enh-Tss-Gene-5'	Enh-TssA	0.78	-0.08	0.9	0.43	0.81	0.43	0.06	0.29	0.2	0.4
chr6	52590122	52591143	C2	1	1	0	0	Enh-TssA	TssA	0.32	0.09	0.35	0.47	0.36	0.33	0.46	0.04	0.3	0.44
chr6	52795943	52796961	C2	1	1	0	0	Quies	EnhW	0.4	0.06	0.4	0.27	0.64	0.41	0.37	0.33	0.38	0.46
chr6	53173755	53174671	C2	1	1	0	0	Enh-Tss-Gene-5'	Enh-TssA	0.75	0.26	0.74	0.52	0.07	0.28	0.09	0.06	0.7	0.16
chr6	53329265	53331379	C2	1	1	1	0	EnhW	EnhW	0.46	-0.07	0.83	0.46	0.56	-0.17	0.06	-0.01	-0.1	0.48
chr6	53480199	53481418	C2	1	1	0	0	Enh-TssA	TssA	0.87	0.16	0.88	0.53	0.83	0.78	0.36	0.78	0.68	0.77
chr6	53918530	53919519	C2	1	1	1	0	TssA	Quies	0.81	0.25	0.36	0.02	0.57	0.15	0.16	0.1	-0.03	0.15
chr6	64161876	64162667	C2	1	1	0	0	Enh-TssA	TssA	0.73	0.12	0.74	0.29	0.37	0.58	-0.02	0.6	0.63	0.46
chr6	64201982	64203052	C2	1	1	0	0	Enh-TssA	EnhW	0.82	0.12	0.94	0.31	0.59	0.29	-0.15	0.41	0.14	0.39
chr6	64270468	64271616	C2	1	1	0	0	Enh-Tss-Gene-5'	Enh-TssA	0.84	0.36	0.88	0.24	0.77	0.93	-0.12	0.95	0.45	0.82
chr6	64281174	64282412	C2	1	1	0	0	Enh-TssT	Quies	0.91	0.06	0.6	0.48	0.59	0.93	0.06	0.73	0.58	0.8
chr6	71107943	71109551	C2	1	1	1	0	Enh-TssA	TssA	0.97	0.32	0.87	0.87	0.78	0.48	0.22	0.51	0.49	0.43
chr6	74404986	74406106	C2	1	1	0	0	Enh-TssT	Quies	0.88	0.46	0.91	0.44	0.85	0.68	0.32	0.58	0.58	0.65
chr6	74413337	74415275	C2	1	1	0	0	Enh-Tss-Gene-5'	Enh-Tss-GeneA	0.81	0.14	0.75	0.62	0.75	0.39	0.11	0.43	0.41	0.37
chr6	74483993	74484632	C2	1	1	0	0	Enh-TssA	TssA	0.91	0.41	0.98	0.69	0.74	0.22	0.16	0.28	0.23	0.36
chr6	75244103	75245121	C2	1	1	0	0	Enh-TssA	TssA	0.69	0.46	0.86	0.7	0.73	0.56	0.64	0.6	0.48	0.65
chr6	76127558	76128762	C2	1	1	0	0	Enh-TssA	Enh-TssA	0.67	0.17	0.78	0.43	0.77	0.64	0.08	0.55	0.51	0.7
chr6	76168424	76169148	C2	1	1	0	0	Enh-Tss-Gene-5'	Quies	0.92	0.24	0.95	0.18	0.9	0.89	0.26	0.89	0.5	0.85
chr6	76170384	76171031	C2	1	1	0	0	Enh-Tss-Gene-5'	Enh-TssA	0.92	0.24	0.96	0.2	0.89	0.9	0.34	0.9	0.51	0.82
chr6	76198413	76199432	C2	1	1	0	0	Enh-Tss-Gene-5'	Enh-TssA	0.77	0.14	0.77	0.14	0.88	0.19	-0.11	0.01	0.13	0.08
chr6	76202117	76203131	C2	1	1	0	0	Enh-Tss-Gene-5'	Quies	0.8	0.14	0.74	0.13	0.89	0.27	0.07	0.25	0.26	0.26
chr6	76233912	76234832	C2	1	1	0	0	Enh-TssA	TssA	0.86	-0.05	0.94	0.66	0.8	0.85	-0.02	0.87	0.67	0.79
chr6	82474303	82475042	C2	1	1	0	0	Quies	EnhW	0.63	0.05	0.7	0.1	0.35	0.3	0.09	0.4	0.19	0.37
chr6	82540762	82541768	C2	1	1	0	0	EnhW	EnhW	0.48	0.05	0.81	0.2	0.43	0.21	0.11	0.31	0.54	0.37
chr6	85231317	85232755	C2	1	1	0	0	EnhW	EnhW	0.92	0.18	0.91	0.25	0.92	0.57	0.26	0.47	0.3	0.44
chr6	85607240	85608637	C2	1	1	1	0	Enh-TssA	TssA	0.47	-0.03	0.92	0.02	0.67	-0.04	-0.01	-0.04	0.13	0.22
chr6	85686080	85687267	C2	1	1	0	0	Enh-TssA	TssA	0.96	0.07	0.88	0.62	0.57	0.89	0.02	0.86	0.6	0.84
chr6	88441416	88442385	C2	1	1	0	0	Enh-TssA	TssA	0.71	-0.09	0.73	0.23	0.62	0.39	0.35	0.39	0.23	0.36
chr6	89074660	89075819	C2	1	1	1	0	Quies	GeneA-5'	0.52	0.39	0.74	0.13	0.51	0.01	-0.01	0.23	0.34	0.14
chr6	89077308	89078669	C2	1	1	1	0	EnhW	EnhW	0.52	0.27	0.74	0.15	0.56	-0.09	-0.03	0.08	0.29	0.06
chr6	89744764	89746283	C2	1	1	0	0	Enh-TssA	TssA	0.92	0.19	0.83	0.26	0.54	0.57	0.11	0.44	0.45	0.58
chr6	91078276	91079455	C2	1	1	0	0	Enh-TssA	TssA	0.93	0.7	0.95	0.55	0.82	0.82	0.56	0.82	0.19	0.83
chr6	105443898	105444709	C2	1	1	0	0	Rep1	GeneA-5'	0.5	0.81	0.84	0.13	0.85	0.07	0.02	0.14	0.39	0.17
chr6	106047315	106050082	C2	1	1	1	0	Enh-TssA	TssA	0.98	0.18	0.68	0.69	0.52	0.78	0.31	0.74	0.51	0.76
chr6	106056426	106058376	C2	1	1	1	0	Enh-TssA	TssA	0.95	0.06	0.3	0.76	0.7	0.83	0.49	0.78	0.42	0.89
chr6	106254085	106254919	C2	1	1	0	0	Enh-TssA	TssA	0.71	-0.01	0.91	0.3	0.59	0.55	0.26	0.48	0.41	0.28
chr6	106545357	106546034	C2	1	1	0	0	Enh-Tss-Gene-5'	Quies	0.75	0.44	0.94	0.46	0.78	0.49	0.17	0.47	0.45	0.33
chr6	106748061	106748860	C2	1	1	0	0	Enh-Gene-5'	Enh-TssA	0.69	0.01	0.95	0.01	0.63	0.34	-0.17	0.33	0.52	0.26
chr6	107090255	107090861	C2	1	1	1	0	EnhW	GeneA	0.12	0.01	0.66	0.77	0.16	-0.06	0.07	0.1	0.36	0.13
chr6	107187171	107188011	C2	1	1	1	0	EnhW	EnhW	0.95	0.49	0.82	0.73	0.78	0.23	0.15	0.21	0.02	0.12
chr6	107193718	107195318	C2	1	1	0	0	Enh-TssA	TssA	0.87	-0.02	0.61	0.42	0.61	0.78	0.02	0.47	0.39	0.44
chr6	108908423	108909620	C2	1	1	0	0	Enh-Tss-Gene-5'	Enh-TssA	0.94	0.27	0.99	0.59	0.72	0.22	0.05	0.12	0.31	-0.09
chr6	108910059	108911155	C2	1	1	0	0	Enh-TssA	TssA	0.94	0.25	0.99	0.59	0.73	0.26	0.04	0.14	0.32	-0.02
chr6	108974819	108975916	C2	1	1	0	0	Quies	GeneA-5'	0.76	0.12	0.57	0.61	0.56	0.1	0.07	-0.12	0.11	0.13
chr6	110975120	110976273	C2	1	1	1	0	Enh-TssA	TssA	0.77	-0.06	0.65	0.51	0.56	0.12	0.15	-0.01	0.39	0.18
chr6	111067866	111068465	C2	1	1	0	0	Enh-TssA	TssA	0.24	0.21	0.57	0.38	0.51	0.33	0.35	0.01	0.26	0.21
chr6	111272983	111274166	C2	1	1	0	0	Enh-TssA	TssA	0.63	0	0.82	0.45	0.87	0.39	-0.08	0.66	0.3	0.63
chr6	111926000	111927235	C2	1	1	0	0	Enh-TssT	GeneT	0.63	0.14	0.53	0.6	0.37	0.18	0.17	0.24	0.23	0.27
chr6	111936761	111937951	C2	1	1	0	0	Quies	EnhW	0.58	-0.02	0.59	0.58	0.2	-0.04	0.08	-0.14	0.35	0.05
chr6	112539615	112540517	C2	1	1	0	0	TssA	EnhW	0.78	0	0.46	0.04	0.36	0.13	0.11	0.14	-0.12	0.2
chr6	113771199	113772118	C2	1	1	0	0	Quies	EnhW	0.44	-0.1	0.89	0.3	0.15	0.14	-0.04	-0.1	0.27	0.14
chr6	117744673	117745529	C2	1	1	0	0	Quies	GeneA-5'	0.86	0.34	0.88	0.25	0.49	0.41	0	0.15	0.49	0.11
chr6	121758935	121759843	C2	1	1	0	0	Enh-TssT	GeneT	0.57	0.24	0.89	0.26	0.46	0.4	0.01	0.21	0.38	0.18
chr6	125518568	125520614	C2	1	1	0	0	Enh-TssA	TssA	0.59	0.23	0.7	0.64	0.59	0.64	0.12	0.8	0.75	0.4
chr6	125541599	125542546	C2	1	1	0	0	EnhW	EnhW	0.54	0.43	0.2	0.88	0.42	0.19	0.1	0.09	0.11	0.18
chr6	126244196	126245087	C2	1	1	0	0	Enh-Tss-Gene	Enh-Tss-GeneA	0.36	0.14	0.24	0.34	0.33	0.48	-0.02	0.31	0.52	0.42
chr6	126362715	126363966	C2	1	1	1	0	Enh-Tss-Gene-5'	Enh-Tss-GeneA	0.67	-0.02	0.98	0.19	0.88	0.18	0.31	0.24	0.3	0.21
chr6	127422989	127424307	C2	1	1	0	0	Enh-Tss-Gene-5'	Enh-TssA	0.98	-0.09	0.98	0.4	0.88	0.97	-0.02	0.96	0.32	0.87
chr6	127461687	127462656	C2	1	1	0	0	Enh-Tss-Gene-5'	Enh-Gene-5'	0.41	0.05	0.92	0.29	0.73	0.22	0.08	0.02	0.51	0.26
chr6	129959017	129960169	C2	1	1	0	0	Enh-TssA	TssA	0.96	-0.08	0.7	0.63	0.42	0.41	0.28	0.53	0.56	0.32
chr6	129965211	129966289	C2	1	1	0	0	Enh-TssA	TssA	0.66	0.26	0.63	0.12	0.75	0.47	0.27	0.54	0.23	0.43
chr6	130004812	130005892	C2	1	1	0	0	Enh-TssA	Enh-TssA	0.9	0.34	0.8	0.09	0.39	0.42	0.42	0.1	0.36	0.28
chr6	132341019	132342005	C2	1	1	0	0	EnhW	EnhW	0.73	0.1	0.75	0.62	0.75	0.24	0.09	0.06	0.22	0.17
chr6	132384126	132385543	C2	1	1	0	0	Enh-TssA	TssA	0.67	0.07	0.85	0.14	0.57	0.3	0.06	0.23	0.19	0.29
chr6	133753374	133754147	C2	1	1	0	0	Quies	GeneA-5'	0.89	0	0.83	0.64	0.77	0.2	0.05	0.05	0.45	0.09
chr6	133756118	133756867	C2	1	1	0	0	EnhW	EnhW	0.9	0.02	0.83	0.66	0.78	0.15	0.07	0.02	0.22	0.14
chr6	133869253	133870744	C2	1	1	0	0	Enh-TssA	TssA	0.92	-0.01	0.73	0.59	0.42	0.49	-0.02	0.41	0.46	0.28
chr6	133872746	133874014	C2	1	1	0	0	Enh-TssA	TssA	0.92	-0.04	0.74	0.61	0.41	0.49	-0.02	0.37	0.35	0.26
chr6	133930421	133931864	C2	1	1	1	0	Enh-TssA	TssA	0.99	0.05	0.88	0.71	0.93	0.99	0.35	0.99	0.57	0.8
chr6	134084737	134085619	C2	1	1	0	0	EnhW	EnhW	0.21	0.01	0.79	0.04	0.74	0.44	0.43	-0.01	0.4	0.12
chr6	134430426	134431383	C2	1	1	0	0	Enh-TssA	EnhW	0.75	0	0.96	0.26	0.74	0.2	0.32	0.09	0.18	0.27
chr6	134483866	134484805	C2	1	1	1	0	EnhW	GeneA-5'	0.85	0.05	0.9	0.02	0.79	0.09	0.03	0.06	0.24	0.02
chr6	134910353	134911852	C2	1	1	0	0	Enh-TssA	TssA	0.95	0.34	0.57	0.59	0.88	0.92	0.59	0.78	0.65	0.81
chr6	134942947	134943506	C2	1	1	0	0	Quies	GeneA-5'	0.3	-0.14	0.48	0.62	0.64	-0.04	0.13	0.03	0.15	0.14
chr6	134951444	134952441	C2	1	1	1	0	EnhW	GeneA-5'	0.85	-0.04	0.85	0.2	0.61	0.18	0.11	0.39	0.26	0.35
chr6	134984487	134985573	C2	1	1	0	0	EnhW	EnhW	0.53	-0.06	0.81	0.37	0.43	0.12	0.12	0.22	0.34	0.27
chr6	134997180	134998509	C2	1	1	1	0	EnhW	EnhW	0.75	0.09	0.29	0.24	0.59	0.36	0.07	0.14	0.25	0.35
chr6	135174011	135175460	C2	1	1	1	0	EnhW	EnhW	0.71	0.07	0.78	0.09	0.71	0.19	-0.11	0.18	0.38	0.19
chr6	135229274	135230962	C2	1	1	0	0	Enh-TssA	TssA	0.89	0.47	0.75	0.86	0.74	0.63	0.43	0.65	0.62	0.64
chr6	136256760	136258451	C2	1	1	0	0	Enh-TssA	TssA	0.84	-0.02	0.5	0.82	0.5	0.76	0.3	0.72	0.52	0.75
chr6	136723918	136725221	C2	1	1	0	0	Enh-Tss-Gene-5'	TssA	0.97	0.2	0.76	0.53	0.94	0.99	0.49	0.85	0.43	0.94
chr6	137582191	137583531	C2	1	1	0	0	EnhW	TssA	0.72	0.17	0.52	0.15	0.61	0.38	0.03	0.16	0.22	0.44
chr6	138132147	138133356	C2	1	1	1	0	Enh-TssA	TssA	0.94	0.36	0.6	0.96	0.95	0.36	0.13	0.08	0.27	0.37
chr6	138194056	138195148	C2	1	1	1	0	Enh-TssA	TssA	0.79	0.1	0.93	0.51	0.82	0.17	0.17	0.2	0.09	0.1
chr6	140053292	140054206	C2	1	1	0	0	EnhW	EnhW	0.68	0.41	0.91	0.31	0.63	0.23	0.01	0.35	0.49	0.3
chr6	140064451	140065548	C2	1	1	0	0	Enh-TssA	EnhW	0.87	0.07	0.87	0.13	0.79	0.15	0.03	0.18	0.41	0.13
chr6	141178538	141180160	C2	1	1	1	0	EnhW	EnhW	0.61	0	0.96	-0.05	0.9	0.14	0.33	0.27	0.4	0.12
chr6	141647286	141648235	C2	1	1	0	0	Enh-TssA	TssA	0.97	-0.01	0.86	0.54	0.92	0.66	0.24	0.7	0.48	0.66
chr6	141742259	141743063	C2	1	1	0	0	Enh-TssA	TssA	0.8	0.01	0.84	0.53	0.95	0.09	0.15	0.01	0.47	-0.05
chr6	141804308	141805387	C2	1	1	0	0	Enh-TssA	TssA	0.82	0.06	0.56	0.19	0.72	0.41	0.3	0.37	0.25	0.41
chr6	142641198	142642057	C2	1	1	0	0	Enh-Tss-Gene-5'	Enh-TssA	0.45	0.23	0.54	0.21	0.62	0.58	0.49	0.42	0.51	0.55
chr6	142676766	142678304	C2	1	1	0	0	Enh-Tss-Gene-5'	Enh-TssA	0.81	-0.02	0.72	0.16	0.42	0.27	0.06	0.11	0.25	0.19
chr6	142682446	142683802	C2	1	1	0	0	Enh-Tss-Gene-5'	Enh-TssA	0.71	-0.08	0.86	0.07	0.88	0.3	0.05	0.28	0.26	0.26
chr6	142695946	142698076	C2	1	1	1	0	Enh-Tss-Gene-5'	Enh-TssA	0.89	0.21	0.83	0.01	0.74	0.84	0.24	0.85	0.04	0.84
chr6	142872454	142873264	C2	1	1	0	0	TssA	Rep1	0.69	0.18	0.4	0.79	0.47	0.14	0.09	0.08	0.13	0.31
chr6	143166762	143167886	C2	1	1	0	0	Enh-TssT	Quies	0.96	0.49	0.68	0.83	0.69	0.55	0.23	0.42	0.64	0.4
chr6	143206317	143207220	C2	1	1	0	0	Enh-TssA	TssA	0.93	0.04	0.8	0.27	0.82	0.7	0.02	0.69	0.08	0.65
chr6	143653955	143654726	C2	1	1	0	0	Quies	GeneA-5'	0.61	0.03	0.48	0.44	0.06	-0.13	0.19	-0.05	0.01	0.18
chr6	144066557	144067109	C2	1	1	0	0	Enh-TssA	TssA	0.78	0.24	0.92	0.41	0.59	0.28	0.16	0.27	0.39	0.3
chr6	144076032	144077124	C2	1	1	0	0	EnhW	EnhW	0.92	-0.05	0.87	0.71	0.61	0.52	0.35	0.51	0.35	0.35
chr6	144586910	144588052	C2	1	1	0	0	Enh-TssA	TssA	0.76	0.17	0.19	0.72	0.57	0.23	0.09	0.14	0.43	0.18
chr6	147310835	147313153	C2	1	1	1	0	Enh-TssA	TssA	0.96	0.15	0.88	-0.06	0.75	0.9	0.47	0.85	0.47	0.74
chr6	147477552	147478583	C2	1	1	1	0	Enh-TssA	EnhW	0.95	0.19	0.3	0.46	0.92	0.19	0.35	0.17	0.29	0.12
chr6	149352740	149355098	C2	1	1	0	0	Enh-TssA	TssA	0.78	-0.01	0.28	0.85	0.49	0.5	0	0.32	0.82	0.74
chr6	149382827	149383774	C2	1	1	0	0	EnhW	TssA	0.51	0.31	0.82	0.37	0.61	0.44	0.25	0.25	0.35	0.24
chr6	150498840	150499522	C2	1	1	0	0	EnhW	EnhW	0.9	0.07	0.7	0.75	0.64	0.16	0.15	0.16	0.34	0.24
chr6	151255342	151256169	C2	1	1	0	0	Enh-Tss-Gene-5'	Enh-Tss-GeneA	0.64	0.07	0.76	0.11	0.61	0.66	0.43	0.7	0.22	0.54
chr6	151347897	151349218	C2	1	1	1	0	EnhW	Quies	0.96	0.01	0.86	0.05	0.76	0.45	0.13	0.4	0.3	0.27
chr6	151356851	151358051	C2	1	1	1	0	Enh-TssA	Enh-Tss-GeneA	0.96	0.48	0.72	0.71	0.54	0.89	0.67	0.7	0.72	0.53
chr6	151361599	151363150	C2	1	1	0	0	Enh-TssA	TssA	0.91	0.49	0.57	0.41	0.54	0.85	0.73	0.7	0.53	0.56
chr6	151365587	151367684	C2	1	1	0	0	Enh-TssA	TssA	0.93	0.52	0.55	0.49	0.73	0.86	0.76	0.74	0.55	0.84
chr6	151380988	151381947	C2	1	1	0	0	Enh-TssA	TssA	0.95	0.25	0.93	0.36	0.91	0.85	0.24	0.8	0.46	0.78
chr6	151388450	151390272	C2	1	1	0	0	Enh-TssA	TssA	0.9	0.15	0.84	0.39	0.91	0.9	0.26	0.94	0.34	0.82
chr6	151553723	151554720	C2	1	1	1	0	Quies	GeneA-5'	0.31	0.1	0.87	0.35	0.57	0.13	0	-0.05	0.3	0.04
chr6	153413476	153414511	C2	1	1	0	0	Enh-TssA	Enh-TssA	0.65	0.45	0.35	0.26	0.82	0.24	0.07	0.11	0.29	0.32
chr6	155347219	155348375	C2	1	1	0	0	Enh-TssA	TssA	0.95	0.27	0.86	0.24	0.93	0.67	0.48	0.7	0.5	0.79
chr6	157148269	157149435	C2	1	1	0	0	Enh-Tss-Gene-5'	Enh-TssA	0.41	-0.05	0.33	0.38	0.56	0.36	0.02	0.11	0.4	0.26
chr6	158460196	158462201	C2	1	1	0	0	Enh-Tss-Gene-5'	Enh-TssA	0.97	0.57	0.41	0.55	0.72	0.71	0.15	0.73	0.55	0.75
chr6	158463144	158464080	C2	1	1	0	0	Enh-Tss-Gene-5'	Enh-Tss-GeneA	0.96	0.57	0.42	0.55	0.71	0.73	0.29	0.73	0.52	0.76
chr6	159127151	159129010	C2	1	1	1	0	Enh-TssA	TssA	0.9	0.26	0.76	0.39	0.66	0.41	0.62	-0.06	0.52	0.41
chr6	159141273	159142336	C2	1	1	0	0	Enh-TssA	TssA	0.73	0.03	0.31	0.91	0.31	0.14	-0.06	0.13	0.37	0.17
chr6	159270598	159272338	C2	1	1	0	0	Enh-TssA	TssA	0.89	0.45	0.59	0.79	0.77	0.71	0.46	0.57	0.9	0.62
chr6	160558166	160558868	C2	1	1	0	0	EnhW	EnhW	0.6	-0.03	0.77	0.26	0.32	0.15	0.07	-0.01	0.17	0.25
chr6	160758517	160759902	C2	1	1	0	0	EnhW	EnhW	0.73	0.15	0.85	0.4	0.62	0.37	0.01	0.14	0.08	0.05
chr6	160807420	160808755	C2	1	1	1	0	Enh-Tss-Gene-5'	Enh-TssA	0.78	0.57	0.44	0.76	0.84	0.65	0.58	0.66	0.61	0.79
chr6	160811754	160813308	C2	1	1	0	0	Enh-Tss-Gene-5'	Enh-TssA	0.75	0.5	0.38	0.67	0.85	0.64	0.51	0.56	0.63	0.78
chr6	160814596	160816029	C2	1	1	0	0	Enh-Tss-Gene-5'	Enh-TssA	0.93	0.16	0.86	0.11	0.88	0.86	0.3	0.77	0.39	0.82
chr6	160821137	160822259	C2	1	1	0	0	Enh-Gene	Enh-GeneA	0.29	0.1	0.85	0.34	0.16	-0.01	0.01	-0.01	0.25	-0.01
chr6	162343381	162344275	C2	1	1	0	0	Enh-TssA	TssA	0.97	0.95	0.9	0.89	0.78	0.55	0.51	0.52	0.53	0.49
chr6	162477415	162480001	C2	1	1	0	0	Enh-TssA	TssA	0.88	0.34	0.54	0.37	0.81	0.49	0.3	0.57	0.71	0.73
chr6	163954308	163955156	C2	1	1	0	0	Enh-Tss-Gene-5'	Enh-TssA	0.87	0.01	0.87	0.51	0.78	0.07	0.18	0.11	0.26	0.24
chr6	165965402	165966607	C2	1	1	0	0	Enh-Tss-Gene-5'	Enh-TssA	0.94	0.2	0.64	0.66	0.62	0.69	0.03	0.45	0.62	0.48
chr6	165986845	165987899	C2	1	1	0	0	Enh-Tss-Gene-5'	Enh-TssA	0.93	0.2	0.76	0.21	0.44	0.9	0.09	0.75	0.37	0.45
chr6	166401079	166401981	C2	1	1	0	0	Enh-TssT	Quies	0.99	0.56	0.6	0.36	0.82	0.99	0.5	0.91	0.35	0.71
chr6	166412672	166413595	C2	1	1	1	0	EnhW	GeneA-5'	0.96	-0.15	0.13	0.33	0.69	0.37	0.02	0.13	0.24	0.12
chr6	166419049	166420378	C2	1	1	0	0	Enh-TssT	GeneT	0.95	0.12	0.66	0.27	0.62	0.93	0	0.82	0.24	0.71
chr6	166885224	166886224	C2	1	1	0	0	Quies	Rep1	0.17	-0.02	0.54	-0.07	0.16	-0.1	-0.05	0	-0.14	0.05
[truncated: 11,468 more rows]

## Sheet: C_TF_Avg_cor_GRBSs_quartiles
Number of GRBSs overlapping a public list of DEX responsive GRBSs. The sites are divided in quartile based on the average correlation between GR and CREB, FOXA1 and USF1 ChIP signal. The list of GRBSs sorted by this correlation value is reported in the bottom.
C2	Responsive GRBS (Vockey et al., 2016)	%
First quartile	330	0.243363
Second quartile	215	0.158555
Third quartile	257	0.19037
Fourth quartile	242	0.182092
C1	Responsive GRBS (Vockey et al., 2016)	%
First quartile	3	0.00487805
Second quartile	4	0.00662252
Third quartile	5	0.00818331
Fourth quartile	10	0.0165563
Chromosome	Start	End	Group	Responsive GRBS (Vockey et al., 2016) (1=overlap, 0=nonoverlap)	DEX-Early Average correlation CREB-FOXA1-USF1
chr3	148897680	148898605	C2	1	0.98
chr11	20016154	20017488	C2	1	0.98
chr2	28806368	28807934	C2	0	0.976667
chr3	183088096	183089751	C2	1	0.973333
chr2	151022491	151023629	C2	0	0.973333
chr8	102372903	102374090	C2	0	0.973333
chr1	235132561	235133980	C2	1	0.97
chr10	123822319	123823372	C2	0	0.97
chr2	72594539	72595549	C2	0	0.97
chr19	47818168	47819539	C2	1	0.97
chr5	32767902	32769022	C2	0	0.97
chr2	230309260	230310465	C2	1	0.966667
chr9	33415379	33416294	C2	0	0.966667
chr14	31697622	31699710	C2	0	0.963333
chr8	122754857	122756186	C2	1	0.963333
chr12	116277426	116278998	C2	0	0.963333
chr7	101777348	101778493	C2	0	0.963333
chr11	28881906	28883392	C2	1	0.963333
chr2	10410405	10411606	C2	1	0.963333
chr1	204288186	204289194	C2	0	0.96
chr12	116275591	116276804	C2	0	0.96
chr2	67788036	67789541	C2	1	0.96
chr19	47808222	47809639	C2	1	0.96
chr8	11314975	11316168	C2	0	0.96
chr1	229205510	229206539	C2	0	0.956667
chr1	150540077	150541472	C2	1	0.956667
chr3	126107715	126108431	C2	0	0.956667
chr12	116272948	116274190	C2	0	0.956667
chr7	115956477	115958244	C2	1	0.956667
chr19	35496805	35498283	C2	0	0.956667
chr12	117580310	117581748	C2	0	0.953333
chr12	115093479	115094828	C2	1	0.953333
chr3	98641054	98642753	C2	1	0.953333
chr7	55034590	55035908	C2	1	0.953333
chr20	46092451	46094020	C2	0	0.953333
chr22	31451317	31452097	C2	0	0.953333
chr20	22755640	22757405	C2	1	0.953333
chr2	19340150	19341238	C2	0	0.953333
chrX	108983061	108983950	C2	0	0.95
chr4	75578965	75580271	C2	0	0.95
chr21	39511591	39513041	C2	0	0.95
chr2	33636418	33637495	C2	0	0.95
chr16	23434374	23436409	C2	1	0.95
chr1	8271648	8272860	C2	0	0.95
chr12	76371160	76372555	C2	0	0.95
chr20	30299673	30301934	C2	1	0.95
chr2	101696137	101697701	C2	1	0.946667
chr1	233248483	233249973	C2	0	0.946667
chr1	156585827	156587078	C2	1	0.946667
chr6	127422989	127424307	C2	0	0.946667
chr7	105856463	105858511	C2	1	0.946667
chr7	101584507	101586061	C2	0	0.946667
chr9	84150144	84151235	C2	0	0.946667
chr9	75171842	75173290	C2	0	0.946667
chr17	70711313	70713157	C2	1	0.946667
chrX	69440102	69440773	C2	0	0.946667
chr10	59462911	59464037	C2	0	0.946667
chr11	43941932	43943111	C2	0	0.946667
chr20	42998398	42999993	C2	0	0.946667
chr12	20680015	20681839	C2	0	0.946667
chr6	11206964	11208298	C2	1	0.946667
chr2	228682234	228684419	C2	1	0.943333
chr2	188405891	188407196	C2	1	0.943333
chr3	187753708	187755074	C2	0	0.943333
chr9	97545077	97546368	C2	0	0.943333
chr15	62404592	62405903	C2	1	0.943333
chr5	58844051	58845669	C2	1	0.943333
chr8	19534658	19536856	C2	1	0.943333
chr5	17304153	17306915	C2	0	0.943333
chr7	17138661	17139953	C2	0	0.943333
chr16	14457678	14460106	C2	0	0.943333
chr17	9738843	9740053	C2	0	0.943333
chr1	172901682	172903971	C2	0	0.94
chr5	149236646	149237753	C2	1	0.94
chr5	127270154	127271348	C2	0	0.94
chr3	105510719	105511941	C2	1	0.94
chr14	76001747	76002975	C2	1	0.94
chr14	75997562	75998903	C2	0	0.94
chr15	63399646	63401206	C2	0	0.94
chr12	115370972	115372144	C2	0	0.94
chr11	114049510	114050873	C2	1	0.94
chr13	109895220	109896939	C2	1	0.94
chr11	102176461	102177997	C2	1	0.94
chr15	99439250	99441353	C2	0	0.94
chr9	99373918	99375274	C2	1	0.94
chr9	84202088	84203961	C2	1	0.94
chr7	74540546	74541822	C2	1	0.94
chr13	67760707	67761634	C2	0	0.94
chr19	41426293	41428979	C2	0	0.94
chr13	34945432	34946396	C2	0	0.94
chr1	21222904	21224057	C2	0	0.94
chr10	14613542	14614727	C2	0	0.94
chr10	5050358	5052180	C2	1	0.94
chr2	235277291	235278315	C2	1	0.936667
chr5	137168697	137170824	C2	0	0.936667
chr5	133801411	133802919	C2	1	0.936667
chr9	112951037	112951941	C2	1	0.936667
chr9	85747314	85748512	C2	1	0.936667
chr17	73091677	73092872	C2	0	0.936667
chr7	72680534	72681652	C2	1	0.936667
chr2	69480527	69482562	C2	0	0.936667
chr1	55894271	55895724	C2	0	0.936667
chr1	52155525	52157170	C2	1	0.936667
chr17	47048247	47050528	C2	0	0.936667
chr21	45005387	45006676	C2	1	0.936667
chr2	43520512	43521782	C2	0	0.936667
chr3	30299923	30301022	C2	0	0.936667
chr1	23911499	23912952	C2	1	0.936667
chr8	22035948	22037177	C2	0	0.936667
chr18	21208957	21210296	C2	0	0.936667
chr2	10481924	10483504	C2	1	0.936667
chr10	500309	501782	C2	1	0.936667
chr8	129187766	129190139	C2	0	0.936667
chr15	85956221	85957547	C2	0	0.936667
chr6	133930421	133931864	C2	1	0.933333
chr9	118685654	118686944	C2	0	0.933333
chr12	116805918	116807020	C2	0	0.933333
chr7	73436521	73438372	C2	1	0.933333
chr11	71010284	71011234	C2	0	0.933333
chr10	3542275	3543579	C2	0	0.933333
chr2	210360333	210361627	C2	1	0.933333
chr12	116254742	116256070	C2	1	0.933333
chr11	75055840	75056913	C2	0	0.933333
chr17	73120025	73121147	C2	0	0.933333
chr16	54114085	54115387	C2	1	0.933333
chr14	52924161	52925564	C2	1	0.933333
chr5	32225281	32226382	C2	0	0.933333
chr5	32223980	32224867	C2	0	0.933333
chr18	21207071	21208050	C2	0	0.933333
chr16	14594916	14596437	C2	0	0.933333
chr20	5746471	5747474	C2	0	0.933333
chr3	187526343	187527732	C2	0	0.93
chr1	181080306	181082467	C2	0	0.93
chr1	161735493	161736543	C2	0	0.93
chr6	151380988	151381947	C2	0	0.93
chr7	139433672	139435198	C2	1	0.93
chr7	139431527	139432597	C2	0	0.93
chr8	126463645	126465088	C2	0	0.93
chr12	104252373	104253842	C2	1	0.93
chr15	68176486	68177894	C2	0	0.93
chr14	65272256	65274091	C2	0	0.93
chr1	64196545	64198131	C2	0	0.93
chr3	46984778	46986019	C2	0	0.93
chr9	35517418	35519740	C2	0	0.93
chr10	29228069	29229680	C2	0	0.93
chr11	28857305	28858949	C2	0	0.93
chr8	21440813	21442233	C2	1	0.93
chr1	8318748	8320490	C2	1	0.93
chr1	231330171	231332246	C2	0	0.926667
chr4	155511374	155512388	C2	0	0.926667
chr9	77374741	77376065	C2	0	0.926667
chr17	74247949	74249049	C2	0	0.926667
chr12	66042317	66043706	C2	1	0.926667
chr2	46218654	46220202	C2	0	0.926667
chr17	33390286	33391606	C2	0	0.926667
chr20	30291844	30293250	C2	0	0.926667
chr6	14476863	14478089	C2	0	0.926667
chr1	234778542	234779698	C2	0	0.926667
chr2	216362828	216363977	C2	0	0.926667
chr4	173899540	173900769	C2	1	0.926667
chr5	159008488	159010493	C2	0	0.926667
chr3	129626858	129627855	C2	0	0.926667
chr7	100742934	100744352	C2	1	0.926667
chr13	99428114	99428985	C2	0	0.926667
chr3	57963285	57964723	C2	0	0.926667
chr20	48908679	48909954	C2	0	0.926667
chr2	47416355	47421215	C2	1	0.926667
chr2	46541921	46543296	C2	0	0.926667
chr17	14640788	14642450	C2	1	0.926667
chr5	172337557	172338909	C2	0	0.923333
chr12	127610008	127611285	C2	1	0.923333
chr12	122186055	122187598	C2	0	0.923333
chr13	109609186	109610426	C2	1	0.923333
chr14	95731439	95732615	C2	0	0.923333
chr9	85745027	85746367	C2	0	0.923333
chr17	80093524	80094344	C2	0	0.923333
chr6	76170384	76171031	C2	0	0.923333
chr6	76168424	76169148	C2	0	0.923333
chr11	75053401	75054845	C2	0	0.923333
chr1	66444446	66445488	C2	0	0.923333
chr14	62020027	62021299	C2	0	0.923333
chr20	52739512	52741211	C2	0	0.923333
chr20	48782134	48783229	C2	0	0.923333
chr12	47605659	47607234	C2	0	0.923333
chr3	46988639	46991367	C2	0	0.923333
chr4	41711516	41712808	C2	1	0.923333
chr6	22112623	22113920	C2	0	0.923333
chr8	17764520	17766108	C2	0	0.923333
chr12	15781435	15782968	C2	1	0.923333
chr6	12324072	12325291	C2	1	0.923333
chr19	8420016	8421248	C2	1	0.923333
chr7	3067350	3068500	C2	0	0.923333
chr11	114033062	114035465	C2	1	0.923333
chr11	114030287	114031543	C2	1	0.923333
chr19	32863534	32865668	C2	1	0.923333
chr7	129598148	129599133	C2	0	0.92
chr15	70563256	70565070	C2	1	0.92
chr12	66023926	66026259	C2	1	0.92
chr10	63387463	63389445	C2	1	0.92
chr1	61586276	61587440	C2	0	0.92
chr12	53565056	53565938	C2	0	0.92
chr13	33853014	33854855	C2	0	0.92
chr20	30294098	30295446	C2	0	0.92
chr10	30100469	30101512	C2	0	0.92
chr7	27317017	27317867	C2	1	0.92
chr2	26994876	26995981	C2	0	0.92
chr11	18404984	18406725	C2	0	0.92
chr6	12492301	12493345	C2	0	0.92
chr17	4064279	4065379	C2	0	0.92
chrX	119805872	119807007	C2	0	0.92
chr12	117956273	117957463	C2	1	0.92
chr10	92680438	92681742	C2	0	0.92
chr9	91467071	91468708	C2	1	0.92
chr1	84719478	84720424	C2	0	0.92
chr9	74929940	74931560	C2	0	0.92
chr17	65417545	65419017	C2	0	0.92
chr11	64622025	64623206	C2	0	0.92
chr17	60867716	60870085	C2	1	0.92
chr16	59244323	59246414	C2	0	0.92
chr22	50364061	50364778	C2	0	0.92
chr3	30638330	30639512	C2	1	0.92
chr7	24780619	24782341	C2	0	0.92
chr16	14599178	14600692	C2	1	0.92
chr12	12550691	12552095	C2	0	0.92
chr1	8403076	8404365	C2	1	0.92
chr17	2863069	2864575	C2	0	0.92
chr2	239592646	239594347	C2	0	0.916667
chr1	230321082	230322668	C2	0	0.916667
chr2	228253050	228254262	C2	0	0.916667
chr6	141647286	141648235	C2	0	0.916667
chr9	139951119	139952328	C2	1	0.916667
chr9	139949832	139950878	C2	0	0.916667
chr2	138829361	138830659	C2	1	0.916667
chr8	131771981	131775394	C2	0	0.916667
chrX	122936967	122938077	C2	0	0.916667
chr13	109908920	109910098	C2	1	0.916667
chr1	94510772	94511870	C2	0	0.916667
chr12	92987173	92988597	C2	0	0.916667
chr5	90458295	90459514	C2	0	0.916667
chr6	85231317	85232755	C2	0	0.916667
chr7	81313992	81314978	C2	1	0.916667
chr17	80091260	80092806	C2	1	0.916667
chr12	76660045	76661413	C2	1	0.916667
chr11	68889677	68891350	C2	1	0.916667
chr15	68246610	68247806	C2	0	0.916667
chr17	65774951	65776290	C2	1	0.916667
chr18	55568540	55569849	C2	0	0.916667
chr14	52013438	52014674	C2	0	0.916667
chr12	47426454	47427741	C2	0	0.916667
chr10	47055208	47059885	C2	0	0.916667
chr21	44932783	44933577	C2	0	0.916667
chr21	40278704	40279691	C2	0	0.916667
chr8	17752442	17754554	C2	0	0.916667
chr7	16886466	16887804	C2	0	0.916667
chr10	16422667	16423722	C2	0	0.916667
chr8	8945747	8947053	C2	1	0.916667
chr6	4358563	4359317	C2	0	0.916667
chr2	234664736	234666030	C2	0	0.913333
chr2	158029826	158030907	C2	0	0.913333
chr6	155347219	155348375	C2	0	0.913333
chr3	123450783	123451834	C2	0	0.913333
chr11	123015585	123016582	C2	0	0.913333
chr3	98632586	98633968	C2	0	0.913333
chr13	95751472	95753645	C2	0	0.913333
chr12	86229550	86230992	C2	0	0.913333
chr12	86158909	86159927	C2	1	0.913333
chr7	83651804	83652859	C2	0	0.913333
chr17	77469005	77470507	C2	0	0.913333
chr16	69097521	69099064	C2	0	0.913333
chr12	53568386	53569579	C2	0	0.913333
chr1	44793007	44794339	C2	0	0.913333
chr2	43766615	43768087	C2	1	0.913333
chr5	32852199	32853281	C2	0	0.913333
chr5	14588660	14589913	C2	1	0.913333
chr10	6820934	6821874	C2	0	0.913333
chr2	225349695	225350656	C2	0	0.913333
chr5	175294477	175295963	C2	0	0.913333
chr4	163604708	163605844	C2	0	0.913333
chr1	145542236	145543430	C2	1	0.913333
chr3	67696675	67698581	C2	0	0.913333
chr5	40554064	40555523	C2	0	0.913333
chr21	39674987	39675842	C2	0	0.913333
chr15	23728748	23730638	C2	0	0.913333
chr2	239505436	239506249	C2	0	0.91
chr2	235271372	235272395	C2	0	0.91
chr2	218767023	218768300	C2	0	0.91
chr1	205908378	205909325	C2	1	0.91
chr1	192499149	192501195	C2	1	0.91
chr4	187586953	187588355	C2	1	0.91
chr5	171809908	171811006	C2	0	0.91
chr3	159541591	159543063	C2	0	0.91
chr5	149257608	149258434	C2	0	0.91
chr4	120001726	120002749	C2	0	0.91
chr12	116863719	116864928	C2	1	0.91
chr13	110772157	110773475	C2	0	0.91
chr4	102131932	102133072	C2	0	0.91
chr9	90691210	90692525	C2	1	0.91
chr9	75596581	75603793	C2	0	0.91
chrX	71839904	71842299	C2	1	0.91
chr2	69198158	69199904	C2	0	0.91
chr16	66551558	66552405	C2	0	0.91
chr5	58821244	58822641	C2	1	0.91
chr11	56677029	56678613	C2	0	0.91
chr12	46866929	46868297	C2	0	0.91
chr5	43432310	43433583	C2	0	0.91
chr13	42294473	42295641	C2	0	0.91
chr2	42074791	42076020	C2	0	0.91
chr5	40551740	40553024	C2	1	0.91
chr20	37233112	37234211	C2	0	0.91
chr13	30497629	30498870	C2	0	0.91
chr14	28851478	28852545	C2	1	0.91
chr10	4704677	4706620	C2	0	0.91
chrX	1918285	1919341	C2	0	0.91
chr4	187750566	187751713	C2	0	0.906667
chr5	149877972	149879042	C2	0	0.906667
chr9	140558641	140559957	C2	0	0.906667
chr9	116444287	116445314	C2	0	0.906667
chr3	87382176	87383327	C2	0	0.906667
chr15	86106081	86107408	C2	0	0.906667
chr14	80681471	80682847	C2	0	0.906667
chr9	75011096	75012275	C2	0	0.906667
chr17	60896636	60898716	C2	1	0.906667
chr8	54857046	54858582	C2	0	0.906667
chr8	40031582	40033160	C2	0	0.906667
chr8	40030171	40031105	C2	0	0.906667
chr10	33552118	33553919	C2	0	0.906667
chr15	29990082	29991358	C2	0	0.906667
chr8	29412524	29414649	C2	1	0.906667
chr11	16247393	16248425	C2	0	0.906667
chr20	14386991	14387924	C2	0	0.906667
chr3	170719659	170720713	C2	0	0.906667
chr11	129194044	129195028	C2	0	0.906667
chr7	99391969	99393365	C2	1	0.906667
chr14	90967241	90969387	C2	0	0.906667
chr12	89900686	89902088	C2	0	0.906667
chr4	84482452	84483171	C2	0	0.906667
chr15	78304511	78305822	C2	0	0.906667
chr14	77370622	77372264	C2	0	0.906667
chr7	74234378	74235685	C2	1	0.906667
chr17	73675390	73676705	C2	0	0.906667
chr11	66734950	66735813	C2	0	0.906667
chr11	56673781	56675336	C2	0	0.906667
chr12	52540693	52543394	C2	1	0.906667
chr15	52179865	52181324	C2	1	0.906667
chr20	49337488	49339342	C2	0	0.906667
chr21	44921472	44923715	C2	0	0.906667
chr17	38641340	38643614	C2	1	0.906667
chr21	36207706	36209392	C2	1	0.906667
chr12	31901702	31903020	C2	0	0.906667
chr7	17735665	17737047	C2	0	0.906667
chr6	12348573	12350106	C2	0	0.906667
chr19	4130654	4131884	C2	1	0.906667
chr2	238409096	238412000	C2	1	0.903333
chr1	200340903	200342099	C2	0	0.903333
chr1	186817371	186819188	C2	1	0.903333
chr5	175297724	175298936	C2	0	0.903333
chr1	145244826	145247420	C2	1	0.903333
chr2	113997471	113999350	C2	1	0.903333
chr3	101848578	101849769	C2	1	0.903333
chr8	95253914	95255343	C2	0	0.903333
chr5	91887574	91889289	C2	0	0.903333
chr11	66659218	66660414	C2	0	0.903333
chr16	66545298	66546948	C2	0	0.903333
chr17	57905933	57907630	C2	0	0.903333
chr12	41111821	41113439	C2	0	0.903333
chr13	40809976	40811353	C2	1	0.903333
chr17	38640334	38641333	C2	1	0.903333
chr18	21305056	21306389	C2	1	0.903333
chr7	20009424	20010580	C2	0	0.903333
chr9	12783973	12786138	C2	0	0.903333
chr2	239347649	239348866	C2	0	0.9
chr2	191442882	191444202	C2	0	0.9
chr1	186684561	186685870	C2	0	0.9
chr5	173395977	173398071	C2	0	0.9
chr5	158612773	158614396	C2	0	0.9
chr5	149876741	149877922	C2	0	0.9
chr8	131739159	131741013	C2	0	0.9
chr8	122788283	122789194	C2	0	0.9
chr11	110066559	110068222	C2	1	0.9
chr8	108152799	108153821	C2	0	0.9
chr8	96124550	96125510	C2	0	0.9
chr7	95056270	95057278	C2	0	0.9
chr16	77392416	77393868	C2	0	0.9
chr12	64294631	64295861	C2	0	0.9
chr15	60671173	60672895	C2	0	0.9
chr19	54522952	54524082	C2	0	0.9
chr8	40230250	40231538	C2	0	0.9
chr20	39631055	39633180	C2	1	0.9
chr8	25031624	25033635	C2	0	0.9
chr3	24406382	24407242	C2	0	0.9
chr3	15794197	15795774	C2	1	0.9
chr20	14966461	14967725	C2	0	0.9
chr16	14491842	14494183	C2	0	0.9
chr6	7698043	7699115	C2	0	0.9
chr10	6321050	6322893	C2	0	0.9
chr10	3931833	3933052	C2	0	0.9
chr10	3928469	3930944	C2	1	0.9
chr6	91078276	91079455	C2	0	0.9
chr15	59568364	59569643	C2	0	0.9
chr12	52671348	52672204	C2	0	0.9
chr21	35898808	35899562	C2	0	0.9
chr3	9920035	9921258	C2	0	0.9
chr2	227267765	227268971	C2	0	0.896667
chr4	175381801	175383619	C2	1	0.896667
chr5	169094998	169096320	C2	0	0.896667
chr5	155627809	155629876	C2	0	0.896667
chr4	151643647	151644819	C2	1	0.896667
chr3	149265239	149266628	C2	0	0.896667
chr12	131719044	131720158	C2	0	0.896667
chr3	129132192	129133351	C2	0	0.896667
chr8	129046937	129048309	C2	0	0.896667
chr9	112269268	112270286	C2	0	0.896667
chr8	110605090	110606529	C2	0	0.896667
chr3	105105815	105106986	C2	0	0.896667
chr3	101808262	101810310	C2	0	0.896667
chr1	94244686	94245831	C2	0	0.896667
chr17	80224932	80226235	C2	0	0.896667
chr17	78228231	78229418	C2	0	0.896667
chr11	73988921	73990817	C2	1	0.896667
chr7	68877028	68878465	C2	0	0.896667
chr14	64389413	64390497	C2	0	0.896667
chr3	64048291	64050038	C2	0	0.896667
chr10	60615801	60617575	C2	0	0.896667
chr5	58400053	58401390	C2	0	0.896667
chr17	57902255	57903787	C2	1	0.896667
chr8	54890556	54891762	C2	0	0.896667
chr12	53325749	53326716	C2	0	0.896667
chr15	45933343	45934404	C2	0	0.896667
chr2	43985847	43987892	C2	0	0.896667
chr8	40019348	40020621	C2	0	0.896667
chr1	23514461	23516061	C2	1	0.896667
chr2	20000119	20002723	C2	0	0.896667
chr20	19944649	19946061	C2	0	0.896667
chrX	9430616	9431487	C2	0	0.896667
chr3	305917	307129	C2	0	0.896667
chr2	208122733	208124046	C2	0	0.893333
chr3	187778573	187779798	C2	1	0.893333
chr1	164717328	164718541	C2	0	0.893333
chr7	117221891	117223094	C2	0	0.893333
chr8	108128314	108129523	C2	0	0.893333
chr8	102387823	102389136	C2	0	0.893333
chr15	60666141	60667836	C2	0	0.893333
chr20	45962283	45963656	C2	1	0.893333
chr21	40159367	40160463	C2	1	0.893333
chr14	35804306	35806676	C2	0	0.893333
chr2	28491535	28493073	C2	0	0.893333
chr2	26220236	26221307	C2	0	0.893333
chr2	19172085	19173568	C2	0	0.893333
chr2	242032498	242033285	C2	0	0.893333
chr1	235110480	235111661	C2	0	0.893333
chr3	197195417	197196409	C2	0	0.893333
chr1	172794939	172796219	C2	0	0.893333
chr8	128981252	128982498	C2	0	0.893333
chr3	115509196	115510379	C2	0	0.893333
chr10	114833150	114834532	C2	0	0.893333
chr11	94182152	94183251	C2	1	0.893333
chr10	80853093	80854323	C2	0	0.893333
chr11	69311603	69312729	C2	0	0.893333
chr6	47102168	47103017	C2	0	0.893333
chr19	46803736	46805011	C2	1	0.893333
chr19	46801754	46802935	C2	0	0.893333
chr12	12735271	12736737	C2	0	0.893333
chr1	229038697	229039621	C2	0	0.89
chr1	218669479	218670569	C2	0	0.89
chr2	175470671	175471452	C2	0	0.89
chr6	160814596	160816029	C2	0	0.89
chr7	151450900	151451709	C2	0	0.89
chr4	146600317	146601641	C2	0	0.89
chr2	145769393	145770615	C2	0	0.89
chr6	136723918	136725221	C2	0	0.89
chr12	122510055	122511267	C2	0	0.89
chr3	120408005	120409052	C2	0	0.89
chr8	119355763	119356819	C2	0	0.89
chr13	110228112	110229493	C2	1	0.89
chr5	106716403	106717989	C2	0	0.89
chr8	102516463	102517569	C2	0	0.89
chr9	93959028	93960730	C2	0	0.89
chr7	80409971	80411723	C2	0	0.89
chr7	76205233	76206098	C2	0	0.89
chr7	68156450	68157684	C2	0	0.89
chr11	66737577	66739210	C2	0	0.89
chr1	65420376	65422629	C2	1	0.89
chr1	65363359	65364806	C2	0	0.89
chr20	48895104	48896170	C2	0	0.89
chr19	41402485	41404029	C2	0	0.89
chr6	40874079	40875871	C2	0	0.89
chr2	33464822	33466040	C2	0	0.89
chr2	33462625	33464390	C2	1	0.89
chr1	27287871	27289012	C2	1	0.89
chr2	23824566	23825793	C2	0	0.89
chr15	23717238	23718619	C2	0	0.89
chr16	23135081	23136462	C2	1	0.89
chr14	23082524	23084087	C2	0	0.89
chr11	20056804	20058697	C2	1	0.89
chr11	20032414	20033776	C2	1	0.89
chr20	10332468	10334911	C2	0	0.89
chr1	8121041	8122211	C2	0	0.89
chr1	8064209	8066148	C2	0	0.89
chr10	3893318	3895385	C2	0	0.89
chr1	222012797	222014057	C2	1	0.886667
chr2	191906121	191907314	C2	0	0.886667
chr2	183231128	183231898	C2	0	0.886667
chr5	158609232	158610476	C2	0	0.886667
chr7	156695723	156696999	C2	1	0.886667
chr5	135393047	135395033	C2	0	0.886667
chr8	122736070	122737472	C2	0	0.886667
chr3	111520820	111522867	C2	0	0.886667
chr6	108910059	108911155	C2	0	0.886667
chr9	97629139	97631010	C2	0	0.886667
chr13	95919585	95921080	C2	0	0.886667
chr7	95178881	95180297	C2	1	0.886667
chr5	72839906	72841199	C2	0	0.886667
chr15	71586516	71589444	C2	0	0.886667
chr16	66550229	66551492	C2	0	0.886667
chr12	53318647	53321952	C2	0	0.886667
chr14	50108191	50109147	C2	0	0.886667
chr20	49031544	49033051	C2	1	0.886667
chr17	49012428	49013301	C2	0	0.886667
chr17	49010292	49011670	C2	0	0.886667
chr17	33349181	33350664	C2	1	0.886667
chr9	33160656	33163810	C2	0	0.886667
chr5	32027828	32028954	C2	0	0.886667
chr10	30235480	30237183	C2	1	0.886667
chr3	16097307	16098386	C2	1	0.886667
chr7	12754649	12756038	C2	1	0.886667
chr5	5349804	5350967	C2	0	0.886667
chr5	172295002	172297124	C2	1	0.886667
chr3	156505525	156507375	C2	0	0.886667
chr15	85873971	85875241	C2	0	0.886667
chr2	65857480	65858329	C2	0	0.886667
chr15	59564976	59566418	C2	0	0.886667
chr19	3336284	3337715	C2	0	0.886667
chr6	162343381	162344275	C2	0	0.883333
chr2	121712327	121713820	C2	0	0.883333
chr3	120411900	120412943	C2	0	0.883333
chr4	102081977	102083018	C2	0	0.883333
chrX	20847635	20849089	C2	0	0.883333
chr3	8485527	8486893	C2	0	0.883333
chr1	227544510	227545637	C2	0	0.883333
chr6	151388450	151390272	C2	0	0.883333
chr4	141016665	141018641	C2	1	0.883333
chr12	109628880	109630994	C2	1	0.883333
chr6	108908423	108909620	C2	0	0.883333
chr10	99355606	99357406	C2	1	0.883333
chr7	93758458	93759796	C2	0	0.883333
chr10	92923222	92924520	C2	0	0.883333
chr2	85939800	85941181	C2	1	0.883333
chr7	81678392	81680259	C2	0	0.883333
chr10	74019765	74021155	C2	0	0.883333
chr10	73857078	73858408	C2	0	0.883333
chr17	73544922	73546110	C2	0	0.883333
chr1	64139937	64140956	C2	0	0.883333
chr15	60662170	60665847	C2	1	0.883333
chr5	58912861	58914158	C2	1	0.883333
chr17	57832975	57834643	C2	0	0.883333
chr17	53528350	53530967	C2	0	0.883333
chr16	51590346	51591738	C2	0	0.883333
chr1	47943109	47944309	C2	0	0.883333
chr19	45657021	45658602	C2	1	0.883333
chr8	39911810	39913135	C2	0	0.883333
chr2	30495598	30498504	C2	0	0.883333
chr9	21591190	21592357	C2	0	0.883333
chr17	18940414	18942981	C2	0	0.883333
chr3	16101091	16102755	C2	1	0.883333
chr11	12106885	12109004	C2	0	0.883333
chr16	10613833	10615346	C2	1	0.883333
chr2	10529297	10530635	C2	1	0.883333
chr5	5351296	5352273	C2	0	0.883333
chr10	5112782	5114841	C2	0	0.883333
chr2	236071001	236071599	C2	0	0.88
chr2	234465436	234466748	C2	0	0.88
chr5	172141415	172142710	C2	0	0.88
chr3	156501527	156502715	C2	0	0.88
chr5	156460782	156462622	C2	0	0.88
chr8	142266530	142269055	C2	1	0.88
chrX	133851916	133852930	C2	0	0.88
chr4	124041226	124043260	C2	1	0.88
chr10	123701917	123702952	C2	0	0.88
chr11	114166547	114168019	C2	0	0.88
chr7	107851501	107852808	C2	0	0.88
chr7	98048017	98049028	C2	0	0.88
chr1	90355543	90356482	C2	0	0.88
chr4	90194500	90195658	C2	0	0.88
chr16	81637932	81639222	C2	1	0.88
chr10	77054154	77055211	C2	0	0.88
chr15	75824254	75825487	C2	0	0.88
chr6	74404986	74406106	C2	0	0.88
chr10	69912916	69914102	C2	0	0.88
chr4	69598361	69599510	C2	0	0.88
chr18	68098029	68099223	C2	0	0.88
chr19	56037513	56038494	C2	0	0.88
chr17	53509928	53511987	C2	0	0.88
chr15	51424413	51425505	C2	1	0.88
chr13	50818738	50820013	C2	0	0.88
chr8	48265453	48266761	C2	0	0.88
chr21	44935767	44938308	C2	1	0.88
chr2	43357941	43359183	C2	1	0.88
chr10	34826768	34828263	C2	0	0.88
chr3	24000342	24001899	C2	1	0.88
chr22	23863438	23864599	C2	0	0.88
chr17	16931026	16932316	C2	0	0.88
chr19	8426521	8427642	C2	0	0.88
chr1	8241790	8243181	C2	0	0.88
chr1	6445399	6446588	C2	0	0.88
chrX	2238290	2239433	C2	0	0.88
chr1	235122610	235123875	C2	0	0.88
chr3	190284074	190284912	C2	0	0.88
chr2	141400939	141402925	C2	1	0.88
chr3	141050101	141051597	C2	0	0.88
chr17	53531678	53533170	C2	1	0.88
chr13	43294139	43295323	C2	0	0.88
chr17	38665816	38667500	C2	1	0.88
chr7	23372221	23375105	C2	0	0.88
chr18	21630841	21632898	C2	0	0.88
chr1	8244002	8245033	C2	0	0.88
chr12	101853406	101854287	C2	0	0.876667
chr1	231647486	231648867	C2	0	0.876667
chr2	223621116	223622530	C2	1	0.876667
chr2	201488961	201490130	C2	1	0.876667
chr4	187693883	187694743	C2	1	0.876667
chr9	133821834	133823008	C2	0	0.876667
chr9	127071557	127072705	C2	0	0.876667
chr1	120574118	120576290	C2	1	0.876667
chr12	120153926	120155136	C2	1	0.876667
chr9	108061464	108062409	C2	0	0.876667
chr2	107641766	107643250	C2	0	0.876667
chr10	105667680	105668638	C2	0	0.876667
chr10	99334192	99335483	C2	0	0.876667
chr13	95923164	95924528	C2	0	0.876667
chr12	92463577	92465588	C2	0	0.876667
chr11	91129015	91130633	C2	0	0.876667
chr16	75338854	75340830	C2	0	0.876667
chr6	74483993	74484632	C2	0	0.876667
chr11	73998697	73999998	C2	0	0.876667
chr14	70465727	70466784	C2	0	0.876667
chr14	70464341	70465441	C2	0	0.876667
chr5	59085848	59087571	C2	0	0.876667
chr17	57831522	57832897	C2	0	0.876667
chr18	51780584	51781456	C2	0	0.876667
chr12	47770853	47772114	C2	0	0.876667
chr21	44938560	44939581	C2	0	0.876667
chr13	44733348	44734515	C2	0	0.876667
chr1	37999753	38000766	C2	1	0.876667
chr2	33377558	33378709	C2	1	0.876667
chr3	32009799	32011118	C2	0	0.876667
chr12	26427337	26428302	C2	0	0.876667
chr7	25607629	25608746	C2	0	0.876667
chr6	25006310	25007513	C2	1	0.876667
chr16	24711761	24713163	C2	1	0.876667
chr3	20095535	20096868	C2	0	0.876667
chr3	19930271	19931561	C2	0	0.876667
chr10	12761999	12763017	C2	0	0.876667
chr7	12751661	12752356	C2	0	0.876667
chr5	10595526	10596709	C2	1	0.876667
chr2	10525529	10527014	C2	0	0.876667
chr18	3617712	3618983	C2	0	0.876667
chr19	2627055	2628385	C2	1	0.876667
chr7	1559826	1561050	C2	0	0.876667
chr1	231275437	231276546	C2	0	0.873333
chr1	200334583	200336435	C2	0	0.873333
chr1	183668432	183669615	C2	0	0.873333
chr4	175321611	175323706	C2	0	0.873333
chr5	173192882	173195884	C2	1	0.873333
chrX	150017238	150017892	C2	0	0.873333
chr3	127022649	127023672	C2	1	0.873333
chr11	114165334	114166414	C2	0	0.873333
chr13	109962113	109963159	C2	0	0.873333
chr15	102067946	102069239	C2	0	0.873333
chr2	101740997	101742489	C2	0	0.873333
chr16	77612860	77614128	C2	1	0.873333
chr4	74606004	74606788	C2	0	0.873333
chr6	71107943	71109551	C2	1	0.873333
chr17	70418531	70419930	C2	0	0.873333
chr16	69091532	69093000	C2	0	0.873333
chr3	54924850	54926461	C2	0	0.873333
chr13	42184262	42185116	C2	1	0.873333
chr3	41012717	41013683	C2	0	0.873333
chr21	39649031	39650392	C2	0	0.873333
chr1	37926671	37928025	C2	0	0.873333
chr8	30111973	30113230	C2	0	0.873333
chr8	24075850	24076741	C2	0	0.873333
chr6	22236611	22237541	C2	1	0.873333
chr9	22147853	22148893	C2	0	0.873333
chr18	20262865	20264043	C2	0	0.873333
chr20	14755982	14757202	C2	0	0.873333
chrX	13082367	13083830	C2	0	0.873333
chr6	12331789	12332948	C2	0	0.873333
chr20	10982051	10983456	C2	0	0.873333
chr12	10591841	10593030	C2	0	0.873333
chr12	10589895	10590925	C2	0	0.873333
chr17	6494210	6495986	C2	1	0.873333
chr5	91976630	91977949	C2	0	0.873333
chr2	171386610	171387469	C2	0	0.87
chr1	154989468	154990451	C2	1	0.87
chrX	133646171	133647483	C2	1	0.87
chr2	109003941	109005278	C2	0	0.87
chr2	109001151	109002726	C2	0	0.87
chr12	105065212	105066247	C2	0	0.87
chr20	42477804	42479289	C2	1	0.87
chr7	36329169	36330746	C2	0	0.87
chr14	34520683	34522119	C2	0	0.87
chr3	30552676	30553806	C2	0	0.87
chr11	12874651	12876081	C2	1	0.87
chr19	8740328	8741440	C2	0	0.87
chr2	235930021	235931060	C2	1	0.87
chr1	213088429	213089703	C2	0	0.87
chr4	175319767	175320651	C2	0	0.87
chr5	173190942	173192242	C2	0	0.87
chr5	172898777	172900577	C2	1	0.87
chr5	167779912	167781025	C2	0	0.87
chr5	158605519	158606906	C2	0	0.87
chr2	145310422	145311709	C2	1	0.87
chr7	141395388	141396226	C2	0	0.87
chr7	134603306	134605722	C2	1	0.87
chr8	126525026	126526168	C2	0	0.87
chr5	124819758	124821706	C2	1	0.87
chr11	122992798	122993621	C2	0	0.87
chr3	112371578	112373750	C2	0	0.87
chr4	102873731	102875938	C2	0	0.87
chr11	92787993	92788755	C2	0	0.87
chr12	92473646	92475030	C2	0	0.87
chr11	86234693	86236047	C2	0	0.87
chr9	78987802	78988808	C2	0	0.87
chr8	74872310	74873487	C2	1	0.87
chr5	72836969	72838007	C2	0	0.87
chr17	70416927	70418125	C2	0	0.87
chr17	64271345	64273345	C2	0	0.87
chr13	50432093	50434261	C2	1	0.87
chr17	46323521	46324806	C2	0	0.87
chr17	46317643	46319091	C2	0	0.87
chr21	44917553	44918851	C2	0	0.87
chr1	37964474	37965610	C2	1	0.87
chr4	37649605	37650342	C2	0	0.87
chr9	34157976	34159135	C2	0	0.87
chr2	29174317	29176449	C2	1	0.87
chr18	24048506	24049811	C2	0	0.87
chr10	4768031	4768735	C2	0	0.87
chr6	3911741	3912716	C2	0	0.87
chr16	1737556	1739960	C2	0	0.87
chr1	223841305	223842385	C2	0	0.866667
chr1	222019072	222020176	C2	1	0.866667
chr1	208357333	208358588	C2	1	0.866667
chr1	205253567	205254349	C2	0	0.866667
chr1	204386152	204387325	C2	0	0.866667
chr3	177541447	177542559	C2	0	0.866667
chr5	172346693	172348176	C2	0	0.866667
chr3	151554641	151555648	C2	0	0.866667
chr8	142027437	142029722	C2	1	0.866667
chr3	124781467	124782749	C2	0	0.866667
chr5	123996625	123998744	C2	0	0.866667
chr11	123324709	123325387	C2	0	0.866667
chr10	114846572	114847876	C2	0	0.866667
chr11	95710530	95711563	C2	1	0.866667
chr4	95611657	95612687	C2	0	0.866667
chr13	67693265	67694406	C2	0	0.866667
chr10	65471526	65472780	C2	0	0.866667
chr5	58350758	58352364	C2	0	0.866667
chr2	45464814	45466207	C2	0	0.866667
chr21	44860228	44861795	C2	0	0.866667
chr13	43843064	43844122	C2	0	0.866667
chr22	43335815	43336854	C2	0	0.866667
chr8	38889616	38890524	C2	0	0.866667
chr1	36653276	36654505	C2	0	0.866667
chr10	35784023	35785219	C2	1	0.866667
chr9	27435908	27436975	C2	1	0.866667
chr18	24050485	24051896	C2	1	0.866667
chr22	23045644	23046853	C2	1	0.866667
chr17	19038588	19040807	C2	0	0.866667
chr6	13413478	13414276	C2	0	0.866667
chr20	9280634	9283495	C2	0	0.866667
chr10	5189006	5190057	C2	0	0.866667
chr10	4100729	4101734	C2	0	0.866667
chr17	2854953	2856239	C2	0	0.866667
chr5	149317050	149319360	C2	0	0.866667
chr6	76233912	76234832	C2	0	0.866667
chr10	62715218	62716756	C2	1	0.866667
chr19	55700460	55701372	C2	0	0.866667
chr5	54896487	54897866	C2	0	0.866667
chr14	32978729	32979466	C2	0	0.866667
chr18	8341087	8343108	C2	1	0.866667
chrX	2021947	2023036	C2	0	0.866667
chr2	234741122	234742589	C2	0	0.863333
chr12	92471541	92473297	C2	0	0.863333
chr4	41476971	41478226	C2	1	0.863333
chr4	151585672	151586964	C2	0	0.863333
chr6	147310835	147313153	C2	1	0.863333
chr4	142270964	142272153	C2	0	0.863333
chr6	141742259	141743063	C2	0	0.863333
chr4	140933554	140934721	C2	0	0.863333
chr2	121154482	121155577	C2	0	0.863333
chr9	113506941	113508072	C2	0	0.863333
chr5	106877793	106879191	C2	0	0.863333
chr14	105198348	105199576	C2	0	0.863333
chr15	101979193	101980494	C2	1	0.863333
chr11	86194686	86195879	C2	0	0.863333
chr15	86121914	86124486	C2	0	0.863333
chr9	78989666	78990765	C2	0	0.863333
chr15	75467864	75469524	C2	1	0.863333
chr17	75284513	75285561	C2	0	0.863333
chr12	74710734	74711640	C2	0	0.863333
chr11	69468376	69470227	C2	0	0.863333
chr13	67507219	67508632	C2	0	0.863333
chr1	66736358	66737810	C2	0	0.863333
chr17	59508469	59510181	C2	1	0.863333
chr15	59491862	59493143	C2	0	0.863333
chr15	58731833	58734679	C2	0	0.863333
chr5	58489420	58490724	C2	0	0.863333
chr5	55418989	55420499	C2	0	0.863333
chr3	53303521	53304608	C2	0	0.863333
chr1	53134853	53136940	C2	0	0.863333
chr13	49356889	49358039	C2	0	0.863333
chr20	48391449	48393253	C2	0	0.863333
chr22	46138484	46139402	C2	0	0.863333
chr1	44249006	44250272	C2	0	0.863333
chr11	33082441	33083659	C2	0	0.863333
chr8	29370486	29371434	C2	0	0.863333
chr15	26859702	26861449	C2	0	0.863333
chr15	23667815	23668768	C2	0	0.863333
chr1	21602659	21603315	C2	0	0.863333
chr3	14493582	14495177	C2	0	0.863333
chrX	13415889	13417348	C2	0	0.863333
chrX	13128370	13129677	C2	0	0.863333
chr10	5190121	5191110	C2	0	0.863333
chr20	5053403	5054607	C2	0	0.863333
chr6	3912805	3914577	C2	1	0.863333
chr1	230239957	230242292	C2	0	0.86
chr2	207998127	207999482	C2	0	0.86
chr1	201562036	201563328	C2	0	0.86
chr2	201483634	201484915	C2	0	0.86
chr2	173913209	173914802	C2	0	0.86
chr5	167744020	167745590	C2	0	0.86
chr5	167741450	167742789	C2	0	0.86
chr5	167125881	167127233	C2	0	0.86
chr5	159246714	159247857	C2	1	0.86
chr5	153577213	153579452	C2	0	0.86
chr6	151347897	151349218	C2	1	0.86
chr8	142237536	142239293	C2	0	0.86
chr10	123861131	123862800	C2	0	0.86
chr9	123412153	123413357	C2	0	0.86
chr2	121223284	121224275	C2	0	0.86
chr2	120012921	120014101	C2	0	0.86
chr3	117572553	117573528	C2	0	0.86
chr10	101098378	101099523	C2	0	0.86
chr13	98781192	98782216	C2	1	0.86
chr3	87295530	87297283	C2	1	0.86
chr10	80218399	80219459	C2	0	0.86
chr7	77038299	77040169	C2	1	0.86
chr16	70727473	70728942	C2	0	0.86
chr14	68604364	68605244	C2	0	0.86
chr13	67694803	67696016	C2	0	0.86
chr3	58044857	58046065	C2	0	0.86
chr16	56404466	56405203	C2	0	0.86
chr5	55507046	55508210	C2	0	0.86
chr5	55229463	55230757	C2	0	0.86
chr6	53480199	53481418	C2	0	0.86
chr12	47481265	47482716	C2	0	0.86
chr17	47468045	47469198	C2	1	0.86
chrX	46425861	46427440	C2	1	0.86
chr20	34469652	34472823	C2	1	0.86
chr13	33558582	33559659	C2	0	0.86
chr3	30762171	30763358	C2	0	0.86
chr8	29316360	29317518	C2	0	0.86
chr1	25120121	25121078	C2	1	0.86
chr7	21656218	21658089	C2	0	0.86
chr10	21625102	21626706	C2	0	0.86
chr18	20694736	20696357	C2	0	0.86
chr4	15775430	15776457	C2	0	0.86
chr11	12101117	12102309	C2	0	0.86
chr6	11650271	11651771	C2	1	0.86
chr20	10584607	10586048	C2	0	0.86
chr3	9925395	9926997	C2	1	0.86
chr20	8736814	8737655	C2	0	0.86
chrX	3614928	3616359	C2	0	0.86
chr19	623555	624495	C2	0	0.86
chr17	197715	201564	C2	1	0.86
chr4	175303969	175304895	C2	0	0.856667
chr1	172714938	172716525	C2	1	0.856667
chr4	129473480	129474695	C2	0	0.856667
chr8	128871373	128872884	C2	0	0.856667
chr2	121954415	121955945	C2	1	0.856667
chr12	117922573	117925916	C2	0	0.856667
chr10	116366707	116368213	C2	1	0.856667
chr12	95347430	95348811	C2	1	0.856667
chr12	79693004	79694588	C2	0	0.856667
chr4	77623889	77626253	C2	0	0.856667
chr10	48275998	48277368	C2	1	0.856667
chr9	41819395	41820452	C2	0	0.856667
chr22	41128332	41129320	C2	0	0.856667
chr8	40065264	40067075	C2	0	0.856667
chr8	40016094	40017348	C2	0	0.856667
chr11	35929149	35930560	C2	1	0.856667
chr12	32686358	32687702	C2	0	0.856667
chr7	23312325	23313586	C2	1	0.856667
chr5	10601107	10602159	C2	0	0.856667
chr2	238339874	238342424	C2	0	0.856667
chr1	233813285	233814032	C2	0	0.856667
chr1	199743467	199744411	C2	0	0.856667
chr3	171857894	171859381	C2	1	0.856667
chr2	150989726	150992458	C2	1	0.856667
chr5	140383386	140384606	C2	0	0.856667
chr2	121156238	121157727	C2	0	0.856667
chr12	107745224	107746976	C2	0	0.856667
chr5	67844589	67845896	C2	0	0.856667
chr10	60228041	60229192	C2	0	0.856667
chr5	58358335	58359690	C2	0	0.856667
chr20	57874536	57875699	C2	1	0.856667
chr19	39887907	39890057	C2	0	0.856667
chr8	31690563	31691804	C2	0	0.856667
chr8	25176763	25178207	C2	0	0.856667
chr6	21325365	21326248	C2	0	0.856667
chr7	17029126	17030322	C2	0	0.856667
chr12	14106215	14107900	C2	0	0.856667
chr12	14103003	14104166	C2	0	0.856667
chr4	13908561	13909683	C2	1	0.856667
chr2	235111555	235112737	C2	0	0.853333
chr1	229366615	229367944	C2	0	0.853333
chr1	229365120	229366429	C2	0	0.853333
chr1	200119358	200120704	C2	0	0.853333
chr3	188014367	188015436	C2	0	0.853333
chr7	130982503	130983933	C2	1	0.853333
chr8	126442102	126442937	C2	0	0.853333
chr8	126231066	126233416	C2	0	0.853333
chr9	117670004	117670897	C2	0	0.853333
chr12	115356312	115357397	C2	0	0.853333
chr12	115351474	115352832	C2	0	0.853333
chrX	107279098	107280228	C2	1	0.853333
chr12	104350812	104351674	C2	0	0.853333
chr11	103495838	103496643	C2	0	0.853333
chr10	99087307	99088413	C2	0	0.853333
chr9	98931314	98932213	C2	0	0.853333
chr7	95069281	95071054	C2	1	0.853333
chr14	93452281	93453369	C2	0	0.853333
chr11	91341694	91342378	C2	0	0.853333
chr5	90277969	90280062	C2	0	0.853333
chr12	88214125	88215455	C2	0	0.853333
chr16	81438692	81439904	C2	0	0.853333
chr7	80571324	80572840	C2	0	0.853333
chr4	77627316	77628484	C2	1	0.853333
chr7	75737415	75738817	C2	0	0.853333
chr16	73023038	73024858	C2	1	0.853333
chr16	73018746	73020711	C2	1	0.853333
chr5	66563527	66565105	C2	1	0.853333
chr15	59547689	59549436	C2	0	0.853333
chr5	58356602	58358014	C2	0	0.853333
chr20	57622660	57623910	C2	0	0.853333
chr5	55645982	55647306	C2	0	0.853333
chr20	46087720	46088814	C2	0	0.853333
chr20	45933920	45935134	C2	0	0.853333
chr2	42310887	42312245	C2	1	0.853333
chr4	41474961	41475852	C2	0	0.853333
chr1	41333887	41334687	C2	0	0.853333
chr5	41193550	41194373	C2	0	0.853333
chr5	39092277	39093598	C2	0	0.853333
chr6	24341173	24342182	C2	0	0.853333
chr13	20993597	20994618	C2	0	0.853333
chr19	15320747	15321818	C2	0	0.853333
chr12	12602167	12603993	C2	1	0.853333
chr10	4103321	4104947	C2	0	0.853333
chr16	2089035	2090055	C2	0	0.853333
chr12	6539312	6540518	C2	0	0.853333
chr10	121030524	121031577	C2	0	0.85
chr13	110746541	110747800	C2	0	0.85
chr10	74014275	74016696	C2	1	0.85
chr17	57930202	57931710	C2	1	0.85
chr14	51473283	51474229	C2	0	0.85
chr2	25840525	25842330	C2	1	0.85
chr2	20637807	20639657	C2	1	0.85
chr17	1884452	1885705	C2	0	0.85
chr2	224589943	224591053	C2	0	0.85
chr1	218878733	218880264	C2	0	0.85
chr2	216658365	216659517	C2	0	0.85
chr1	201566655	201567691	C2	0	0.85
chr4	185733381	185735344	C2	1	0.85
chr5	173250770	173251966	C2	0	0.85
chr6	143206317	143207220	C2	0	0.85
chr8	131314367	131315499	C2	0	0.85
chr7	130842196	130843496	C2	0	0.85
chr8	124069453	124071375	C2	0	0.85
chr10	112400471	112402034	C2	0	0.85
chr13	110664043	110665430	C2	1	0.85
chr6	107187171	107188011	C2	1	0.85
chr9	92171128	92172027	C2	0	0.85
chr14	88510179	88511324	C2	0	0.85
chr2	85998723	86000265	C2	0	0.85
chr1	84830988	84831991	C2	0	0.85
chr7	75735285	75736258	C2	0	0.85
chr16	74771857	74772673	C2	0	0.85
chr12	70082518	70083508	C2	0	0.85
chr15	69886520	69888572	C2	0	0.85
chr8	62679392	62680514	C2	0	0.85
chr12	53288802	53290161	C2	0	0.85
chr6	52368401	52369604	C2	0	0.85
chr8	48424563	48425761	C2	0	0.85
chr19	47693043	47694395	C2	0	0.85
chr17	47471928	47472990	C2	1	0.85
chr21	44865599	44866992	C2	0	0.85
chr17	43370403	43371994	C2	0	0.85
chr5	43058051	43059324	C2	0	0.85
chr8	40207113	40208381	C2	0	0.85
chr1	37944919	37946093	C2	0	0.85
chr7	37705309	37706848	C2	0	0.85
chr20	36801314	36802461	C2	0	0.85
chr7	35042634	35044289	C2	0	0.85
chr9	34162456	34164383	C2	0	0.85
chr6	33698099	33699060	C2	1	0.85
chr12	32589700	32590823	C2	0	0.85
chr12	32588313	32589611	C2	0	0.85
chr2	27928255	27930033	C2	0	0.85
chr17	25866841	25868053	C2	0	0.85
chr20	25288896	25292481	C2	0	0.85
chr2	24237963	24239196	C2	0	0.85
chr7	17245804	17246793	C2	0	0.85
chr7	11799655	11800518	C2	0	0.85
chr10	4998767	5000355	C2	0	0.85
chr11	2799738	2801204	C2	1	0.85
chr17	201924	203590	C2	0	0.85
chr2	234608023	234609758	C2	0	0.846667
chr1	233809070	233810346	C2	0	0.846667
chr3	188012311	188013394	C2	0	0.846667
chr2	179968793	179970306	C2	1	0.846667
chr3	171921131	171922283	C2	0	0.846667
chr6	138194056	138195148	C2	1	0.846667
chr6	134483866	134484805	C2	1	0.846667
chrX	122798629	122799739	C2	1	0.846667
chr8	122707812	122710506	C2	1	0.846667
chr11	114186127	114187273	C2	1	0.846667
chr12	110684483	110686379	C2	0	0.846667
chr12	107737777	107739022	C2	0	0.846667
chr8	103800700	103802146	C2	0	0.846667
chr9	98878263	98879570	C2	1	0.846667
chr16	81616182	81618493	C2	1	0.846667
chr9	74356771	74358885	C2	1	0.846667
chr17	73696021	73697417	C2	0	0.846667
chr7	73129476	73130874	C2	0	0.846667
chr17	71856290	71857386	C2	1	0.846667
chr17	71793836	71797247	C2	0	0.846667
chr4	70254576	70255513	C2	0	0.846667
chr2	70007595	70009660	C2	0	0.846667
chr15	69883946	69885073	C2	0	0.846667
chr7	68195035	68196675	C2	0	0.846667
chr18	67909835	67911191	C2	0	0.846667
chr2	61856605	61857526	C2	0	0.846667
chr15	59605343	59606793	C2	0	0.846667
chr5	59040179	59043014	C2	1	0.846667
chr5	58394562	58395967	C2	0	0.846667
chrX	57669868	57670989	C2	1	0.846667
chr20	55362339	55364108	C2	0	0.846667
chr12	46885931	46888919	C2	1	0.846667
chrX	45683599	45684595	C2	0	0.846667
chr15	41548268	41549638	C2	0	0.846667
chr4	39666225	39667190	C2	1	0.846667
chr11	34675058	34677718	C2	0	0.846667
chr11	33743982	33745550	C2	0	0.846667
chr15	32968985	32970098	C2	0	0.846667
chr13	31317072	31319269	C2	1	0.846667
chr2	27930363	27931621	C2	1	0.846667
chr9	20568935	20570396	C2	0	0.846667
chr22	18817839	18819064	C2	1	0.846667
chr1	12664299	12664930	C2	0	0.846667
chr8	9304889	9306942	C2	1	0.846667
chr18	3710527	3711401	C2	0	0.846667
chr2	240196569	240197601	C2	0	0.843333
chr3	192604297	192606180	C2	0	0.843333
chr6	140064451	140065548	C2	0	0.843333
chr12	113276660	113277970	C2	0	0.843333
chrX	107552239	107553179	C2	0	0.843333
chr8	103802763	103804055	C2	0	0.843333
chr2	101736442	101737979	C2	1	0.843333
chr1	94082854	94084327	C2	0	0.843333
chr10	93349756	93351683	C2	0	0.843333
chr16	81465307	81466345	C2	0	0.843333
chr14	81004832	81005994	C2	0	0.843333
chr9	75748451	75749807	C2	0	0.843333
chr17	75281584	75283655	C2	0	0.843333
chr14	69244996	69247531	C2	0	0.843333
chr3	65699599	65700454	C2	0	0.843333
chr8	64132546	64133668	C2	0	0.843333
chr20	59759896	59762154	C2	1	0.843333
chr15	58760741	58763057	C2	0	0.843333
chr12	52673519	52676296	C2	1	0.843333
chr15	50456185	50459121	C2	0	0.843333
chr22	37428541	37429651	C2	0	0.843333
chr11	32134660	32135460	C2	1	0.843333
chr5	32059385	32060783	C2	1	0.843333
chr2	28883822	28885680	C2	1	0.843333
chr8	22240182	22242052	C2	1	0.843333
chr2	20792658	20793866	C2	0	0.843333
chr11	17033745	17035429	C2	0	0.843333
chr5	16896948	16898319	C2	0	0.843333
chr7	11790609	11792441	C2	0	0.843333
chrX	9998544	9999307	C2	0	0.843333
chr2	236239444	236240524	C2	0	0.843333
chr2	226979248	226981162	C2	0	0.843333
chr2	179970912	179972274	C2	0	0.843333
chr6	126362715	126363966	C2	1	0.843333
chrX	86664026	86665179	C2	0	0.843333
chr4	74569936	74570898	C2	0	0.843333
chr17	71792161	71793491	C2	0	0.843333
chr18	67911908	67912911	C2	1	0.843333
chrX	67708210	67709143	C2	0	0.843333
chr15	60718676	60720143	C2	0	0.843333
chr20	50366493	50367311	C2	0	0.843333
chr16	48237969	48239125	C2	0	0.843333
chr12	47614970	47616096	C2	0	0.843333
chr2	36624324	36625711	C2	0	0.843333
chr10	34569154	34570348	C2	0	0.843333
chr2	23968157	23969293	C2	0	0.843333
chr20	22391782	22393463	C2	0	0.843333
chr8	18523204	18524782	C2	0	0.843333
chr3	12357770	12359162	C2	1	0.843333
chr6	11653156	11654160	C2	0	0.843333
chr12	6454233	6455080	C2	0	0.843333
chr2	234653738	234655918	C2	0	0.84
chr3	185375965	185377340	C2	1	0.84
chr2	169401823	169402924	C2	0	0.84
chr6	163954308	163955156	C2	0	0.84
chr1	152473812	152474903	C2	0	0.84
chr5	147214779	147215848	C2	1	0.84
chr8	129179195	129181346	C2	0	0.84
chr8	128234368	128235914	C2	0	0.84
chr10	128146941	128149403	C2	0	0.84
chr8	126422434	126423602	C2	0	0.84
chr12	125412078	125413711	C2	1	0.84
chrX	118636248	118638036	C2	0	0.84
chr8	108163309	108164293	C2	0	0.84
chr12	107772973	107774954	C2	0	0.84
chr2	102664375	102665799	C2	1	0.84
chr13	96256189	96257076	C2	0	0.84
chr5	90514752	90515772	C2	0	0.84
chr9	84004059	84005272	C2	0	0.84
chr12	83044228	83046041	C2	0	0.84
chr10	75815174	75817027	C2	1	0.84
chr15	72072199	72073391	C2	0	0.84
chr2	70005871	70007324	C2	0	0.84
chr14	68555363	68556493	C2	0	0.84
chr12	66285276	66286445	C2	0	0.84
chr15	64010416	64011619	C2	0	0.84
chr17	60881720	60883022	C2	0	0.84
chr5	58186188	58188197	C2	1	0.84
chr7	55141340	55142500	C2	0	0.84
chr9	43380624	43381447	C2	0	0.84
chr13	40688640	40689386	C2	0	0.84
chr9	38046595	38048481	C2	0	0.84
chr22	31225614	31226707	C2	0	0.84
chr20	30286412	30287640	C2	0	0.84
chr15	29961880	29964453	C2	0	0.84
chr17	16767769	16769691	C2	0	0.84
chr9	14179086	14180322	C2	0	0.84
chr12	10537411	10538526	C2	0	0.84
chr10	6328957	6330234	C2	1	0.84
chr8	21541139	21542074	C2	0	0.84
chr4	177556549	177557738	C2	0	0.836667
chr5	142974109	142976571	C2	0	0.836667
chrX	107550159	107551645	C2	0	0.836667
chr9	97684057	97685547	C2	0	0.836667
chr12	96199194	96200613	C2	0	0.836667
chr15	90039599	90040810	C2	0	0.836667
chr2	69055703	69056981	C2	0	0.836667
chr2	38029141	38031281	C2	1	0.836667
chr20	30283300	30284782	C2	0	0.836667
chr19	16204010	16205226	C2	0	0.836667
chr10	5067282	5068414	C2	0	0.836667
chr1	150583592	150584653	C2	0	0.836667
chr5	148868821	148869890	C2	0	0.836667
chr6	133756118	133756867	C2	0	0.836667
chr9	131636526	131637592	C2	1	0.836667
chr8	129568375	129569686	C2	0	0.836667
chr8	129566711	129567979	C2	0	0.836667
chr8	128679794	128681856	C2	0	0.836667
chr13	110666733	110668287	C2	1	0.836667
chr8	102485945	102487182	C2	0	0.836667
chr14	77384538	77386115	C2	0	0.836667
chr15	72044359	72046461	C2	0	0.836667
chr15	60682702	60687159	C2	0	0.836667
chr20	57925325	57927249	C2	0	0.836667
chr10	49195535	49198156	C2	1	0.836667
chr6	45413362	45414370	C2	0	0.836667
chr7	34075317	34077436	C2	1	0.836667
chr1	24344800	24346059	C2	0	0.836667
chr12	21797453	21798897	C2	0	0.836667
chr12	19772945	19773751	C2	0	0.836667
chr20	19690803	19691912	C2	0	0.836667
chr16	11733634	11735047	C2	0	0.836667
chr11	9931376	9932400	C2	0	0.836667
chrX	1819241	1820031	C2	1	0.836667
chr2	241190116	241191628	C2	1	0.833333
chr2	226982734	226984444	C2	0	0.833333
chr1	199746968	199748200	C2	0	0.833333
chr1	154390391	154391543	C2	1	0.833333
chr2	153261314	153262367	C2	1	0.833333
chr1	150585468	150586781	C2	0	0.833333
chr4	142486459	142487409	C2	1	0.833333
chr3	122370170	122371199	C2	0	0.833333
chrX	122217726	122219416	C2	0	0.833333
chr12	107742047	107744324	C2	0	0.833333
chr7	100755235	100756275	C2	1	0.833333
chr14	99374945	99376535	C2	0	0.833333
chr17	77428993	77430198	C2	0	0.833333
chr10	73099543	73100599	C2	0	0.833333
chr17	70678579	70680900	C2	0	0.833333
chr13	67700787	67701960	C2	0	0.833333
chr5	66544237	66545375	C2	1	0.833333
chr12	63144594	63145594	C2	0	0.833333
chr10	54211160	54213205	C2	0	0.833333
chr15	50147629	50149081	C2	0	0.833333
chr18	45528972	45531081	C2	0	0.833333
chr22	43423847	43424950	C2	0	0.833333
chr13	40689869	40690898	C2	0	0.833333
chr20	33850129	33852085	C2	0	0.833333
chr3	29527283	29528434	C2	0	0.833333
chr8	27729490	27731775	C2	0	0.833333
chr22	21619249	21620280	C2	1	0.833333
chr17	16912984	16915058	C2	0	0.833333
chr2	11075997	11077016	C2	0	0.833333
chr11	9927149	9929192	C2	0	0.833333
chr2	9520575	9522183	C2	0	0.833333
chr10	6332419	6333976	C2	0	0.833333
chr1	225887372	225888931	C2	0	0.83
chr1	167895538	167896640	C2	0	0.83
chr1	155010657	155011960	C2	0	0.83
chr4	140566383	140567384	C2	0	0.83
chr6	138132147	138133356	C2	1	0.83
chr6	133753374	133754147	C2	0	0.83
chr9	131637782	131638817	C2	0	0.83
chr7	80512175	80514766	C2	0	0.83
chr11	73848646	73850441	C2	0	0.83
chr15	72039276	72041323	C2	0	0.83
chr16	69451203	69452507	C2	0	0.83
chr1	66647799	66649017	C2	0	0.83
chr6	64270468	64271616	C2	0	0.83
chr17	62690087	62690922	C2	0	0.83
chr7	54898182	54900323	C2	0	0.83
chr6	52431226	52432363	C2	0	0.83
chr17	48986267	48987423	C2	1	0.83
chr8	48571418	48572753	C2	0	0.83
chr11	47210520	47211635	C2	0	0.83
chrX	46184666	46186187	C2	0	0.83
chr17	38705044	38706387	C2	0	0.83
chr12	31797043	31798185	C2	0	0.83
chr11	27485641	27486633	C2	0	0.83
chr16	22217106	22217840	C2	0	0.83
chr22	18832008	18832779	C2	0	0.83
chr19	18123786	18125715	C2	0	0.83
chr9	16413230	16414069	C2	0	0.83
chr16	14638973	14640236	C2	0	0.83
chr11	12097193	12099089	C2	0	0.83
chr2	121227120	121228612	C2	0	0.83
chr10	105000856	105001959	C2	0	0.83
chr14	99372582	99373625	C2	0	0.83
chr15	71703988	71705335	C2	0	0.83
chr14	69042805	69045412	C2	0	0.83
chr8	62671750	62673296	C2	0	0.83
chr18	56634648	56635824	C2	1	0.83
chr20	49038436	49040545	C2	1	0.83
chr11	47882885	47884002	C2	0	0.83
chr19	45239923	45241619	C2	0	0.83
chr21	43061384	43062658	C2	1	0.83
chr16	1985015	1986025	C2	0	0.83
chr3	118923754	118925030	C2	0	0.826667
chr12	76383687	76385038	C2	0	0.826667
chr10	52270986	52272144	C2	0	0.826667
chrX	151038805	151040594	C2	0	0.826667
chrX	149373164	149373730	C2	0	0.826667
chr5	148865193	148866535	C2	0	0.826667
chr9	132538809	132540242	C2	0	0.826667
chr9	132318413	132320351	C2	1	0.826667
chr7	130829286	130831185	C2	1	0.826667
chr7	130575073	130576904	C2	0	0.826667
chr11	128077535	128078923	C2	1	0.826667
chr10	126811688	126813069	C2	0	0.826667
chr12	125093226	125094256	C2	0	0.826667
chr3	124531064	124532465	C2	0	0.826667
chr3	123473103	123474785	C2	0	0.826667
chr7	116211101	116212852	C2	0	0.826667
chr12	104612605	104614696	C2	0	0.826667
chr11	102048438	102049581	C2	0	0.826667
chr8	101859076	101860171	C2	0	0.826667
chr5	95673844	95674962	C2	0	0.826667
chr1	92201326	92203041	C2	0	0.826667
chr16	86697063	86699665	C2	0	0.826667
chr7	80350710	80352999	C2	0	0.826667
chr16	77448350	77449287	C2	0	0.826667
chr11	76482872	76484411	C2	0	0.826667
chr11	76480378	76482813	C2	0	0.826667
chr17	73552933	73554286	C2	0	0.826667
chr17	70702257	70704269	C2	0	0.826667
chr10	69563025	69564189	C2	0	0.826667
chr18	68089129	68090343	C2	0	0.826667
chr12	63313286	63314453	C2	0	0.826667
chr8	62695043	62696163	C2	0	0.826667
chr17	55969690	55971007	C2	0	0.826667
chr12	52545339	52546535	C2	0	0.826667
chr14	51471013	51472516	C2	0	0.826667
chr7	47797242	47798318	C2	1	0.826667
chr13	46693954	46694938	C2	1	0.826667
chr6	43979397	43980307	C2	0	0.826667
chr17	38706411	38708998	C2	0	0.826667
chr8	38383957	38386564	C2	0	0.826667
chr7	34103852	34105343	C2	0	0.826667
chr20	33914504	33915706	C2	0	0.826667
chr9	33328660	33330741	C2	0	0.826667
chr20	22321712	22322884	C2	1	0.826667
chr12	8770545	8772721	C2	0	0.826667
chr7	4670952	4672459	C2	0	0.826667
chr12	1628080	1628818	C2	1	0.826667
chr2	175700799	175702202	C2	0	0.823333
chr2	175478890	175479726	C2	0	0.823333
chr4	175176627	175177521	C2	0	0.823333
chr3	159355180	159356588	C2	0	0.823333
chr2	109029084	109030175	C2	0	0.823333
chr12	104570804	104572491	C2	0	0.823333
chr10	99057173	99058685	C2	0	0.823333
chr8	95077560	95078695	C2	0	0.823333
chr9	82103840	82105264	C2	0	0.823333
chr5	81050630	81052177	C2	0	0.823333
chr10	74877490	74878610	C2	1	0.823333
chr7	74407824	74408903	C2	0	0.823333
chr17	59278108	59279406	C2	0	0.823333
chr17	48261527	48262459	C2	0	0.823333
chr2	47082075	47083390	C2	0	0.823333
chr2	28856174	28858789	C2	0	0.823333
chr4	25695749	25696832	C2	1	0.823333
chr21	16582327	16583052	C2	0	0.823333
chr19	9185892	9186987	C2	0	0.823333
chr2	235934423	235935633	C2	0	0.823333
chr3	149190946	149192909	C2	0	0.823333
chr6	141178538	141180160	C2	1	0.823333
chr9	137483905	137485094	C2	0	0.823333
chr2	110773796	110774811	C2	0	0.823333
chr8	110618558	110620687	C2	0	0.823333
chrX	106984856	106985854	C2	0	0.823333
chr6	106545357	106546034	C2	0	0.823333
chr13	96187333	96188213	C2	0	0.823333
chr1	95407382	95408547	C2	0	0.823333
chr5	94981894	94983115	C2	1	0.823333
chr2	86898226	86899455	C2	1	0.823333
chr5	78011640	78012785	C2	0	0.823333
chr5	75986381	75988051	C2	1	0.823333
chr4	74988394	74989329	C2	0	0.823333
chr5	73060011	73061494	C2	0	0.823333
chr14	72041430	72042495	C2	0	0.823333
chr15	71736199	71738428	C2	0	0.823333
chr12	63124820	63127207	C2	0	0.823333
chr5	58364330	58365946	C2	0	0.823333
chr5	55353722	55354892	C2	0	0.823333
chr2	55336088	55337271	C2	0	0.823333
chr3	54907141	54908229	C2	0	0.823333
chr10	47767517	47768964	C2	1	0.823333
chr11	46739327	46740406	C2	0	0.823333
chr7	34978432	34979373	C2	0	0.823333
chr3	29683912	29684752	C2	1	0.823333
chr1	19966265	19967312	C2	0	0.823333
chr7	13056560	13057860	C2	0	0.823333
chr1	12655536	12657093	C2	0	0.823333
chr20	9286680	9288018	C2	1	0.823333
chr2	8745399	8746694	C2	0	0.823333
chr2	234330599	234332004	C2	0	0.82
chr2	224623950	224626202	C2	1	0.82
chr1	192873141	192874971	C2	1	0.82
chr1	192830456	192831797	C2	0	0.82
chr2	189437761	189438841	C2	1	0.82
chr4	175181124	175181923	C2	0	0.82
chr1	172327326	172329444	C2	0	0.82
chr1	172325661	172326505	C2	0	0.82
chr4	154055688	154056957	C2	0	0.82
chr3	151483763	151484976	C2	0	0.82
chr6	142695946	142698076	C2	1	0.82
chr7	139553064	139554602	C2	0	0.82
chr8	134061115	134063457	C2	0	0.82
chr8	131495095	131496166	C2	1	0.82
chr5	130637891	130640037	C2	1	0.82
chr9	118994224	118997067	C2	0	0.82
chr12	113274295	113275997	C2	0	0.82
chr8	110592864	110594075	C2	1	0.82
chrX	109279174	109280312	C2	0	0.82
chr10	92689706	92691651	C2	0	0.82
chr4	87946157	87947346	C2	0	0.82
chr9	86046156	86048055	C2	0	0.82
chr17	73689170	73690699	C2	0	0.82
chr17	70609456	70612031	C2	0	0.82
chr17	70605008	70606606	C2	0	0.82
chr14	68610726	68611710	C2	0	0.82
chr9	67292239	67293795	C2	1	0.82
chr9	67018329	67019346	C2	0	0.82
chr11	65148966	65150938	C2	0	0.82
chr12	64282249	64284379	C2	0	0.82
chr12	64255643	64256940	C2	0	0.82
chr14	61932459	61934224	C2	1	0.82
chr15	56200808	56202480	C2	0	0.82
chr11	47879029	47880486	C2	0	0.82
chr10	46990100	46991443	C2	0	0.82
chr4	40256311	40258117	C2	0	0.82
chr7	36154657	36156990	C2	0	0.82
chr9	35510146	35512504	C2	0	0.82
chr15	26872660	26873771	C2	1	0.82
chr16	25060707	25061855	C2	0	0.82
chr3	23780300	23783259	C2	0	0.82
chr22	21498706	21500030	C2	1	0.82
chr10	8407961	8409174	C2	0	0.82
chr10	3851811	3854367	C2	1	0.82
chr9	571021	571859	C2	0	0.82
chr1	222950396	222951980	C2	1	0.816667
chr1	207177688	207179008	C2	0	0.816667
chr3	189110530	189112016	C2	0	0.816667
chr1	167105053	167107031	C2	1	0.816667
chr3	159546925	159548069	C2	0	0.816667
chr3	148933698	148934783	C2	0	0.816667
chr6	134430426	134431383	C2	0	0.816667
chr8	131755241	131756465	C2	1	0.816667
chr10	123900143	123901450	C2	0	0.816667
chr10	123694978	123695945	C2	0	0.816667
chr9	114773879	114775697	C2	1	0.816667
chr7	111801677	111803566	C2	0	0.816667
chr12	110476329	110477803	C2	0	0.816667
chr5	92305146	92306954	C2	0	0.816667
chr16	86984709	86986753	C2	1	0.816667
chr17	73702620	73704032	C2	0	0.816667
chr17	73692803	73694318	C2	0	0.816667
chr10	71120114	71122013	C2	0	0.816667
chr1	65891043	65892106	C2	0	0.816667
chr15	52368628	52370090	C2	0	0.816667
chr5	52327126	52328040	C2	0	0.816667
chr17	48737445	48739930	C2	0	0.816667
chr20	48405831	48407620	C2	0	0.816667
chr16	47746891	47747853	C2	0	0.816667
chr19	45244217	45245971	C2	0	0.816667
chr9	44539456	44540481	C2	0	0.816667
chr6	41934536	41936019	C2	0	0.816667
chr4	39516251	39517288	C2	0	0.816667
chr5	38666631	38667810	C2	0	0.816667
chr10	36569405	36570481	C2	0	0.816667
chr9	35470449	35471667	C2	0	0.816667
chr13	34932888	34933969	C2	0	0.816667
chr13	34775141	34776128	C2	0	0.816667
chr3	30730157	30731409	C2	0	0.816667
chr15	26874257	26875228	C2	0	0.816667
chr6	16690784	16691696	C2	0	0.816667
chr10	4719432	4721353	C2	1	0.816667
chr6	142682446	142683802	C2	0	0.816667
chrX	133670616	133672073	C2	0	0.816667
chr4	129522174	129523450	C2	0	0.816667
chr1	84712799	84713862	C2	0	0.816667
chr3	23616832	23618697	C2	0	0.816667
chr1	209705807	209706946	C2	0	0.813333
chr1	192876314	192877766	C2	1	0.813333
chr7	107948807	107950238	C2	1	0.813333
chr12	95711448	95712704	C2	0	0.813333
chr1	49343722	49344852	C2	0	0.813333
chr9	27539248	27540486	C2	1	0.813333
chr9	14026854	14027799	C2	0	0.813333
chr6	10032952	10034363	C2	0	0.813333
chr2	212272890	212274022	C2	1	0.813333
chr1	193675634	193677356	C2	0	0.813333
chr2	192731041	192732794	C2	0	0.813333
chr3	189021967	189023259	C2	0	0.813333
chr3	167530678	167531466	C2	0	0.813333
chr2	153056723	153057861	C2	0	0.813333
chr3	141132977	141134535	C2	0	0.813333
chr9	132535515	132536684	C2	0	0.813333
chr3	128914114	128915168	C2	0	0.813333
chr5	123934779	123936180	C2	0	0.813333
chr2	120865259	120866403	C2	0	0.813333
chr10	112157943	112159951	C2	0	0.813333
chr10	112155136	112156348	C2	0	0.813333
chr7	111800021	111801582	C2	0	0.813333
chr8	110615300	110616496	C2	0	0.813333
chrX	106915911	106918008	C2	0	0.813333
chr7	101525397	101527135	C2	0	0.813333
chr7	100752047	100753012	C2	0	0.813333
chr9	97753376	97754835	C2	0	0.813333
chr7	95237950	95238994	C2	0	0.813333
chr15	93346570	93348279	C2	0	0.813333
chr7	85259895	85260960	C2	0	0.813333
chr18	73120476	73121458	C2	0	0.813333
chr17	70451810	70453274	C2	0	0.813333
chr15	69597337	69598661	C2	0	0.813333
chr13	67231051	67231922	C2	0	0.813333
chr1	65375914	65377030	C2	0	0.813333
chr1	61606961	61608100	C2	0	0.813333
chr5	58838815	58840511	C2	0	0.813333
chr15	56199439	56200778	C2	0	0.813333
chr18	48346229	48346855	C2	0	0.813333
chr6	40981004	40982223	C2	0	0.813333
chr8	38591597	38592798	C2	0	0.813333
chr1	26946774	26947913	C2	0	0.813333
chr10	25350425	25352217	C2	1	0.813333
chr20	25213586	25216384	C2	0	0.813333
chr8	25052186	25053864	C2	0	0.813333
chr8	18814314	18815660	C2	0	0.813333
chr1	12535704	12536732	C2	0	0.813333
chr11	9385638	9386359	C2	0	0.813333
chr20	5628188	5629223	C2	0	0.813333
chr19	2543164	2544766	C2	1	0.813333
chr19	850366	851204	C2	0	0.813333
chr1	209703792	209705259	C2	1	0.81
chr1	209700384	209701959	C2	0	0.81
chr2	208103505	208104781	C2	1	0.81
chr2	196183093	196184739	C2	1	0.81
chr2	187408575	187409750	C2	0	0.81
chr3	159351831	159353533	C2	0	0.81
chr7	158655920	158657524	C2	0	0.81
chr2	153277643	153278616	C2	0	0.81
chr7	137637447	137639416	C2	0	0.81
chr9	137122681	137123510	C2	0	0.81
chr9	124048792	124050029	C2	0	0.81
chr14	100495002	100499143	C2	0	0.81
chr6	76202117	76203131	C2	0	0.81
chr10	73525957	73527812	C2	1	0.81
chr2	72982649	72984927	C2	0	0.81
chr16	72324673	72326447	C2	1	0.81
chr18	60478931	60480201	C2	0	0.81
chr18	56219037	56220200	C2	0	0.81
chr20	48388461	48389381	C2	0	0.81
chr20	48384256	48385708	C2	0	0.81
chr8	40343747	40345175	C2	0	0.81
chr18	21321562	21322866	C2	1	0.81
chr2	19847880	19850372	C2	0	0.81
chr17	5906166	5907349	C2	1	0.81
chr19	2523976	2525612	C2	0	0.81
chr6	900557	901719	C2	0	0.81
chr3	183482756	183483736	C2	1	0.81
chr9	130073452	130074358	C2	0	0.81
chr10	114571139	114572384	C2	0	0.81
chr10	105649845	105650651	C2	0	0.81
chr17	78478425	78479725	C2	0	0.81
chr17	76588031	76589297	C2	0	0.81
chr4	75543451	75544735	C2	0	0.81
chr7	75361437	75363071	C2	1	0.81
chr1	65381102	65382314	C2	0	0.81
chr2	56065808	56067161	C2	0	0.81
chr12	54197806	54198984	C2	0	0.81
chr20	46008240	46009291	C2	0	0.81
chr6	36584375	36585688	C2	0	0.81
chr9	33430962	33432057	C2	0	0.81
chr3	30559236	30560500	C2	0	0.81
chr8	29171600	29172926	C2	1	0.81
chr8	25056047	25057266	C2	0	0.81
chr12	13035751	13037359	C2	0	0.81
chr6	7691957	7693020	C2	0	0.81
chr9	4838963	4840298	C2	0	0.81
chr18	3983165	3984401	C2	0	0.81
chr18	3623482	3625580	C2	0	0.81
chr2	234576915	234578186	C2	0	0.806667
chr2	216392843	216394744	C2	1	0.806667
chr1	214612557	214613566	C2	0	0.806667
chr2	201612290	201613686	C2	0	0.806667
chr2	192711479	192712553	C2	0	0.806667
chr1	184591052	184591943	C2	0	0.806667
chr1	159567621	159568719	C2	0	0.806667
chr8	142163152	142165204	C2	0	0.806667
chr8	139842630	139844258	C2	0	0.806667
chr7	139363997	139366223	C2	0	0.806667
chr7	131637718	131638682	C2	0	0.806667
chr14	93509420	93510634	C2	0	0.806667
chr6	76198413	76199432	C2	0	0.806667
chr4	75584750	75585545	C2	0	0.806667
chr4	74969742	74970417	C2	0	0.806667
chr7	74837663	74838685	C2	0	0.806667
chr15	72092623	72094134	C2	0	0.806667
chr1	68345374	68346619	C2	1	0.806667
chr3	67756957	67758047	C2	0	0.806667
chr17	65486886	65487755	C2	0	0.806667
chr14	59827539	59828639	C2	0	0.806667
chr17	57863437	57865226	C2	0	0.806667
chr17	57859677	57861606	C2	0	0.806667
chr1	55908910	55909943	C2	0	0.806667
chr16	48199056	48200029	C2	1	0.806667
chr1	43941228	43942432	C2	0	0.806667
chr20	43357092	43358313	C2	0	0.806667
chr17	41534060	41535937	C2	0	0.806667
chr8	40341665	40343452	C2	0	0.806667
chr4	40316710	40317572	C2	0	0.806667
chr22	37592499	37594582	C2	0	0.806667
chr20	30183111	30184730	C2	0	0.806667
chr1	27472070	27473111	C2	0	0.806667
chr2	26199484	26201549	C2	0	0.806667
chr20	25217822	25219381	C2	1	0.806667
chr8	18924617	18925696	C2	0	0.806667
chr8	18811879	18813119	C2	1	0.806667
chr1	12537885	12538798	C2	0	0.806667
chr6	11217190	11218271	C2	0	0.806667
chr6	10440914	10442244	C2	0	0.806667
chr3	8670938	8671623	C2	0	0.806667
chr1	8456543	8457936	C2	1	0.806667
chr2	8446142	8447879	C2	0	0.806667
chr19	3429397	3430794	C2	1	0.806667
chr12	781723	782775	C2	0	0.806667
chr2	228131217	228133303	C2	0	0.803333
chr1	219262029	219262919	C2	0	0.803333
chr1	200384564	200385943	C2	0	0.803333
chr2	198477956	198478884	C2	1	0.803333
chr2	169868296	169869457	C2	0	0.803333
chr9	131654292	131655393	C2	0	0.803333
chr5	123990901	123992635	C2	1	0.803333
chr9	113673538	113676076	C2	1	0.803333
chr12	110687478	110688962	C2	0	0.803333
chr2	108809351	108810637	C2	1	0.803333
chr11	107575149	107576336	C2	1	0.803333
chr10	97032752	97033950	C2	1	0.803333
chr10	95218131	95219359	C2	0	0.803333
chr12	94177847	94179810	C2	0	0.803333
chr10	91240853	91242305	C2	1	0.803333
chr1	88405707	88406729	C2	0	0.803333
chr15	87098677	87100000	C2	0	0.803333
chrX	86771263	86772452	C2	0	0.803333
chr6	85686080	85687267	C2	0	0.803333
chr7	77108704	77109953	C2	0	0.803333
chr10	74078958	74081043	C2	0	0.803333
chr10	74003050	74005371	C2	1	0.803333
chr18	71423090	71424317	C2	1	0.803333
chr10	70820836	70822121	C2	0	0.803333
chr10	69865177	69866139	C2	0	0.803333
chr11	67140966	67142633	C2	0	0.803333
chr1	65382590	65383821	C2	0	0.803333
chr2	62651843	62652737	C2	1	0.803333
chr17	59644302	59646939	C2	0	0.803333
chr14	55569592	55570498	C2	0	0.803333
chr20	49340913	49342129	C2	0	0.803333
chr7	46184463	46185715	C2	0	0.803333
chr3	45658811	45660204	C2	0	0.803333
chr2	45355244	45356579	C2	0	0.803333
chr19	43334879	43338021	C2	0	0.803333
chr13	42270376	42271510	C2	0	0.803333
chr13	42268711	42269606	C2	0	0.803333
chr4	40318451	40319727	C2	0	0.803333
chr19	33523081	33524068	C2	0	0.803333
chr15	31588444	31589621	C2	0	0.803333
chr2	30407753	30408779	C2	0	0.803333
chr8	29512463	29514168	C2	0	0.803333
chr8	27474262	27475547	C2	0	0.803333
chr8	17693505	17694780	C2	0	0.803333
chr16	15993152	15994119	C2	0	0.803333
chr6	12354430	12355453	C2	1	0.803333
chr6	12342719	12344762	C2	0	0.803333
chr1	10447140	10449193	C2	0	0.803333
chr6	7687769	7688741	C2	0	0.803333
chr20	4082593	4083822	C2	1	0.803333
chr18	3966669	3967847	C2	0	0.803333
chr3	170761949	170764041	C2	0	0.803333
chr6	166401079	166401981	C2	0	0.803333
chr7	151620151	151621321	C2	0	0.803333
chr8	134048450	134049995	C2	0	0.803333
chr8	134044890	134046444	C2	0	0.803333
chr12	109548575	109549815	C2	0	0.803333
chr18	56216708	56217948	C2	0	0.803333
chr18	55901732	55902977	C2	0	0.803333
chr20	30180597	30182384	C2	0	0.803333
chr6	11218482	11220030	C2	0	0.803333
chr12	7261587	7262348	C2	0	0.803333
chr1	184601626	184602596	C2	0	0.8
chr6	169692336	169693547	C2	0	0.8
chr5	142253899	142254934	C2	0	0.8
chr9	130307195	130308881	C2	0	0.8
chr2	122039786	122041354	C2	0	0.8
chr7	115994491	115996136	C2	0	0.8
chr10	93402109	93403802	C2	1	0.8
chr5	90245270	90246159	C2	0	0.8
chr1	36665226	36666559	C2	0	0.8
chr22	33936011	33936902	C2	0	0.8
chr15	30225257	30227331	C2	0	0.8
chr11	29140861	29142252	C2	0	0.8
chr20	25258049	25259300	C2	1	0.8
chrX	23821691	23823052	C2	0	0.8
chr18	8732445	8733409	C2	0	0.8
chr18	8729858	8731181	C2	0	0.8
chr1	234854943	234855942	C2	0	0.8
chr2	227111926	227113196	C2	0	0.8
chr1	225641352	225642701	C2	0	0.8
chr2	208709542	208710610	C2	0	0.8
chr3	194591003	194593585	C2	0	0.8
chr1	186461183	186462741	C2	0	0.8
chr3	171847358	171849005	C2	0	0.8
chr4	169225751	169226648	C2	0	0.8
chr7	157282735	157283705	C2	0	0.8
chr6	144076032	144077124	C2	0	0.8
chr6	134910353	134911852	C2	0	0.8
chr5	127323295	127324475	C2	0	0.8
chr12	123314971	123316195	C2	1	0.8
chr7	108054091	108055333	C2	0	0.8
chr10	96439840	96441083	C2	0	0.8
chr7	95257540	95259107	C2	0	0.8
chr5	92413698	92415225	C2	0	0.8
chr2	85664171	85665445	C2	0	0.8
chr17	78037037	78038834	C2	1	0.8
chr10	76951084	76952699	C2	0	0.8
chr12	76302508	76303442	C2	0	0.8
chr10	73524773	73525945	C2	0	0.8
chr4	69828691	69829846	C2	1	0.8
chr11	65238802	65240496	C2	1	0.8
chr17	62159078	62160133	C2	0	0.8
chr5	60703970	60705126	C2	0	0.8
chr15	59845857	59847094	C2	0	0.8
chr5	58572357	58573535	C2	0	0.8
chr1	55913047	55913638	C2	0	0.8
chr8	48647187	48648406	C2	0	0.8
chr20	46012612	46013730	C2	0	0.8
chr4	41491954	41492823	C2	0	0.8
chr19	39920973	39922143	C2	0	0.8
chr7	37240687	37241876	C2	0	0.8
chr11	34620634	34622977	C2	0	0.8
chr8	30660394	30662853	C2	0	0.8
chr10	30092515	30093765	C2	0	0.8
chr10	21581227	21582979	C2	0	0.8
chr5	16893752	16895259	C2	0	0.8
chrX	10549588	10550947	C2	0	0.8
chr2	9140833	9142157	C2	1	0.8
chr4	8101325	8103745	C2	0	0.8
chr18	7877313	7879301	C2	0	0.8
chr20	5717430	5718617	C2	0	0.8
chr1	145723071	145724231	C2	0	0.796667
chr4	129556131	129557296	C2	0	0.796667
chr3	126066184	126066868	C2	0	0.796667
chr5	124330868	124333082	C2	0	0.796667
chr11	118789870	118793051	C2	1	0.796667
chr11	118787290	118789207	C2	0	0.796667
chr9	116844488	116845336	C2	0	0.796667
chr9	116842652	116843928	C2	0	0.796667
chr1	110470265	110471212	C2	0	0.796667
chr13	110238840	110240067	C2	0	0.796667
chr2	102890141	102890718	C2	1	0.796667
chr10	97037266	97038894	C2	0	0.796667
chr9	75652265	75654804	C2	0	0.796667
chr17	75388128	75389408	C2	0	0.796667
chr9	74979709	74981272	C2	1	0.796667
chr10	74007843	74009451	C2	1	0.796667
chr17	53572361	53574714	C2	0	0.796667
chr18	52489944	52491431	C2	0	0.796667
chr8	48438177	48439688	C2	0	0.796667
chr8	48436616	48438019	C2	0	0.796667
chr22	46034565	46035680	C2	1	0.796667
chr17	46032410	46033730	C2	1	0.796667
chr17	43253140	43254401	C2	0	0.796667
chr11	34339517	34341075	C2	0	0.796667
chr11	34337876	34339256	C2	0	0.796667
chr22	21633298	21634180	C2	0	0.796667
chr11	12524272	12525430	C2	0	0.796667
chr7	11755466	11756672	C2	0	0.796667
chr2	9427031	9429201	C2	1	0.796667
chr12	8059273	8060158	C2	0	0.796667
chr10	309660	311588	C2	1	0.796667
chr4	169342555	169343485	C2	1	0.796667
chr8	133889251	133890434	C2	0	0.796667
chr4	129581069	129582732	C2	0	0.796667
chr10	95797494	95798555	C2	0	0.796667
chr15	90040953	90042346	C2	0	0.796667
chr9	75055560	75056562	C2	0	0.796667
chr9	74397712	74398912	C2	0	0.796667
chr2	46874852	46876195	C2	0	0.796667
chr1	43671887	43673831	C2	0	0.796667
chr4	34734481	34735673	C2	0	0.796667
chr8	25165807	25167062	C2	0	0.796667
chr17	47642998	47644161	C2	0	0.793333
chr5	172202034	172203693	C2	1	0.793333
chr3	149375759	149377684	C2	1	0.793333
chr2	145777797	145779084	C2	0	0.793333
chr6	135229274	135230962	C2	0	0.793333
chr10	133810729	133812021	C2	0	0.793333
chr5	131698611	131702016	C2	1	0.793333
chr9	118706288	118707809	C2	1	0.793333
chr3	114464194	114465605	C2	1	0.793333
chr9	114110717	114111950	C2	1	0.793333
chr3	112365168	112366755	C2	0	0.793333
chr11	110054910	110056590	C2	1	0.793333
chr13	99136858	99137757	C2	0	0.793333
chr1	91480735	91482431	C2	1	0.793333
chr10	79671044	79672124	C2	0	0.793333
chr10	79640965	79642106	C2	0	0.793333
chr10	79047037	79048092	C2	0	0.793333
chr15	78508592	78509757	C2	0	0.793333
chr7	75304788	75306060	C2	0	0.793333
chr9	74340402	74341650	C2	0	0.793333
chr10	73102479	73103743	C2	0	0.793333
chr17	71211470	71212838	C2	0	0.793333
chr15	60659727	60660642	C2	0	0.793333
chr17	57891586	57892792	C2	0	0.793333
chr17	55955579	55958207	C2	0	0.793333
chr12	54052552	54053514	C2	0	0.793333
chr12	52519862	52521061	C2	1	0.793333
chr19	46079827	46081620	C2	1	0.793333
chr17	43248216	43249666	C2	0	0.793333
chr20	36737266	36739233	C2	0	0.793333
chr11	36452864	36453877	C2	0	0.793333
chr8	29491994	29493526	C2	0	0.793333
chr2	27947525	27949042	C2	1	0.793333
chr10	26775604	26777022	C2	0	0.793333
chr3	25549456	25551125	C2	1	0.793333
chr20	25256899	25257948	C2	0	0.793333
chr22	24602359	24604791	C2	0	0.793333
chr16	23373708	23375125	C2	0	0.793333
chr16	20862565	20863746	C2	1	0.793333
chr9	16343676	16344369	C2	0	0.793333
chr20	10152662	10153800	C2	0	0.793333
chr18	8701278	8702161	C2	0	0.793333
chr4	8097668	8098758	C2	1	0.793333
chr6	7058439	7059425	C2	0	0.793333
chr2	6326483	6327511	C2	0	0.793333
chr2	192042513	192044322	C2	0	0.79
chr5	175280453	175282619	C2	0	0.79
chr5	159354918	159355979	C2	0	0.79
chr3	150035113	150035967	C2	0	0.79
chr8	131274495	131277757	C2	0	0.79
chr4	123763729	123764880	C2	0	0.79
chr9	110802599	110804401	C2	1	0.79
chr14	103719644	103720995	C2	0	0.79
chr9	98842087	98843387	C2	0	0.79
chr1	90408255	90409193	C2	0	0.79
chr7	80784771	80786056	C2	0	0.79
chr16	72910834	72912937	C2	0	0.79
chr9	69662966	69664054	C2	0	0.79
chr3	57960154	57961321	C2	0	0.79
chr16	57655911	57658136	C2	0	0.79
chr17	56468243	56469765	C2	0	0.79
chr17	55952496	55953541	C2	1	0.79
chr2	54758344	54760943	C2	0	0.79
chr14	51422041	51422888	C2	0	0.79
chr11	48077062	48078132	C2	0	0.79
chr7	47825644	47827250	C2	0	0.79
chr17	43249698	43250792	C2	0	0.79
chr5	40570092	40571202	C2	0	0.79
chr9	38681478	38683502	C2	1	0.79
chr7	35064627	35065942	C2	0	0.79
chr2	33276713	33277894	C2	0	0.79
chr2	30515691	30517103	C2	0	0.79
chr5	23418946	23420922	C2	0	0.79
chr8	22851440	22852619	C2	0	0.79
chr18	20192848	20194105	C2	0	0.79
chr20	14825447	14826829	C2	0	0.79
chr12	14094175	14095436	C2	0	0.79
chr20	11433673	11434948	C2	0	0.79
chr4	8184727	8185924	C2	1	0.79
chr9	4289257	4291353	C2	1	0.79
chr2	228727034	228729660	C2	1	0.786667
chr2	216707855	216708974	C2	0	0.786667
chr5	175377934	175379204	C2	0	0.786667
chr5	175375145	175376298	C2	0	0.786667
chr3	172024723	172025653	C2	0	0.786667
chr7	130614944	130615797	C2	0	0.786667
chr12	109553209	109554265	C2	0	0.786667
chr9	100908097	100909460	C2	0	0.786667
chr8	96018200	96019183	C2	1	0.786667
chr3	64328225	64329288	C2	0	0.786667
chr15	59575550	59578330	C2	1	0.786667
chr19	49056589	49057872	C2	0	0.786667
chr10	47151136	47153543	C2	0	0.786667
chr13	44880348	44881187	C2	0	0.786667
chr22	43429520	43430380	C2	0	0.786667
chr17	41046975	41047681	C2	0	0.786667
chr4	40058677	40059682	C2	0	0.786667
chr10	34543104	34544290	C2	0	0.786667
chr1	236082852	236083941	C2	0	0.786667
chr2	113551520	113552601	C2	0	0.786667
chr2	113388375	113389329	C2	0	0.786667
chr17	76417361	76418320	C2	0	0.786667
chr5	76099731	76100987	C2	0	0.786667
chr15	71543107	71545230	C2	0	0.786667
chr15	69596134	69597100	C2	0	0.786667
chr3	64251369	64252890	C2	0	0.786667
chr12	63154066	63155319	C2	0	0.786667
chr8	62633609	62635222	C2	0	0.786667
chr5	58655568	58658017	C2	0	0.786667
chr10	54202637	54204429	C2	0	0.786667
chr16	53801803	53803367	C2	0	0.786667
chr12	51180350	51181484	C2	0	0.786667
chr2	31782952	31784507	C2	0	0.786667
chr18	24336804	24337986	C2	0	0.786667
chr9	21687796	21689613	C2	0	0.786667
chr10	21423419	21424837	C2	0	0.786667
chr16	14730195	14731305	C2	1	0.786667
chrX	9989881	9991107	C2	0	0.786667
chr1	9498182	9499633	C2	0	0.786667
chr1	9495752	9497202	C2	1	0.786667
chr1	8249679	8250773	C2	0	0.786667
chr19	5172852	5173930	C2	0	0.786667
chr1	234859003	234860755	C2	0	0.783333
chr1	229409244	229410151	C2	0	0.783333
chr2	200941440	200942494	C2	0	0.783333
chr3	188134895	188135835	C2	0	0.783333
chr5	172209198	172210448	C2	0	0.783333
chr9	134887724	134888745	C2	0	0.783333
chr8	128889595	128891014	C2	0	0.783333
chr8	128230402	128233020	C2	0	0.783333
chr9	118758376	118759305	C2	0	0.783333
chr8	90555736	90556660	C2	0	0.783333
chr16	89461205	89462378	C2	0	0.783333
chr10	82251013	82252151	C2	0	0.783333
chr5	76102836	76103821	C2	0	0.783333
chr5	76101321	76102769	C2	0	0.783333
chr18	71915982	71917197	C2	0	0.783333
chr15	67053287	67054770	C2	0	0.783333
chr14	63160385	63161560	C2	0	0.783333
chr10	61731258	61732249	C2	0	0.783333
chr5	58652837	58654942	C2	0	0.783333
chr16	56715644	56716540	C2	0	0.783333
chr8	55294265	55295476	C2	0	0.783333
chr18	46155848	46156926	C2	0	0.783333
chr21	45065964	45067027	C2	0	0.783333
chr1	43937877	43939088	C2	0	0.783333
chr19	43001388	43002773	C2	0	0.783333
chr1	37920324	37921438	C2	0	0.783333
chr11	33711379	33714393	C2	1	0.783333
chr7	32707804	32710456	C2	0	0.783333
chr13	30699361	30700707	C2	0	0.783333
chr18	20679255	20680343	C2	0	0.783333
chr9	16335569	16336450	C2	0	0.783333
chr6	14732611	14734023	C2	1	0.783333
chr12	12558350	12559613	C2	0	0.783333
chr12	12556238	12557580	C2	1	0.783333
chr3	9216791	9217812	C2	0	0.783333
chr18	7870680	7873348	C2	0	0.783333
chr10	6297145	6298071	C2	0	0.783333
chr7	5588575	5589455	C2	0	0.783333
chr9	4154956	4156157	C2	0	0.783333
chr17	2840182	2841258	C2	0	0.783333
chr5	1554888	1556118	C2	0	0.783333
chr9	132250202	132252171	C2	0	0.783333
chrX	119868296	119869363	C2	0	0.783333
chr9	75592166	75594729	C2	0	0.783333
chr4	74982581	74983440	C2	0	0.783333
chr4	69885424	69886556	C2	0	0.783333
chr6	64201982	64203052	C2	0	0.783333
chr3	57957900	57959328	C2	0	0.783333
chr8	53058780	53060178	C2	0	0.783333
chr13	41077706	41078917	C2	0	0.783333
chr14	24501511	24502973	C2	0	0.783333
chr8	23655532	23656637	C2	0	0.783333
chr16	10694961	10696613	C2	0	0.783333
chr2	239194189	239194849	C2	0	0.78
chr4	89532856	89534224	C2	1	0.78
chr12	64311403	64313421	C2	0	0.78
chr1	230115416	230116528	C2	1	0.78
chr5	177321389	177322422	C2	0	0.78
chr5	177318645	177319813	C2	0	0.78
chr1	177178297	177179009	C2	0	0.78
chr3	152024629	152026602	C2	0	0.78
chr3	141127873	141129751	C2	0	0.78
chr9	137493883	137495334	C2	0	0.78
chr8	128226775	128228557	C2	0	0.78
chr12	124853468	124855049	C2	0	0.78
chr10	120629712	120630806	C2	0	0.78
chr9	119000183	119001598	C2	0	0.78
chr12	116844040	116845051	C2	0	0.78
chr11	114024771	114026142	C2	1	0.78
chrX	106943131	106944304	C2	1	0.78
chr12	79721147	79722220	C2	0	0.78
chr14	76113759	76115612	C2	0	0.78
chr4	69681284	69681933	C2	0	0.78
chr14	59204713	59205542	C2	0	0.78
chr15	58623944	58625894	C2	0	0.78
chr3	53551469	53553719	C2	0	0.78
chr12	53363060	53364597	C2	1	0.78
chr2	47181717	47183004	C2	0	0.78
chr12	46823731	46824941	C2	0	0.78
chr15	45937441	45938371	C2	0	0.78
chr21	44760332	44764784	C2	1	0.78
chr22	40894236	40896039	C2	0	0.78
chr9	39030144	39031412	C2	0	0.78
chr7	36167750	36169390	C2	0	0.78
chr22	35985041	35986290	C2	0	0.78
chr11	34771267	34772662	C2	0	0.78
chr5	32032832	32033870	C2	0	0.78
chr17	28671241	28672675	C2	0	0.78
chrX	19145502	19146554	C2	1	0.78
chr6	14743252	14744799	C2	0	0.78
chr3	12234579	12236472	C2	0	0.78
chr7	11497998	11498783	C2	0	0.78
chr6	11194381	11195908	C2	0	0.78
chr20	9178404	9182271	C2	0	0.78
chr10	7396333	7397114	C2	0	0.78
chr12	1768669	1770141	C2	0	0.78
chr2	228019555	228020049	C2	0	0.776667
chr1	173495910	173497065	C2	1	0.776667
chr4	155480963	155482614	C2	0	0.776667
chr6	143166762	143167886	C2	0	0.776667
chr4	143009929	143010814	C2	0	0.776667
chr5	133838401	133839649	C2	0	0.776667
chr5	111016311	111017236	C2	0	0.776667
chr8	91713005	91714084	C2	0	0.776667
chr15	90354964	90356064	C2	0	0.776667
chr16	85028084	85029972	C2	0	0.776667
chr12	79720076	79721097	C2	0	0.776667
chr14	77494659	77495710	C2	0	0.776667
chr7	77463515	77464702	C2	1	0.776667
chr15	66682822	66683705	C2	0	0.776667
chr12	64349222	64350138	C2	0	0.776667
chr5	58582776	58583959	C2	0	0.776667
chr2	56006317	56007876	C2	0	0.776667
chr20	50247479	50248872	C2	0	0.776667
chr17	48141639	48142800	C2	0	0.776667
[truncated: 5,852 more rows]

## Sheet: D_A549_Chromatin_states
Frequency of significant ChIP signal of chromatin modifications integrated to define the chromatin states of the A549 epigenome.
DEX-Early
State ID	H2A.Z	H3K27ac	H3K4me1	H3K4me2	H3K4me3	H3K36me3	H3K79me2	H3K27me3	RNAPII	CTCF
TssA	0.573021	0.0130904	0.158631	0.0612303	0.0366152	0.0112888	0.00116778	0.0323601	0.00122133	0.0307869
Enh-TssA	0.916855	0.946681	0.94978	0.98787	0.911425	0.00957509	0.0313904	0.00144929	0.0483815	0.0875527
Enh-TssT	0.898524	0.957439	0.0263706	0.845661	0.976703	0.00624418	0.271045	0.003859	0.859673	0.244313
Enh-Tss-Gene-5'	0.126657	0.871369	0.873089	0.988799	0.904291	0.0712611	0.954017	0.000865371	0.043266	0.077128
Enh-Tss-Gene	0.0552667	0.909402	0.934059	0.979131	0.894325	0.81007	0.982631	0.00043326	0.201848	0.118283
EnhW	0.0892025	0.0387711	0.703537	0.102521	0.0412429	0.0279438	0.0296681	0.00572656	0.00715536	0.0342894
Enh-Gene	0.00761109	0.0923083	0.763394	0.113943	0.0709975	0.802118	0.935647	0.000665785	0.0736517	0.0725379
Enh-Gene-5'	0.0053698	0.053718	0.763905	0.172728	0.0630924	0.094829	0.920994	0.00025109	0.0169297	0.0446581
GeneA-5'	0.00119578	0.00194341	0.0117961	0.000297356	0.0102835	0.699286	0.06942	0.000676492	0.0212754	0.0305605
GeneA	0.000800593	0.00476608	0.0448707	0.00498061	0.0170743	0.802722	0.865403	0.00040906	0.0358328	0.04468
GeneA-3'	0.000347976	0.0021699	0.0379636	0.00497487	0.00712955	0.0767814	0.814683	0.000317412	0.0108638	0.021729
Rep1	0.014415	0.000200135	0.00271599	0.00134799	0.00355289	0.00183703	0.000196086	0.758048	0.000288786	0.0158852
RNAPII	0.00232458	0.00681259	0.0227783	0.00250832	0.00534353	0.103831	0.025934	0.00103267	0.692439	0.0266598
Ctcf	0.06126	0.00470105	0.0573793	0.026575	0.0108554	0.0183721	0.00747804	0.0293824	0.00889453	0.868216
Quies	0.0029273	0.000311055	0.00173001	0.000457272	0.00213113	0.00467783	0.00249286	0.0151272	0.00145155	0.00490907
DEX-Independent
State ID	H2A.Z	H3K27ac	H3K4me1	H3K4me2	H3K4me3	H3K36me3	H3K79me2	H3K27me3	RNAPII	CTCF
TssA	0.755794	0.914662	0.129772	0.820157	0.861623	0.0339078	0.271939	0.0069851	0.796833	0.226348
Enh-TssA	0.847906	0.930776	0.971171	0.975513	0.963688	0.0175236	0.0308885	0.00392174	0.0505158	0.0716311
Enh-Tss-Gene	0.0253124	0.904628	0.984223	0.965313	0.947527	0.914822	0.97972	0.000958529	0.169913	0.0813989
Enh-GeneA	0.00903305	0.737315	0.933834	0.899925	0.101366	0.736491	0.950095	0.00183882	0.0407519	0.0375121
Enh-Tss-GeneA	0.104355	0.913514	0.927677	0.965936	0.853592	0.104339	0.916464	0.00113031	0.0367775	0.0484991
EnhW	0.0763652	0.0448952	0.755775	0.0891031	0.0276667	0.0272681	0.0269486	0.0119431	0.00665284	0.0205187
Enh-Gene	0.00066789	0.055576	0.798159	0.078556	0.054871	0.904239	0.935411	0.000347956	0.0547575	0.0315509
Enh-Gene-5'	0.00189425	0.0496659	0.805368	0.114103	0.0220553	0.119896	0.908284	0.000761038	0.00900867	0.0185205
GeneA	0.000209656	0.0184241	0.042633	0.003034	0.00196366	0.90557	0.858621	0.00046395	0.0277632	0.0161437
GeneA-3'	0.000495063	0.0092508	0.010454	0.000322638	0.000787678	0.832628	0.0694026	0.00101642	0.0168325	0.0111605
GeneT	0.00120327	0.0060675	0.0522584	0.00244069	0.00341735	0.850925	0.133103	0.000216748	0.703231	0.0228174
GeneA-5'	0.000261875	0.0073092	0.0389909	0.0038765	0.00102795	0.102288	0.784001	0.00059823	0.00585016	0.00879022
Rep1	0.0113353	0.00423957	0.00325419	0.00155695	6.21137e-05	0.00145196	0.000437106	0.818477	0.00034067	0.00686755
Ctcf	0.0445639	0.0188471	0.0808278	0.0364671	0.000875158	0.0167166	0.00537842	0.0468703	0.00627608	0.930268
Quies	0.00353754	0.00294988	0.00174944	0.000500031	0.000183802	0.00484043	0.00263273	0.0202243	0.00122417	0.000612173

## Sheet: E_DEX_DE_Genes
List of significant DEX responsive genes
Gene Symbol	Ensembl Transcript	Ensembl Gene	Transcript ID	log2FoldChange	pvalue	padj
TFCP2L1	ENST00000263707	ENSG00000115112	TFCP2L1-001	3.68	3.35e-169	1.56e-164
CYP24A1	ENST00000395955	ENSG00000019186	CYP24A1-004	-2.61	3.79e-112	8.83e-108
EREG	ENST00000244869	ENSG00000124882	EREG-001	-2.66	2.39e-104	2.79e-100
STOM	ENST00000286713	ENSG00000148175	STOM-001	2.32	4.37e-85	3.4e-81
AKAP13	ENST00000394518	ENSG00000170776	AKAP13-004	2.25	4.93e-79	3.29e-75
THBD	ENST00000377103	ENSG00000178726	THBD-001	1.99	6.24e-71	2.91e-67
PLK2	ENST00000274289	ENSG00000145632	PLK2-001	-1.81	2.26e-67	9.6e-64
FGD4	ENST00000427716	ENSG00000139132	FGD4-001	2.99	5.87e-67	2.28e-63
FKBP5	ENST00000536438	ENSG00000096060	FKBP5-201	3.03	1.9e-65	6.83e-62
ERRFI1	ENST00000377482	ENSG00000116285	ERRFI1-001	1.77	1.72e-62	5.74e-59
EDN2	ENST00000372587	ENSG00000127129	EDN2-001	3.1	7.58e-56	2.08e-52
CDC42EP3	ENST00000295324	ENSG00000163171	CDC42EP3-001	1.78	1.97e-55	5.1e-52
TSC22D3	ENST00000372390	ENSG00000157514	TSC22D3-002	3.6	1.22e-50	3e-47
PYGB	ENST00000216962	ENSG00000100994	PYGB-001	1.7	5.43e-49	1.27e-45
CTGF	ENST00000367976	ENSG00000118523	CTGF-001	1.99	4.16e-46	8.82e-43
SDPR	ENST00000304141	ENSG00000168497	SDPR-001	2.18	2.37e-45	4.25e-42
IRS2	ENST00000375856	ENSG00000185950	IRS2-001	1.72	5.7e-44	9.5e-41
NT5DC3	ENST00000392876	ENSG00000111696	NT5DC3-001	1.88	3.07e-41	4.77e-38
KIAA1462	ENST00000375377	ENSG00000165757	KIAA1462-002	1.77	2.69e-40	4.05e-37
PER1	ENST00000317276	ENSG00000179094	PER1-001	3.18	6.89e-39	9.74e-36
DUSP4	ENST00000240100	ENSG00000120875	DUSP4-001	-1.61	1.28e-37	1.75e-34
RGS2	ENST00000235382	ENSG00000116741	RGS2-001	1.98	2e-37	2.59e-34
ZFP36	ENST00000597629	ENSG00000128016	ZFP36-001	2.57	1.94e-37	2.59e-34
IFFO2	ENST00000455833	ENSG00000169991	IFFO2-001	-1.68	3.01e-37	3.8e-34
TNS4	ENST00000254051	ENSG00000131746	TNS4-001	1.46	6.01e-37	7.38e-34
RHOU	ENST00000366691	ENSG00000116574	RHOU-001	1.52	3.2e-34	3.73e-31
RP11-1002K11.1	ENST00000607314	ENSG00000272327	RP11-1002K11.1-001	-1.93	3.36e-34	3.83e-31
ARRDC3	ENST00000265138	ENSG00000113369	ARRDC3-001	-1.69	1.11e-33	1.21e-30
BIRC3	ENST00000263464	ENSG00000023445	BIRC3-002	1.77	2.25e-33	2.38e-30
DUSP1	ENST00000239223	ENSG00000120129	DUSP1-001	1.36	6.2e-33	6.43e-30
RAB11FIP1	ENST00000330843	ENSG00000156675	RAB11FIP1-002	1.67	2.68e-32	2.71e-29
EPB41L4B	ENST00000374557	ENSG00000095203	EPB41L4B-002	1.63	3.01e-32	2.99e-29
IL11	ENST00000264563	ENSG00000095752	IL11-003	-2.71	7.86e-32	7.65e-29
FAM105A	ENST00000274217	ENSG00000145569	FAM105A-001	2.15	1.12e-31	1.07e-28
NR5A2	ENST00000367362	ENSG00000116833	NR5A2-001	-1.9	2.25e-31	2.1e-28
KLF9	ENST00000377126	ENSG00000119138	KLF9-004	2.33	3.01e-31	2.76e-28
NR1D2	ENST00000312521	ENSG00000174738	NR1D2-001	1.4	2.86e-30	2.43e-27
PDK4	ENST00000005178	ENSG00000004799	PDK4-001	1.57	4.22e-30	3.52e-27
NFKBIA	ENST00000216797	ENSG00000100906	NFKBIA-001	1.71	1.59e-29	1.3e-26
AHNAK	ENST00000378024	ENSG00000124942	AHNAK-005	1.21	1.77e-29	1.42e-26
ITGA5	ENST00000293379	ENSG00000161638	ITGA5-001	1.57	5.7e-29	4.43e-26
ANGPTL4	ENST00000595079	ENSG00000167772	ANGPTL4-003	2.94	5.59e-28	4.28e-25
TGFB2	ENST00000366929	ENSG00000092969	TGFB2-002	-1.72	1.02e-27	7.66e-25
ST3GAL1	ENST00000399640	ENSG00000008513	ST3GAL1-202	2.25	8.22e-27	5.99e-24
BAG3	ENST00000369085	ENSG00000151929	BAG3-001	1.25	2.5e-26	1.77e-23
SERPINE1	ENST00000445463	ENSG00000106366	SERPINE1-201	1.14	3.84e-26	2.68e-23
GPRIN3	ENST00000609438	ENSG00000185477	GPRIN3-001	-1.42	1.29e-25	8.74e-23
TIPARP	ENST00000461166	ENSG00000163659	TIPARP-003	1.85	1.95e-25	1.28e-22
THBS1	ENST00000260356	ENSG00000137801	THBS1-001	1.03	2.42e-25	1.57e-22
DKK1	ENST00000373970	ENSG00000107984	DKK1-003	-1.11	6.68e-25	4.27e-22
ATP1A1	ENST00000369496	ENSG00000163399	ATP1A1-201	1.21	3.29e-24	2e-21
MT2A	ENST00000245185	ENSG00000125148	MT2A-001	1.52	4.85e-24	2.86e-21
DIO2	ENST00000557010	ENSG00000211448	DIO2-001	-1.62	7.89e-24	4.6e-21
PTP4A1	ENST00000370651	ENSG00000112245	PTP4A1-004	-1.05	1.19e-23	6.88e-21
ARRB1	ENST00000420843	ENSG00000137486	ARRB1-001	2.24	4.45e-23	2.5e-20
ENC1	ENST00000510316	ENSG00000171617	ENC1-002	-1.72	3.42e-22	1.75e-19
HIPK2	ENST00000406875	ENSG00000064393	HIPK2-001	1.12	6e-22	3.01e-19
TGFBR1	ENST00000374990	ENSG00000106799	TGFBR1-003	1.15	8.34e-22	4.14e-19
SMAD3	ENST00000327367	ENSG00000166949	SMAD3-001	-1.06	9.41e-22	4.58e-19
SLC45A4	ENST00000519067	ENSG00000022567	SLC45A4-002	1.62	1.22e-21	5.74e-19
PRR15L	ENST00000300557	ENSG00000167183	PRR15L-001	2.03	2.12e-21	9.87e-19
CKB	ENST00000553652	ENSG00000166165	CKB-003	2.12	3.01e-21	1.39e-18
LRRC8A	ENST00000259324	ENSG00000136802	LRRC8A-201	1.66	4.38e-21	2e-18
C8orf4	ENST00000315792	ENSG00000176907	C8orf4-001	-1.2	8.24e-21	3.66e-18
ELL2	ENST00000237853	ENSG00000118985	ELL2-001	1.32	1.74e-20	7.67e-18
CIDEC	ENST00000423850	ENSG00000187288	CIDEC-003	2.53	1.87e-20	8.14e-18
SLC22A5	ENST00000245407	ENSG00000197375	SLC22A5-001	1.31	3.44e-20	1.46e-17
SGMS1	ENST00000361781	ENSG00000198964	SGMS1-003	1.03	7.99e-20	3.27e-17
GLIS3	ENST00000324333	ENSG00000107249	GLIS3-003	1.07	8.76e-20	3.56e-17
KRT8	ENST00000546897	ENSG00000170421	KRT8-003	1.05	2.01e-19	8.03e-17
ARL4C	ENST00000339728	ENSG00000188042	ARL4C-201	-1.2	2.11e-19	8.34e-17
TM4SF20	ENST00000304568	ENSG00000168955	TM4SF20-001	-1.23	2.17e-19	8.5e-17
SRGN	ENST00000242465	ENSG00000122862	SRGN-001	1.17	2.86e-19	1.11e-16
KLF6	ENST00000542957	ENSG00000067082	KLF6-201	1.26	2.98e-19	1.15e-16
IL6R	ENST00000368485	ENSG00000160712	IL6R-001	1.84	4.04e-19	1.52e-16
PTGS2	ENST00000367468	ENSG00000073756	PTGS2-001	-1.51	4.68e-19	1.73e-16
CPEB4	ENST00000265085	ENSG00000113742	CPEB4-001	1.34	6.14e-19	2.26e-16
RHOB	ENST00000272233	ENSG00000143878	RHOB-001	1.1	1.14e-18	4.05e-16
HELZ2	ENST00000427522	ENSG00000130589	HELZ2-001	1.92	3.63e-17	1.24e-14
ABHD2	ENST00000352732	ENSG00000140526	ABHD2-001	0.95	5.54e-17	1.85e-14
FRMD3	ENST00000304195	ENSG00000172159	FRMD3-006	1.44	7.77e-17	2.57e-14
SGK1	ENST00000367858	ENSG00000118515	SGK1-001	1.39	1.05e-16	3.4e-14
STK17B	ENST00000263955	ENSG00000081320	STK17B-001	1.22	1.24e-16	4e-14
TOP1	ENST00000361337	ENSG00000198900	TOP1-001	0.87	1.51e-16	4.84e-14
RTN4RL1	ENST00000331238	ENSG00000185924	RTN4RL1-001	2.18	1.72e-16	5.41e-14
S100P	ENST00000296370	ENSG00000163993	S100P-001	1.68	2.49e-16	7.7e-14
SLC7A11	ENST00000280612	ENSG00000151012	SLC7A11-001	-0.85	3.17e-16	9.73e-14
FOXO3	ENST00000406360	ENSG00000118689	FOXO3-201	1.33	6.62e-16	2.02e-13
SHROOM3	ENST00000296043	ENSG00000138771	SHROOM3-001	1.23	6.95e-16	2.11e-13
ZBED5	ENST00000432999	ENSG00000236287	ZBED5-001	-1.11	8.94e-16	2.69e-13
GADD45A	ENST00000370986	ENSG00000116717	GADD45A-001	1.47	9.32e-16	2.79e-13
PDLIM1	ENST00000329399	ENSG00000107438	PDLIM1-001	0.99	1.01e-15	3.02e-13
PLEKHA7	ENST00000531066	ENSG00000166689	PLEKHA7-002	1.63	1.46e-15	4.28e-13
SNN	ENST00000329565	ENSG00000184602	SNN-001	1.41	1.88e-15	5.49e-13
CEBPB	ENST00000303004	ENSG00000172216	CEBPB-001	1.12	2.24e-15	6.5e-13
RHOBTB2	ENST00000251822	ENSG00000008853	RHOBTB2-001	1.58	2.38e-15	6.85e-13
SLC39A14	ENST00000381237	ENSG00000104635	SLC39A14-002	0.9	2.63e-15	7.54e-13
NFIB	ENST00000380934	ENSG00000147862	NFIB-201	1.09	3.01e-15	8.57e-13
LHFPL2	ENST00000515007	ENSG00000145685	LHFPL2-001	0.98	3.32e-15	9.39e-13
MCL1	ENST00000369026	ENSG00000143384	MCL1-001	0.8	7.67e-15	2.12e-12
TMEM43	ENST00000306077	ENSG00000170876	TMEM43-001	0.93	8.11e-15	2.23e-12
TMEM164	ENST00000372068	ENSG00000157600	TMEM164-201	1.24	8.71e-15	2.38e-12
F2RL1	ENST00000296677	ENSG00000164251	F2RL1-001	0.82	9.29e-15	2.52e-12
STAC2	ENST00000333461	ENSG00000141750	STAC2-001	2.17	1.4e-14	3.74e-12
ELF1	ENST00000239882	ENSG00000120690	ELF1-003	1.05	1.7e-14	4.52e-12
TBC1D8	ENST00000376840	ENSG00000204634	TBC1D8-011	1.2	1.78e-14	4.73e-12
MT1X	ENST00000394485	ENSG00000187193	MT1X-001	1.63	1.84e-14	4.86e-12
FAM43A	ENST00000329759	ENSG00000185112	FAM43A-001	2.04	2.46e-14	6.4e-12
CALD1	ENST00000361675	ENSG00000122786	CALD1-005	1.21	2.9e-14	7.43e-12
SLC26A2	ENST00000286298	ENSG00000155850	SLC26A2-001	0.79	3.57e-14	9.06e-12
NUAK1	ENST00000261402	ENSG00000074590	NUAK1-001	-1.3	3.63e-14	9.15e-12
FLVCR2	ENST00000238667	ENSG00000119686	FLVCR2-001	1.73	4.65e-14	1.17e-11
SLC19A2	ENST00000236137	ENSG00000117479	SLC19A2-001	1.45	4.95e-14	1.24e-11
OSGIN2	ENST00000451899	ENSG00000164823	OSGIN2-001	-1.03	5.44e-14	1.34e-11
PXN	ENST00000424649	ENSG00000089159	PXN-002	1.13	5.71e-14	1.4e-11
EMP2	ENST00000359543	ENSG00000213853	EMP2-001	0.91	6.18e-14	1.51e-11
PPP2CB	ENST00000221138	ENSG00000104695	PPP2CB-001	0.85	7.29e-14	1.77e-11
CDKN1A	ENST00000405375	ENSG00000124762	CDKN1A-201	1.19	7.38e-14	1.79e-11
ZFAND5	ENST00000237937	ENSG00000107372	ZFAND5-201	0.9	7.8e-14	1.88e-11
APOL2	ENST00000358502	ENSG00000128335	APOL2-002	1.46	8.66e-14	2.07e-11
ZC3H12A	ENST00000373087	ENSG00000163874	ZC3H12A-001	1.42	1.1e-13	2.58e-11
PHLDA1	ENST00000266671	ENSG00000139289	PHLDA1-001	-1.15	1.13e-13	2.63e-11
TNFAIP8L3	ENST00000327536	ENSG00000183578	TNFAIP8L3-001	1.98	2.84e-13	6.42e-11
AL161784.1	ENST00000594963	ENSG00000267987	AL161784.1-201	1.7	3.03e-13	6.82e-11
STK17A	ENST00000319357	ENSG00000164543	STK17A-001	-1.02	3.42e-13	7.61e-11
ABTB2	ENST00000435224	ENSG00000166016	ABTB2-001	1.42	3.74e-13	8.23e-11
KIAA0232	ENST00000307659	ENSG00000170871	KIAA0232-001	0.99	4.35e-13	9.54e-11
CREB3L2	ENST00000330387	ENSG00000182158	CREB3L2-001	0.82	4.54e-13	9.9e-11
PACSIN2	ENST00000337959	ENSG00000100266	PACSIN2-201	1.1	5.21e-13	1.13e-10
IGFBP3	ENST00000381086	ENSG00000146674	IGFBP3-008	-0.91	6.41e-13	1.37e-10
KIRREL	ENST00000368172	ENSG00000183853	KIRREL-003	-0.89	7.49e-13	1.58e-10
ALPP	ENST00000392027	ENSG00000163283	ALPP-001	2.01	1.02e-12	2.14e-10
ANKRD1	ENST00000371697	ENSG00000148677	ANKRD1-001	1.22	1.13e-12	2.34e-10
PTGES	ENST00000340607	ENSG00000148344	PTGES-001	1.05	1.13e-12	2.34e-10
GCLM	ENST00000370238	ENSG00000023909	GCLM-001	-0.74	1.16e-12	2.38e-10
TNFSF15	ENST00000374045	ENSG00000181634	TNFSF15-001	-1.99	1.17e-12	2.39e-10
MOB3B	ENST00000262244	ENSG00000120162	MOB3B-001	0.94	1.71e-12	3.46e-10
THRA	ENST00000450525	ENSG00000126351	THRA-002	1.12	2.41e-12	4.85e-10
ZSWIM6	ENST00000252744	ENSG00000130449	ZSWIM6-001	-1.17	3.24e-12	6.42e-10
GALNT4	ENST00000529983	ENSG00000257594	GALNT4-001	1.25	3.62e-12	7.1e-10
BHLHE40	ENST00000256495	ENSG00000134107	BHLHE40-001	-0.82	5.39e-12	1e-09
NDRG1	ENST00000414097	ENSG00000104419	NDRG1-001	1.58	5.55e-12	1.05e-09
IER5	ENST00000367577	ENSG00000162783	IER5-001	-1.16	6.42e-12	1.2e-09
CCL2	ENST00000225831	ENSG00000108691	CCL2-001	-1.54	7.45e-12	1.38e-09
CXCL1	ENST00000395761	ENSG00000163739	CXCL1-001	-1.9	8.5e-12	1.57e-09
DNAJC15	ENST00000379221	ENSG00000120675	DNAJC15-001	1.92	9.6e-12	1.76e-09
JAG1	ENST00000254958	ENSG00000101384	JAG1-201	-0.75	1.05e-11	1.91e-09
SEC14L2	ENST00000312932	ENSG00000100003	SEC14L2-001	1.69	1.06e-11	1.93e-09
TANC2	ENST00000424789	ENSG00000170921	TANC2-001	0.83	1.08e-11	2e-09
BCL9L	ENST00000334801	ENSG00000186174	BCL9L-001	0.89	1.23e-11	2.2e-09
PIM3	ENST00000360612	ENSG00000198355	PIM3-001	1.48	1.33e-11	2.38e-09
LONRF2	ENST00000393437	ENSG00000170500	LONRF2-001	-1.12	1.37e-11	2.42e-09
FAM84B	ENST00000304916	ENSG00000168672	FAM84B-001	-1.61	1.41e-11	2.49e-09
FAM129B	ENST00000373312	ENSG00000136830	FAM129B-004	0.89	1.9e-11	3.35e-09
ID2	ENST00000396290	ENSG00000115738	ID2-201	-0.95	2.17e-11	3.8e-09
SERPINB9	ENST00000380698	ENSG00000170542	SERPINB9-001	-1.06	3.59e-11	6.26e-09
SIM2	ENST00000290399	ENSG00000159263	SIM2-001	-1.44	3.61e-11	6.27e-09
PTGER4	ENST00000302472	ENSG00000171522	PTGER4-001	1.79	3.91e-11	6.76e-09
CD109	ENST00000437994	ENSG00000156535	CD109-202	0.74	4.63e-11	7.91e-09
AGFG2	ENST00000300176	ENSG00000106351	AGFG2-001	1.3	4.98e-11	8.49e-09
INHBB	ENST00000295228	ENSG00000163083	INHBB-001	1	6.29e-11	1.06e-08
SIK1	ENST00000270162	ENSG00000142178	SIK1-001	0.81	9.6e-11	1.62e-08
LIFR	ENST00000263409	ENSG00000113594	LIFR-001	0.97	9.98e-11	1.68e-08
RREB1	ENST00000379938	ENSG00000124782	RREB1-001	1.02	1.15e-10	1.91e-08
CLDN1	ENST00000295522	ENSG00000163347	CLDN1-001	-0.82	1.21e-10	2e-08
TSPYL2	ENST00000375442	ENSG00000184205	TSPYL2-001	1.38	1.28e-10	2.1e-08
C6orf141	ENST00000371194	ENSG00000197261	C6orf141-001	-1.79	1.39e-10	2.28e-08
PPARGC1B	ENST00000309241	ENSG00000155846	PPARGC1B-001	1.17	1.49e-10	2.43e-08
KBTBD11	ENST00000320248	ENSG00000176595	KBTBD11-001	0.91	1.96e-10	3.17e-08
EMP1	ENST00000256951	ENSG00000134531	EMP1-001	1.24	2.81e-10	4.45e-08
CORO2A	ENST00000375077	ENSG00000106789	CORO2A-002	1.67	3.01e-10	4.76e-08
CHST3	ENST00000373115	ENSG00000122863	CHST3-001	0.86	5.08e-10	7.93e-08
FLRT2	ENST00000330753	ENSG00000185070	FLRT2-001	-1.2	6.28e-10	9.71e-08
SNAI2	ENST00000396822	ENSG00000019549	SNAI2-001	1.71	6.49e-10	1e-07
RP5-850E9.3	ENST00000488788	ENSG00000270299	RP5-850E9.3-001	-0.81	6.69e-10	1.03e-07
KRT7	ENST00000331817	ENSG00000135480	KRT7-001	0.63	7.22e-10	1.1e-07
RP11-442H21.2	ENST00000491934	ENSG00000269926	RP11-442H21.2-001	0.79	7.49e-10	1.14e-07
GLS	ENST00000338435	ENSG00000115419	GLS-002	-0.71	8.58e-10	1.3e-07
VASP	ENST00000586014	ENSG00000125753	VASP-003	0.93	1.1e-09	1.65e-07
PDLIM5	ENST00000437932	ENSG00000163110	PDLIM5-203	-0.72	1.56e-09	2.32e-07
AREGB	ENST00000380846	ENSG00000205595	AREGB-001	-1.52	1.69e-09	2.49e-07
SLC40A1	ENST00000261024	ENSG00000138449	SLC40A1-001	-1.13	1.77e-09	2.6e-07
ST8SIA4	ENST00000231461	ENSG00000113532	ST8SIA4-001	-1.48	2.14e-09	3.1e-07
ESYT2	ENST00000251527	ENSG00000117868	ESYT2-001	0.65	2.3e-09	3.31e-07
ITPKC	ENST00000263370	ENSG00000086544	ITPKC-001	1.09	2.74e-09	3.91e-07
LURAP1L	ENST00000319264	ENSG00000153714	LURAP1L-001	1.08	2.94e-09	4.18e-07
DCBLD1	ENST00000338728	ENSG00000164465	DCBLD1-001	-0.74	3.31e-09	4.68e-07
CYP4F3	ENST00000221307	ENSG00000186529	CYP4F3-001	1.08	3.41e-09	4.8e-07
DDIT4	ENST00000307365	ENSG00000168209	DDIT4-001	0.73	3.55e-09	4.98e-07
WNT7B	ENST00000339464	ENSG00000188064	WNT7B-001	-0.89	3.66e-09	5.11e-07
CXCL5	ENST00000296027	ENSG00000163735	CXCL5-001	-0.61	4.71e-09	6.54e-07
CAMKK1	ENST00000381771	ENSG00000004660	CAMKK1-201	1.23	5.26e-09	7.28e-07
NBPF10	ENST00000342960	ENSG00000163386	NBPF10-201	1.01	5.44e-09	7.52e-07
TXNRD1	ENST00000427956	ENSG00000198431	TXNRD1-205	-0.63	5.51e-09	7.59e-07
BTBD11	ENST00000490090	ENSG00000151136	BTBD11-001	1.29	5.62e-09	7.71e-07
AREG	ENST00000502307	ENSG00000109321	AREG-002	-1.54	5.84e-09	7.97e-07
POC1B-GALNT4	ENST00000548729	ENSG00000259075	POC1B-GALNT4-001	1.09	5.87e-09	7.98e-07
SRXN1	ENST00000381962	ENSG00000271303	SRXN1-001	-0.82	6.55e-09	8.89e-07
FSTL3	ENST00000166139	ENSG00000070404	FSTL3-001	0.99	7.32e-09	9.91e-07
ACSL1	ENST00000454703	ENSG00000151726	ACSL1-005	1.36	8.28e-09	1.11e-06
PGM2L1	ENST00000298198	ENSG00000165434	PGM2L1-001	0.58	8.59e-09	1.15e-06
NOTCH3	ENST00000263388	ENSG00000074181	NOTCH3-001	0.97	9.68e-09	1.29e-06
HIP1R	ENST00000253083	ENSG00000130787	HIP1R-001	1.14	1.01e-08	1.34e-06
CEBPD	ENST00000408965	ENSG00000221869	CEBPD-001	1.3	1.12e-08	1.48e-06
BAAT	ENST00000259407	ENSG00000136881	BAAT-201	-1	1.32e-08	1.73e-06
NEDD4	ENST00000435532	ENSG00000069869	NEDD4-006	0.77	1.45e-08	1.89e-06
ELF3	ENST00000367284	ENSG00000163435	ELF3-001	-0.91	1.63e-08	2.1e-06
ETNK2	ENST00000367201	ENSG00000143845	ETNK2-002	1.59	1.9e-08	2.44e-06
MALT1	ENST00000348428	ENSG00000172175	MALT1-001	-0.79	1.91e-08	2.44e-06
HEG1	ENST00000311127	ENSG00000173706	HEG1-001	0.98	2.01e-08	2.57e-06
KRT18	ENST00000388837	ENSG00000111057	KRT18-201	0.63	2.04e-08	2.6e-06
CPEB2	ENST00000259997	ENSG00000137449	CPEB2-007	-1.29	2.14e-08	2.72e-06
S1PR3	ENST00000375846	ENSG00000213694	S1PR3-001	0.69	2.41e-08	3.05e-06
MAPKAPK2	ENST00000367103	ENSG00000162889	MAPKAPK2-001	0.8	2.45e-08	3.09e-06
JUNB	ENST00000302754	ENSG00000171223	JUNB-001	0.9	2.94e-08	3.69e-06
C3orf80	ENST00000326474	ENSG00000180044	C3orf80-201	-1.27	3.04e-08	3.78e-06
LIF	ENST00000249075	ENSG00000128342	LIF-001	-1.01	3.06e-08	3.79e-06
ST6GAL2	ENST00000409382	ENSG00000144057	ST6GAL2-003	-0.79	3.06e-08	3.79e-06
NCOA7	ENST00000392477	ENSG00000111912	NCOA7-202	-1.09	3.13e-08	3.86e-06
PPAP2B	ENST00000371250	ENSG00000162407	PPAP2B-001	-0.88	3.16e-08	3.89e-06
PXN-AS1	ENST00000539446	ENSG00000255857	PXN-AS1-005	0.81	3.31e-08	4.05e-06
MMP24	ENST00000246186	ENSG00000125966	MMP24-001	0.73	3.76e-08	4.58e-06
ZXDB	ENST00000374888	ENSG00000198455	ZXDB-001	0.84	3.76e-08	4.58e-06
ITGB4	ENST00000450894	ENSG00000132470	ITGB4-002	1.2	3.89e-08	4.71e-06
RP11-875O11.1	ENST00000502083	ENSG00000245025	RP11-875O11.1-001	1.38	3.92e-08	4.73e-06
NFIA	ENST00000403491	ENSG00000162599	NFIA-001	0.74	4.18e-08	5.03e-06
FOSL2	ENST00000264716	ENSG00000075426	FOSL2-001	0.63	4.32e-08	5.18e-06
CSRNP1	ENST00000514182	ENSG00000144655	CSRNP1-003	1.12	4.53e-08	5.42e-06
BDKRB2	ENST00000554311	ENSG00000168398	BDKRB2-001	-1.45	4.93e-08	5.88e-06
PDE7B	ENST00000308191	ENSG00000171408	PDE7B-001	-0.94	5.48e-08	6.52e-06
PRKCD	ENST00000394729	ENSG00000163932	PRKCD-001	1.25	5.65e-08	6.71e-06
NOTCH2	ENST00000602566	ENSG00000134250	NOTCH2-006	1.21	5.9e-08	6.96e-06
RND1	ENST00000309739	ENSG00000172602	RND1-001	-1.43	5.9e-08	6.96e-06
ZNF624	ENST00000311331	ENSG00000197566	ZNF624-001	-1.41	7.65e-08	8.86e-06
ALOX5AP	ENST00000380490	ENSG00000132965	ALOX5AP-001	1.45	7.78e-08	8.99e-06
MAFG	ENST00000357736	ENSG00000197063	MAFG-001	-0.8	7.92e-08	9.1e-06
ZNF281	ENST00000367352	ENSG00000162702	ZNF281-003	0.8	7.9e-08	9.1e-06
EDN1	ENST00000379375	ENSG00000078401	EDN1-001	-0.77	8.58e-08	9.77e-06
PLOD2	ENST00000360060	ENSG00000152952	PLOD2-002	-0.61	1.02e-07	1.15e-05
RNF19A	ENST00000519449	ENSG00000034677	RNF19A-003	-0.86	1.07e-07	1.21e-05
PPP1R14C	ENST00000361131	ENSG00000198729	PPP1R14C-001	1.37	1.1e-07	1.23e-05
ALX4	ENST00000329255	ENSG00000052850	ALX4-001	-1.13	1.12e-07	1.26e-05
PKP2	ENST00000340811	ENSG00000057294	PKP2-001	1.2	1.16e-07	1.3e-05
ANPEP	ENST00000300060	ENSG00000166825	ANPEP-001	1.3	1.18e-07	1.31e-05
MYOCD	ENST00000425538	ENSG00000141052	MYOCD-001	-1.26	1.17e-07	1.31e-05
CSF1	ENST00000329608	ENSG00000184371	CSF1-001	-1.15	1.19e-07	1.32e-05
MYO10	ENST00000513610	ENSG00000145555	MYO10-001	-0.58	1.21e-07	1.34e-05
MAFK	ENST00000343242	ENSG00000198517	MAFK-001	-1.04	1.25e-07	1.38e-05
GCNT3	ENST00000396065	ENSG00000140297	GCNT3-001	-0.86	1.39e-07	1.51e-05
GADD45B	ENST00000215631	ENSG00000099860	GADD45B-001	1.07	1.65e-07	1.79e-05
HPCAL1	ENST00000307845	ENSG00000115756	HPCAL1-001	1.05	1.68e-07	1.81e-05
AMIGO2	ENST00000429635	ENSG00000139211	AMIGO2-001	-0.6	1.72e-07	1.84e-05
ATOH8	ENST00000306279	ENSG00000168874	ATOH8-001	1.07	2.06e-07	2.18e-05
DCUN1D3	ENST00000324344	ENSG00000188215	DCUN1D3-001	0.86	3.04e-07	3.18e-05
IFNGR1	ENST00000367739	ENSG00000027697	IFNGR1-001	0.74	3.09e-07	3.23e-05
GRAMD4	ENST00000406902	ENSG00000075240	GRAMD4-001	1.3	3.4e-07	3.51e-05
ARRDC2	ENST00000379656	ENSG00000105643	ARRDC2-001	1.17	3.43e-07	3.54e-05
KCNG1	ENST00000371571	ENSG00000026559	KCNG1-002	1.38	3.49e-07	3.6e-05
EDN3	ENST00000371028	ENSG00000124205	EDN3-201	1.4	3.54e-07	3.63e-05
GPRC5A	ENST00000014914	ENSG00000013588	GPRC5A-001	-0.53	3.69e-07	3.78e-05
UNC5B	ENST00000373192	ENSG00000107731	UNC5B-001	1.43	3.72e-07	3.8e-05
SHC1	ENST00000368445	ENSG00000160691	SHC1-001	0.72	4.05e-07	4.13e-05
VAV3	ENST00000370056	ENSG00000134215	VAV3-001	-1.28	4.17e-07	4.23e-05
JPH2	ENST00000372980	ENSG00000149596	JPH2-001	1.4	4.3e-07	4.36e-05
AFAP1	ENST00000358461	ENSG00000196526	AFAP1-201	-0.95	4.35e-07	4.38e-05
GAREM	ENST00000399218	ENSG00000141441	GAREM-001	1.1	4.36e-07	4.38e-05
HMOX1	ENST00000216117	ENSG00000100292	HMOX1-001	-0.72	4.84e-07	4.81e-05
KRT80	ENST00000394815	ENSG00000167767	KRT80-002	-0.66	5.1e-07	5.05e-05
KLF4	ENST00000374672	ENSG00000136826	KLF4-002	1.2	5.37e-07	5.28e-05
ATP13A3	ENST00000439040	ENSG00000133657	ATP13A3-001	-0.58	5.6e-07	5.5e-05
TLR6	ENST00000436693	ENSG00000174130	TLR6-201	-1.19	5.73e-07	5.61e-05
ZIC2	ENST00000376335	ENSG00000043355	ZIC2-001	-1	5.92e-07	5.79e-05
TBC1D16	ENST00000576768	ENSG00000167291	TBC1D16-002	0.94	6.14e-07	6e-05
NFE2L2	ENST00000397062	ENSG00000116044	NFE2L2-001	-0.82	6.21e-07	6.05e-05
MID1	ENST00000380779	ENSG00000101871	MID1-003	-0.73	6.34e-07	6.15e-05
NNMT	ENST00000299964	ENSG00000166741	NNMT-004	0.75	6.44e-07	6.23e-05
IRAK3	ENST00000261233	ENSG00000090376	IRAK3-001	1.38	6.6e-07	6.36e-05
BAIAP2	ENST00000575841	ENSG00000175866	BAIAP2-027	1.1	6.9e-07	6.64e-05
SOWAHC	ENST00000356454	ENSG00000198142	SOWAHC-001	-0.9	7.01e-07	6.73e-05
RRAD	ENST00000299759	ENSG00000166592	RRAD-001	1.39	7.25e-07	6.95e-05
PMEPA1	ENST00000265626	ENSG00000124225	PMEPA1-201	-0.55	7.29e-07	6.97e-05
CDR2L	ENST00000337231	ENSG00000109089	CDR2L-001	0.82	7.66e-07	7.27e-05
IRS1	ENST00000305123	ENSG00000169047	IRS1-001	-0.78	8.91e-07	8.39e-05
MAP3K8	ENST00000263056	ENSG00000107968	MAP3K8-002	-1.23	9.83e-07	9.14e-05
IL6ST	ENST00000381287	ENSG00000134352	IL6ST-202	0.58	1.01e-06	9.39e-05
IL8	ENST00000307407	ENSG00000169429	IL8-001	-1.36	1.02e-06	9.4e-05
KCMF1	ENST00000409785	ENSG00000176407	KCMF1-001	0.57	1.02e-06	9.4e-05
IL22RA1	ENST00000270800	ENSG00000142677	IL22RA1-001	1.36	1.05e-06	9.69e-05
MICAL2	ENST00000537344	ENSG00000133816	MICAL2-203	1.12	1.07e-06	9.89e-05
CXXC5	ENST00000302517	ENSG00000171604	CXXC5-001	-0.96	1.09e-06	9.98e-05
KCTD3	ENST00000259154	ENSG00000136636	KCTD3-001	0.57	1.13e-06	0.000103
C1orf116	ENST00000359470	ENSG00000182795	C1orf116-001	1.03	1.2e-06	0.000108
BAMBI	ENST00000375533	ENSG00000095739	BAMBI-001	-0.83	1.24e-06	0.000112
DNAJB1	ENST00000254322	ENSG00000132002	DNAJB1-001	0.57	1.31e-06	0.000117
RP3-416H24.1	ENST00000546686	ENSG00000257671	RP3-416H24.1-001	0.62	1.3e-06	0.000117
HHEX	ENST00000282728	ENSG00000152804	HHEX-001	-0.79	1.34e-06	0.00012
SOCS5	ENST00000306503	ENSG00000171150	SOCS5-001	-0.67	1.51e-06	0.000135
TGIF1	ENST00000472042	ENSG00000177426	TGIF1-004	-1.03	1.55e-06	0.000138
TRAM2	ENST00000182527	ENSG00000065308	TRAM2-001	0.61	1.58e-06	0.000141
CILP	ENST00000261883	ENSG00000138615	CILP-001	1.32	1.64e-06	0.000145
TNS1	ENST00000171887	ENSG00000079308	TNS1-001	0.83	1.65e-06	0.000146
SSFA2	ENST00000431877	ENSG00000138434	SSFA2-001	-0.96	1.66e-06	0.000147
SGK223	ENST00000330777	ENSG00000182319	SGK223-201	-1	1.69e-06	0.000149
ACKR3	ENST00000272928	ENSG00000144476	ACKR3-001	-0.94	1.75e-06	0.000154
NR3C1	ENST00000343796	ENSG00000113580	NR3C1-201	-0.57	1.76e-06	0.000155
RBM20	ENST00000369519	ENSG00000203867	RBM20-001	0.99	1.78e-06	0.000156
GCNT2	ENST00000379597	ENSG00000111846	GCNT2-003	-1.1	1.83e-06	0.000159
NRG1	ENST00000287845	ENSG00000157168	NRG1-201	-1.2	1.86e-06	0.000161
CHST7	ENST00000276055	ENSG00000147119	CHST7-001	0.89	1.97e-06	0.00017
ETV5	ENST00000306376	ENSG00000244405	ETV5-001	-0.76	1.97e-06	0.00017
RSPO3	ENST00000356698	ENSG00000146374	RSPO3-003	-0.52	2.08e-06	0.000178
TRIP10	ENST00000596758	ENSG00000125733	TRIP10-005	1.1	2.08e-06	0.000178
NBPF8	ENST00000369365	ENSG00000162825	NBPF8-002	0.87	2.13e-06	0.000183
EFHD2	ENST00000375980	ENSG00000142634	EFHD2-001	0.52	2.2e-06	0.000188
PROSER2	ENST00000277570	ENSG00000148426	PROSER2-005	0.83	2.23e-06	0.00019
MORC4	ENST00000255495	ENSG00000133131	MORC4-003	-0.61	2.27e-06	0.000193
NRIP1	ENST00000318948	ENSG00000180530	NRIP1-201	-0.68	2.34e-06	0.000199
RCOR1	ENST00000262241	ENSG00000089902	RCOR1-001	0.66	2.4e-06	0.000203
ATP1B1	ENST00000367816	ENSG00000143153	ATP1B1-002	-0.58	2.42e-06	0.000204
KLF10	ENST00000285407	ENSG00000155090	KLF10-001	-0.73	2.46e-06	0.000207
AHR	ENST00000242057	ENSG00000106546	AHR-002	-0.84	2.52e-06	0.000212
IER3	ENST00000259874	ENSG00000137331	IER3-001	-1.25	2.52e-06	0.000212
ABCA1	ENST00000374736	ENSG00000165029	ABCA1-002	0.84	2.71e-06	0.000227
MMP15	ENST00000219271	ENSG00000102996	MMP15-001	0.91	3.09e-06	0.000255
MYEOV	ENST00000308946	ENSG00000172927	MYEOV-004	0.86	3.12e-06	0.000257
AKAP2	ENST00000374525	ENSG00000241978	AKAP2-001	0.78	3.27e-06	0.000269
SNX8	ENST00000222990	ENSG00000106266	SNX8-001	0.89	3.29e-06	0.00027
USP31	ENST00000219689	ENSG00000103404	USP31-001	0.52	3.56e-06	0.00029
ITPRIP	ENST00000278071	ENSG00000148841	ITPRIP-201	0.94	3.6e-06	0.000293
TRABD2B	ENST00000606738	ENSG00000269113	TRABD2B-001	1.3	3.95e-06	0.00032
CDK19	ENST00000368911	ENSG00000155111	CDK19-001	0.76	4.05e-06	0.000327
CLMN	ENST00000298912	ENSG00000165959	CLMN-001	0.62	4.96e-06	0.000398
FNBP1L	ENST00000370253	ENSG00000137942	FNBP1L-001	0.79	5e-06	0.000401
ENTPD6	ENST00000376652	ENSG00000197586	ENTPD6-020	1.04	5.04e-06	0.000403
EIF4G2	ENST00000339995	ENSG00000110321	EIF4G2-001	-0.49	5.09e-06	0.000405
FOXO1	ENST00000379561	ENSG00000150907	FOXO1-001	0.97	5.15e-06	0.000409
CD38	ENST00000226279	ENSG00000004468	CD38-001	0.7	5.52e-06	0.000436
SPRED1	ENST00000299084	ENSG00000166068	SPRED1-001	-0.72	5.56e-06	0.000438
PTPN14	ENST00000366956	ENSG00000152104	PTPN14-001	0.58	5.94e-06	0.000466
F11R	ENST00000368026	ENSG00000158769	F11R-001	0.62	6.77e-06	0.000528
FAM222B	ENST00000341217	ENSG00000173065	FAM222B-201	0.97	6.84e-06	0.000532
NAP1L4	ENST00000492685	ENSG00000205531	NAP1L4-007	0.71	6.97e-06	0.000541
RP6-99M1.2	ENST00000602461	ENSG00000270069	RP6-99M1.2-002	-1.14	7.27e-06	0.000564
ALPPL2	ENST00000295453	ENSG00000163286	ALPPL2-001	1.2	7.31e-06	0.000566
RPL19	ENST00000582193	ENSG00000108298	RPL19-003	0.68	7.53e-06	0.000582
TMEM184A	ENST00000297477	ENSG00000164855	TMEM184A-001	-0.9	7.95e-06	0.000607
SFN	ENST00000339276	ENSG00000175793	SFN-001	0.73	8.05e-06	0.000614
PLEKHG2	ENST00000425673	ENSG00000090924	PLEKHG2-202	0.84	8.18e-06	0.000622
MARCH4	ENST00000273067	ENSG00000144583	MARCH4-001	-1.03	8.29e-06	0.000629
EIF2AK3	ENST00000419748	ENSG00000172071	EIF2AK3-003	0.9	8.32e-06	0.000631
CA9	ENST00000378357	ENSG00000107159	CA9-001	0.84	9.25e-06	0.000698
MTSS1L	ENST00000338779	ENSG00000132613	MTSS1L-001	0.85	9.3e-06	0.0007
RHPN2	ENST00000254260	ENSG00000131941	RHPN2-001	-0.61	9.42e-06	0.000707
NOTCH2NL	ENST00000369340	ENSG00000213240	NOTCH2NL-003	1.01	1.01e-05	0.000758
EHBP1	ENST00000431489	ENSG00000115504	EHBP1-003	-0.66	1.06e-05	0.000789
EHD4	ENST00000220325	ENSG00000103966	EHD4-001	0.61	1.13e-05	0.000836
LAMA3	ENST00000313654	ENSG00000053747	LAMA3-001	0.79	1.15e-05	0.000852
KRT83	ENST00000293670	ENSG00000170523	KRT83-001	0.66	1.19e-05	0.000877
RBM24	ENST00000379052	ENSG00000112183	RBM24-001	-0.96	1.2e-05	0.000879
KIF13B	ENST00000524189	ENSG00000197892	KIF13B-001	0.88	1.27e-05	0.000931
KIF18A	ENST00000263181	ENSG00000121621	KIF18A-001	-0.53	1.28e-05	0.000935
RP11-307C12.12	ENST00000605085	ENSG00000271380	RP11-307C12.12-001	0.61	1.3e-05	0.000948
GALNT18	ENST00000227756	ENSG00000110328	GALNT18-001	0.89	1.34e-05	0.000976
BEST1	ENST00000449131	ENSG00000167995	BEST1-002	0.51	1.37e-05	0.000989
TACC1	ENST00000276520	ENSG00000147526	TACC1-003	0.74	1.37e-05	0.000989
ARL4D	ENST00000320033	ENSG00000175906	ARL4D-001	0.88	1.45e-05	0.00104
LPHN1	ENST00000340736	ENSG00000072071	LPHN1-001	1.15	1.44e-05	0.00104
NBEAL2	ENST00000292309	ENSG00000160796	NBEAL2-201	0.88	1.44e-05	0.00104
RP5-1198O20.4	ENST00000434244	ENSG00000230615	RP5-1198O20.4-001	0.88	1.44e-05	0.00104
RP11-74C13.4	ENST00000565388	ENSG00000261065	RP11-74C13.4-001	1.22	1.49e-05	0.00107
F3	ENST00000334047	ENSG00000117525	F3-001	1.11	1.52e-05	0.00108
IRX3	ENST00000329734	ENSG00000177508	IRX3-001	1.15	1.52e-05	0.00108
CAV1	ENST00000393467	ENSG00000105974	CAV1-003	0.44	1.56e-05	0.0011
DRD1	ENST00000393752	ENSG00000184845	DRD1-001	-1.21	1.56e-05	0.0011
FLJ00418	ENST00000597002	ENSG00000268927	FLJ00418-201	1.01	1.54e-05	0.0011
CHST11	ENST00000549260	ENSG00000171310	CHST11-002	-0.84	1.6e-05	0.00113
MRPS23	ENST00000313608	ENSG00000181610	MRPS23-001	0.46	1.68e-05	0.00118
TLE3	ENST00000558939	ENSG00000140332	TLE3-001	1.11	1.69e-05	0.00118
AKIRIN2	ENST00000257787	ENSG00000135334	AKIRIN2-001	-0.81	1.73e-05	0.00121
NBL1	ENST00000548815	ENSG00000158747	NBL1-201	1.06	1.83e-05	0.00128
DSP	ENST00000379802	ENSG00000096696	DSP-001	0.54	1.95e-05	0.00135
NFAT5	ENST00000426654	ENSG00000102908	NFAT5-004	-0.84	2.04e-05	0.0014
LUCAT1	ENST00000513626	ENSG00000248323	LUCAT1-002	-1.15	2.18e-05	0.00149
ZFP36L2	ENST00000282388	ENSG00000152518	ZFP36L2-001	0.56	2.23e-05	0.00153
CSNK1D	ENST00000314028	ENSG00000141551	CSNK1D-001	0.54	2.25e-05	0.00154
UGCG	ENST00000374279	ENSG00000148154	UGCG-001	0.63	2.26e-05	0.00154
GRAMD1B	ENST00000529750	ENSG00000023171	GRAMD1B-001	-0.62	2.32e-05	0.00157
RP4-555D20.2	ENST00000568686	ENSG00000261786	RP4-555D20.2-001	-0.69	2.32e-05	0.00157
TENC1	ENST00000546602	ENSG00000111077	TENC1-008	1.18	2.32e-05	0.00157
VEGFC	ENST00000280193	ENSG00000150630	VEGFC-001	-0.82	2.31e-05	0.00157
IER2	ENST00000588173	ENSG00000160888	IER2-002	-0.99	2.5e-05	0.00168
PCED1B	ENST00000546455	ENSG00000179715	PCED1B-001	-0.79	2.57e-05	0.00172
SOX13	ENST00000367204	ENSG00000143842	SOX13-002	0.98	2.63e-05	0.00176
NGFRAP1	ENST00000361298	ENSG00000166681	NGFRAP1-002	0.64	2.88e-05	0.00192
PPL	ENST00000345988	ENSG00000118898	PPL-001	1.17	2.9e-05	0.00193
PDE4B	ENST00000423207	ENSG00000184588	PDE4B-003	-0.85	2.94e-05	0.00195
TFAP2A	ENST00000379613	ENSG00000137203	TFAP2A-001	-0.97	3.09e-05	0.00204
TMEM245	ENST00000374586	ENSG00000106771	TMEM245-001	0.43	3.22e-05	0.00211
HNF1B	ENST00000225893	ENSG00000108753	HNF1B-001	-0.84	3.25e-05	0.00213
PRRG4	ENST00000257836	ENSG00000135378	PRRG4-001	0.99	3.32e-05	0.00216
RIPK2	ENST00000540020	ENSG00000104312	RIPK2-201	-0.74	3.48e-05	0.00226
MLKL	ENST00000308807	ENSG00000168404	MLKL-001	0.78	3.51e-05	0.00227
STAMBPL1	ENST00000371924	ENSG00000138134	STAMBPL1-003	-0.93	3.51e-05	0.00227
HES1	ENST00000232424	ENSG00000114315	HES1-001	-0.91	3.55e-05	0.00229
CDKN1C	ENST00000313407	ENSG00000129757	CDKN1C-201	1.08	3.72e-05	0.00239
RPS11	ENST00000270625	ENSG00000142534	RPS11-001	0.55	3.82e-05	0.00245
ARHGAP29	ENST00000260526	ENSG00000137962	ARHGAP29-001	-0.57	3.97e-05	0.00254
ATP2B1	ENST00000359142	ENSG00000070961	ATP2B1-002	-0.59	3.97e-05	0.00254
HSPB1	ENST00000248553	ENSG00000106211	HSPB1-001	0.65	3.96e-05	0.00254
NAV3	ENST00000228327	ENSG00000067798	NAV3-201	-1.16	4e-05	0.00255
NEURL1B	ENST00000369800	ENSG00000214357	NEURL1B-001	0.88	4.12e-05	0.00261
GPR115	ENST00000283303	ENSG00000153294	GPR115-201	1.06	4.15e-05	0.00263
AC098617.1	ENST00000424116	ENSG00000233766	AC098617.1-003	1.15	4.22e-05	0.00267
SYBU	ENST00000528647	ENSG00000147642	SYBU-007	1.08	4.43e-05	0.00279
ID1	ENST00000376105	ENSG00000125968	ID1-002	0.57	4.63e-05	0.0029
ITPR3	ENST00000374316	ENSG00000096433	ITPR3-001	0.55	4.62e-05	0.0029
TNPO1	ENST00000454282	ENSG00000083312	TNPO1-202	-0.44	4.71e-05	0.00295
KRT86	ENST00000544024	ENSG00000170442	KRT86-202	0.63	4.94e-05	0.00309
GABRE	ENST00000370328	ENSG00000102287	GABRE-001	-0.7	5.23e-05	0.00326
GPR153	ENST00000377893	ENSG00000158292	GPR153-001	1.13	5.24e-05	0.00327
VIMP	ENST00000526049	ENSG00000131871	VIMP-002	0.65	5.25e-05	0.00327
CYP1B1	ENST00000260630	ENSG00000138061	CYP1B1-001	-0.75	5.33e-05	0.00331
RPS19	ENST00000221975	ENSG00000105372	RPS19-005	0.62	5.38e-05	0.00334
ANXA2	ENST00000558132	ENSG00000182718	ANXA2-025	0.6	5.53e-05	0.00342
EPHA2	ENST00000358432	ENSG00000142627	EPHA2-001	-0.56	5.52e-05	0.00342
FTH1	ENST00000532601	ENSG00000167996	FTH1-010	0.55	5.61e-05	0.00346
TM4SF18	ENST00000296059	ENSG00000163762	TM4SF18-001	-0.6	5.61e-05	0.00346
ZDHHC18	ENST00000374142	ENSG00000204160	ZDHHC18-001	0.74	5.87e-05	0.00358
TRIML2	ENST00000536972	ENSG00000179046	TRIML2-201	-1.13	6.03e-05	0.00368
ZMIZ1	ENST00000334512	ENSG00000108175	ZMIZ1-001	-0.49	6.16e-05	0.00375
EPB41L4A	ENST00000261486	ENSG00000129595	EPB41L4A-001	0.81	6.2e-05	0.00377
RP11-427H3.3	ENST00000606389	ENSG00000188971	RP11-427H3.3-001	-0.62	6.7e-05	0.00404
ARPC2	ENST00000420201	ENSG00000163466	ARPC2-010	0.72	6.76e-05	0.00406
EIF3E	ENST00000522352	ENSG00000104408	EIF3E-015	-0.63	6.81e-05	0.00409
ATP10A	ENST00000356865	ENSG00000206190	ATP10A-001	0.72	6.88e-05	0.00412
BLOC1S4	ENST00000320776	ENSG00000186222	BLOC1S4-001	0.74	6.92e-05	0.00414
FAM47E	ENST00000515604	ENSG00000272414	FAM47E-004	1.07	7.41e-05	0.00441
ATP1A1OS	ENST00000608511	ENSG00000203865	ATP1A1OS-004	0.92	7.62e-05	0.00452
MARCKS	ENST00000368635	ENSG00000155130	MARCKS-001	-0.54	7.62e-05	0.00452
NDUFA4	ENST00000339600	ENSG00000189043	NDUFA4-001	-0.55	7.88e-05	0.00465
PALM2-AKAP2	ENST00000374530	ENSG00000157654	PALM2-AKAP2-001	0.69	8.14e-05	0.00479
SLC7A11-AS1	ENST00000510767	ENSG00000250033	SLC7A11-AS1-001	-0.88	8.35e-05	0.00491
PLXNA2	ENST00000367033	ENSG00000076356	PLXNA2-001	1.09	8.71e-05	0.0051
PBX1	ENST00000420696	ENSG00000185630	PBX1-001	-0.47	8.91e-05	0.00521
TBX3	ENST00000349155	ENSG00000135111	TBX3-001	0.65	8.97e-05	0.00524
ABCC2	ENST00000370449	ENSG00000023839	ABCC2-001	-0.39	9.23e-05	0.00537
GPR1	ENST00000407325	ENSG00000183671	GPR1-001	1.1	9.36e-05	0.00543
JUN	ENST00000371222	ENSG00000177606	JUN-001	-0.7	9.54e-05	0.00553
RP5-1120P11.1	ENST00000607590	ENSG00000237686	RP5-1120P11.1-002	1.09	0.000104	0.00602
RAB20	ENST00000267328	ENSG00000139832	RAB20-001	1.08	0.000105	0.00607
PCSK5	ENST00000376752	ENSG00000099139	PCSK5-001	0.86	0.000106	0.00608
KLHL4	ENST00000373119	ENSG00000102271	KLHL4-001	0.72	0.000107	0.00617
SMOX	ENST00000379460	ENSG00000088826	SMOX-008	-0.81	0.000109	0.00625
CXCR5	ENST00000292174	ENSG00000160683	CXCR5-001	0.64	0.000111	0.00632
MAP3K14	ENST00000344686	ENSG00000006062	MAP3K14-201	-0.94	0.000111	0.00635
NRCAM	ENST00000379024	ENSG00000091129	NRCAM-001	0.47	0.000113	0.00647
IRF2BP2	ENST00000366609	ENSG00000168264	IRF2BP2-002	-0.67	0.000114	0.00648
NAV2	ENST00000349880	ENSG00000166833	NAV2-003	1.01	0.000117	0.00662
STARD13	ENST00000399365	ENSG00000133121	STARD13-001	0.98	0.000118	0.0067
SNAPC1	ENST00000216294	ENSG00000023608	SNAPC1-001	-0.65	0.000119	0.00675
C5orf45	ENST00000522663	ENSG00000161010	C5orf45-004	-0.65	0.000121	0.00683
FST	ENST00000256759	ENSG00000134363	FST-001	-1.08	0.000122	0.00689
PDXK	ENST00000467908	ENSG00000160209	PDXK-010	0.45	0.000123	0.00692
RBMS2	ENST00000262031	ENSG00000076067	RBMS2-001	-0.67	0.000126	0.00706
KRT6A	ENST00000330722	ENSG00000205420	KRT6A-001	1.08	0.000128	0.00716
OSMR	ENST00000274276	ENSG00000145623	OSMR-001	-0.47	0.000129	0.00718
FOPNL	ENST00000573968	ENSG00000133393	FOPNL-002	-0.76	0.000129	0.00721
DPY19L4	ENST00000523020	ENSG00000156162	DPY19L4-009	0.85	0.000131	0.00729
IER5L	ENST00000372491	ENSG00000188483	IER5L-001	-0.71	0.000131	0.00729
PTPRJ	ENST00000418331	ENSG00000149177	PTPRJ-001	0.45	0.000134	0.00742
NEIL3	ENST00000264596	ENSG00000109674	NEIL3-001	-0.51	0.000134	0.00743
ZBTB18	ENST00000358704	ENSG00000179456	ZBTB18-001	-0.61	0.000151	0.00826
ARF6	ENST00000298316	ENSG00000165527	ARF6-001	0.5	0.000152	0.00831
MFHAS1	ENST00000276282	ENSG00000147324	MFHAS1-001	-0.51	0.000153	0.00832
ACSL3	ENST00000357430	ENSG00000123983	ACSL3-001	0.41	0.000154	0.00839
SOX9	ENST00000245479	ENSG00000125398	SOX9-001	-0.58	0.000156	0.00845
RPL27	ENST00000586277	ENSG00000131469	RPL27-006	-0.58	0.000157	0.00853
PLAU	ENST00000446342	ENSG00000122861	PLAU-202	-0.63	0.000159	0.00857
TP53I3	ENST00000238721	ENSG00000115129	TP53I3-001	0.66	0.000159	0.00857
RSPRY1	ENST00000537866	ENSG00000159579	RSPRY1-009	0.61	0.000161	0.00869
NHS	ENST00000380060	ENSG00000188158	NHS-001	-0.81	0.000162	0.00874
C5orf24	ENST00000338051	ENSG00000181904	C5orf24-002	-0.66	0.000168	0.00899
RP11-265D17.2	ENST00000527288	ENSG00000254680	RP11-265D17.2-001	0.91	0.000167	0.00899
KCNB1	ENST00000371741	ENSG00000158445	KCNB1-001	1.04	0.000168	0.00901
LRRC8C	ENST00000370454	ENSG00000171488	LRRC8C-001	-0.51	0.000173	0.00923
TP63	ENST00000382063	ENSG00000073282	TP63-201	-1.06	0.000175	0.00931
CEP70	ENST00000459695	ENSG00000114107	CEP70-013	1.05	0.00018	0.00958
TRAF7	ENST00000326181	ENSG00000131653	TRAF7-001	0.56	0.000181	0.0096
USP12	ENST00000282344	ENSG00000152484	USP12-001	-0.56	0.000186	0.00982
NBPF20	ENST00000369202	ENSG00000203832	NBPF20-001	0.59	0.000188	0.00992
GCLC	ENST00000229416	ENSG00000001084	GCLC-001	-0.37	0.00019	0.00999
BLOC1S3	ENST00000433642	ENSG00000189114	BLOC1S3-001	0.87	0.000191	0.01
WWTR1	ENST00000465804	ENSG00000018408	WWTR1-001	0.43	0.000191	0.01
SERPINB1	ENST00000380739	ENSG00000021355	SERPINB1-003	-0.45	0.000193	0.0101
UBL3	ENST00000380680	ENSG00000122042	UBL3-001	0.52	0.000192	0.0101
DENND5B	ENST00000389082	ENSG00000170456	DENND5B-001	-0.58	0.000195	0.0102
FBXO30	ENST00000237281	ENSG00000118496	FBXO30-001	-0.56	0.000199	0.0104
AVL9	ENST00000318709	ENSG00000105778	AVL9-003	-0.6	0.000211	0.011
CRYZ	ENST00000417775	ENSG00000116791	CRYZ-201	0.48	0.000217	0.0112
PTBP3	ENST00000334318	ENSG00000119314	PTBP3-201	-0.46	0.000215	0.0112
RAI14	ENST00000265109	ENSG00000039560	RAI14-002	-0.51	0.000219	0.0113
ACTG1	ENST00000576544	ENSG00000184009	ACTG1-006	0.41	0.000222	0.0114
RP11-158M2.3	ENST00000558375	ENSG00000259407	RP11-158M2.3-001	1.04	0.000221	0.0114
MAP2K2	ENST00000262948	ENSG00000126934	MAP2K2-001	0.56	0.000224	0.0115
STEAP2	ENST00000394622	ENSG00000157214	STEAP2-004	-0.8	0.000223	0.0115
SRC	ENST00000373558	ENSG00000197122	SRC-005	-0.74	0.000226	0.0116
MIR503HG	ENST00000441492	ENSG00000223749	MIR503HG-001	0.95	0.000229	0.0117
PFKP	ENST00000381125	ENSG00000067057	PFKP-003	0.53	0.000228	0.0117
SERTAD2	ENST00000313349	ENSG00000179833	SERTAD2-001	-0.53	0.000234	0.0119
LINC00473	ENST00000455853	ENSG00000223414	LINC00473-001	-0.84	0.000239	0.0122
AQP3	ENST00000297991	ENSG00000165272	AQP3-001	1.01	0.000243	0.0123
ENTPD2	ENST00000355097	ENSG00000054179	ENTPD2-001	1.04	0.000241	0.0123
PAWR	ENST00000328827	ENSG00000177425	PAWR-001	-0.45	0.000243	0.0123
RASSF4	ENST00000340258	ENSG00000107551	RASSF4-001	0.99	0.000244	0.0124
TNFAIP2	ENST00000333007	ENSG00000185215	TNFAIP2-201	-0.56	0.000247	0.0125
PHF20	ENST00000439301	ENSG00000025293	PHF20-201	0.63	0.00026	0.0131
ARHGAP12	ENST00000344936	ENSG00000165322	ARHGAP12-009	-0.68	0.000267	0.0134
RP11-59N23.3	ENST00000541860	ENSG00000256615	RP11-59N23.3-001	1.03	0.00027	0.0135
AC015987.2	ENST00000416501	ENSG00000236338	AC015987.2-201	-0.5	0.000279	0.0139
HOXC13	ENST00000243056	ENSG00000123364	HOXC13-001	0.93	0.000285	0.0142
NOL3	ENST00000432069	ENSG00000140939	NOL3-202	1.02	0.000301	0.0149
SHB	ENST00000377707	ENSG00000107338	SHB-001	0.78	0.0003	0.0149
STK24	ENST00000539966	ENSG00000102572	STK24-201	0.7	0.000313	0.0154
TAGLN2	ENST00000320307	ENSG00000158710	TAGLN2-003	0.54	0.000312	0.0154
C5orf30	ENST00000510890	ENSG00000181751	C5orf30-002	-0.61	0.000314	0.0155
NPTX1	ENST00000306773	ENSG00000171246	NPTX1-001	0.39	0.000317	0.0156
PCGF5	ENST00000336126	ENSG00000180628	PCGF5-001	0.47	0.000319	0.0157
HMGA2	ENST00000403681	ENSG00000149948	HMGA2-001	0.53	0.000326	0.016
ECT2	ENST00000392692	ENSG00000114346	ECT2-003	-0.53	0.000333	0.0163
MXD3	ENST00000427908	ENSG00000213347	MXD3-003	0.54	0.000338	0.0165
STC1	ENST00000290271	ENSG00000159167	STC1-001	0.68	0.000345	0.0168
IRAK2	ENST00000256458	ENSG00000134070	IRAK2-001	-0.99	0.000349	0.0169
RPL39	ENST00000361575	ENSG00000198918	RPL39-001	-0.44	0.000349	0.0169
AXL	ENST00000301178	ENSG00000167601	AXL-001	-0.43	0.000354	0.0171
AKAP12	ENST00000359755	ENSG00000131016	AKAP12-201	0.55	0.000357	0.0172
HPGD	ENST00000296522	ENSG00000164120	HPGD-001	0.42	0.000358	0.0173
RP11-422J8.1	ENST00000424989	ENSG00000233621	RP11-422J8.1-001	0.92	0.000365	0.0176
HOXA3	ENST00000396352	ENSG00000105997	HOXA3-001	-0.78	0.000369	0.0177
WDR60	ENST00000407559	ENSG00000126870	WDR60-001	0.75	0.000372	0.0178
CTD-2033A16.1	ENST00000562696	ENSG00000261602	CTD-2033A16.1-001	-0.52	0.000375	0.0179
HEXIM1	ENST00000332499	ENSG00000186834	HEXIM1-001	-0.48	0.000374	0.0179
UGDH	ENST00000501493	ENSG00000109814	UGDH-003	-0.38	0.000373	0.0179
IPMK	ENST00000373935	ENSG00000151151	IPMK-001	0.62	0.000378	0.018
PEX11A	ENST00000300056	ENSG00000166821	PEX11A-001	0.88	0.000379	0.018
PRKAA2	ENST00000371244	ENSG00000162409	PRKAA2-001	-0.54	0.000381	0.0181
BICC1	ENST00000373886	ENSG00000122870	BICC1-002	-0.38	0.000385	0.0182
ANKRD11	ENST00000330736	ENSG00000167522	ANKRD11-011	0.62	0.000387	0.0183
RP11-553L6.5	ENST00000570269	ENSG00000259976	RP11-553L6.5-001	0.79	0.000391	0.0185
FOXA1	ENST00000250448	ENSG00000129514	FOXA1-001	-0.79	0.000396	0.0187
FAM47E-STBD1	ENST00000237642	ENSG00000118804	FAM47E-STBD1-001	0.94	0.0004	0.0189
SCNN1A	ENST00000228916	ENSG00000111319	SCNN1A-001	1	0.000408	0.0192
SQSTM1	ENST00000360718	ENSG00000161011	SQSTM1-002	-0.48	0.000408	0.0192
RP11-89K21.1	ENST00000437916	ENSG00000259439	RP11-89K21.1-001	0.98	0.000417	0.0195
UNKL	ENST00000391893	ENSG00000059145	UNKL-202	-0.79	0.000418	0.0196
ACSS1	ENST00000537502	ENSG00000154930	ACSS1-202	0.88	0.00042	0.0197
ZNF777	ENST00000247930	ENSG00000196453	ZNF777-001	0.82	0.000427	0.0199
TGFA	ENST00000295400	ENSG00000163235	TGFA-001	-0.84	0.000431	0.02
IWS1	ENST00000409725	ENSG00000163166	IWS1-009	0.66	0.000432	0.0201
LRP6	ENST00000538239	ENSG00000070018	LRP6-003	-0.52	0.000433	0.0201
CNN2	ENST00000263097	ENSG00000064666	CNN2-001	0.58	0.000443	0.0205
DRAM1	ENST00000258534	ENSG00000136048	DRAM1-001	-0.58	0.00045	0.0207
JAK1	ENST00000342505	ENSG00000162434	JAK1-001	0.33	0.000456	0.021
CNR1	ENST00000537554	ENSG00000118432	CNR1-202	0.96	0.000465	0.0214
MN1	ENST00000302326	ENSG00000169184	MN1-001	-0.84	0.000467	0.0214
SEMA3A	ENST00000265362	ENSG00000075213	SEMA3A-001	-0.7	0.000473	0.0217
KLF7	ENST00000309446	ENSG00000118263	KLF7-001	0.46	0.000482	0.022
SPDL1	ENST00000265295	ENSG00000040275	SPDL1-001	-0.49	0.000482	0.022
ASF1A	ENST00000229595	ENSG00000111875	ASF1A-001	-0.56	0.000489	0.0223
HNRNPA2B1	ENST00000356674	ENSG00000122566	HNRNPA2B1-002	0.41	0.000492	0.0224
UBE2Q1	ENST00000292211	ENSG00000160714	UBE2Q1-001	0.48	0.000499	0.0226
HJURP	ENST00000414924	ENSG00000123485	HJURP-007	-0.71	0.000534	0.024
BCL2L11	ENST00000393256	ENSG00000153094	BCL2L11-001	-0.54	0.000541	0.0243
LHX1	ENST00000254457	ENSG00000132130	LHX1-001	-0.91	0.000541	0.0243
ALCAM	ENST00000306107	ENSG00000170017	ALCAM-001	0.39	0.000553	0.0247
CDK5R2	ENST00000302625	ENSG00000171450	CDK5R2-001	0.89	0.000551	0.0247
INSR	ENST00000341500	ENSG00000171105	INSR-002	0.73	0.000552	0.0247
FAM60A	ENST00000539409	ENSG00000139146	FAM60A-002	-0.65	0.000555	0.0248
WISP1	ENST00000250160	ENSG00000104415	WISP1-001	0.97	0.000555	0.0248
SLC16A12	ENST00000341233	ENSG00000152779	SLC16A12-201	0.95	0.000557	0.0249
IGFBP4	ENST00000269593	ENSG00000141753	IGFBP4-001	0.37	0.000561	0.025
CHP1	ENST00000560411	ENSG00000187446	CHP1-003	0.64	0.000573	0.0254
ST3GAL5	ENST00000393808	ENSG00000115525	ST3GAL5-002	-0.58	0.000578	0.0256
AATF	ENST00000593084	ENSG00000108270	AATF-007	0.69	0.000592	0.026
LIMD1	ENST00000273317	ENSG00000144791	LIMD1-001	-0.47	0.000591	0.026
CD99	ENSTR0000381192	ENSGR0000002586	CD99-001	0.6	0.000595	0.0262
AGBL5	ENST00000453161	ENSG00000084693	AGBL5-006	0.84	0.000598	0.0263
B3GNT5	ENST00000326505	ENSG00000176597	B3GNT5-001	0.79	0.000607	0.0266
PLEKHA6	ENST00000414478	ENSG00000143850	PLEKHA6-002	0.76	0.000607	0.0266
MMD	ENST00000262065	ENSG00000108960	MMD-001	0.41	0.000615	0.0269
IBTK	ENST00000503400	ENSG00000005700	IBTK-005	-0.5	0.000623	0.0271
XXbac-BPG252P9.10	ENST00000607333	ENSG00000272273	XXbac-BPG252P9.10-001	-0.95	0.000625	0.0272
DENND3	ENST00000519811	ENSG00000105339	DENND3-001	0.87	0.000641	0.0278
ZBTB5	ENST00000307750	ENSG00000168795	ZBTB5-001	-0.54	0.000649	0.0281
LEPREL1	ENST00000319332	ENSG00000090530	LEPREL1-001	0.43	0.000658	0.0285
NBPF12	ENST00000442909	ENSG00000186275	NBPF12-001	0.58	0.000666	0.0287
DGKH	ENST00000261491	ENSG00000102780	DGKH-001	0.56	0.000669	0.0288
MAP3K6	ENST00000357582	ENSG00000142733	MAP3K6-007	0.87	0.000693	0.0297
MLXIP	ENST00000319080	ENSG00000175727	MLXIP-001	0.49	0.000691	0.0297
MAP7D1	ENST00000373151	ENSG00000116871	MAP7D1-009	0.75	0.000719	0.0307
HN1L	ENST00000248098	ENSG00000206053	HN1L-001	0.38	0.000727	0.031
RP11-864G5.3	ENST00000526310	ENSG00000254422	RP11-864G5.3-001	0.67	0.000733	0.0312
IGFBP1	ENST00000275525	ENSG00000146678	IGFBP1-001	0.93	0.000737	0.0314
EPN2	ENST00000314728	ENSG00000072134	EPN2-001	0.69	0.000748	0.0318
SDCCAG3	ENST00000298537	ENSG00000165689	SDCCAG3-001	-0.56	0.000759	0.0322
PRKCE	ENST00000306156	ENSG00000171132	PRKCE-001	-0.69	0.000776	0.0328
SSNA1	ENST00000322310	ENSG00000176101	SSNA1-001	0.62	0.000798	0.0337
MFSD2A	ENST00000372809	ENSG00000168389	MFSD2A-002	0.91	0.000804	0.0339
IFRD1	ENST00000403825	ENSG00000006652	IFRD1-002	-0.56	0.000818	0.0344
TUFT1	ENST00000392712	ENSG00000143367	TUFT1-010	-0.88	0.000821	0.0344
LRRC8B	ENST00000439853	ENSG00000197147	LRRC8B-202	-0.75	0.000831	0.0347
TRIM16L	ENST00000571542	ENSG00000108448	TRIM16L-007	-0.66	0.000828	0.0347
AHNAK2	ENST00000333244	ENSG00000185567	AHNAK2-001	0.45	0.000834	0.0348
PGK1	ENST00000442431	ENSG00000102144	PGK1-201	-0.43	0.000842	0.035
ZEB2	ENST00000558170	ENSG00000169554	ZEB2-001	0.91	0.000842	0.035
HSPE1	ENST00000409468	ENSG00000115541	HSPE1-004	-0.58	0.000861	0.0357
TGM2	ENST00000536724	ENSG00000198959	TGM2-202	0.44	0.000872	0.0361
ABCC4	ENST00000376887	ENSG00000125257	ABCC4-001	0.41	0.000876	0.0362
ZCCHC11	ENST00000473856	ENSG00000134744	ZCCHC11-014	0.76	0.000883	0.0364
PRKX	ENST00000262848	ENSG00000183943	PRKX-001	0.49	0.00089	0.0366
THEM4	ENST00000489410	ENSG00000159445	THEM4-005	0.88	0.000889	0.0366
RP11-264B14.2	ENST00000593107	ENSG00000267449	RP11-264B14.2-001	0.86	0.000898	0.0368
SYNPO	ENST00000307662	ENSG00000171992	SYNPO-001	-0.66	0.000895	0.0368
HECW1	ENST00000453890	ENSG00000002746	HECW1-002	0.89	0.000901	0.037
ATP5G3	ENST00000284727	ENSG00000154518	ATP5G3-001	0.37	0.000925	0.0378
TTC39C	ENST00000317571	ENSG00000168234	TTC39C-001	0.83	0.000933	0.038
IMPA2	ENST00000269159	ENSG00000141401	IMPA2-001	0.7	0.000935	0.0381
ZBTB7B	ENST00000368426	ENSG00000160685	ZBTB7B-001	0.73	0.000936	0.0381
DOCK10	ENST00000258390	ENSG00000135905	DOCK10-001	-0.48	0.000961	0.0391
EIF3C	ENST00000395587	ENSG00000184110	EIF3C-201	0.48	0.000969	0.0393
PLXND1	ENST00000393239	ENSG00000004399	PLXND1-201	0.53	0.000974	0.0394
NUAK2	ENST00000367157	ENSG00000163545	NUAK2-001	-0.51	0.000997	0.0402
UCK2	ENST00000367879	ENSG00000143179	UCK2-001	0.49	0.000996	0.0402
NOVA2	ENST00000263257	ENSG00000104967	NOVA2-001	0.88	0.00101	0.0405
RP11-203M5.8	ENST00000554678	ENSG00000258908	RP11-203M5.8-001	-0.72	0.00101	0.0405
TMEM11	ENST00000317635	ENSG00000178307	TMEM11-001	0.5	0.00101	0.0405
C1GALT1	ENST00000223122	ENSG00000106392	C1GALT1-001	-0.53	0.00103	0.0411
EIF4E	ENST00000450253	ENSG00000151247	EIF4E-001	-0.54	0.00103	0.0413
SERTAD4	ENST00000367012	ENSG00000082497	SERTAD4-001	-0.88	0.00104	0.0414
ALPK2	ENST00000361673	ENSG00000198796	ALPK2-001	-0.47	0.00104	0.0415
SLC30A1	ENST00000367001	ENSG00000170385	SLC30A1-001	-0.4	0.00105	0.042
EEF2K	ENST00000263026	ENSG00000103319	EEF2K-001	0.46	0.00106	0.0422
FLVCR1	ENST00000366971	ENSG00000162769	FLVCR1-001	-0.49	0.00107	0.0425
AJUBA	ENST00000262713	ENSG00000129474	AJUBA-001	-0.51	0.0011	0.0435
KIAA1644	ENST00000381176	ENSG00000138944	KIAA1644-006	-0.82	0.00112	0.0443
SELRC1	ENST00000371538	ENSG00000162377	SELRC1-001	0.59	0.00113	0.0445
AADAC	ENST00000232892	ENSG00000114771	AADAC-001	-0.71	0.00114	0.0449
FAM53C	ENST00000239906	ENSG00000120709	FAM53C-001	-0.52	0.00116	0.0454
ULK2	ENST00000395544	ENSG00000083290	ULK2-001	0.5	0.00117	0.0457
BTG2	ENST00000290551	ENSG00000159388	BTG2-001	0.68	0.00117	0.0459
TTLL12	ENST00000216129	ENSG00000100304	TTLL12-001	0.57	0.00117	0.0459
LITAF	ENST00000571688	ENSG00000189067	LITAF-001	-0.42	0.00118	0.046
SSH2	ENST00000269033	ENSG00000141298	SSH2-001	-0.52	0.00119	0.0463
MYBL1	ENST00000522677	ENSG00000185697	MYBL1-001	-0.57	0.0012	0.0467
PRUNE	ENST00000271620	ENSG00000143363	PRUNE-001	0.73	0.0012	0.0467
RP11-1151B14.4	ENST00000591360	ENSG00000267257	RP11-1151B14.4-001	-0.6	0.00121	0.0469
RPS17L	ENST00000561068	ENSG00000182774	RPS17L-010	-0.59	0.00121	0.0471
ATN1	ENST00000396684	ENSG00000111676	ATN1-001	0.55	0.00122	0.0472
CBX4	ENST00000495122	ENSG00000141582	CBX4-004	0.91	0.00123	0.0476
TUFM	ENST00000565012	ENSG00000178952	TUFM-004	0.46	0.00123	0.0476
ZFHX3	ENST00000397992	ENSG00000140836	ZFHX3-002	0.48	0.00124	0.0477
C3	ENST00000245907	ENSG00000125730	C3-001	0.48	0.00124	0.048
ID4	ENST00000378700	ENSG00000172201	ID4-001	-0.7	0.00127	0.0489
VCL	ENST00000211998	ENSG00000035403	VCL-201	0.35	0.00128	0.0492
STEAP1	ENST00000297205	ENSG00000164647	STEAP1-001	-0.68	0.00128	0.0493

## Sheet: F_DE_Genes_associated_GRBSs
List of GRBSs mapped within 100 kbp from a DEX responsive gene.
Chromosome	Start	End	Group	DEX-Early	DEX-Late	Responsive GRBS (Vockey et al., 2016)	DEX-Early	TSS-GRBS distance	Symbol	Ensembl Transcript	Ensembl Gene	Transcript ID	log2FoldChange	pvalue	padj
chr2	121954415	121955945	C2	1	1	1	Enh-TssA	87602.5	TFCP2L1	ENST00000263707	ENSG00000115112	TFCP2L1-001	3.68	3.35e-169	1.56e-164
chr2	122039786	122041354	C2	1	1	0	Enh-TssA	2212.5	TFCP2L1	ENST00000263707	ENSG00000115112	TFCP2L1-001	3.68	3.35e-169	1.56e-164
chr2	121942851	121943925	C2	1	1	0	Quies	99394.5	TFCP2L1	ENST00000263707	ENSG00000115112	TFCP2L1-001	3.68	3.35e-169	1.56e-164
chr2	121948715	121949310	C2	1	1	0	Quies	93770	TFCP2L1	ENST00000263707	ENSG00000115112	TFCP2L1-001	3.68	3.35e-169	1.56e-164
chr20	52739512	52741211	C2	1	1	0	Enh-TssA	50150	CYP24A1	ENST00000395955	ENSG00000019186	CYP24A1-004	-2.61	3.79e-112	8.83e-108
chr20	52790275	52792206	C2	1	1	0	Enh-TssT	729	CYP24A1	ENST00000395955	ENSG00000019186	CYP24A1-004	-2.61	3.79e-112	8.83e-108
chr9	124134098	124136319	C2	1	1	1	Enh-TssA	2678	STOM	ENST00000286713	ENSG00000148175	STOM-001	2.32	4.37e-85	3.4e-81
chr15	85873971	85875241	C2	1	1	0	Enh-TssA	49195.5	AKAP13	ENST00000394518	ENSG00000170776	AKAP13-004	2.25	4.93e-79	3.29e-75
chr15	85886395	85889036	C2	1	1	1	Enh-TssA	36086	AKAP13	ENST00000394518	ENSG00000170776	AKAP13-004	2.25	4.93e-79	3.29e-75
chr15	85956221	85957547	C2	1	1	0	Enh-Tss-Gene-5'	33082.5	AKAP13	ENST00000394518	ENSG00000170776	AKAP13-004	2.25	4.93e-79	3.29e-75
chr20	22988879	22991042	C2	1	1	0	Enh-TssA	40417	THBD	ENST00000377103	ENSG00000178726	THBD-001	1.99	6.24e-71	2.91e-67
chr20	23019653	23021475	C2	1	1	1	EnhW	9813.5	THBD	ENST00000377103	ENSG00000178726	THBD-001	1.99	6.24e-71	2.91e-67
chr12	32589700	32590823	C2	1	1	0	Enh-TssA	37799	FGD4	ENST00000427716	ENSG00000139132	FGD4-001	2.99	5.87e-67	2.28e-63
chr12	32588313	32589611	C2	1	1	0	Enh-TssA	36499.5	FGD4	ENST00000427716	ENSG00000139132	FGD4-001	2.99	5.87e-67	2.28e-63
chr12	32602972	32604269	C2	1	1	0	Enh-TssA	51158	FGD4	ENST00000427716	ENSG00000139132	FGD4-001	2.99	5.87e-67	2.28e-63
chr12	32606359	32607594	C2	1	1	1	Enh-TssA	54514	FGD4	ENST00000427716	ENSG00000139132	FGD4-001	2.99	5.87e-67	2.28e-63
chr12	32600464	32601344	C2	1	1	0	Enh-TssA	48441.5	FGD4	ENST00000427716	ENSG00000139132	FGD4-001	2.99	5.87e-67	2.28e-63
chr12	32609814	32611211	C2	1	1	0	Enh-Tss-Gene-5'	58050	FGD4	ENST00000427716	ENSG00000139132	FGD4-001	2.99	5.87e-67	2.28e-63
chr12	32551839	32552876	C2	1	1	0	Enh-TssT	105	FGD4	ENST00000427716	ENSG00000139132	FGD4-001	2.99	5.87e-67	2.28e-63
chr6	35689780	35690958	C2	1	1	1	Enh-TssA	5990.5	FKBP5	ENST00000536438	ENSG00000096060	FKBP5-201	3.03	1.9e-65	6.83e-62
chr6	35692963	35696502	C2	1	1	1	Enh-TssA	1627	FKBP5	ENST00000536438	ENSG00000096060	FKBP5-201	3.03	1.9e-65	6.83e-62
chr6	35607462	35608776	C2	1	1	0	Quies	88240.5	FKBP5	ENST00000536438	ENSG00000096060	FKBP5-201	3.03	1.9e-65	6.83e-62
chr6	35683027	35683659	C2	1	1	0	Quies	13016.5	FKBP5	ENST00000536438	ENSG00000096060	FKBP5-201	3.03	1.9e-65	6.83e-62
chr6	35698766	35700712	C2	1	1	1	Enh-TssT	3379.5	FKBP5	ENST00000536438	ENSG00000096060	FKBP5-201	3.03	1.9e-65	6.83e-62
chr1	8121041	8122211	C2	1	1	0	Enh-TssA	35258.5	ERRFI1	ENST00000377482	ENSG00000116285	ERRFI1-001	1.77	1.72e-62	5.74e-59
chr1	8143632	8144808	C2	1	1	0	Enh-TssA	57852.5	ERRFI1	ENST00000377482	ENSG00000116285	ERRFI1-001	1.77	1.72e-62	5.74e-59
chr1	8135235	8136068	C2	1	1	0	Enh-TssA	49284	ERRFI1	ENST00000377482	ENSG00000116285	ERRFI1-001	1.77	1.72e-62	5.74e-59
chr1	8130566	8131857	C2	1	1	1	Enh-TssA	44844	ERRFI1	ENST00000377482	ENSG00000116285	ERRFI1-001	1.77	1.72e-62	5.74e-59
chr1	8064209	8066148	C2	1	1	0	Enh-Tss-Gene-5'	21189	ERRFI1	ENST00000377482	ENSG00000116285	ERRFI1-001	1.77	1.72e-62	5.74e-59
chr1	41957873	41959533	C2	1	1	0	Enh-TssA	8359.5	EDN2	ENST00000372587	ENSG00000127129	EDN2-001	3.1	7.58e-56	2.08e-52
chr1	41961474	41962544	C2	1	1	1	Enh-TssA	11665.5	EDN2	ENST00000372587	ENSG00000127129	EDN2-001	3.1	7.58e-56	2.08e-52
chr1	41964039	41965328	C2	1	1	0	EnhW	14340	EDN2	ENST00000372587	ENSG00000127129	EDN2-001	3.1	7.58e-56	2.08e-52
chr1	41953678	41954390	C2	1	1	0	EnhW	3690.5	EDN2	ENST00000372587	ENSG00000127129	EDN2-001	3.1	7.58e-56	2.08e-52
chr2	37994779	37996355	C2	1	1	0	Enh-TssA	29956.5	CDC42EP3	ENST00000295324	ENSG00000163171	CDC42EP3-001	1.78	1.97e-55	5.1e-52
chr2	38029141	38031281	C2	1	1	1	Enh-TssA	64600.5	CDC42EP3	ENST00000295324	ENSG00000163171	CDC42EP3-001	1.78	1.97e-55	5.1e-52
chrX	106961063	106962448	C2	1	1	0	Enh-TssA	58816	TSC22D3	ENST00000372390	ENSG00000157514	TSC22D3-002	3.6	1.22e-50	3e-47
chrX	106984856	106985854	C2	1	1	0	Enh-TssA	35216.5	TSC22D3	ENST00000372390	ENSG00000157514	TSC22D3-002	3.6	1.22e-50	3e-47
chrX	106953823	106955061	C2	1	1	0	Enh-TssA	66129.5	TSC22D3	ENST00000372390	ENSG00000157514	TSC22D3-002	3.6	1.22e-50	3e-47
chrX	106943131	106944304	C2	1	1	1	EnhW	76854	TSC22D3	ENST00000372390	ENSG00000157514	TSC22D3-002	3.6	1.22e-50	3e-47
chrX	106922185	106923284	C2	1	1	0	EnhW	97837	TSC22D3	ENST00000372390	ENSG00000157514	TSC22D3-002	3.6	1.22e-50	3e-47
chr20	25213586	25216384	C2	1	1	0	Enh-TssA	13719.5	PYGB	ENST00000216962	ENSG00000100994	PYGB-001	1.7	5.43e-49	1.27e-45
chr20	25217822	25219381	C2	1	1	1	Enh-Tss-Gene-5'	10103	PYGB	ENST00000216962	ENSG00000100994	PYGB-001	1.7	5.43e-49	1.27e-45
chr20	25288896	25292481	C2	1	1	0	Enh-Tss-Gene	61984	PYGB	ENST00000216962	ENSG00000100994	PYGB-001	1.7	5.43e-49	1.27e-45
chr20	25256899	25257948	C2	1	1	0	Enh-Gene	28719	PYGB	ENST00000216962	ENSG00000100994	PYGB-001	1.7	5.43e-49	1.27e-45
chr20	25258049	25259300	C2	1	1	1	Enh-Gene	29970	PYGB	ENST00000216962	ENSG00000100994	PYGB-001	1.7	5.43e-49	1.27e-45
chr6	132341019	132342005	C2	1	1	0	EnhW	68999.5	CTGF	ENST00000367976	ENSG00000118523	CTGF-001	1.99	4.16e-46	8.82e-43
chr2	192731041	192732794	C2	1	1	0	Enh-TssA	19937	SDPR	ENST00000304141	ENSG00000168497	SDPR-001	2.18	2.37e-45	4.25e-42
chr2	192759025	192760367	C2	1	1	1	Enh-TssA	47715.5	SDPR	ENST00000304141	ENSG00000168497	SDPR-001	2.18	2.37e-45	4.25e-42
chr2	192711479	192712553	C2	1	1	0	Enh-TssT	35.5	SDPR	ENST00000304141	ENSG00000168497	SDPR-001	2.18	2.37e-45	4.25e-42
chr12	104252373	104253842	C2	1	1	1	Enh-TssA	18133	NT5DC3	ENST00000392876	ENSG00000111696	NT5DC3-001	1.88	3.07e-41	4.77e-38
chr12	104244470	104245860	C2	1	1	1	EnhW	10190.5	NT5DC3	ENST00000392876	ENSG00000111696	NT5DC3-001	1.88	3.07e-41	4.77e-38
chr10	30343882	30345145	C2	1	1	1	Enh-Tss-Gene-5'	59909	KIAA1462	ENST00000375377	ENSG00000165757	KIAA1462-002	1.77	2.69e-40	4.05e-37
chr17	8056439	8058662	C2	1	1	1	Enh-TssA	2273	PER1	ENST00000317276	ENSG00000179094	PER1-001	3.18	6.89e-39	9.74e-36
chr17	8054605	8056185	C2	1	1	1	Enh-Tss-Gene-5'	4428.5	PER1	ENST00000317276	ENSG00000179094	PER1-001	3.18	6.89e-39	9.74e-36
chr8	29171600	29172926	C2	1	1	1	Enh-TssA	35921.5	DUSP4	ENST00000240100	ENSG00000120875	DUSP4-001	-1.61	1.28e-37	1.75e-34
chr1	192873141	192874971	C2	1	1	1	Enh-TssA	95887.5	RGS2	ENST00000235382	ENSG00000116741	RGS2-001	1.98	2e-37	2.59e-34
chr1	192876314	192877766	C2	1	1	1	EnhW	98871.5	RGS2	ENST00000235382	ENSG00000116741	RGS2-001	1.98	2e-37	2.59e-34
chr1	192830456	192831797	C2	1	1	0	EnhW	52958	RGS2	ENST00000235382	ENSG00000116741	RGS2-001	1.98	2e-37	2.59e-34
chr19	39887907	39890057	C2	1	1	0	Enh-Tss-Gene	8470.5	ZFP36	ENST00000597629	ENSG00000128016	ZFP36-001	2.57	1.94e-37	2.59e-34
chr19	39891176	39893855	C2	1	1	0	Enh-TssT	4937	ZFP36	ENST00000597629	ENSG00000128016	ZFP36-001	2.57	1.94e-37	2.59e-34
chr19	39893906	39895254	C2	1	1	0	Enh-TssT	2872.5	ZFP36	ENST00000597629	ENSG00000128016	ZFP36-001	2.57	1.94e-37	2.59e-34
chr17	38665816	38667500	C2	1	1	1	Enh-TssA	8809.5	TNS4	ENST00000254051	ENSG00000131746	TNS4-001	1.46	6.01e-37	7.38e-34
chr17	38705044	38706387	C2	1	1	0	Enh-TssA	47867	TNS4	ENST00000254051	ENSG00000131746	TNS4-001	1.46	6.01e-37	7.38e-34
chr17	38689396	38690920	C2	1	1	0	Enh-TssA	32309.5	TNS4	ENST00000254051	ENSG00000131746	TNS4-001	1.46	6.01e-37	7.38e-34
chr17	38677237	38678953	C2	1	1	0	Enh-TssA	20246.5	TNS4	ENST00000254051	ENSG00000131746	TNS4-001	1.46	6.01e-37	7.38e-34
chr17	38698350	38699936	C2	1	1	0	Enh-TssA	41294.5	TNS4	ENST00000254051	ENSG00000131746	TNS4-001	1.46	6.01e-37	7.38e-34
chr17	38692516	38693816	C2	1	1	0	Enh-TssA	35317.5	TNS4	ENST00000254051	ENSG00000131746	TNS4-001	1.46	6.01e-37	7.38e-34
chr17	38706411	38708998	C2	1	1	0	Enh-Tss-Gene-5'	49856	TNS4	ENST00000254051	ENSG00000131746	TNS4-001	1.46	6.01e-37	7.38e-34
chr17	38641340	38643614	C2	1	1	1	Enh-Tss-Gene	15371.5	TNS4	ENST00000254051	ENSG00000131746	TNS4-001	1.46	6.01e-37	7.38e-34
chr17	38640334	38641333	C2	1	1	1	Enh-Tss-Gene	17015	TNS4	ENST00000254051	ENSG00000131746	TNS4-001	1.46	6.01e-37	7.38e-34
chr17	38636305	38637395	C2	1	1	0	Enh-Tss-Gene	20998.5	TNS4	ENST00000254051	ENSG00000131746	TNS4-001	1.46	6.01e-37	7.38e-34
chr11	102176461	102177997	C2	1	1	1	Enh-TssA	10985.5	BIRC3	ENST00000263464	ENSG00000023445	BIRC3-002	1.77	2.25e-33	2.38e-30
chr11	102190931	102191944	C2	1	1	0	Enh-Tss-Gene-5'	3223	BIRC3	ENST00000263464	ENSG00000023445	BIRC3-002	1.77	2.25e-33	2.38e-30
chr11	102171322	102172602	C2	1	1	1	Quies	16252.5	BIRC3	ENST00000263464	ENSG00000023445	BIRC3-002	1.77	2.25e-33	2.38e-30
chr11	102187698	102188804	C2	1	1	0	Enh-TssT	36.5	BIRC3	ENST00000263464	ENSG00000023445	BIRC3-002	1.77	2.25e-33	2.38e-30
chr5	172204058	172205923	C2	1	1	0	Enh-TssA	6793	DUSP1	ENST00000239223	ENSG00000120129	DUSP1-001	1.36	6.2e-33	6.43e-30
chr5	172209198	172210448	C2	1	1	0	Enh-TssA	11625.5	DUSP1	ENST00000239223	ENSG00000120129	DUSP1-001	1.36	6.2e-33	6.43e-30
chr5	172295002	172297124	C2	1	1	1	Enh-Tss-Gene-5'	97865.5	DUSP1	ENST00000239223	ENSG00000120129	DUSP1-001	1.36	6.2e-33	6.43e-30
chr5	172141415	172142710	C2	1	1	0	Enh-Tss-Gene-5'	56135	DUSP1	ENST00000239223	ENSG00000120129	DUSP1-001	1.36	6.2e-33	6.43e-30
chr5	172202034	172203693	C2	1	1	1	Enh-Tss-Gene-5'	4666	DUSP1	ENST00000239223	ENSG00000120129	DUSP1-001	1.36	6.2e-33	6.43e-30
chr5	172192096	172194587	C2	1	1	0	Enh-Tss-Gene	4856	DUSP1	ENST00000239223	ENSG00000120129	DUSP1-001	1.36	6.2e-33	6.43e-30
chr5	172285204	172286678	C2	1	1	0	Enh-Tss-Gene	87743.5	DUSP1	ENST00000239223	ENSG00000120129	DUSP1-001	1.36	6.2e-33	6.43e-30
chr5	172197385	172200399	C2	1	1	0	Enh-TssT	694.5	DUSP1	ENST00000239223	ENSG00000120129	DUSP1-001	1.36	6.2e-33	6.43e-30
chr8	37721074	37722480	C2	1	1	0	Enh-TssA	35207.5	RAB11FIP1	ENST00000330843	ENSG00000156675	RAB11FIP1-002	1.67	2.68e-32	2.71e-29
chr9	112012933	112015497	C2	1	1	0	Enh-TssA	69028.5	EPB41L4B	ENST00000374557	ENSG00000095203	EPB41L4B-002	1.63	3.01e-32	2.99e-29
chr9	112010121	112011086	C2	1	1	0	Enh-TssA	72640	EPB41L4B	ENST00000374557	ENSG00000095203	EPB41L4B-002	1.63	3.01e-32	2.99e-29
chr9	112007330	112008421	C2	1	1	0	EnhW	75368	EPB41L4B	ENST00000374557	ENSG00000095203	EPB41L4B-002	1.63	3.01e-32	2.99e-29
chr5	14588660	14589913	C2	1	1	1	Enh-TssA	7403	FAM105A	ENST00000274217	ENSG00000145569	FAM105A-001	2.15	1.12e-31	1.07e-28
chr1	199945246	199946412	C2	1	1	0	Enh-TssA	50900.5	NR5A2	ENST00000367362	ENSG00000116833	NR5A2-001	-1.9	2.25e-31	2.1e-28
chr9	73053002	73054364	C2	1	1	1	Enh-TssA	24143.5	KLF9	ENST00000377126	ENSG00000119138	KLF9-004	2.33	3.01e-31	2.76e-28
chr9	73095197	73096129	C2	1	1	0	EnhW	66123.5	KLF9	ENST00000377126	ENSG00000119138	KLF9-004	2.33	3.01e-31	2.76e-28
chr9	73032864	73036422	C2	1	1	1	Enh-TssT	5103.5	KLF9	ENST00000377126	ENSG00000119138	KLF9-004	2.33	3.01e-31	2.76e-28
chr3	24000342	24001899	C2	1	1	1	Enh-TssA	14370	NR1D2	ENST00000312521	ENSG00000174738	NR1D2-001	1.4	2.86e-30	2.43e-27
chr7	95237950	95238994	C2	1	1	0	Enh-TssA	12669.5	PDK4	ENST00000005178	ENSG00000004799	PDK4-001	1.57	4.22e-30	3.52e-27
chr7	95178881	95180297	C2	1	1	1	Enh-TssA	46213.5	PDK4	ENST00000005178	ENSG00000004799	PDK4-001	1.57	4.22e-30	3.52e-27
chr7	95257540	95259107	C2	1	1	0	Enh-TssA	32521	PDK4	ENST00000005178	ENSG00000004799	PDK4-001	1.57	4.22e-30	3.52e-27
chr14	35804306	35806676	C2	1	1	0	Enh-TssA	68463.5	NFKBIA	ENST00000216797	ENSG00000100906	NFKBIA-001	1.71	1.59e-29	1.3e-26
chr14	35843030	35844429	C2	1	1	0	Enh-TssA	30225	NFKBIA	ENST00000216797	ENSG00000100906	NFKBIA-001	1.71	1.59e-29	1.3e-26
chr14	35859636	35860757	C2	1	1	1	EnhW	13758	NFKBIA	ENST00000216797	ENSG00000100906	NFKBIA-001	1.71	1.59e-29	1.3e-26
chr14	35872099	35874038	C2	1	1	0	Enh-TssT	886	NFKBIA	ENST00000216797	ENSG00000100906	NFKBIA-001	1.71	1.59e-29	1.3e-26
chr11	62275371	62276838	C2	1	1	1	Enh-TssA	47602	AHNAK	ENST00000378024	ENSG00000124942	AHNAK-005	1.21	1.77e-29	1.42e-26
chr11	62354893	62356203	C2	1	1	0	Enh-Tss-Gene-5'	31841.5	AHNAK	ENST00000378024	ENSG00000124942	AHNAK-005	1.21	1.77e-29	1.42e-26
chr11	62320210	62322147	C2	1	1	0	Enh-Tss-Gene-5'	2528	AHNAK	ENST00000378024	ENSG00000124942	AHNAK-005	1.21	1.77e-29	1.42e-26
chr12	54814499	54815913	C2	1	1	0	Enh-TssA	1962.5	ITGA5	ENST00000293379	ENSG00000161638	ITGA5-001	1.57	5.7e-29	4.43e-26
chr19	8420016	8421248	C2	1	1	1	Enh-TssA	7540.5	ANGPTL4	ENST00000595079	ENSG00000167772	ANGPTL4-003	2.94	5.59e-28	4.28e-25
chr19	8426521	8427642	C2	1	1	0	Enh-TssA	1091	ANGPTL4	ENST00000595079	ENSG00000167772	ANGPTL4-003	2.94	5.59e-28	4.28e-25
chr19	8452780	8453563	C2	1	1	0	Enh-TssA	24999	ANGPTL4	ENST00000595079	ENSG00000167772	ANGPTL4-003	2.94	5.59e-28	4.28e-25
chr19	8438839	8439776	C2	1	1	1	RNAPII	11135	ANGPTL4	ENST00000595079	ENSG00000167772	ANGPTL4-003	2.94	5.59e-28	4.28e-25
chr1	218539838	218541257	C2	1	1	0	Enh-Tss-Gene-5'	20971	TGFB2	ENST00000366929	ENSG00000092969	TGFB2-002	-1.72	1.02e-27	7.66e-25
chr8	134656439	134658389	C2	1	1	0	Enh-TssA	73231.5	ST3GAL1	ENST00000399640	ENSG00000008513	ST3GAL1-202	2.25	8.22e-27	5.99e-24
chr8	134505033	134505890	C2	1	1	0	Quies	78721	ST3GAL1	ENST00000399640	ENSG00000008513	ST3GAL1-202	2.25	8.22e-27	5.99e-24
chr10	121417414	121418626	C2	1	1	1	Enh-Tss-Gene	7138.5	BAG3	ENST00000369085	ENSG00000151929	BAG3-001	1.25	2.5e-26	1.77e-23
chr10	121414941	121415941	C2	1	1	0	Enh-Tss-Gene	4559.5	BAG3	ENST00000369085	ENSG00000151929	BAG3-001	1.25	2.5e-26	1.77e-23
chr7	100742934	100744352	C2	1	1	1	Enh-TssA	26726.5	SERPINE1	ENST00000445463	ENSG00000106366	SERPINE1-201	1.14	3.84e-26	2.68e-23
chr7	100752047	100753012	C2	1	1	0	Enh-TssA	17840	SERPINE1	ENST00000445463	ENSG00000106366	SERPINE1-201	1.14	3.84e-26	2.68e-23
chr7	100760222	100762492	C2	1	1	1	Enh-TssA	9012.5	SERPINE1	ENST00000445463	ENSG00000106366	SERPINE1-201	1.14	3.84e-26	2.68e-23
chr7	100755235	100756275	C2	1	1	1	EnhW	14614.5	SERPINE1	ENST00000445463	ENSG00000106366	SERPINE1-201	1.14	3.84e-26	2.68e-23
chr7	100769188	100770880	C2	1	1	0	Enh-TssT	335.5	SERPINE1	ENST00000445463	ENSG00000106366	SERPINE1-201	1.14	3.84e-26	2.68e-23
chr4	90194500	90195658	C2	1	1	0	Enh-Tss-Gene-5'	34081.5	GPRIN3	ENST00000609438	ENSG00000185477	GPRIN3-001	-1.42	1.29e-25	8.74e-23
chr3	156319143	156321960	C2	1	1	1	EnhW	70472	TIPARP	ENST00000461166	ENSG00000163659	TIPARP-003	1.85	1.95e-25	1.28e-22
chr3	156391411	156392400	C2	1	1	0	Enh-TssT	882	TIPARP	ENST00000461166	ENSG00000163659	TIPARP-003	1.85	1.95e-25	1.28e-22
chr1	116918842	116919919	C2	1	1	0	Enh-Tss-Gene-5'	4091	ATP1A1	ENST00000369496	ENSG00000163399	ATP1A1-201	1.21	3.29e-24	2e-21
chr16	56639522	56642854	C2	1	1	1	Enh-TssA	922.5	MT2A	ENST00000245185	ENSG00000125148	MT2A-001	1.52	4.85e-24	2.86e-21
chr6	64201982	64203052	C2	1	1	0	Enh-TssA	29148.5	PTP4A1	ENST00000370651	ENSG00000112245	PTP4A1-004	-1.05	1.19e-23	6.88e-21
chr6	64161876	64162667	C2	1	1	0	Enh-TssA	69394	PTP4A1	ENST00000370651	ENSG00000112245	PTP4A1-004	-1.05	1.19e-23	6.88e-21
chr6	64270468	64271616	C2	1	1	0	Enh-Tss-Gene-5'	39376.5	PTP4A1	ENST00000370651	ENSG00000112245	PTP4A1-004	-1.05	1.19e-23	6.88e-21
chr6	64281174	64282412	C2	1	1	0	Enh-TssT	50127.5	PTP4A1	ENST00000370651	ENSG00000112245	PTP4A1-004	-1.05	1.19e-23	6.88e-21
chr11	75053401	75054845	C2	1	1	0	Enh-TssA	8749.5	ARRB1	ENST00000420843	ENSG00000137486	ARRB1-001	2.24	4.45e-23	2.5e-20
chr11	75132953	75134008	C2	1	1	0	Enh-TssA	70608	ARRB1	ENST00000420843	ENSG00000137486	ARRB1-001	2.24	4.45e-23	2.5e-20
chr11	75082846	75084381	C2	1	1	0	Enh-TssA	20741	ARRB1	ENST00000420843	ENSG00000137486	ARRB1-001	2.24	4.45e-23	2.5e-20
chr11	75036772	75037942	C2	1	1	0	Enh-TssA	25515.5	ARRB1	ENST00000420843	ENSG00000137486	ARRB1-001	2.24	4.45e-23	2.5e-20
chr11	75055840	75056913	C2	1	1	0	EnhW	6496	ARRB1	ENST00000420843	ENSG00000137486	ARRB1-001	2.24	4.45e-23	2.5e-20
chr11	75080521	75081550	C2	1	1	0	EnhW	18163	ARRB1	ENST00000420843	ENSG00000137486	ARRB1-001	2.24	4.45e-23	2.5e-20
chr11	75152179	75152785	C2	1	1	0	Quies	89609.5	ARRB1	ENST00000420843	ENSG00000137486	ARRB1-001	2.24	4.45e-23	2.5e-20
chr7	139433672	139435198	C2	1	1	1	Enh-Tss-Gene-5'	43141.5	HIPK2	ENST00000406875	ENSG00000064393	HIPK2-001	1.12	6e-22	3.01e-19
chr7	139431527	139432597	C2	1	1	0	Enh-Tss-Gene-5'	45514.5	HIPK2	ENST00000406875	ENSG00000064393	HIPK2-001	1.12	6e-22	3.01e-19
chr7	139553064	139554602	C2	1	1	0	Quies	76256.5	HIPK2	ENST00000406875	ENSG00000064393	HIPK2-001	1.12	6e-22	3.01e-19
chr9	101864791	101866171	C2	1	1	1	Enh-TssA	838.5	TGFBR1	ENST00000374990	ENSG00000106799	TGFBR1-003	1.15	8.34e-22	4.14e-19
chr15	67362104	67363346	C2	1	1	0	Enh-Tss-Gene	6624.5	SMAD3	ENST00000327367	ENSG00000166949	SMAD3-001	-1.06	9.41e-22	4.58e-19
chr15	67438807	67440151	C2	1	1	0	Enh-Tss-Gene	83378.5	SMAD3	ENST00000327367	ENSG00000166949	SMAD3-001	-1.06	9.41e-22	4.58e-19
chr15	67397184	67400148	C2	1	1	1	Enh-Tss-Gene	42565.5	SMAD3	ENST00000327367	ENSG00000166949	SMAD3-001	-1.06	9.41e-22	4.58e-19
chr15	67411925	67414726	C2	1	1	0	Enh-Tss-Gene	57225	SMAD3	ENST00000327367	ENSG00000166949	SMAD3-001	-1.06	9.41e-22	4.58e-19
chr8	142237536	142239293	C2	1	1	0	Enh-TssA	79989	SLC45A4	ENST00000519067	ENSG00000022567	SLC45A4-002	1.62	1.22e-21	5.74e-19
chr8	142266530	142269055	C2	1	1	1	Enh-TssA	50611	SLC45A4	ENST00000519067	ENSG00000022567	SLC45A4-002	1.62	1.22e-21	5.74e-19
chr8	142248918	142250356	C2	1	1	0	Enh-TssA	68766.5	SLC45A4	ENST00000519067	ENSG00000022567	SLC45A4-002	1.62	1.22e-21	5.74e-19
chr17	46044762	46045994	C2	1	1	0	Enh-TssA	10134.5	PRR15L	ENST00000300557	ENSG00000167183	PRR15L-001	2.03	2.12e-21	9.87e-19
chr17	46032410	46033730	C2	1	1	1	Enh-TssA	2173.5	PRR15L	ENST00000300557	ENSG00000167183	PRR15L-001	2.03	2.12e-21	9.87e-19
chr17	45960320	45961308	C2	1	1	0	EnhW	74429.5	PRR15L	ENST00000300557	ENSG00000167183	PRR15L-001	2.03	2.12e-21	9.87e-19
chr17	46130496	46131527	C2	1	1	0	Enh-Tss-Gene	95768	PRR15L	ENST00000300557	ENSG00000167183	PRR15L-001	2.03	2.12e-21	9.87e-19
chr17	46025678	46027225	C2	1	1	0	Enh-TssT	8792	PRR15L	ENST00000300557	ENSG00000167183	PRR15L-001	2.03	2.12e-21	9.87e-19
chr14	103991372	103992635	C2	1	1	0	Enh-TssA	2556	CKB	ENST00000553652	ENSG00000166165	CKB-003	2.12	3.01e-21	1.39e-18
chr9	131636526	131637592	C2	1	1	1	Enh-Tss-Gene-5'	7331.5	LRRC8A	ENST00000259324	ENSG00000136802	LRRC8A-201	1.66	4.38e-21	2e-18
chr9	131637782	131638817	C2	1	1	0	Enh-Tss-Gene-5'	6091	LRRC8A	ENST00000259324	ENSG00000136802	LRRC8A-201	1.66	4.38e-21	2e-18
chr9	131682391	131683741	C2	1	1	0	EnhW	38675.5	LRRC8A	ENST00000259324	ENSG00000136802	LRRC8A-201	1.66	4.38e-21	2e-18
chr9	131654292	131655393	C2	1	1	0	Enh-Tss-Gene	10452	LRRC8A	ENST00000259324	ENSG00000136802	LRRC8A-201	1.66	4.38e-21	2e-18
chr9	131673582	131675587	C2	1	1	0	Enh-Tss-Gene	30194	LRRC8A	ENST00000259324	ENSG00000136802	LRRC8A-201	1.66	4.38e-21	2e-18
chr9	131678992	131680045	C2	1	1	0	Enh-Tss-Gene	35128	LRRC8A	ENST00000259324	ENSG00000136802	LRRC8A-201	1.66	4.38e-21	2e-18
chr8	39911810	39913135	C2	1	1	0	Enh-TssA	98516	C8orf4	ENST00000315792	ENSG00000176907	C8orf4-001	-1.2	8.24e-21	3.66e-18
chr8	40031582	40033160	C2	1	1	0	Enh-TssA	21382.5	C8orf4	ENST00000315792	ENSG00000176907	C8orf4-001	-1.2	8.24e-21	3.66e-18
chr8	40019348	40020621	C2	1	1	0	Enh-TssA	8996	C8orf4	ENST00000315792	ENSG00000176907	C8orf4-001	-1.2	8.24e-21	3.66e-18
chr8	40016094	40017348	C2	1	1	0	Enh-TssA	5732.5	C8orf4	ENST00000315792	ENSG00000176907	C8orf4-001	-1.2	8.24e-21	3.66e-18
chr8	40065264	40067075	C2	1	1	0	Enh-Tss-Gene-5'	55181	C8orf4	ENST00000315792	ENSG00000176907	C8orf4-001	-1.2	8.24e-21	3.66e-18
chr8	40030171	40031105	C2	1	1	0	Enh-Tss-Gene-5'	19649.5	C8orf4	ENST00000315792	ENSG00000176907	C8orf4-001	-1.2	8.24e-21	3.66e-18
chr8	40067812	40069027	C2	1	1	0	Enh-Tss-Gene-5'	57431	C8orf4	ENST00000315792	ENSG00000176907	C8orf4-001	-1.2	8.24e-21	3.66e-18
chr8	39961400	39962657	C2	1	1	0	EnhW	48960	C8orf4	ENST00000315792	ENSG00000176907	C8orf4-001	-1.2	8.24e-21	3.66e-18
chr5	95297238	95298472	C2	1	1	0	Enh-TssT	80.5	ELL2	ENST00000237853	ENSG00000118985	ELL2-001	1.32	1.74e-20	7.67e-18
chr3	9925395	9926997	C2	1	1	1	Enh-TssA	4258.5	CIDEC	ENST00000423850	ENSG00000187288	CIDEC-003	2.53	1.87e-20	8.14e-18
chr3	9920035	9921258	C2	1	1	0	Enh-TssA	1291	CIDEC	ENST00000423850	ENSG00000187288	CIDEC-003	2.53	1.87e-20	8.14e-18
chr5	131698611	131702016	C2	1	1	1	Enh-Tss-Gene	5130	SLC22A5	ENST00000245407	ENSG00000197375	SLC22A5-001	1.31	3.44e-20	1.46e-17
chr9	4289257	4291353	C2	1	1	1	Enh-Tss-Gene-5'	58086.5	GLIS3	ENST00000324333	ENSG00000107249	GLIS3-003	1.07	8.76e-20	3.56e-17
chr9	4292840	4294448	C2	1	1	0	Enh-Tss-Gene-5'	54747.5	GLIS3	ENST00000324333	ENSG00000107249	GLIS3-003	1.07	8.76e-20	3.56e-17
chr9	4277708	4279001	C2	1	1	0	Enh-Tss-Gene-5'	70037	GLIS3	ENST00000324333	ENSG00000107249	GLIS3-003	1.07	8.76e-20	3.56e-17
chr12	53363060	53364597	C2	1	1	1	Enh-TssA	20091	KRT8	ENST00000546897	ENSG00000170421	KRT8-003	1.05	2.01e-19	8.03e-17
chr12	53368008	53369079	C2	1	1	0	Enh-TssA	24806	KRT8	ENST00000546897	ENSG00000170421	KRT8-003	1.05	2.01e-19	8.03e-17
chr12	53364964	53366418	C2	1	1	0	Enh-TssA	21953.5	KRT8	ENST00000546897	ENSG00000170421	KRT8-003	1.05	2.01e-19	8.03e-17
chr2	228253050	228254262	C2	1	1	0	Enh-TssA	6945.5	TM4SF20	ENST00000304568	ENSG00000168955	TM4SF20-001	-1.23	2.17e-19	8.5e-17
chr2	228231161	228232598	C2	1	1	0	Enh-TssA	14831	TM4SF20	ENST00000304568	ENSG00000168955	TM4SF20-001	-1.23	2.17e-19	8.5e-17
chr2	228272295	228273170	C2	1	1	0	Enh-TssA	26022	TM4SF20	ENST00000304568	ENSG00000168955	TM4SF20-001	-1.23	2.17e-19	8.5e-17
chr2	228314564	228315788	C2	1	1	0	Enh-TssA	68465.5	TM4SF20	ENST00000304568	ENSG00000168955	TM4SF20-001	-1.23	2.17e-19	8.5e-17
chr10	70820836	70822121	C2	1	1	0	Enh-TssA	26383	SRGN	ENST00000242465	ENSG00000122862	SRGN-001	1.17	2.86e-19	1.11e-16
chr10	70847206	70849255	C2	1	1	0	Enh-Tss-Gene-5'	369	SRGN	ENST00000242465	ENSG00000122862	SRGN-001	1.17	2.86e-19	1.11e-16
chr10	3851811	3854367	C2	1	1	1	Enh-TssA	25616.5	KLF6	ENST00000542957	ENSG00000067082	KLF6-201	1.26	2.98e-19	1.15e-16
chr10	3893318	3895385	C2	1	1	0	Enh-TssA	66879	KLF6	ENST00000542957	ENSG00000067082	KLF6-201	1.26	2.98e-19	1.15e-16
chr1	154390391	154391543	C2	1	1	1	Enh-TssA	13298.5	IL6R	ENST00000368485	ENSG00000160712	IL6R-001	1.84	4.04e-19	1.52e-16
chr1	186684561	186685870	C2	1	1	0	Enh-TssA	35657	PTGS2	ENST00000367468	ENSG00000073756	PTGS2-001	-1.51	4.68e-19	1.73e-16
chr5	173250770	173251966	C2	1	1	0	Enh-TssA	63914.5	CPEB4	ENST00000265085	ENSG00000113742	CPEB4-001	1.34	6.14e-19	2.26e-16
chr5	173395977	173398071	C2	1	1	0	Enh-TssA	81741.5	CPEB4	ENST00000265085	ENSG00000113742	CPEB4-001	1.34	6.14e-19	2.26e-16
chr5	173389600	173390887	C2	1	1	0	Enh-TssA	74961	CPEB4	ENST00000265085	ENSG00000113742	CPEB4-001	1.34	6.14e-19	2.26e-16
chr5	173233281	173234653	C2	1	1	0	Enh-TssA	81315.5	CPEB4	ENST00000265085	ENSG00000113742	CPEB4-001	1.34	6.14e-19	2.26e-16
chr5	173229345	173230315	C2	1	1	0	Enh-TssA	85452.5	CPEB4	ENST00000265085	ENSG00000113742	CPEB4-001	1.34	6.14e-19	2.26e-16
chr5	173380100	173381427	C2	1	1	0	Enh-TssA	65481	CPEB4	ENST00000265085	ENSG00000113742	CPEB4-001	1.34	6.14e-19	2.26e-16
chr5	173353029	173353999	C2	1	1	0	Enh-Tss-Gene-5'	38231.5	CPEB4	ENST00000265085	ENSG00000113742	CPEB4-001	1.34	6.14e-19	2.26e-16
chr2	20637807	20639657	C2	1	1	1	Enh-TssA	8102.5	RHOB	ENST00000272233	ENSG00000143878	RHOB-001	1.1	1.14e-18	4.05e-16
chr2	20738652	20740540	C2	1	1	1	EnhW	92761.5	RHOB	ENST00000272233	ENSG00000143878	RHOB-001	1.1	1.14e-18	4.05e-16
chr2	20674453	20675546	C2	1	1	0	EnhW	28165	RHOB	ENST00000272233	ENSG00000143878	RHOB-001	1.1	1.14e-18	4.05e-16
chr20	62206340	62207843	C2	1	1	0	EnhW	1500	HELZ2	ENST00000427522	ENSG00000130589	HELZ2-001	1.92	3.63e-17	1.24e-14
chr15	89626560	89627663	C2	1	1	0	Enh-TssA	3578	ABHD2	ENST00000352732	ENSG00000140526	ABHD2-001	0.95	5.54e-17	1.85e-14
chr15	89667887	89669545	C2	1	1	0	Enh-Tss-Gene-5'	38026.5	ABHD2	ENST00000352732	ENSG00000140526	ABHD2-001	0.95	5.54e-17	1.85e-14
chr15	89643983	89645872	C2	1	1	0	Enh-Tss-Gene-5'	14238	ABHD2	ENST00000352732	ENSG00000140526	ABHD2-001	0.95	5.54e-17	1.85e-14
chr15	89646307	89649178	C2	1	1	0	Enh-Tss-Gene	17053	ABHD2	ENST00000352732	ENSG00000140526	ABHD2-001	0.95	5.54e-17	1.85e-14
chr15	89640934	89642410	C2	1	1	0	Enh-Tss-Gene	10982.5	ABHD2	ENST00000352732	ENSG00000140526	ABHD2-001	0.95	5.54e-17	1.85e-14
chr15	89660375	89661941	C2	1	1	1	Enh-Tss-Gene	30468.5	ABHD2	ENST00000352732	ENSG00000140526	ABHD2-001	0.95	5.54e-17	1.85e-14
chr2	197124225	197125682	C2	1	1	1	Enh-TssA	83727	STK17B	ENST00000263955	ENSG00000081320	STK17B-001	1.22	1.24e-16	4e-14
chr2	197111833	197112750	C2	1	1	0	EnhW	71065	STK17B	ENST00000263955	ENSG00000081320	STK17B-001	1.22	1.24e-16	4e-14
chr20	39631055	39633180	C2	1	1	1	Enh-TssA	25340	TOP1	ENST00000361337	ENSG00000198900	TOP1-001	0.87	1.51e-16	4.84e-14
chr20	39636532	39637508	C2	1	1	0	Enh-TssA	20437.5	TOP1	ENST00000361337	ENSG00000198900	TOP1-001	0.87	1.51e-16	4.84e-14
chr20	39667358	39668200	C2	1	1	0	Enh-Tss-Gene-5'	10321.5	TOP1	ENST00000361337	ENSG00000198900	TOP1-001	0.87	1.51e-16	4.84e-14
chr17	1884452	1885705	C2	1	1	0	Enh-TssA	43560	RTN4RL1	ENST00000331238	ENSG00000185924	RTN4RL1-001	2.18	1.72e-16	5.41e-14
chr4	6690417	6691398	C2	1	1	0	Enh-TssA	3888	S100P	ENST00000296370	ENSG00000163993	S100P-001	1.68	2.49e-16	7.7e-14
chr4	6697014	6698206	C2	1	1	0	Enh-TssA	2814.5	S100P	ENST00000296370	ENSG00000163993	S100P-001	1.68	2.49e-16	7.7e-14
chr4	6694876	6696005	C2	1	1	0	Enh-TssA	645	S100P	ENST00000296370	ENSG00000163993	S100P-001	1.68	2.49e-16	7.7e-14
chr4	6634463	6635718	C2	1	1	1	Quies	59705	S100P	ENST00000296370	ENSG00000163993	S100P-001	1.68	2.49e-16	7.7e-14
chr4	139102069	139103080	C2	1	1	1	Enh-Gene	60928	SLC7A11	ENST00000280612	ENSG00000151012	SLC7A11-001	-0.85	3.17e-16	9.73e-14
chr6	108910059	108911155	C2	1	1	0	Enh-TssA	29569.5	FOXO3	ENST00000406360	ENSG00000118689	FOXO3-201	1.33	6.62e-16	2.02e-13
chr6	108908423	108909620	C2	1	1	0	Enh-Tss-Gene-5'	27984	FOXO3	ENST00000406360	ENSG00000118689	FOXO3-201	1.33	6.62e-16	2.02e-13
chr6	108974819	108975916	C2	1	1	0	Quies	94330	FOXO3	ENST00000406360	ENSG00000118689	FOXO3-201	1.33	6.62e-16	2.02e-13
chr4	77298428	77299383	C2	1	1	0	Enh-TssA	57347	SHROOM3	ENST00000296043	ENSG00000138771	SHROOM3-001	1.23	6.95e-16	2.11e-13
chr4	77297299	77298241	C2	1	1	0	EnhW	58482.5	SHROOM3	ENST00000296043	ENSG00000138771	SHROOM3-001	1.23	6.95e-16	2.11e-13
chr1	68201362	68202578	C2	1	1	0	Enh-Tss-Gene-5'	51226.5	GADD45A	ENST00000370986	ENSG00000116717	GADD45A-001	1.47	9.32e-16	2.79e-13
chr1	68212994	68216444	C2	1	1	0	Enh-Tss-Gene-5'	63975.5	GADD45A	ENST00000370986	ENSG00000116717	GADD45A-001	1.47	9.32e-16	2.79e-13
chr10	97032752	97033950	C2	1	1	1	Enh-Tss-Gene-5'	17429.5	PDLIM1	ENST00000329399	ENSG00000107438	PDLIM1-001	0.99	1.01e-15	3.02e-13
chr10	97037266	97038894	C2	1	1	0	Enh-Tss-Gene-5'	12700.5	PDLIM1	ENST00000329399	ENSG00000107438	PDLIM1-001	0.99	1.01e-15	3.02e-13
chr10	97048482	97050101	C2	1	1	0	Enh-Tss-Gene-5'	1489	PDLIM1	ENST00000329399	ENSG00000107438	PDLIM1-001	0.99	1.01e-15	3.02e-13
chr11	16945180	16946120	C2	1	1	1	Enh-Tss-Gene-5'	90339.5	PLEKHA7	ENST00000531066	ENSG00000166689	PLEKHA7-002	1.63	1.46e-15	4.28e-13
chr11	16946954	16948033	C2	1	1	0	Enh-TssT	88496	PLEKHA7	ENST00000531066	ENSG00000166689	PLEKHA7-002	1.63	1.46e-15	4.28e-13
chr11	17033745	17035429	C2	1	1	0	Enh-TssT	1402.5	PLEKHA7	ENST00000531066	ENSG00000166689	PLEKHA7-002	1.63	1.46e-15	4.28e-13
chr16	11793747	11795207	C2	1	1	0	Enh-Tss-Gene-5'	32207.5	SNN	ENST00000329565	ENSG00000184602	SNN-001	1.41	1.88e-15	5.49e-13
chr16	11760169	11760900	C2	1	1	0	EnhW	1735	SNN	ENST00000329565	ENSG00000184602	SNN-001	1.41	1.88e-15	5.49e-13
chr20	48895104	48896170	C2	1	1	0	Enh-TssA	88261.5	CEBPB	ENST00000303004	ENSG00000172216	CEBPB-001	1.12	2.24e-15	6.5e-13
chr20	48782134	48783229	C2	1	1	0	Enh-TssA	24694	CEBPB	ENST00000303004	ENSG00000172216	CEBPB-001	1.12	2.24e-15	6.5e-13
chr20	48803715	48804800	C2	1	1	0	Enh-TssA	3118	CEBPB	ENST00000303004	ENSG00000172216	CEBPB-001	1.12	2.24e-15	6.5e-13
chr8	22851440	22852619	C2	1	1	0	Enh-TssA	7100	RHOBTB2	ENST00000251822	ENSG00000008853	RHOBTB2-001	1.58	2.38e-15	6.85e-13
chr8	22843963	22845300	C2	1	1	1	Enh-TssA	298	RHOBTB2	ENST00000251822	ENSG00000008853	RHOBTB2-001	1.58	2.38e-15	6.85e-13
chr8	22852677	22853796	C2	1	1	0	Enh-TssA	8307	RHOBTB2	ENST00000251822	ENSG00000008853	RHOBTB2-001	1.58	2.38e-15	6.85e-13
chr8	22240182	22242052	C2	1	1	1	Enh-Tss-Gene-5'	16355.5	SLC39A14	ENST00000381237	ENSG00000104635	SLC39A14-002	0.9	2.63e-15	7.54e-13
chr5	78011640	78012785	C2	1	1	0	Enh-TssA	53631	LHFPL2	ENST00000515007	ENSG00000145685	LHFPL2-001	0.98	3.32e-15	9.39e-13
chr5	77994922	77996469	C2	1	1	0	Enh-TssA	70148	LHFPL2	ENST00000515007	ENSG00000145685	LHFPL2-001	0.98	3.32e-15	9.39e-13
chr5	78023593	78024256	C2	1	1	0	Enh-TssA	41919	LHFPL2	ENST00000515007	ENSG00000145685	LHFPL2-001	0.98	3.32e-15	9.39e-13
chr5	78103939	78104850	C2	1	1	0	Quies	38551	LHFPL2	ENST00000515007	ENSG00000145685	LHFPL2-001	0.98	3.32e-15	9.39e-13
chr1	150540077	150541472	C2	1	1	1	Enh-Tss-Gene-5'	11291	MCL1	ENST00000369026	ENSG00000143384	MCL1-001	0.8	7.67e-15	2.12e-12
chr1	150583592	150584653	C2	1	1	0	Enh-Tss-Gene-5'	32057	MCL1	ENST00000369026	ENSG00000143384	MCL1-001	0.8	7.67e-15	2.12e-12
chr1	150585468	150586781	C2	1	1	0	Enh-Tss-Gene-5'	34059	MCL1	ENST00000369026	ENSG00000143384	MCL1-001	0.8	7.67e-15	2.12e-12
chr1	150533472	150534771	C2	1	1	1	Enh-TssT	17944	MCL1	ENST00000369026	ENSG00000143384	MCL1-001	0.8	7.67e-15	2.12e-12
chr3	14167126	14168207	C2	1	1	0	Enh-Tss-Gene-5'	1227	TMEM43	ENST00000306077	ENSG00000170876	TMEM43-001	0.93	8.11e-15	2.23e-12
chrX	109279174	109280312	C2	1	1	0	Enh-Tss-Gene-5'	33884.5	TMEM164	ENST00000372068	ENSG00000157600	TMEM164-201	1.24	8.71e-15	2.38e-12
chrX	109329053	109331588	C2	1	1	1	Enh-Tss-Gene-5'	84462	TMEM164	ENST00000372068	ENSG00000157600	TMEM164-201	1.24	8.71e-15	2.38e-12
chrX	109324669	109326270	C2	1	1	1	Enh-Tss-Gene-5'	79611	TMEM164	ENST00000372068	ENSG00000157600	TMEM164-201	1.24	8.71e-15	2.38e-12
chr5	76102836	76103821	C2	1	1	0	Enh-TssA	11429	F2RL1	ENST00000296677	ENSG00000164251	F2RL1-001	0.82	9.29e-15	2.52e-12
chr5	76101321	76102769	C2	1	1	0	Enh-TssA	12712.5	F2RL1	ENST00000296677	ENSG00000164251	F2RL1-001	0.82	9.29e-15	2.52e-12
chr5	76099731	76100987	C2	1	1	0	Enh-TssA	14398.5	F2RL1	ENST00000296677	ENSG00000164251	F2RL1-001	0.82	9.29e-15	2.52e-12
chr5	76082662	76083481	C2	1	1	0	Enh-TssA	31686	F2RL1	ENST00000296677	ENSG00000164251	F2RL1-001	0.82	9.29e-15	2.52e-12
chr5	76119061	76120115	C2	1	1	1	Enh-Tss-Gene-5'	4830.5	F2RL1	ENST00000296677	ENSG00000164251	F2RL1-001	0.82	9.29e-15	2.52e-12
chr17	37369745	37370957	C2	1	1	0	EnhW	11773.5	STAC2	ENST00000333461	ENSG00000141750	STAC2-001	2.17	1.4e-14	3.74e-12
chr17	37377936	37379845	C2	1	1	0	EnhW	3234	STAC2	ENST00000333461	ENSG00000141750	STAC2-001	2.17	1.4e-14	3.74e-12
chr13	41634103	41634983	C2	1	1	0	Enh-TssT	1032.5	ELF1	ENST00000239882	ENSG00000120690	ELF1-003	1.05	1.7e-14	4.52e-12
chr16	56715644	56716540	C2	1	1	0	Enh-TssT	243.5	MT1X	ENST00000394485	ENSG00000187193	MT1X-001	1.63	1.84e-14	4.86e-12
chr5	149317050	149319360	C2	1	1	0	Enh-TssA	22094.5	SLC26A2	ENST00000286298	ENSG00000155850	SLC26A2-001	0.79	3.57e-14	9.06e-12
chr5	149257608	149258434	C2	1	1	0	Enh-TssA	82278.5	SLC26A2	ENST00000286298	ENSG00000155850	SLC26A2-001	0.79	3.57e-14	9.06e-12
chr5	149275035	149276380	C2	1	1	1	Enh-TssA	64592	SLC26A2	ENST00000286298	ENSG00000155850	SLC26A2-001	0.79	3.57e-14	9.06e-12
chr12	106517065	106517944	C2	1	1	0	Enh-Tss-Gene-5'	16306	NUAK1	ENST00000261402	ENSG00000074590	NUAK1-001	-1.3	3.63e-14	9.15e-12
chr14	76113759	76115612	C2	1	1	0	Enh-TssA	69726	FLVCR2	ENST00000238667	ENSG00000119686	FLVCR2-001	1.73	4.65e-14	1.17e-11
chr14	75997562	75998903	C2	1	1	0	Enh-TssA	46727	FLVCR2	ENST00000238667	ENSG00000119686	FLVCR2-001	1.73	4.65e-14	1.17e-11
chr14	76001747	76002975	C2	1	1	1	Enh-TssA	42598.5	FLVCR2	ENST00000238667	ENSG00000119686	FLVCR2-001	1.73	4.65e-14	1.17e-11
chr1	169454587	169456273	C2	1	1	1	Enh-TssT	189.5	SLC19A2	ENST00000236137	ENSG00000117479	SLC19A2-001	1.45	4.95e-14	1.24e-11
chr8	90869402	90870622	C2	1	1	0	Enh-TssA	44074.5	OSGIN2	ENST00000451899	ENSG00000164823	OSGIN2-001	-1.03	5.44e-14	1.34e-11
chr8	91013323	91014706	C2	1	1	1	Enh-TssT	99928	OSGIN2	ENST00000451899	ENSG00000164823	OSGIN2-001	-1.03	5.44e-14	1.34e-11
chr8	90973248	90974344	C2	1	1	1	GeneA-5'	59709.5	OSGIN2	ENST00000451899	ENSG00000164823	OSGIN2-001	-1.03	5.44e-14	1.34e-11
chr12	120674678	120676149	C2	1	1	0	Enh-Tss-Gene	28160	PXN	ENST00000424649	ENSG00000089159	PXN-002	1.13	5.71e-14	1.4e-11
chr12	120672229	120673312	C2	1	1	0	Enh-Tss-Gene	30803	PXN	ENST00000424649	ENSG00000089159	PXN-002	1.13	5.71e-14	1.4e-11
chr12	120699884	120701178	C2	1	1	0	Enh-Tss-Gene	3042.5	PXN	ENST00000424649	ENSG00000089159	PXN-002	1.13	5.71e-14	1.4e-11
chr16	10613833	10615346	C2	1	1	1	Enh-TssA	59965	EMP2	ENST00000359543	ENSG00000213853	EMP2-001	0.91	6.18e-14	1.51e-11
chr16	10694961	10696613	C2	1	1	0	Enh-TssA	21232.5	EMP2	ENST00000359543	ENSG00000213853	EMP2-001	0.91	6.18e-14	1.51e-11
chr16	10740330	10741144	C2	1	1	0	Enh-TssA	66182.5	EMP2	ENST00000359543	ENSG00000213853	EMP2-001	0.91	6.18e-14	1.51e-11
chr8	30660394	30662853	C2	1	1	0	Enh-Tss-Gene-5'	10206	PPP2CB	ENST00000221138	ENSG00000104695	PPP2CB-001	0.85	7.29e-14	1.77e-11
chr8	30664590	30665901	C2	1	1	1	Enh-Tss-Gene-5'	6584	PPP2CB	ENST00000221138	ENSG00000104695	PPP2CB-001	0.85	7.29e-14	1.77e-11
chr6	36547404	36548216	C2	1	1	0	Enh-TssA	96494.5	CDKN1A	ENST00000405375	ENSG00000124762	CDKN1A-201	1.19	7.38e-14	1.79e-11
chr6	36584375	36585688	C2	1	1	0	Enh-TssA	59273	CDKN1A	ENST00000405375	ENSG00000124762	CDKN1A-201	1.19	7.38e-14	1.79e-11
chr6	36645866	36647909	C2	1	1	0	Enh-TssT	2583	CDKN1A	ENST00000405375	ENSG00000124762	CDKN1A-201	1.19	7.38e-14	1.79e-11
chr9	74929940	74931560	C2	1	1	0	Enh-TssA	49412.5	ZFAND5	ENST00000237937	ENSG00000107372	ZFAND5-201	0.9	7.8e-14	1.88e-11
chr9	75011096	75012275	C2	1	1	0	Enh-TssA	31523	ZFAND5	ENST00000237937	ENSG00000107372	ZFAND5-201	0.9	7.8e-14	1.88e-11
chr9	75055560	75056562	C2	1	1	0	Enh-TssA	75898.5	ZFAND5	ENST00000237937	ENSG00000107372	ZFAND5-201	0.9	7.8e-14	1.88e-11
chr9	74997113	74998321	C2	1	1	0	EnhW	17554.5	ZFAND5	ENST00000237937	ENSG00000107372	ZFAND5-201	0.9	7.8e-14	1.88e-11
chr9	74979709	74981272	C2	1	1	1	Enh-TssT	328	ZFAND5	ENST00000237937	ENSG00000107372	ZFAND5-201	0.9	7.8e-14	1.88e-11
chr1	37964474	37965610	C2	1	1	1	Enh-TssA	24889.5	ZC3H12A	ENST00000373087	ENSG00000163874	ZC3H12A-001	1.42	1.1e-13	2.58e-11
chr1	37999753	38000766	C2	1	1	1	Enh-Tss-Gene-5'	60107	ZC3H12A	ENST00000373087	ENSG00000163874	ZC3H12A-001	1.42	1.1e-13	2.58e-11
chr1	37944919	37946093	C2	1	1	0	Enh-Tss-Gene	5353.5	ZC3H12A	ENST00000373087	ENSG00000163874	ZC3H12A-001	1.42	1.1e-13	2.58e-11
chr12	76371160	76372555	C2	1	1	0	Enh-TssA	55854	PHLDA1	ENST00000266671	ENSG00000139289	PHLDA1-001	-1.15	1.13e-13	2.63e-11
chr12	76383687	76385038	C2	1	1	0	Enh-TssA	43349	PHLDA1	ENST00000266671	ENSG00000139289	PHLDA1-001	-1.15	1.13e-13	2.63e-11
chr12	76333746	76334826	C2	1	1	0	Enh-TssA	93425.5	PHLDA1	ENST00000266671	ENSG00000139289	PHLDA1-001	-1.15	1.13e-13	2.63e-11
chr12	76420121	76421111	C2	1	1	0	Enh-Tss-Gene	7095.5	PHLDA1	ENST00000266671	ENSG00000139289	PHLDA1-001	-1.15	1.13e-13	2.63e-11
chr15	51424413	51425505	C2	1	1	1	Enh-TssA	27486.5	TNFAIP8L3	ENST00000327536	ENSG00000183578	TNFAIP8L3-001	1.98	2.84e-13	6.42e-11
chr9	124048792	124050029	C2	1	1	0	Enh-TssA	54214	AL161784.1	ENST00000594963	ENSG00000267987	AL161784.1-201	1.7	3.03e-13	6.82e-11
chr9	124084071	124086173	C2	1	1	0	Enh-TssA	18502.5	AL161784.1	ENST00000594963	ENSG00000267987	AL161784.1-201	1.7	3.03e-13	6.82e-11
chr9	124066028	124067182	C2	1	1	0	Enh-TssA	37019.5	AL161784.1	ENST00000594963	ENSG00000267987	AL161784.1-201	1.7	3.03e-13	6.82e-11
chr9	124087913	124089177	C2	1	1	0	Enh-Tss-Gene	15079.5	AL161784.1	ENST00000594963	ENSG00000267987	AL161784.1-201	1.7	3.03e-13	6.82e-11
chr11	34339517	34341075	C2	1	1	0	Enh-Tss-Gene-5'	39258.5	ABTB2	ENST00000435224	ENSG00000166016	ABTB2-001	1.42	3.74e-13	8.23e-11
chr11	34337876	34339256	C2	1	1	0	Enh-Tss-Gene-5'	40988.5	ABTB2	ENST00000435224	ENSG00000166016	ABTB2-001	1.42	3.74e-13	8.23e-11
chr4	6750877	6751781	C2	1	1	0	Enh-TssA	31772.5	KIAA0232	ENST00000307659	ENSG00000170871	KIAA0232-001	0.99	4.35e-13	9.54e-11
chr4	6752219	6753461	C2	1	1	1	Enh-TssA	30261.5	KIAA0232	ENST00000307659	ENSG00000170871	KIAA0232-001	0.99	4.35e-13	9.54e-11
chr4	6760170	6761033	C2	1	1	0	EnhW	22500	KIAA0232	ENST00000307659	ENSG00000170871	KIAA0232-001	0.99	4.35e-13	9.54e-11
chr7	137637447	137639416	C2	1	1	0	Enh-Tss-Gene-5'	48381	CREB3L2	ENST00000330387	ENSG00000182158	CREB3L2-001	0.82	4.54e-13	9.9e-11
chr22	43429520	43430380	C2	1	1	0	Enh-TssA	18799.5	PACSIN2	ENST00000337959	ENSG00000100266	PACSIN2-201	1.1	5.21e-13	1.13e-10
chr22	43335815	43336854	C2	1	1	0	Enh-Tss-Gene-5'	74816	PACSIN2	ENST00000337959	ENSG00000100266	PACSIN2-201	1.1	5.21e-13	1.13e-10
chr22	43358779	43359699	C2	1	1	1	Enh-Tss-Gene-5'	51911.5	PACSIN2	ENST00000337959	ENSG00000100266	PACSIN2-201	1.1	5.21e-13	1.13e-10
chr22	43386179	43387815	C2	1	1	1	Enh-Tss-Gene-5'	24153.5	PACSIN2	ENST00000337959	ENSG00000100266	PACSIN2-201	1.1	5.21e-13	1.13e-10
chr22	43321681	43322732	C2	1	1	0	Enh-Tss-Gene-5'	88944	PACSIN2	ENST00000337959	ENSG00000100266	PACSIN2-201	1.1	5.21e-13	1.13e-10
chr22	43423847	43424950	C2	1	1	0	EnhW	13248	PACSIN2	ENST00000337959	ENSG00000100266	PACSIN2-201	1.1	5.21e-13	1.13e-10
chr22	43390933	43392219	C2	1	1	0	Enh-TssT	19574.5	PACSIN2	ENST00000337959	ENSG00000100266	PACSIN2-201	1.1	5.21e-13	1.13e-10
chr2	233242679	233243752	C2	1	1	1	EnhW	28	ALPP	ENST00000392027	ENSG00000163283	ALPP-001	2.01	1.02e-12	2.14e-10
chr9	132538809	132540242	C2	1	1	0	Enh-TssA	24200	PTGES	ENST00000340607	ENSG00000148344	PTGES-001	1.05	1.13e-12	2.34e-10
chr9	132535515	132536684	C2	1	1	0	Enh-TssA	20774	PTGES	ENST00000340607	ENSG00000148344	PTGES-001	1.05	1.13e-12	2.34e-10
chr10	92680438	92681742	C2	1	1	0	Enh-TssA	57.5	ANKRD1	ENST00000371697	ENSG00000148677	ANKRD1-001	1.22	1.13e-12	2.34e-10
chr10	92689706	92691651	C2	1	1	0	Enh-TssA	9646	ANKRD1	ENST00000371697	ENSG00000148677	ANKRD1-001	1.22	1.13e-12	2.34e-10
chr10	92719787	92720886	C2	1	1	0	Enh-TssA	39304	ANKRD1	ENST00000371697	ENSG00000148677	ANKRD1-001	1.22	1.13e-12	2.34e-10
chr10	92729377	92730162	C2	1	1	1	Enh-TssA	48737	ANKRD1	ENST00000371697	ENSG00000148677	ANKRD1-001	1.22	1.13e-12	2.34e-10
chr9	27435908	27436975	C2	1	1	1	Enh-TssA	93337	MOB3B	ENST00000262244	ENSG00000120162	MOB3B-001	0.94	1.71e-12	3.46e-10
chr9	27539248	27540486	C2	1	1	1	Enh-TssA	10088.5	MOB3B	ENST00000262244	ENSG00000120162	MOB3B-001	0.94	1.71e-12	3.46e-10
chr17	38177263	38178441	C2	1	1	0	Enh-TssA	36690.5	THRA	ENST00000450525	ENSG00000126351	THRA-002	1.12	2.41e-12	4.85e-10
chr17	38230892	38232236	C2	1	1	0	Enh-TssA	17021.5	THRA	ENST00000450525	ENSG00000126351	THRA-002	1.12	2.41e-12	4.85e-10
chr17	38225677	38227924	C2	1	1	0	Enh-Tss-Gene-5'	12258	THRA	ENST00000450525	ENSG00000126351	THRA-002	1.12	2.41e-12	4.85e-10
chr17	38171164	38172462	C2	1	1	0	EnhW	42729.5	THRA	ENST00000450525	ENSG00000126351	THRA-002	1.12	2.41e-12	4.85e-10
chr17	38227936	38229163	C2	1	1	0	Enh-TssT	14007	THRA	ENST00000450525	ENSG00000126351	THRA-002	1.12	2.41e-12	4.85e-10
chr5	60600085	60601487	C2	1	1	0	Enh-TssA	27313.5	ZSWIM6	ENST00000252744	ENSG00000130449	ZSWIM6-001	-1.17	3.24e-12	6.42e-10
chr5	60703970	60705126	C2	1	1	0	Enh-Tss-Gene-5'	76448.5	ZSWIM6	ENST00000252744	ENSG00000130449	ZSWIM6-001	-1.17	3.24e-12	6.42e-10
chr12	89900686	89902088	C2	1	1	0	Enh-TssA	18651.5	GALNT4	ENST00000529983	ENSG00000257594	GALNT4-001	1.25	3.62e-12	7.1e-10
chr3	5033839	5034930	C2	1	1	0	EnhW	13584	BHLHE40	ENST00000256495	ENSG00000134107	BHLHE40-001	-0.82	5.39e-12	1e-09
chr3	4940977	4941927	C2	1	1	0	EnhW	79348.5	BHLHE40	ENST00000256495	ENSG00000134107	BHLHE40-001	-0.82	5.39e-12	1e-09
chr3	5019541	5021106	C2	1	1	0	Enh-TssT	477	BHLHE40	ENST00000256495	ENSG00000134107	BHLHE40-001	-0.82	5.39e-12	1e-09
chr8	134370714	134371954	C2	1	1	0	Enh-TssA	57069.5	NDRG1	ENST00000414097	ENSG00000104419	NDRG1-001	1.58	5.55e-12	1.05e-09
chr8	134368157	134369887	C2	1	1	0	Enh-TssA	54757.5	NDRG1	ENST00000414097	ENSG00000104419	NDRG1-001	1.58	5.55e-12	1.05e-09
chr8	134352659	134354036	C2	1	1	0	Enh-TssA	39083	NDRG1	ENST00000414097	ENSG00000104419	NDRG1-001	1.58	5.55e-12	1.05e-09
chr1	181080306	181082467	C2	1	1	0	Enh-TssA	23749	IER5	ENST00000367577	ENSG00000162783	IER5-001	-1.16	6.42e-12	1.2e-09
chr13	43619206	43620573	C2	1	1	0	Enh-TssA	22551	DNAJC15	ENST00000379221	ENSG00000120675	DNAJC15-001	1.92	9.6e-12	1.76e-09
chr13	43578420	43580365	C2	1	1	1	Enh-TssA	17946	DNAJC15	ENST00000379221	ENSG00000120675	DNAJC15-001	1.92	9.6e-12	1.76e-09
chr20	10584607	10586048	C2	1	1	0	Enh-TssA	69366	JAG1	ENST00000254958	ENSG00000101384	JAG1-201	-0.75	1.05e-11	1.91e-09
chr20	10686154	10687496	C2	1	1	0	Enh-TssA	32131.5	JAG1	ENST00000254958	ENSG00000101384	JAG1-201	-0.75	1.05e-11	1.91e-09
chr22	30804422	30805557	C2	1	1	0	EnhW	12144	SEC14L2	ENST00000312932	ENSG00000100003	SEC14L2-001	1.69	1.06e-11	1.93e-09
chr22	30818197	30819911	C2	1	1	1	Enh-TssT	26208.5	SEC14L2	ENST00000312932	ENSG00000100003	SEC14L2-001	1.69	1.06e-11	1.93e-09
chr11	118787290	118789207	C2	1	1	0	Enh-Tss-Gene	8068	BCL9L	ENST00000334801	ENSG00000186174	BCL9L-001	0.89	1.23e-11	2.2e-09
chr11	118789870	118793051	C2	1	1	1	Enh-Tss-Gene	4856	BCL9L	ENST00000334801	ENSG00000186174	BCL9L-001	0.89	1.23e-11	2.2e-09
chr11	118798698	118799575	C2	1	1	0	Enh-TssT	2820	BCL9L	ENST00000334801	ENSG00000186174	BCL9L-001	0.89	1.23e-11	2.2e-09
chr22	50364061	50364778	C2	1	1	0	Enh-TssA	10259	PIM3	ENST00000360612	ENSG00000198355	PIM3-001	1.48	1.33e-11	2.38e-09
chr22	50342462	50343763	C2	1	1	1	Enh-TssA	11048	PIM3	ENST00000360612	ENSG00000198355	PIM3-001	1.48	1.33e-11	2.38e-09
chr22	50326509	50327216	C2	1	1	0	RNAPII	27298	PIM3	ENST00000360612	ENSG00000198355	PIM3-001	1.48	1.33e-11	2.38e-09
chr9	130307195	130308881	C2	1	1	0	Enh-Tss-Gene-5'	33229.5	FAM129B	ENST00000373312	ENSG00000136830	FAM129B-004	0.89	1.9e-11	3.35e-09
chr9	130323681	130324851	C2	1	1	0	Enh-Tss-Gene	17001.5	FAM129B	ENST00000373312	ENSG00000136830	FAM129B-004	0.89	1.9e-11	3.35e-09
chr9	130340676	130342094	C2	1	1	0	Enh-TssT	117.5	FAM129B	ENST00000373312	ENSG00000136830	FAM129B-004	0.89	1.9e-11	3.35e-09
chr9	130331536	130333548	C2	1	1	1	Enh-TssT	8725.5	FAM129B	ENST00000373312	ENSG00000136830	FAM129B-004	0.89	1.9e-11	3.35e-09
chr9	130268516	130269524	C2	1	1	0	RNAPII	72247.5	FAM129B	ENST00000373312	ENSG00000136830	FAM129B-004	0.89	1.9e-11	3.35e-09
chr2	8745399	8746694	C2	1	1	0	Enh-TssA	72928	ID2	ENST00000396290	ENSG00000115738	ID2-201	-0.95	2.17e-11	3.8e-09
chr2	8767988	8769346	C2	1	1	0	Enh-TssA	50307.5	ID2	ENST00000396290	ENSG00000115738	ID2-201	-0.95	2.17e-11	3.8e-09
chr6	74483993	74484632	C2	1	1	0	Enh-TssA	78805	CD109	ENST00000437994	ENSG00000156535	CD109-202	0.74	4.63e-11	7.91e-09
chr6	74413337	74415275	C2	1	1	0	Enh-Tss-Gene-5'	8798.5	CD109	ENST00000437994	ENSG00000156535	CD109-202	0.74	4.63e-11	7.91e-09
chr6	74404986	74406106	C2	1	1	0	Enh-TssT	38.5	CD109	ENST00000437994	ENSG00000156535	CD109-202	0.74	4.63e-11	7.91e-09
chr7	100142660	100144578	C2	1	1	0	Enh-TssA	6785.5	AGFG2	ENST00000300176	ENSG00000106351	AGFG2-001	1.3	4.98e-11	8.49e-09
chr7	100082962	100083740	C2	1	1	0	Enh-TssA	53482.5	AGFG2	ENST00000300176	ENSG00000106351	AGFG2-001	1.3	4.98e-11	8.49e-09
chr2	121154482	121155577	C2	1	1	0	Enh-TssA	51311	INHBB	ENST00000295228	ENSG00000163083	INHBB-001	1	6.29e-11	1.06e-08
chr2	121156238	121157727	C2	1	1	0	Enh-TssA	53264	INHBB	ENST00000295228	ENSG00000163083	INHBB-001	1	6.29e-11	1.06e-08
chr21	44897658	44898436	C2	1	1	0	Enh-TssA	51039.5	SIK1	ENST00000270162	ENSG00000142178	SIK1-001	0.81	9.6e-11	1.62e-08
chr21	44865599	44866992	C2	1	1	0	Enh-TssA	19288	SIK1	ENST00000270162	ENSG00000142178	SIK1-001	0.81	9.6e-11	1.62e-08
chr21	44921472	44923715	C2	1	1	0	Enh-Tss-Gene-5'	75586	SIK1	ENST00000270162	ENSG00000142178	SIK1-001	0.81	9.6e-11	1.62e-08
chr21	44935767	44938308	C2	1	1	1	Enh-Tss-Gene-5'	90030	SIK1	ENST00000270162	ENSG00000142178	SIK1-001	0.81	9.6e-11	1.62e-08
chr21	44860228	44861795	C2	1	1	0	Enh-Tss-Gene-5'	14004	SIK1	ENST00000270162	ENSG00000142178	SIK1-001	0.81	9.6e-11	1.62e-08
chr21	44760332	44764784	C2	1	1	1	Enh-Tss-Gene-5'	84449.5	SIK1	ENST00000270162	ENSG00000142178	SIK1-001	0.81	9.6e-11	1.62e-08
chr21	44917553	44918851	C2	1	1	0	EnhW	71194.5	SIK1	ENST00000270162	ENSG00000142178	SIK1-001	0.81	9.6e-11	1.62e-08
chr21	44932783	44933577	C2	1	1	0	EnhW	86172.5	SIK1	ENST00000270162	ENSG00000142178	SIK1-001	0.81	9.6e-11	1.62e-08
chr21	44938560	44939581	C2	1	1	0	EnhW	92063	SIK1	ENST00000270162	ENSG00000142178	SIK1-001	0.81	9.6e-11	1.62e-08
chr21	44930456	44931358	C2	1	1	0	EnhW	83899.5	SIK1	ENST00000270162	ENSG00000142178	SIK1-001	0.81	9.6e-11	1.62e-08
chr21	44831931	44832950	C2	1	1	0	Enh-Tss-Gene	14567	SIK1	ENST00000270162	ENSG00000142178	SIK1-001	0.81	9.6e-11	1.62e-08
chr21	44753061	44754056	C2	1	1	0	Enh-TssT	93449	SIK1	ENST00000270162	ENSG00000142178	SIK1-001	0.81	9.6e-11	1.62e-08
chr5	38607361	38608344	C2	1	1	0	Enh-TssA	603	LIFR	ENST00000263409	ENSG00000113594	LIFR-001	0.97	9.98e-11	1.68e-08
chr5	38672281	38673218	C2	1	1	0	Enh-TssA	64294	LIFR	ENST00000263409	ENSG00000113594	LIFR-001	0.97	9.98e-11	1.68e-08
chr5	38666631	38667810	C2	1	1	0	EnhW	58765	LIFR	ENST00000263409	ENSG00000113594	LIFR-001	0.97	9.98e-11	1.68e-08
chr5	38670385	38671542	C2	1	1	1	EnhW	62508	LIFR	ENST00000263409	ENSG00000113594	LIFR-001	0.97	9.98e-11	1.68e-08
chr5	38600100	38601217	C2	1	1	0	EnhW	7797	LIFR	ENST00000263409	ENSG00000113594	LIFR-001	0.97	9.98e-11	1.68e-08
chr6	7058439	7059425	C2	1	1	0	Enh-TssA	48897.5	RREB1	ENST00000379938	ENSG00000124782	RREB1-001	1.02	1.15e-10	1.91e-08
chr6	7138872	7140756	C2	1	1	0	Enh-Tss-Gene-5'	31984.5	RREB1	ENST00000379938	ENSG00000124782	RREB1-001	1.02	1.15e-10	1.91e-08
chrX	53115333	53116282	C2	1	1	1	EnhW	4259	TSPYL2	ENST00000375442	ENSG00000184205	TSPYL2-001	1.38	1.28e-10	2.1e-08
chrX	53100420	53101734	C2	1	1	1	Enh-TssT	10471.5	TSPYL2	ENST00000375442	ENSG00000184205	TSPYL2-001	1.38	1.28e-10	2.1e-08
chr5	149178174	149179407	C2	1	1	0	Enh-TssA	68930	PPARGC1B	ENST00000309241	ENSG00000155846	PPARGC1B-001	1.17	1.49e-10	2.43e-08
chr5	149126689	149128012	C2	1	1	0	Enh-Tss-Gene-5'	17490	PPARGC1B	ENST00000309241	ENSG00000155846	PPARGC1B-001	1.17	1.49e-10	2.43e-08
chr5	149170975	149172379	C2	1	1	0	EnhW	61816.5	PPARGC1B	ENST00000309241	ENSG00000155846	PPARGC1B-001	1.17	1.49e-10	2.43e-08
chr12	13279945	13281141	C2	1	1	0	Enh-TssA	69106.5	EMP1	ENST00000256951	ENSG00000134531	EMP1-001	1.24	2.81e-10	4.45e-08
chr12	13288272	13289587	C2	1	1	1	Enh-TssA	60720	EMP1	ENST00000256951	ENSG00000134531	EMP1-001	1.24	2.81e-10	4.45e-08
chr12	13277729	13278562	C2	1	1	0	Enh-TssA	71504	EMP1	ENST00000256951	ENSG00000134531	EMP1-001	1.24	2.81e-10	4.45e-08
chr12	13250636	13252244	C2	1	1	0	Enh-TssA	98209.5	EMP1	ENST00000256951	ENSG00000134531	EMP1-001	1.24	2.81e-10	4.45e-08
chr12	13254651	13256907	C2	1	1	1	Enh-TssA	93870.5	EMP1	ENST00000256951	ENSG00000134531	EMP1-001	1.24	2.81e-10	4.45e-08
chr9	100908097	100909460	C2	1	1	0	EnhW	46143	CORO2A	ENST00000375077	ENSG00000106789	CORO2A-002	1.67	3.01e-10	4.76e-08
chr9	100991522	100992345	C2	1	1	0	EnhW	37012	CORO2A	ENST00000375077	ENSG00000106789	CORO2A-002	1.67	3.01e-10	4.76e-08
chr10	73790155	73790995	C2	1	1	0	EnhW	66452.5	CHST3	ENST00000373115	ENSG00000122863	CHST3-001	0.86	5.08e-10	7.93e-08
chr10	73750031	73751174	C2	1	1	1	GeneA-3'	26480	CHST3	ENST00000373115	ENSG00000122863	CHST3-001	0.86	5.08e-10	7.93e-08
chr12	52608970	52610029	C2	1	1	1	Enh-TssA	16804	KRT7	ENST00000331817	ENSG00000135480	KRT7-001	0.63	7.22e-10	1.1e-07
chr12	52623581	52626412	C2	1	1	1	Enh-Tss-Gene-5'	1307	KRT7	ENST00000331817	ENSG00000135480	KRT7-001	0.63	7.22e-10	1.1e-07
chr10	74078958	74081043	C2	1	1	0	Enh-TssA	44263	RP11-442H21.2	ENST00000491934	ENSG00000269926	RP11-442H21.2-001	0.79	7.49e-10	1.14e-07
chr19	46079827	46081620	C2	1	1	1	Enh-Tss-Gene-5'	70887	VASP	ENST00000586014	ENSG00000125753	VASP-003	0.93	1.1e-09	1.65e-07
chr19	46009712	46010975	C2	1	1	0	Enh-TssT	507	VASP	ENST00000586014	ENSG00000125753	VASP-003	0.93	1.1e-09	1.65e-07
chr4	95428472	95429682	C2	1	1	0	Enh-Tss-Gene-5'	56040.5	PDLIM5	ENST00000437932	ENSG00000163110	PDLIM5-203	-0.72	1.56e-09	2.32e-07
chr4	95436921	95437648	C2	1	1	0	Enh-Tss-Gene-5'	64248	PDLIM5	ENST00000437932	ENSG00000163110	PDLIM5-203	-0.72	1.56e-09	2.32e-07
chr4	75578965	75580271	C2	1	1	0	Enh-TssA	98989.5	AREGB	ENST00000380846	ENSG00000205595	AREGB-001	-1.52	1.69e-09	2.49e-07
chr4	75543451	75544735	C2	1	1	0	Enh-TssA	63464.5	AREGB	ENST00000380846	ENSG00000205595	AREGB-001	-1.52	1.69e-09	2.49e-07
chr7	158610655	158612384	C2	1	1	0	Enh-Tss-Gene-5'	11424	ESYT2	ENST00000251527	ENSG00000117868	ESYT2-001	0.65	2.3e-09	3.31e-07
chr19	41225985	41227287	C2	1	1	0	Enh-Tss-Gene	3628.5	ITPKC	ENST00000263370	ENSG00000086544	ITPKC-001	1.09	2.74e-09	3.91e-07
chr19	41220912	41222809	C2	1	1	0	Enh-TssT	1147	ITPKC	ENST00000263370	ENSG00000086544	ITPKC-001	1.09	2.74e-09	3.91e-07
chr9	12783973	12786138	C2	1	1	0	Enh-Tss-Gene-5'	10036	LURAP1L	ENST00000319264	ENSG00000153714	LURAP1L-001	1.08	2.94e-09	4.18e-07
chr9	12813728	12815313	C2	1	1	0	Enh-Tss-Gene-5'	39501	LURAP1L	ENST00000319264	ENSG00000153714	LURAP1L-001	1.08	2.94e-09	4.18e-07
chr9	12815653	12819334	C2	1	1	1	Enh-Tss-Gene-5'	42474	LURAP1L	ENST00000319264	ENSG00000153714	LURAP1L-001	1.08	2.94e-09	4.18e-07
chr6	117744673	117745529	C2	1	1	0	Quies	29878.5	DCBLD1	ENST00000338728	ENSG00000164465	DCBLD1-001	-0.74	3.31e-09	4.68e-07
chr19	15750803	15752435	C2	1	1	0	Enh-Tss-Gene-5'	87.5	CYP4F3	ENST00000221307	ENSG00000186529	CYP4F3-001	1.08	3.41e-09	4.8e-07
chr10	74014275	74016696	C2	1	1	1	Enh-TssA	18192	DDIT4	ENST00000307365	ENSG00000168209	DDIT4-001	0.73	3.55e-09	4.98e-07
chr10	74003050	74005371	C2	1	1	1	Enh-TssA	29467	DDIT4	ENST00000307365	ENSG00000168209	DDIT4-001	0.73	3.55e-09	4.98e-07
chr10	74007843	74009451	C2	1	1	1	Enh-TssA	25030.5	DDIT4	ENST00000307365	ENSG00000168209	DDIT4-001	0.73	3.55e-09	4.98e-07
chr10	74032023	74033103	C2	1	1	0	Enh-Tss-Gene-5'	1114.5	DDIT4	ENST00000307365	ENSG00000168209	DDIT4-001	0.73	3.55e-09	4.98e-07
chr10	73982518	73983790	C2	1	1	0	Enh-Tss-Gene	50523.5	DDIT4	ENST00000307365	ENSG00000168209	DDIT4-001	0.73	3.55e-09	4.98e-07
chr10	74019765	74021155	C2	1	1	0	Enh-TssT	13217.5	DDIT4	ENST00000307365	ENSG00000168209	DDIT4-001	0.73	3.55e-09	4.98e-07
chr10	74033116	74033922	C2	1	1	0	Enh-TssT	158.5	DDIT4	ENST00000307365	ENSG00000168209	DDIT4-001	0.73	3.55e-09	4.98e-07
chr17	3792947	3795832	C2	1	1	0	Enh-Tss-Gene-5'	3795	CAMKK1	ENST00000381771	ENSG00000004660	CAMKK1-201	1.23	5.26e-09	7.28e-07
chr1	145384200	145385351	C2	1	1	0	Enh-TssA	95004	NBPF10	ENST00000342960	ENSG00000163386	NBPF10-201	1.01	5.44e-09	7.52e-07
chr12	104570804	104572491	C2	1	1	0	Enh-TssA	37909	TXNRD1	ENST00000427956	ENSG00000198431	TXNRD1-205	-0.63	5.51e-09	7.59e-07
chr12	104612605	104614696	C2	1	1	0	Enh-Tss-Gene-5'	4094	TXNRD1	ENST00000427956	ENSG00000198431	TXNRD1-205	-0.63	5.51e-09	7.59e-07
chr12	107745224	107746976	C2	1	1	0	Enh-Tss-Gene-5'	33910.5	BTBD11	ENST00000490090	ENSG00000151136	BTBD11-001	1.29	5.62e-09	7.71e-07
chr12	107742047	107744324	C2	1	1	0	Enh-Tss-Gene-5'	30996	BTBD11	ENST00000490090	ENSG00000151136	BTBD11-001	1.29	5.62e-09	7.71e-07
chr12	107737777	107739022	C2	1	1	0	Enh-Tss-Gene-5'	26210	BTBD11	ENST00000490090	ENSG00000151136	BTBD11-001	1.29	5.62e-09	7.71e-07
chr12	107772973	107774954	C2	1	1	0	Enh-Tss-Gene-5'	61774	BTBD11	ENST00000490090	ENSG00000151136	BTBD11-001	1.29	5.62e-09	7.71e-07
chr19	623555	624495	C2	1	1	0	Enh-Tss-Gene	52366.5	FSTL3	ENST00000166139	ENSG00000070404	FSTL3-001	0.99	7.32e-09	9.91e-07
chr19	752427	753507	C2	1	1	0	Enh-TssT	76575.5	FSTL3	ENST00000166139	ENSG00000070404	FSTL3-001	0.99	7.32e-09	9.91e-07
chr19	677193	677946	C2	1	1	0	Enh-TssT	1178	FSTL3	ENST00000166139	ENSG00000070404	FSTL3-001	0.99	7.32e-09	9.91e-07
chr4	185733381	185735344	C2	1	1	1	Enh-TssA	13609	ACSL1	ENST00000454703	ENSG00000151726	ACSL1-005	1.36	8.28e-09	1.11e-06
chr19	15320747	15321818	C2	1	1	0	Enh-TssA	9491	NOTCH3	ENST00000263388	ENSG00000074181	NOTCH3-001	0.97	9.68e-09	1.29e-06
chr12	123314971	123316195	C2	1	1	1	Enh-TssA	3416.5	HIP1R	ENST00000253083	ENSG00000130787	HIP1R-001	1.14	1.01e-08	1.34e-06
chr8	48647187	48648406	C2	1	1	0	Enh-Tss-Gene	3851	CEBPD	ENST00000408965	ENSG00000221869	CEBPD-001	1.3	1.12e-08	1.48e-06
chr8	48571418	48572753	C2	1	1	0	Enh-TssT	79562	CEBPD	ENST00000408965	ENSG00000221869	CEBPD-001	1.3	1.12e-08	1.48e-06
chr9	104085896	104087001	C2	1	1	0	Enh-TssA	59352	BAAT	ENST00000259407	ENSG00000136881	BAAT-201	-1	1.32e-08	1.73e-06
chr9	104162050	104163157	C2	1	1	1	Enh-Tss-Gene	16803	BAAT	ENST00000259407	ENSG00000136881	BAAT-201	-1	1.32e-08	1.73e-06
chr15	56199439	56200778	C2	1	1	0	Enh-Tss-Gene-5'	85835	NEDD4	ENST00000435532	ENSG00000069869	NEDD4-006	0.77	1.45e-08	1.89e-06
chr15	56191381	56192629	C2	1	1	0	Enh-Tss-Gene-5'	93938.5	NEDD4	ENST00000435532	ENSG00000069869	NEDD4-006	0.77	1.45e-08	1.89e-06
chr15	56200808	56202480	C2	1	1	0	Enh-Tss-Gene	84299.5	NEDD4	ENST00000435532	ENSG00000069869	NEDD4-006	0.77	1.45e-08	1.89e-06
chr15	56207117	56209875	C2	1	1	1	Enh-Tss-Gene	77447.5	NEDD4	ENST00000435532	ENSG00000069869	NEDD4-006	0.77	1.45e-08	1.89e-06
chr1	202027031	202028328	C2	1	1	0	Enh-TssA	50607	ELF3	ENST00000367284	ENSG00000163435	ELF3-001	-0.91	1.63e-08	2.1e-06
chr1	201986733	201988631	C2	1	1	0	Enh-TssT	10609.5	ELF3	ENST00000367284	ENSG00000163435	ELF3-001	-0.91	1.63e-08	2.1e-06
chr1	204119173	204120017	C2	1	1	1	EnhW	1711.5	ETNK2	ENST00000367201	ENSG00000143845	ETNK2-002	1.59	1.9e-08	2.44e-06
chr3	124781467	124782749	C2	1	1	0	Enh-TssA	7306.5	HEG1	ENST00000311127	ENSG00000173706	HEG1-001	0.98	2.01e-08	2.57e-06
chr3	124820594	124821422	C2	1	1	0	Quies	46206.5	HEG1	ENST00000311127	ENSG00000173706	HEG1-001	0.98	2.01e-08	2.57e-06
chr12	53336282	53337053	C2	1	1	1	Enh-TssA	5987	KRT18	ENST00000388837	ENSG00000111057	KRT18-201	0.63	2.04e-08	2.6e-06
chr12	53267170	53268815	C2	1	1	0	Enh-TssA	74662	KRT18	ENST00000388837	ENSG00000111057	KRT18-201	0.63	2.04e-08	2.6e-06
chr12	53318647	53321952	C2	1	1	0	Enh-Tss-Gene-5'	22355	KRT18	ENST00000388837	ENSG00000111057	KRT18-201	0.63	2.04e-08	2.6e-06
chr12	53288802	53290161	C2	1	1	0	Enh-Tss-Gene-5'	53173	KRT18	ENST00000388837	ENSG00000111057	KRT18-201	0.63	2.04e-08	2.6e-06
chr12	53339007	53340393	C2	1	1	0	Enh-Tss-Gene-5'	2954.5	KRT18	ENST00000388837	ENSG00000111057	KRT18-201	0.63	2.04e-08	2.6e-06
chr12	53325749	53326716	C2	1	1	0	EnhW	16422	KRT18	ENST00000388837	ENSG00000111057	KRT18-201	0.63	2.04e-08	2.6e-06
chr1	206896958	206898168	C2	1	1	1	Enh-Tss-Gene-5'	39274.5	MAPKAPK2	ENST00000367103	ENSG00000162889	MAPKAPK2-001	0.8	2.45e-08	3.09e-06
chr1	206881782	206884112	C2	1	1	0	Enh-Tss-Gene-5'	24658.5	MAPKAPK2	ENST00000367103	ENSG00000162889	MAPKAPK2-001	0.8	2.45e-08	3.09e-06
chr1	206921463	206922725	C2	1	1	0	Quies	63805.5	MAPKAPK2	ENST00000367103	ENSG00000162889	MAPKAPK2-001	0.8	2.45e-08	3.09e-06
chr1	206877893	206878778	C2	1	1	0	Enh-Gene-5'	20047	MAPKAPK2	ENST00000367103	ENSG00000162889	MAPKAPK2-001	0.8	2.45e-08	3.09e-06
chr1	206872643	206873756	C2	1	1	0	Enh-Gene-5'	14911	MAPKAPK2	ENST00000367103	ENSG00000162889	MAPKAPK2-001	0.8	2.45e-08	3.09e-06
chr19	12860869	12861991	C2	1	1	0	Enh-TssA	40879.5	JUNB	ENST00000302754	ENSG00000171223	JUNB-001	0.9	2.94e-08	3.69e-06
chr19	12894342	12895598	C2	1	1	0	Enh-TssA	7339.5	JUNB	ENST00000302754	ENSG00000171223	JUNB-001	0.9	2.94e-08	3.69e-06
chr19	12897054	12898002	C2	1	1	0	EnhW	4781.5	JUNB	ENST00000302754	ENSG00000171223	JUNB-001	0.9	2.94e-08	3.69e-06
chr22	30608075	30609582	C2	1	1	0	Enh-TssA	34011	LIF	ENST00000249075	ENSG00000128342	LIF-001	-1.01	3.06e-08	3.79e-06
chr22	30601066	30602354	C2	1	1	0	Enh-TssA	41129.5	LIF	ENST00000249075	ENSG00000128342	LIF-001	-1.01	3.06e-08	3.79e-06
chr22	30602519	30603843	C2	1	1	0	Enh-TssA	39658.5	LIF	ENST00000249075	ENSG00000128342	LIF-001	-1.01	3.06e-08	3.79e-06
chr22	30605888	30607017	C2	1	1	0	Enh-TssA	36387	LIF	ENST00000249075	ENSG00000128342	LIF-001	-1.01	3.06e-08	3.79e-06
chr20	33795411	33796576	C2	1	1	0	Enh-TssA	18463	MMP24	ENST00000246186	ENSG00000125966	MMP24-001	0.73	3.76e-08	4.58e-06
chr20	33893123	33894318	C2	1	1	0	Enh-TssA	79264	MMP24	ENST00000246186	ENSG00000125966	MMP24-001	0.73	3.76e-08	4.58e-06
chr20	33894596	33895749	C2	1	1	0	Enh-TssA	80716	MMP24	ENST00000246186	ENSG00000125966	MMP24-001	0.73	3.76e-08	4.58e-06
chr20	33723572	33725213	C2	1	1	1	Enh-Tss-Gene-5'	90064	MMP24	ENST00000246186	ENSG00000125966	MMP24-001	0.73	3.76e-08	4.58e-06
chr20	33890222	33891572	C2	1	1	0	EnhW	76440.5	MMP24	ENST00000246186	ENSG00000125966	MMP24-001	0.73	3.76e-08	4.58e-06
chr20	33850129	33852085	C2	1	1	0	Enh-TssT	36650.5	MMP24	ENST00000246186	ENSG00000125966	MMP24-001	0.73	3.76e-08	4.58e-06
chrX	57669868	57670989	C2	1	1	1	EnhW	52160	ZXDB	ENST00000374888	ENSG00000198455	ZXDB-001	0.84	3.76e-08	4.58e-06
chr17	73696021	73697417	C2	1	1	0	Enh-Tss-Gene	20688.5	ITGB4	ENST00000450894	ENSG00000132470	ITGB4-002	1.2	3.89e-08	4.71e-06
chr17	73702620	73704032	C2	1	1	0	Enh-Tss-Gene	14081.5	ITGB4	ENST00000450894	ENSG00000132470	ITGB4-002	1.2	3.89e-08	4.71e-06
chr17	73675390	73676705	C2	1	1	0	Enh-Tss-Gene	41360	ITGB4	ENST00000450894	ENSG00000132470	ITGB4-002	1.2	3.89e-08	4.71e-06
chr17	73692803	73694318	C2	1	1	0	Enh-Tss-Gene	23847	ITGB4	ENST00000450894	ENSG00000132470	ITGB4-002	1.2	3.89e-08	4.71e-06
chr17	73689170	73690699	C2	1	1	0	Enh-Tss-Gene	27473	ITGB4	ENST00000450894	ENSG00000132470	ITGB4-002	1.2	3.89e-08	4.71e-06
chr17	73680658	73681996	C2	1	1	0	Enh-Tss-Gene	36080.5	ITGB4	ENST00000450894	ENSG00000132470	ITGB4-002	1.2	3.89e-08	4.71e-06
chr2	28561604	28562462	C2	1	1	0	Enh-TssA	53281.5	FOSL2	ENST00000264716	ENSG00000075426	FOSL2-001	0.63	4.32e-08	5.18e-06
chr2	28612964	28615011	C2	1	1	0	Enh-TssT	1327	FOSL2	ENST00000264716	ENSG00000075426	FOSL2-001	0.63	4.32e-08	5.18e-06
chr3	39221640	39222911	C2	1	1	1	Enh-TssT	26223	CSRNP1	ENST00000514182	ENSG00000144655	CSRNP1-003	1.12	4.53e-08	5.42e-06
chr6	136256760	136258451	C2	1	1	0	Enh-TssA	84772	PDE7B	ENST00000308191	ENSG00000171408	PDE7B-001	-0.94	5.48e-08	6.52e-06
chr3	53179013	53180029	C2	1	1	0	Enh-TssA	10503.5	PRKCD	ENST00000394729	ENSG00000163932	PRKCD-001	1.25	5.65e-08	6.71e-06
chr3	53183764	53184952	C2	1	1	0	EnhW	5666.5	PRKCD	ENST00000394729	ENSG00000163932	PRKCD-001	1.25	5.65e-08	6.71e-06
chr1	120574118	120576290	C2	1	1	1	Enh-Tss-Gene-5'	37035.5	NOTCH2	ENST00000602566	ENSG00000134250	NOTCH2-006	1.21	5.9e-08	6.96e-06
chr1	120586896	120588136	C2	1	1	0	Enh-Tss-Gene	24723.5	NOTCH2	ENST00000602566	ENSG00000134250	NOTCH2-006	1.21	5.9e-08	6.96e-06
chr17	16556452	16557737	C2	1	1	0	Enh-TssT	75	ZNF624	ENST00000311331	ENSG00000197566	ZNF624-001	-1.41	7.65e-08	8.86e-06
chr13	31317072	31319269	C2	1	1	1	Enh-TssA	8526	ALOX5AP	ENST00000380490	ENSG00000132965	ALOX5AP-001	1.45	7.78e-08	8.99e-06
chr1	200334583	200336435	C2	1	1	0	Enh-TssA	43674.5	ZNF281	ENST00000367352	ENSG00000162702	ZNF281-003	0.8	7.9e-08	9.1e-06
chr1	200384564	200385943	C2	1	1	0	Enh-TssA	6070	ZNF281	ENST00000367352	ENSG00000162702	ZNF281-003	0.8	7.9e-08	9.1e-06
chr1	200340903	200342099	C2	1	1	0	Enh-Tss-Gene-5'	37682.5	ZNF281	ENST00000367352	ENSG00000162702	ZNF281-003	0.8	7.9e-08	9.1e-06
chr1	200373878	200375797	C2	1	1	0	Enh-Tss-Gene	4346	ZNF281	ENST00000367352	ENSG00000162702	ZNF281-003	0.8	7.9e-08	9.1e-06
chr6	12348573	12350106	C2	1	1	0	Enh-TssA	58744	EDN1	ENST00000379375	ENSG00000078401	EDN1-001	-0.77	8.58e-08	9.77e-06
chr6	12342719	12344762	C2	1	1	0	Enh-TssA	53145	EDN1	ENST00000379375	ENSG00000078401	EDN1-001	-0.77	8.58e-08	9.77e-06
chr6	12331789	12332948	C2	1	1	0	Enh-TssA	41773	EDN1	ENST00000379375	ENSG00000078401	EDN1-001	-0.77	8.58e-08	9.77e-06
chr6	12324072	12325291	C2	1	1	1	Enh-Tss-Gene-5'	34086	EDN1	ENST00000379375	ENSG00000078401	EDN1-001	-0.77	8.58e-08	9.77e-06
chr6	12313489	12315796	C2	1	1	0	Enh-Tss-Gene-5'	24047	EDN1	ENST00000379375	ENSG00000078401	EDN1-001	-0.77	8.58e-08	9.77e-06
chr6	12354430	12355453	C2	1	1	1	EnhW	64346	EDN1	ENST00000379375	ENSG00000078401	EDN1-001	-0.77	8.58e-08	9.77e-06
chr6	12369683	12370951	C2	1	1	1	EnhW	79721.5	EDN1	ENST00000379375	ENSG00000078401	EDN1-001	-0.77	8.58e-08	9.77e-06
chr6	12297660	12298807	C2	1	1	0	Enh-Tss-Gene	7638	EDN1	ENST00000379375	ENSG00000078401	EDN1-001	-0.77	8.58e-08	9.77e-06
chr6	12296059	12297157	C2	1	1	0	Enh-Tss-Gene	6012.5	EDN1	ENST00000379375	ENSG00000078401	EDN1-001	-0.77	8.58e-08	9.77e-06
chr6	150498840	150499522	C2	1	1	0	EnhW	34969.5	PPP1R14C	ENST00000361131	ENSG00000198729	PPP1R14C-001	1.37	1.1e-07	1.23e-05
chr15	90354964	90356064	C2	1	1	0	Enh-TssA	3118.5	ANPEP	ENST00000300060	ENSG00000166825	ANPEP-001	1.3	1.18e-07	1.31e-05
chr15	90388329	90389500	C2	1	1	0	Enh-TssA	30282	ANPEP	ENST00000300060	ENSG00000166825	ANPEP-001	1.3	1.18e-07	1.31e-05
chr1	110490533	110491345	C2	1	1	0	Enh-TssA	38075.5	CSF1	ENST00000329608	ENSG00000184371	CSF1-001	-1.15	1.19e-07	1.32e-05
chr1	110470265	110471212	C2	1	1	0	Enh-Tss-Gene	17875	CSF1	ENST00000329608	ENSG00000184371	CSF1-001	-1.15	1.19e-07	1.32e-05
chr5	16896948	16898319	C2	1	1	0	Enh-Tss-Gene-5'	38738	MYO10	ENST00000513610	ENSG00000145555	MYO10-001	-0.58	1.21e-07	1.34e-05
chr5	16893752	16895259	C2	1	1	0	Enh-Tss-Gene-5'	41866	MYO10	ENST00000513610	ENSG00000145555	MYO10-001	-0.58	1.21e-07	1.34e-05
chr5	16888450	16890554	C2	1	1	0	Enh-Tss-Gene-5'	46869.5	MYO10	ENST00000513610	ENSG00000145555	MYO10-001	-0.58	1.21e-07	1.34e-05
chr7	1559826	1561050	C2	1	1	0	Enh-TssA	9911.5	MAFK	ENST00000343242	ENSG00000198517	MAFK-001	-1.04	1.25e-07	1.38e-05
chr15	59845857	59847094	C2	1	1	0	Enh-TssA	40598	GCNT3	ENST00000396065	ENSG00000140297	GCNT3-001	-0.86	1.39e-07	1.51e-05
chr19	2543164	2544766	C2	1	1	1	Enh-TssA	67845.5	GADD45B	ENST00000215631	ENSG00000099860	GADD45B-001	1.07	1.65e-07	1.79e-05
chr19	2523976	2525612	C2	1	1	0	Enh-TssA	48674.5	GADD45B	ENST00000215631	ENSG00000099860	GADD45B-001	1.07	1.65e-07	1.79e-05
chr19	2528602	2530297	C2	1	1	0	Enh-TssA	53330	GADD45B	ENST00000215631	ENSG00000099860	GADD45B-001	1.07	1.65e-07	1.79e-05
chr19	2532357	2533628	C2	1	1	0	Enh-TssA	56873	GADD45B	ENST00000215631	ENSG00000099860	GADD45B-001	1.07	1.65e-07	1.79e-05
chr19	2490802	2492235	C2	1	1	1	Enh-TssA	15399	GADD45B	ENST00000215631	ENSG00000099860	GADD45B-001	1.07	1.65e-07	1.79e-05
chr2	10410405	10411606	C2	1	1	1	Enh-TssA	32009	HPCAL1	ENST00000307845	ENSG00000115756	HPCAL1-001	1.05	1.68e-07	1.81e-05
chr2	10481924	10483504	C2	1	1	1	Enh-Tss-Gene-5'	39699.5	HPCAL1	ENST00000307845	ENSG00000115756	HPCAL1-001	1.05	1.68e-07	1.81e-05
chr2	10525529	10527014	C2	1	1	0	Enh-Tss-Gene-5'	83257	HPCAL1	ENST00000307845	ENSG00000115756	HPCAL1-001	1.05	1.68e-07	1.81e-05
chr2	10529297	10530635	C2	1	1	1	Enh-Tss-Gene	86951.5	HPCAL1	ENST00000307845	ENSG00000115756	HPCAL1-001	1.05	1.68e-07	1.81e-05
chr2	10469986	10471846	C2	1	1	0	Enh-Tss-Gene	27901.5	HPCAL1	ENST00000307845	ENSG00000115756	HPCAL1-001	1.05	1.68e-07	1.81e-05
chr12	47481265	47482716	C2	1	1	0	Enh-Tss-Gene-5'	8257	AMIGO2	ENST00000429635	ENSG00000139211	AMIGO2-001	-0.6	1.72e-07	1.84e-05
chr12	47478568	47480412	C2	1	1	0	Enh-Tss-Gene-5'	5756.5	AMIGO2	ENST00000429635	ENSG00000139211	AMIGO2-001	-0.6	1.72e-07	1.84e-05
chr12	47476368	47477725	C2	1	1	0	Enh-Tss-Gene-5'	3313	AMIGO2	ENST00000429635	ENSG00000139211	AMIGO2-001	-0.6	1.72e-07	1.84e-05
chr2	85968447	85970402	C2	1	1	0	Enh-TssA	9042	ATOH8	ENST00000306279	ENSG00000168874	ATOH8-001	1.07	2.06e-07	2.18e-05
chr2	85934121	85937260	C2	1	1	1	Enh-TssA	42776	ATOH8	ENST00000306279	ENSG00000168874	ATOH8-001	1.07	2.06e-07	2.18e-05
chr2	85932282	85933559	C2	1	1	0	Enh-TssA	45546	ATOH8	ENST00000306279	ENSG00000168874	ATOH8-001	1.07	2.06e-07	2.18e-05
chr2	85939800	85941181	C2	1	1	1	EnhW	37976	ATOH8	ENST00000306279	ENSG00000168874	ATOH8-001	1.07	2.06e-07	2.18e-05
chr2	85908016	85909233	C2	1	1	0	EnhW	69842	ATOH8	ENST00000306279	ENSG00000168874	ATOH8-001	1.07	2.06e-07	2.18e-05
chr2	86021056	86022072	C2	1	1	0	EnhW	43097.5	ATOH8	ENST00000306279	ENSG00000168874	ATOH8-001	1.07	2.06e-07	2.18e-05
chr2	85998723	86000265	C2	1	1	0	Enh-TssT	21027.5	ATOH8	ENST00000306279	ENSG00000168874	ATOH8-001	1.07	2.06e-07	2.18e-05
chr16	20862565	20863746	C2	1	1	1	Enh-TssA	48550	DCUN1D3	ENST00000324344	ENSG00000188215	DCUN1D3-001	0.86	3.04e-07	3.18e-05
chr16	20917366	20918586	C2	1	1	0	Enh-Tss-Gene-5'	6270.5	DCUN1D3	ENST00000324344	ENSG00000188215	DCUN1D3-001	0.86	3.04e-07	3.18e-05
chr6	137582191	137583531	C2	1	1	0	EnhW	42275.5	IFNGR1	ENST00000367739	ENSG00000027697	IFNGR1-001	0.74	3.09e-07	3.23e-05
chr22	47045046	47046071	C2	1	1	0	Enh-TssA	73650	GRAMD4	ENST00000406902	ENSG00000075240	GRAMD4-001	1.3	3.4e-07	3.51e-05
chr22	47048033	47048815	C2	1	1	0	Enh-TssA	76515.5	GRAMD4	ENST00000406902	ENSG00000075240	GRAMD4-001	1.3	3.4e-07	3.51e-05
chr19	18130595	18133037	C2	1	1	1	Enh-TssA	19875.5	ARRDC2	ENST00000379656	ENSG00000105643	ARRDC2-001	1.17	3.43e-07	3.54e-05
chr19	18123786	18125715	C2	1	1	0	EnhW	12810	ARRDC2	ENST00000379656	ENSG00000105643	ARRDC2-001	1.17	3.43e-07	3.54e-05
chr19	18127789	18129327	C2	1	1	0	EnhW	16617.5	ARRDC2	ENST00000379656	ENSG00000105643	ARRDC2-001	1.17	3.43e-07	3.54e-05
chr20	49737210	49739252	C2	1	1	1	Enh-TssA	98565.5	KCNG1	ENST00000371571	ENSG00000026559	KCNG1-002	1.38	3.49e-07	3.6e-05
chr20	57925325	57927249	C2	1	1	0	Enh-TssA	50805.5	EDN3	ENST00000371028	ENSG00000124205	EDN3-201	1.4	3.54e-07	3.63e-05
chr20	57874536	57875699	C2	1	1	1	Enh-TssT	364	EDN3	ENST00000371028	ENSG00000124205	EDN3-201	1.4	3.54e-07	3.63e-05
chr12	13035751	13037359	C2	1	1	0	Enh-TssA	7160.5	GPRC5A	ENST00000014914	ENSG00000013588	GPRC5A-001	-0.53	3.69e-07	3.78e-05
chr12	13043582	13044700	C2	1	1	0	Enh-TssT	425.5	GPRC5A	ENST00000014914	ENSG00000013588	GPRC5A-001	-0.53	3.69e-07	3.78e-05
chr10	73003215	73004463	C2	1	1	0	Quies	31512.5	UNC5B	ENST00000373192	ENSG00000107731	UNC5B-001	1.43	3.72e-07	3.8e-05
chr1	154943099	154945869	C2	1	1	0	Enh-Tss-Gene-5'	2386.5	SHC1	ENST00000368445	ENSG00000160691	SHC1-001	0.72	4.05e-07	4.13e-05
chr20	42815512	42817149	C2	1	1	1	Enh-TssA	113	JPH2	ENST00000372980	ENSG00000149596	JPH2-001	1.4	4.3e-07	4.36e-05
chr20	42741633	42742568	C2	1	1	0	EnhW	74117	JPH2	ENST00000372980	ENSG00000149596	JPH2-001	1.4	4.3e-07	4.36e-05
chr18	29962692	29963716	C2	1	1	0	Enh-TssA	87242.5	GAREM	ENST00000399218	ENSG00000141441	GAREM-001	1.1	4.36e-07	4.38e-05
chr18	29958396	29959327	C2	1	1	0	EnhW	91585	GAREM	ENST00000399218	ENSG00000141441	GAREM-001	1.1	4.36e-07	4.38e-05
chr22	35759975	35760672	C2	1	1	0	Enh-TssA	16030	HMOX1	ENST00000216117	ENSG00000100292	HMOX1-001	-0.72	4.84e-07	4.81e-05
chr22	35767880	35768489	C2	1	1	0	EnhW	8169	HMOX1	ENST00000216117	ENSG00000100292	HMOX1-001	-0.72	4.84e-07	4.81e-05
chr12	52540693	52543394	C2	1	1	1	Enh-Tss-Gene-5'	43740	KRT80	ENST00000394815	ENSG00000167767	KRT80-002	-0.66	5.1e-07	5.05e-05
chr12	52519862	52521061	C2	1	1	1	EnhW	65322	KRT80	ENST00000394815	ENSG00000167767	KRT80-002	-0.66	5.1e-07	5.05e-05
chr12	52545339	52546535	C2	1	1	0	Enh-TssT	39846.5	KRT80	ENST00000394815	ENSG00000167767	KRT80-002	-0.66	5.1e-07	5.05e-05
chr9	110266556	110267883	C2	1	1	1	Enh-TssA	14457	KLF4	ENST00000374672	ENSG00000136826	KLF4-002	1.2	5.37e-07	5.28e-05
chr9	110310205	110311439	C2	1	1	0	Enh-TssA	58059.5	KLF4	ENST00000374672	ENSG00000136826	KLF4-002	1.2	5.37e-07	5.28e-05
chr9	110301436	110302451	C2	1	1	0	Quies	49181	KLF4	ENST00000374672	ENSG00000136826	KLF4-002	1.2	5.37e-07	5.28e-05
chr17	78037037	78038834	C2	1	1	1	Enh-TssA	28289	TBC1D16	ENST00000576768	ENSG00000167291	TBC1D16-002	0.94	6.14e-07	6e-05
chr17	77922526	77923034	C2	1	1	1	Quies	86866.5	TBC1D16	ENST00000576768	ENSG00000167291	TBC1D16-002	0.94	6.14e-07	6e-05
chr11	114166547	114168019	C2	1	1	0	Enh-TssA	38774.5	NNMT	ENST00000299964	ENSG00000166741	NNMT-004	0.75	6.44e-07	6.23e-05
chr11	114186127	114187273	C2	1	1	1	Enh-Tss-Gene-5'	58191.5	NNMT	ENST00000299964	ENSG00000166741	NNMT-004	0.75	6.44e-07	6.23e-05
chr11	114030287	114031543	C2	1	1	1	EnhW	97593.5	NNMT	ENST00000299964	ENSG00000166741	NNMT-004	0.75	6.44e-07	6.23e-05
chr11	114033062	114035465	C2	1	1	1	EnhW	94245	NNMT	ENST00000299964	ENSG00000166741	NNMT-004	0.75	6.44e-07	6.23e-05
chr11	114041960	114042625	C2	1	1	1	Quies	86216	NNMT	ENST00000299964	ENSG00000166741	NNMT-004	0.75	6.44e-07	6.23e-05
chr11	114165334	114166414	C2	1	1	0	Enh-TssT	37365.5	NNMT	ENST00000299964	ENSG00000166741	NNMT-004	0.75	6.44e-07	6.23e-05
chr11	114179249	114180326	C2	1	1	0	Enh-Gene	51279	NNMT	ENST00000299964	ENSG00000166741	NNMT-004	0.75	6.44e-07	6.23e-05
chr11	114049510	114050873	C2	1	1	1	Ctcf	78317	NNMT	ENST00000299964	ENSG00000166741	NNMT-004	0.75	6.44e-07	6.23e-05
chr12	66582604	66583253	C2	1	1	0	Enh-TssT	270	IRAK3	ENST00000261233	ENSG00000090376	IRAK3-001	1.38	6.6e-07	6.36e-05
chr17	79030511	79031950	C2	1	1	0	Enh-TssA	22283	BAIAP2	ENST00000575841	ENSG00000175866	BAIAP2-027	1.1	6.9e-07	6.64e-05
chr17	79017281	79018451	C2	1	1	1	Enh-Tss-Gene-5'	8918.5	BAIAP2	ENST00000575841	ENSG00000175866	BAIAP2-027	1.1	6.9e-07	6.64e-05
chr16	67029991	67031728	C2	1	1	1	Enh-TssA	71313	RRAD	ENST00000299759	ENSG00000166592	RRAD-001	1.39	7.25e-07	6.95e-05
chr17	72987534	72988515	C2	1	1	0	Enh-Tss-Gene	4298	CDR2L	ENST00000337231	ENSG00000109089	CDR2L-001	0.82	7.66e-07	7.27e-05
chr17	72977606	72978642	C2	1	1	1	Enh-TssT	5602.5	CDR2L	ENST00000337231	ENSG00000109089	CDR2L-001	0.82	7.66e-07	7.27e-05
chr17	72990101	72991309	C2	1	1	1	Enh-Gene	6978.5	CDR2L	ENST00000337231	ENSG00000109089	CDR2L-001	0.82	7.66e-07	7.27e-05
chr2	227603115	227604251	C2	1	1	1	Enh-Tss-Gene-5'	60791.5	IRS1	ENST00000305123	ENSG00000169047	IRS1-001	-0.78	8.91e-07	8.39e-05
chr2	227619424	227621355	C2	1	1	1	Enh-Tss-Gene-5'	44085	IRS1	ENST00000305123	ENSG00000169047	IRS1-001	-0.78	8.91e-07	8.39e-05
chr5	55353722	55354892	C2	1	1	0	Enh-TssA	63486.5	IL6ST	ENST00000381287	ENSG00000134352	IL6ST-202	0.58	1.01e-06	9.39e-05
chr5	55229463	55230757	C2	1	1	0	Enh-TssA	60710.5	IL6ST	ENST00000381287	ENSG00000134352	IL6ST-202	0.58	1.01e-06	9.39e-05
chr5	55290311	55291596	C2	1	1	0	Enh-TssT	133	IL6ST	ENST00000381287	ENSG00000134352	IL6ST-202	0.58	1.01e-06	9.39e-05
chr4	74606004	74606788	C2	1	1	0	Enh-TssA	173.5	IL8	ENST00000307407	ENSG00000169429	IL8-001	-1.36	1.02e-06	9.4e-05
[truncated: 787 more rows]
